# Supplementary material for: A spatio-temporal brain miRNA expression atlas identifies sex-independent age-related microglial driven miR-155-5p increase
Source: Nat Commun. 2025 May 17;16:4588. doi: 10.1038/s41467-025-59860-6 (PMC12085673; doi:10.1038/s41467-025-59860-6)
Supplement: Supplementary file 7 — Supplementary Data 5 [file 41467_2025_59860_MOESM7_ESM.xlsx]

## Sheet: CA1_male
miRNA	geom_median_age__12_brain_region=cc_log2	geom_median_age__3_brain_region=cc_log2	num_age__12_brain_region=cc	num_age__3_brain_region=cc	fc_age__12_vs_3_brain_region=cc	welchs_ttest_adjp_bh_age__12_vs_3_brain_region=cc	geom_median_age__15_brain_region=cc_log2	num_age__15_brain_region=cc	fc_age__15_vs_3_brain_region=cc	welchs_ttest_adjp_bh_age__15_vs_3_brain_region=cc	geom_median_age__18_brain_region=cc_log2	num_age__18_brain_region=cc	fc_age__18_vs_3_brain_region=cc	welchs_ttest_adjp_bh_age__18_vs_3_brain_region=cc	geom_median_age__21_brain_region=cc_log2	num_age__21_brain_region=cc	fc_age__21_vs_3_brain_region=cc	welchs_ttest_adjp_bh_age__21_vs_3_brain_region=cc	geom_median_age__26_brain_region=cc_log2	num_age__26_brain_region=cc	fc_age__26_vs_3_brain_region=cc	welchs_ttest_adjp_bh_age__26_vs_3_brain_region=cc	geom_median_age__28_brain_region=cc_log2	num_age__28_brain_region=cc	fc_age__28_vs_3_brain_region=cc	welchs_ttest_adjp_bh_age__28_vs_3_brain_region=cc	geom_median_age__12_brain_region=cer_log2	geom_median_age__3_brain_region=cer_log2	num_age__12_brain_region=cer	num_age__3_brain_region=cer	fc_age__12_vs_3_brain_region=cer	welchs_ttest_adjp_bh_age__12_vs_3_brain_region=cer	geom_median_age__15_brain_region=cer_log2	num_age__15_brain_region=cer	fc_age__15_vs_3_brain_region=cer	welchs_ttest_adjp_bh_age__15_vs_3_brain_region=cer	geom_median_age__18_brain_region=cer_log2	num_age__18_brain_region=cer	fc_age__18_vs_3_brain_region=cer	welchs_ttest_adjp_bh_age__18_vs_3_brain_region=cer	geom_median_age__21_brain_region=cer_log2	num_age__21_brain_region=cer	fc_age__21_vs_3_brain_region=cer	welchs_ttest_adjp_bh_age__21_vs_3_brain_region=cer	geom_median_age__26_brain_region=cer_log2	num_age__26_brain_region=cer	fc_age__26_vs_3_brain_region=cer	welchs_ttest_adjp_bh_age__26_vs_3_brain_region=cer	geom_median_age__28_brain_region=cer_log2
mmu-miR-1895	3.60751	2.39911	5	5	2.31082	0.0292932	4.44744	5	4.13629	0.285535	3.95894	5	2.9482	0.167863	4.38408	6	3.95855	0.00810117	4.13895	4	3.34	0.0392119	2.8987	3	1.41382	0.746681	1.93724	1.00619	5	3	1.90667	0.999736	2.87273	3	3.64659	0.906103	2.15105	3	2.21125	0.917922	4.06459	3	8.33052	0.972761	3.47459	5	5.53432	0.999303	1.90443
mmu-miR-3473a	2.87029	2.2713	5	5	1.51466	0.157364	2.4532	5	1.13438	0.946243	1.94759	5	0.799014	0.588379	2.08898	6	0.881288	0.848916	2.83242	4	1.47542	0.197196	3.43265	3	2.23666	0.582392	4.06459	2.41942	5	3	3.12785	0.999736	2.80113	3	1.30289	0.956523	2.44975	3	1.02124	0.875095	2.6998	3	1.21451	0.986558	3.7323	5	2.48436	0.999303	2.31137
mmu-miR-3473b	3.23739	3.11356	5	5	1.08963	0.46339	2.86119	5	0.839519	0.529636	2.73046	5	0.766788	0.422573	2.86656	6	0.842648	0.586873	3.19461	4	1.05779	0.496117	3.81389	3	1.62487	0.519489	4.16535	2.66144	5	3	2.8361	0.999736	3.2286	3	1.4816	0.937644	2.81201	3	1.11001	0.9045	3.47374	3	1.756	0.972761	4.06132	5	2.63879	0.999303	2.90737
mmu-miR-144-3p	0.570995	0.125588	5	5	1.3617	0.758487	0.376757	5	1.19017	0.977804	0.17267	5	1.03317	0.883497	0.114839	6	0.992577	0.859547	0.391389	4	1.2023	0.814859	0.199687	3	1.0527	0.809355	0.252414	0.0476272	5	3	1.15252	0.999736	0.313428	3	1.2023	0.993474	0.459234	3	1.33017	0.95183	0	3	0.967526	0.972761	0.192015	5	1.10526	0.999303	0.0419454
mmu-miR-451a	3.70602	1.49521	5	5	4.62937	0.766079	2.39981	5	1.87203	0.907716	1.67713	5	1.1344	0.951325	0.636881	6	0.551592	0.858298	2.68671	4	2.2839	0.656765	2.15832	3	1.5835	0.993595	2.48253	1.70667	5	3	1.71221	0.999736	3.86348	3	4.45927	0.937644	4.56799	3	7.2668	0.881827	1.43616	3	0.829026	0.972761	1.8894	5	1.13503	0.999303	1.62974
mmu-miR-467c-5p	1.49343	2.73098	5	5	0.424093	0.0292932	1.67399	5	0.480636	0.285535	1.68811	5	0.485362	0.082449	1.74764	6	0.505808	0.0232794	1.44757	4	0.410823	0.0609802	1.98881	3	0.597842	0.342385	2.93616	2.79192	5	3	1.10515	0.999736	2.72423	3	0.954165	0.987971	2.89917	3	1.07718	0.939119	2.21476	3	0.670283	0.972761	2.79716	5	1.00364	0.999303	2.50101
mmu-miR-3102-5p	0.434636	0.585191	5	5	0.900904	0.636311	0.746319	5	1.11816	0.587205	0.509756	5	0.949056	0.84809	0.476615	6	0.927503	0.996775	0.593233	4	1.00559	0.975063	0.251358	3	0.793426	0.655807	0.195736	0.211128	5	3	0.989388	0.999736	0.306181	3	1.0681	0.937644	0.121932	3	0.940046	0.873293	0.259263	3	1.03393	0.994647	0.0784091	5	0.912111	0.999303	0.270837
mmu-miR-467d-5p	1.43614	2.54196	5	5	0.464639	0.0292932	1.60052	5	0.520713	0.426283	1.28015	5	0.417022	0.250465	1.58056	6	0.513559	0.0530873	1.49172	4	0.482888	0.0985596	1.88856	3	0.635779	0.519489	2.40347	2.92191	5	3	0.698126	0.999736	2.38848	3	0.690911	0.956799	2.74164	3	0.882543	0.904749	1.75509	3	0.445403	0.972761	2.21843	5	0.61409	0.999303	1.85655
mmu-miR-542-5p	2.01315	2.85722	5	5	0.557068	0.110971	2.00834	5	0.555216	0.285535	1.73473	5	0.4593	0.0899782	1.80056	6	0.480742	0.00114964	1.94486	4	0.531315	0.261943	2.17057	3	0.621296	0.655807	1.72066	1.53163	5	3	1.14	0.999736	1.26236	3	0.829742	0.956799	1.22918	3	0.810877	0.983488	2.05461	3	1.43693	0.972761	1.35833	5	0.886815	0.999303	1.08642
mmu-miR-669a-5p	2.33725	2.98917	5	5	0.63643	0.172605	2.15352	5	0.56033	0.531824	2.13305	5	0.552433	0.334659	2.53153	6	0.728176	0.233423	2.25728	4	0.602113	0.125383	2.16007	3	0.562879	0.348986	3.56205	3.71184	5	3	0.901383	0.999736	3.42399	3	0.819121	0.936462	3.453	3	0.835761	0.875698	2.36927	3	0.394319	0.972761	3.28944	5	0.746179	0.999303	3.84251
mmu-miR-669c-5p	4.80324	5.71538	5	5	0.531397	0.0628089	4.50958	5	0.433531	0.306511	4.75438	5	0.5137	0.167863	4.6589	6	0.480805	0.00114964	4.78695	4	0.525431	0.00745653	5.05106	3	0.630985	0.67583	4.64626	5.16616	5	3	0.697422	0.999736	4.8549	3	0.80594	0.937644	4.86575	3	0.812025	0.873293	4.00285	3	0.446488	0.972761	4.81279	5	0.782756	0.999303	5.32499
mmu-miR-669l-5p	1.09608	1.80195	5	5	0.613074	0.0875173	1.1975	5	0.657725	0.513874	1.4574	5	0.787555	0.422573	1.41511	6	0.764806	0.233423	1.18366	4	0.651442	0.125383	1.5138	3	0.818955	0.792088	2.8225	2.78534	5	3	1.0261	0.999736	2.77626	3	0.993726	0.956799	2.39979	3	0.765489	0.875095	1.5593	3	0.42749	0.972761	2.47921	5	0.80881	0.999303	2.75563
mmu-miR-669p-5p	2.33725	2.98917	5	5	0.63643	0.172605	2.15352	5	0.56033	0.531824	2.13305	5	0.552433	0.334659	2.53153	6	0.728176	0.233423	2.25728	4	0.602113	0.125383	2.16007	3	0.562879	0.348986	3.56205	3.71184	5	3	0.901383	0.999736	3.42399	3	0.819121	0.936462	3.453	3	0.835761	0.875698	2.36927	3	0.394319	0.972761	3.28944	5	0.746179	0.999303	3.84251
mmu-miR-17-3p	2.4641	2.83483	5	5	0.773389	0.0791722	2.55439	5	0.823338	0.531824	2.5398	5	0.815052	0.704962	2.62307	6	0.86348	0.37023	2.39999	4	0.739773	0.112696	2.82945	3	0.996276	0.969345	1.10438	0.980643	5	3	1.08955	0.999736	1.6987	3	1.64497	0.781544	1.3224	3	1.2673	0.873293	1.00789	3	1.01906	0.972761	1.55854	5	1.49267	0.999303	0.853906
mmu-miR-669o-5p	2.51827	3.05089	5	5	0.6913	0.367921	2.56738	5	0.715239	0.531824	2.25457	5	0.575816	0.622963	2.61429	6	0.738879	0.534501	2.19366	4	0.552012	0.223773	2.09556	3	0.515724	0.519489	3.85065	3.67752	5	3	1.12751	0.999736	3.7811	3	1.07444	0.989519	3.3957	3	0.822554	0.873293	2.65447	3	0.492075	0.972761	3.37791	5	0.812473	0.999303	4.13352
mmu-miR-7669-3p	0.22514	0.451842	5	5	0.854586	0.715888	0.48255	5	1.02151	0.762662	0.276975	5	0.885849	0.635251	0.226126	6	0.855171	0.551548	0.55684	4	1.07549	0.975063	0.29004	3	0.893908	0.619186	0.245376	0.130345	5	3	1.083	0.999736	0.18245	3	1.03678	0.987971	0.312643	3	1.13469	0.887145	0.256662	3	1.0915	0.972761	0.152775	5	1.01567	0.999303	0.122346
mmu-miR-12191-3p	0.631239	0.658417	5	5	0.981338	0.956204	1.09714	5	1.35541	0.493596	0.525652	5	0.912082	0.660934	0.546673	6	0.925469	0.743868	0.620464	4	0.974037	0.728	0.425018	3	0.850628	0.883952	1.819	1.07255	5	3	1.67766	0.999736	1.12575	3	1.03756	0.936462	0.956828	3	0.922919	0.939119	1.13784	3	1.0463	0.987945	1.33256	5	1.19748	0.999303	1.23698
mmu-miR-7044-5p	0.613238	0.527413	5	5	1.06129	0.897179	0.83895	5	1.24103	0.555013	0.657781	5	1.09457	0.883497	0.871537	6	1.26938	0.33437	0.668947	4	1.10308	0.865027	0.616279	3	1.06353	0.831017	0.536313	0.429433	5	3	1.0769	0.999736	0.544339	3	1.0829	0.943539	0.44243	3	1.00905	0.950893	0.814116	3	1.30557	0.972761	0.813767	5	1.30526	0.999303	0.853906
mmu-miR-679-3p	0.0617883	0.184507	5	5	0.918455	0.667863	0.0862289	5	0.934147	0.678425	0.114396	5	0.952565	0.704962	0.0668548	6	0.921686	0.88259	0.184823	4	1.00022	0.973067	0.103296	3	0.945264	0.898057	0.0744669	0.138409	5	3	0.956646	0.999736	0.0828492	3	0.962221	0.936462	0.179239	3	1.02871	0.894009	0	3	0.90852	0.972761	0	5	0.90852	0.999303	0
mmu-miR-20a-3p	0.264113	0.447642	5	5	0.880546	0.172605	0.376189	5	0.951679	0.531824	0.276975	5	0.888432	0.577963	0.260085	6	0.878092	0.2275	0.332929	4	0.923566	0.696077	0.296772	3	0.900707	0.898303	0.110307	0.38081	5	3	0.829031	0.999736	0.216326	3	0.892248	0.937644	0.215767	3	0.891902	0.890172	0	3	0.768006		0.0817376	5	0.812775	0.999303	0.197611
mmu-miR-5100	0.373575	0.0811145	5	5	1.22473	0.329137	0.636288	5	1.46935	0.399091	0.469507	5	1.30893	0.082449	0.947211	6	1.82272	0.00010292	1.07944	4	1.99768	0.00120169	1.6565	3	2.98016	0.348986	0.0744669	0.138409	5	3	0.956646	0.999736	0.0894526	3	0.966635	0.999704	0.111913	3	0.981802	0.886807	0.0883927	3	0.965925	0.972761	0.218522	5	1.0571	0.999303	0.489228
mmu-miR-18a-3p	0.116957	0.15791	5	5	0.972013	0.934121	0.0862289	5	0.951528	0.906188	0.212555	5	1.0386	0.999234	0.0544302	6	0.930785	0.670487	0.0506599	4	0.928356	0.619741	0.103296	3	0.962852	0.838519	0	0	5	3	1	0.999736	0.0454195	3	1.03198	0.913574	0.0314626	3	1.02205	0.963538	0	3	1		0.0817376	5	1.05829	0.999303	0.0419454
mmu-miR-6392-5p	0.380004	0.451043	5	5	0.951953	0.874507	0.376189	5	0.949438	0.657527	0.077172	5	0.771709	0.307214	0.288975	6	0.893743	0.556445	0.149938	4	0.811631	0.152122	0.199687	3	0.840107	0.519489	0.349166	0.211128	5	3	1.10041	0.999736	0.489983	3	1.21323	0.855863	0.527026	3	1.24479	0.873293	0.250422	3	1.02761	0.972761	0.200087	5	0.992376	0.999303	0.198501
mmu-miR-6928-3p	0.172063	0.0641602	5	5	1.07766	0.766079	0.213024	5	1.1087	0.493596	0.0804732	5	1.01137	0.953574	0.105934	6	1.02938	0.941224	0.210329	4	1.10663	0.564862	0	3	0.956502	0.969345	0.0377139	0	5	3	1.02649	0.999736	0.135552	3	1.09851	0.937644	0.13472	3	1.09788	0.9045	0	3	1	0.972761	0.250732	5	1.18981	0.999303	0.0419454
mmu-miR-466h-5p	0.91289	1.51133	5	5	0.66047	0.700824	0.994962	5	0.699132	0.825746	0.823156	5	0.620641	0.806426	1.04352	6	0.723064	0.876921	0.926477	4	0.666719	0.727274	1.1516	3	0.779315	0.933823	1.58749	2.1075	5	3	0.697364	0.999736	1.79929	3	0.807641	0.989519	2.04689	3	0.958856	0.890172	0.83094	3	0.412777	0.972761	1.61662	5	0.71159	0.999303	1.34027
mmu-miR-296-5p	2.10754	3.46771	5	5	0.389538	0.0292932	2.29276	5	0.4429	0.285535	2.14824	5	0.400682	0.271728	2.46407	6	0.49874	0.0233145	2.00447	4	0.362678	0.0392119	3.12422	3	0.788135	0.810297	1.47226	2.79847	5	3	0.398815	0.999736	2.11428	3	0.622355	0.987971	2.33192	3	0.723693	0.963194	0.892763	3	0.266886	0.972761	1.64864	5	0.450678	0.999303	1.50507
mmu-miR-8101	0.0706974	0.0811145	5	5	0.992805	0.955289	0	5	0.945327	0.824424	0	5	0.945327	0.704962	0.0821835	6	1.00074	0.91759	0.184573	4	1.07435	0.693465	0	3	0.945327	0.848389	0.30158	0.0476272	5	3	1.19247	0.999736	0.112214	3	1.04579	0.987971	0.0382772	3	0.99354	0.929623	0.171681	3	1.08979	0.994647	0.223496	5	1.12964	0.999303	0.140298
mmu-miR-6941-5p	0.0484026	0.243538	5	5	0.873491	0.0528783	0.167593	5	0.94872	0.777439	0.0583318	5	0.879523	0.167863	0.0624162	6	0.882017	0.448695	0.132751	4	0.926083	0.634531	0	3	0.844671	0.384465	0	0	5	3	1	0.999736	0	3	1	0.956799	0.0382772	3	1.02689	0.96012	0	3	1		0	5	1	0.999303	0
mmu-miR-212-3p	9.75154	9.98038	5	5	0.85332	0.958219	9.78857	5	0.875506	0.946243	9.21006	5	0.586287	0.381904	9.42906	6	0.682397	0.448695	9.02087	4	0.514231	0.125383	9.26095	3	0.607335	0.71702	7.3127	6.71916	5	3	1.50894	0.999736	6.90598	3	1.13826	0.937644	6.50702	3	0.863259	0.972638	7.26974	3	1.46468	0.989438	6.56414	5	0.89812	0.999303	6.453
mmu-miR-3960	0.287713	0.0811145	5	5	1.15396	0.646651	0.385967	5	1.23529	0.513874	0.212555	5	1.09539	0.886667	0.242262	6	1.11818	0.834521	0.278997	4	1.14701	0.618437	0.752901	3	1.59304	0.77292	0.578101	0.196694	5	3	1.30261	0.999736	0.501599	3	1.23534	0.906103	0.313275	3	1.08416	0.887145	0.627785	3	1.34825	0.972761	0.693217	5	1.41081	0.999303	0.385596
mmu-miR-5112	0.0706974	0.0737278	5	5	0.997902	0.955289	0	5	0.95018	0.946335	0.0804732	5	1.00469	0.999234	0.0920354	6	1.01277	0.93232	0.125899	4	1.03682	0.8275	0.0538974	3	0.986349	0.977063	0	0	5	3	1		0	3	1		0	3	1		0.0883927	3	1.06319		0	5	1		0
mmu-miR-669c-3p	0.172063	0.156602	5	5	1.01077	0.934121	0.136813	5	0.986377	0.882198	0.150425	5	0.995727	0.972047	0.0674684	6	0.940087	0.4905	0.17725	4	1.01441	0.98138	0	3	0.897136	0.519489	0.179422	0.527331	5	3	0.785722	0.999736	0.328682	3	0.871366	0.937644	0.287446	3	0.846813	0.883714	0.0883927	3	0.737677	0.972761	0.307153	5	0.85846	0.999303	0.140298
mmu-miR-7231-5p	0.0596636	0.102399	5	5	0.970813	0.950544	0.167593	5	1.04623	0.551171	0.077172	5	0.982666	0.933058	0	6	0.931483	0.948457	0.0383157	4	0.956553	0.79341	0	3	0.931483	0.98853	0.0377139	0.0476272	5	3	0.993152	0.999736	0.0894526	3	1.02942	0.906103	0.0382772	3	0.99354	0.996481	0.135448	3	1.06276	0.972761	0.0668851	5	1.01344	0.999303	0.0419454
mmu-miR-351-5p	3.59088	4.365	5	5	0.584748	0.0772071	3.60147	5	0.589054	0.285535	3.63566	5	0.603182	0.167863	3.47369	6	0.539124	0.12794	3.46298	4	0.535139	0.08452	3.87598	3	0.71251	0.519489	2.57801	2.41406	5	3	1.12035	0.999736	2.75638	3	1.2678	0.832607	3.13831	3	1.65204	0.873293	1.9567	3	0.728318	0.972761	2.48618	5	1.05126	0.999303	2.09365
mmu-miR-450a-5p	0.835716	1.10882	5	5	0.827534	0.402421	0.581606	5	0.693891	0.496677	0.962737	5	0.903698	0.762327	0.620442	6	0.712824	0.33437	0.606046	4	0.705746	0.268622	1.04672	3	0.957868	0.933823	0.910358	0.960184	5	3	0.966053	0.999736	0.930788	3	0.979831	0.993474	1.07201	3	1.08059	0.981195	0.325087	3	0.643898	0.972761	0.837492	5	0.918472	0.999303	0.888389
mmu-miR-466b-5p	0.26139	0.7503	5	5	0.712563	0.0814215	0.490908	5	0.83544	0.508711	0.307138	5	0.735521	0.305261	0.298107	6	0.730931	0.352154	0.277996	4	0.720813	0.100246	0.324446	3	0.744398	0.589381	0.683352	0.499457	5	3	1.13595	0.999736	0.716153	3	1.16207	0.913574	0.438847	3	0.958858	0.998244	0.581605	3	1.05859	0.972761	0.33607	5	0.892926	0.999303	0.507966
mmu-miR-466o-5p	0.287713	0.788785	5	5	0.706581	0.1045	0.524258	5	0.832471	0.513874	0.319116	5	0.72213	0.334659	0.358085	6	0.741902	0.376314	0.301507	4	0.71337	0.120156	0.340799	3	0.733066	0.60142	0.709875	0.527331	5	3	1.13488	0.999736	0.789933	3	1.19964	0.913574	0.482187	3	0.969193	0.992215	0.649538	3	1.0884	0.972761	0.4012	5	0.916285	0.999303	0.562761
mmu-miR-6516-5p	2.71312	2.53137	5	5	1.13425	0.766079	2.66868	5	1.09985	0.850072	2.69771	5	1.12221	0.90996	2.61244	6	1.0578	0.834521	2.4566	4	0.949489	0.996454	2.80987	3	1.21293	0.619186	2.40347	2.0755	5	3	1.25524	0.999736	2.45356	3	1.29959	0.832607	2.5525	3	1.39185	0.873293	2.11993	3	1.03128	0.97964	2.59509	5	1.43355	0.999303	2.76176
mmu-miR-99b-3p	6.10638	6.28422	5	5	0.884024	0.367921	6.32624	5	1.02956	0.830156	5.74546	5	0.688364	0.305261	6.19897	6	0.942624	0.719666	6.03779	4	0.842983	0.482158	6.48213	3	1.14704	0.898303	5.87498	5.09143	5	3	1.72136	0.999736	6.12965	3	2.05369	0.913574	5.59833	3	1.42099	0.983488	5.91244	3	1.76663	0.994647	5.86011	5	1.7037	0.999303	5.88551
mmu-miR-679-5p	0.268692	0.287675	5	5	0.986929	0.980549	0.233001	5	0.962812	0.961328	0.270595	5	0.988231	0.999234	0.392191	6	1.07513	0.907574	0.219441	4	0.953805	0.887966	0.383523	3	1.06869	0.921611	0.179422	0.417527	5	3	0.847858	0.999736	0.253262	3	0.892383	0.913574	0.312643	3	0.92988	0.878687	0.159405	3	0.836176	0.972761	0.159092	5	0.835994	0.999303	0.122346
mmu-miR-670-3p	1.2668	1.89862	5	5	0.645362	0.0292932	1.31329	5	0.666496	0.285535	1.4007	5	0.708127	0.635095	1.34699	6	0.682245	0.0309667	1.45703	4	0.73632	0.202469	1.88856	3	0.993047	0.878467	1.50125	1.90385	5	3	0.756493	0.999736	1.17694	3	0.604193	0.937644	1.28426	3	0.650853	0.916371	0.980796	3	0.52739	0.972761	1.15948	5	0.596927	0.999303	0.489228
mmu-miR-1231-3p	0	0	5	5	1	0.838075	0	5	1		0	5	1	0.953574	0	6	1	0.888677	0.0257746	4	1.01803	0.996454	0	3	1	0.975552	0	0.0517441	5	3	0.964769	0.999736	0	3	0.964769	0.937644	0.207061	3	1.11367	0.873293	0	3	0.964769	0.972761	0	5	0.964769	0.999303	0
mmu-miR-132-5p	4.90348	5.29631	5	5	0.761634	0.513055	4.54114	5	0.592478	0.5022	5.33133	5	1.02457	0.865081	5.1527	6	0.905252	0.657039	4.75382	4	0.686584	0.116461	5.25127	3	0.969259	0.853123	3.40863	4.97924	5	3	0.336666	0.999736	3.75547	3	0.428161	0.855006	3.97087	3	0.497107	0.873293	3.37644	3	0.329236	0.972761	3.64743	5	0.397269	0.999303	3.03441
mmu-miR-135a-2-3p	2.51827	2.46184	5	5	1.03989	0.727763	1.8425	5	0.650967	0.598402	2.1576	5	0.809869	0.696546	2.19119	6	0.828947	0.586873	2.33657	4	0.916833	0.972003	1.55082	3	0.531809	0.810297	2.51214	1.93048	5	3	1.49657	0.999736	2.67923	3	1.68034	0.832607	3.23036	3	2.46208	0.873293	1.73892	3	0.875656	0.995342	2.76325	5	1.7811	0.999303	2.25702
mmu-miR-1912-5p	0	0.0811145	5	5	0.945327	0.627073	0.061872	5	0.986751	0.877105	0	5	0.945327	0.84809	0.136823	6	1.03937	0.848916	0.0679161	4	0.990893	0.690543	0	3	0.945327	0.969345	0	0	5	3	1		0	3	1		0	3	1		0	3	1		0	5	1		0
mmu-miR-1941-3p	0.323222	0.599222	5	5	0.825877	0.758487	0.339357	5	0.835166	0.555013	0.544899	5	0.963046	0.917375	0.314629	6	0.820973	0.504602	0.371387	4	0.853915	0.627897	0.425018	3	0.886256	0.933823	0	0	5	3	1	0.999736	0	3	1		0	3	1	0.955612	0	3	1	0.972761	0	5	1	0.999303	0
mmu-miR-1983	5.87424	6.28846	5	5	0.750428	0.200113	5.86234	5	0.744262	0.513874	6.11451	5	0.886416	0.744098	5.92457	6	0.777068	0.352154	5.6967	4	0.663534	0.106453	6.29581	3	1.00511	0.962799	5.16412	4.66828	5	3	1.41014	0.999736	4.59134	3	0.948063	0.989519	4.7768	3	1.07812	0.920152	4.35684	3	0.805833	0.972761	4.34623	5	0.799932	0.999303	4.04327
mmu-miR-29b-1-5p	4.19257	4.1207	5	5	1.05108	0.845196	4.45267	5	1.25873	0.424492	4.40129	5	1.21469	0.574454	4.44197	6	1.24943	0.448695	4.58014	4	1.37501	0.180389	4.61205	3	1.40576	0.619186	4.7097	4.33617	5	3	1.29552	0.999736	4.804	3	1.38303	0.906103	5.02764	3	1.61492	0.873293	3.36012	3	0.508369	0.987945	4.75275	5	1.33476	0.999303	4.65145
mmu-miR-3058-3p	0.177951	0.563765	5	5	0.765348	0.329137	0.48255	5	0.945262	0.777439	0.326866	5	0.848568	0.76481	0.470512	6	0.937407	0.821156	0.209725	4	0.78239	0.515948	0.542788	3	0.985566	0.973241	0.149948	0.0476272	5	3	1.0735	0.999736	0.21402	3	1.12225	0.781544	0.261146	3	1.15951	0.873293	0.0883927	3	1.02866	0.972761	0.192015	5	1.10526	0.999303	0.0950314
mmu-miR-3070-3p	0.52365	0.704155	5	5	0.882394	0.705007	0.563008	5	0.906798	0.877618	0.374808	5	0.795896	0.886773	0.62628	6	0.947452	0.897868	0.348025	4	0.781257	0.609707	0.672468	3	0.978275	0.898303	0.156717	0.149977	5	3	1.00468	0.999736	0.373551	3	1.16762	0.855863	0.312643	3	1.11935	0.887145	0.259263	3	1.07869	0.972761	0.307153	5	1.1151	0.999303	0.184188
mmu-miR-3086-5p	2.15153	2.42143	5	5	0.829372	0.5468	2.47436	5	1.03737	0.670219	2.37508	5	0.968378	0.886773	1.90465	6	0.698929	0.32949	1.84516	4	0.670694	0.165047	2.52561	3	1.07488	0.898303	2.17151	1.77255	5	3	1.31855	0.999736	1.83242	3	1.04237	0.970869	1.86192	3	1.0639	0.917922	2.46396	3	1.61486	0.972761	1.92524	5	1.11164	0.999303	2.15433
mmu-miR-3102-5p.2-5p	4.21501	4.55803	5	5	0.788388	0.513055	4.35733	5	0.870123	0.717908	4.15594	5	0.756757	0.685414	4.27026	6	0.819166	0.502892	4.18393	4	0.771587	0.384446	4.34329	3	0.861702	0.754478	3.03108	3.01081	5	3	1.01415	0.999736	3.04793	3	1.02606	0.970162	3.00265	3	0.99436	0.93058	3.10328	3	1.0662	0.972761	3.07896	5	1.04838	0.999303	2.7884
mmu-miR-3103-3p	0.202478	0.0804249	5	5	1.08828	0.472655	0.136589	5	1.0397	0.902342	0.0743861	5	0.995823	0.966726	0.0872357	6	1.00473	0.941224	0.142615	4	1.04405	0.957549	0	3	0.945779	0.955055	0.149948	0.171302	5	3	0.985308	0.999736	0.135552	3	0.975524	0.970869	0.44243	3	1.20675	0.886807	0.0883927	3	0.944152	0.972761	0.130806	5	0.972321	0.999303	0.270837
mmu-miR-344f-3p	0.878665	1.65072	5	5	0.585585	0.0875173	0.844616	5	0.571926	0.285535	0.619548	5	0.489314	0.138945	0.917341	6	0.601495	0.12794	0.653194	4	0.50086	0.039867	1.30213	3	0.785355	0.826856	0.0769213	0.138409	5	3	0.958275	0.999736	0.351442	3	1.15912	0.855006	0.371435	3	1.1753	0.873293	0.0883927	3	0.965925	0.972761	0.130806	5	0.994744	0.999303	0.0950314
mmu-miR-466a-3p	1.69502	2.32448	5	5	0.646415	0.0528783	2.09849	5	0.855009	0.531831	2.00577	5	0.801786	0.381904	1.63248	6	0.618995	0.170075	1.8365	4	0.713019	0.2709	2.06752	3	0.836849	0.619186	4.49126	5.00348	5	3	0.70114	0.999736	3.91915	3	0.471611	0.989519	4.19436	3	0.57073	0.979652	2.63651	3	0.193852	0.972761	3.94726	5	0.480889	0.999303	3.28279
mmu-miR-466b-3p	1.6593	2.26914	5	5	0.655268	0.0528783	2.03863	5	0.852329	0.533803	1.93517	5	0.793347	0.381904	1.56999	6	0.615933	0.170693	1.80102	4	0.722904	0.285009	2.0155	3	0.838776	0.60142	4.4196	4.9449	5	3	0.694814	0.999736	3.8581	3	0.470804	0.989519	4.14488	3	0.57434	0.979652	2.59643	3	0.196354	0.972761	3.89414	5	0.482716	0.999303	3.23103
mmu-miR-466c-3p	1.69502	2.31385	5	5	0.651196	0.0528783	2.09849	5	0.861333	0.531831	2.00577	5	0.807717	0.381904	1.63248	6	0.623574	0.170075	1.8365	4	0.718294	0.2709	2.06752	3	0.843039	0.619186	4.49126	4.99922	5	3	0.703213	0.999736	3.91658	3	0.472162	0.989519	4.19436	3	0.572417	0.979652	2.63651	3	0.194425	0.972761	3.94726	5	0.48231	0.999303	3.27841
mmu-miR-466d-3p	1.25903	1.89782	5	5	0.642253	0.171806	1.48053	5	0.748833	0.5022	1.21434	5	0.622664	0.453601	1.11995	6	0.583226	0.147243	1.13053	4	0.587523	0.345216	1.82413	3	0.950208	0.810297	3.5585	3.98311	5	3	0.745041	0.999736	2.94233	3	0.486067	0.993474	3.17411	3	0.570777	0.99077	1.46069	3	0.174051	0.972761	3.28965	5	0.618371	0.999303	2.3755
mmu-miR-466d-5p	0.550359	1.48176	5	5	0.52435	0.0528783	0.761387	5	0.606942	0.285535	0.86728	5	0.653168	0.305261	0.605215	6	0.544672	0.0687377	0.57935	4	0.534994	0.033832	0.738138	3	0.59724	0.619186	0.578101	0.488272	5	3	1.06424	0.999736	0.897457	3	1.32794	0.763307	0.916297	3	1.34539	0.875095	0.514364	3	1.01825	0.972761	0.552215	5	1.04532	0.999303	0.763233
mmu-miR-466e-3p	1.69502	2.32448	5	5	0.646415	0.0528783	2.09849	5	0.855009	0.531831	2.00577	5	0.801786	0.381904	1.63248	6	0.618995	0.170075	1.8365	4	0.713019	0.2709	2.06752	3	0.836849	0.619186	4.49126	5.00348	5	3	0.70114	0.999736	3.91915	3	0.471611	0.989519	4.19436	3	0.57073	0.979652	2.63651	3	0.193852	0.972761	3.94726	5	0.480889	0.999303	3.28279
mmu-miR-466e-5p	0.172063	0.563765	5	5	0.76223	0.0825525	0.376189	5	0.87808	0.424492	0.276975	5	0.819724	0.307214	0.157441	6	0.754544	0.33437	0.2047	4	0.77967	0.180389	0.103296	3	0.72675	0.453853	0.15668	0.38081	5	3	0.856111	0.999736	0.416778	3	1.02524	0.913574	0.207061	3	0.886536	0.996481	0.433472	3	1.03718	0.972761	0.0817376	5	0.812775	0.999303	0.270837
mmu-miR-466k	0.0952338	0.366448	5	5	0.828622	0.408993	0.244613	5	0.919018	0.608382	0.117378	5	0.841439	0.792369	0.0668548	6	0.812482	0.352154	0	4	0.77569		0.0538974	3	0.805217	0.519489	0.145278	0.101696	5	3	1.03067	0.999736	0.281781	3	1.13295	0.970869	0.234357	3	1.09631	0.963647	0.317401	3	1.16127	0.972761	0.232508	5	1.09491	0.999303	0.243056
mmu-miR-466n-5p	0.550359	1.48176	5	5	0.52435	0.0528783	0.761387	5	0.606942	0.285535	0.86728	5	0.653168	0.305261	0.605215	6	0.544672	0.0687377	0.57935	4	0.534994	0.033832	0.738138	3	0.59724	0.619186	0.578101	0.488272	5	3	1.06424	0.999736	0.897457	3	1.32794	0.763307	0.916297	3	1.34539	0.875095	0.514364	3	1.01825	0.972761	0.552215	5	1.04532	0.999303	0.763233
mmu-miR-466p-3p	1.69502	2.31385	5	5	0.651196	0.0528783	2.09849	5	0.861333	0.531831	2.00577	5	0.807717	0.381904	1.63248	6	0.623574	0.170075	1.8365	4	0.718294	0.2709	2.06752	3	0.843039	0.619186	4.49126	4.99922	5	3	0.703213	0.999736	3.91658	3	0.472162	0.989519	4.19436	3	0.572417	0.979652	2.63651	3	0.194425	0.972761	3.94726	5	0.48231	0.999303	3.27841
mmu-miR-467a-3p	0.750508	1.52986	5	5	0.58263	0.0292932	0.996196	5	0.6908	0.285535	0.782808	5	0.595821	0.422573	0.789213	6	0.598472	0.0232794	0.854945	4	0.62637	0.0392119	0.686206	3	0.557232	0.619186	3.23461	3.65882	5	3	0.745246	0.999736	2.79295	3	0.548715	0.989519	3.02016	3	0.642308	0.973311	1.11654	3	0.171671	0.972761	2.60346	5	0.481177	0.999303	2.18289
mmu-miR-467a-5p	1.48971	2.63918	5	5	0.450791	0.0536561	1.57989	5	0.479869	0.111741	1.61497	5	0.49168	0.305261	1.55621	6	0.472056	0.00985425	1.30316	4	0.396113	0.00745653	2.15832	3	0.716553	0.689817	3.13562	4.06823	5	3	0.52391	0.999736	2.88817	3	0.441334	0.937644	3.45968	3	0.655854	0.96012	2.27955	3	0.289437	0.972761	2.80303	5	0.416041	0.999303	2.58152
mmu-miR-467b-5p	1.48971	2.63918	5	5	0.450791	0.0536561	1.57989	5	0.479869	0.111741	1.61497	5	0.49168	0.305261	1.55621	6	0.472056	0.00985425	1.30316	4	0.396113	0.00745653	2.15832	3	0.716553	0.689817	3.13084	4.06823	5	3	0.522177	0.999736	2.88817	3	0.441334	0.937644	3.45968	3	0.655854	0.96012	2.27955	3	0.289437	0.972761	2.80303	5	0.416041	0.999303	2.58152
mmu-miR-467d-3p	0.779473	1.52986	5	5	0.594446	0.0292932	0.996196	5	0.6908	0.285535	0.782808	5	0.595821	0.422573	0.789213	6	0.598472	0.0232794	0.854945	4	0.62637	0.0392119	0.686206	3	0.557232	0.619186	3.23461	3.66601	5	3	0.741545	0.999736	2.79295	3	0.54599	0.989519	3.02016	3	0.639118	0.973937	1.11654	3	0.170818	0.972761	2.60346	5	0.478788	0.999303	2.18289
mmu-miR-467e-5p	2.53024	3.3094	5	5	0.582708	0.0528783	2.45143	5	0.551728	0.488431	2.46094	5	0.555376	0.21656	2.48783	6	0.565827	0.0232794	2.30419	4	0.498196	0.015353	2.84009	3	0.72231	0.71702	4.14594	4.17421	5	3	0.980598	0.999736	4.06761	3	0.928777	0.977539	4.11886	3	0.962363	0.886807	3.6401	3	0.690585	0.972761	3.89749	5	0.825468	0.999303	4.45891
mmu-miR-503-3p	0.285454	0.398715	5	5	0.924496	0.79462	0.167593	5	0.851972	0.762662	0.220385	5	0.883725	0.608008	0.256732	6	0.906273	0.842874	0.209725	4	0.87722	0.463218	0.383523	3	0.989525	0.898057	0.308447	0.130345	5	3	1.13139	0.999736	0.112214	3	0.987511	0.96963	0.248787	3	1.08556	0.873293	0.325087	3	1.14452	0.972761	0.355315	5	1.16875	0.999303	0.0519977
mmu-miR-5123	0.116957	0	5	5	1.08445	0.467715	0	5	1	0.722535	0.0598826	5	1.04238	0.867362	0	6	1	0.907574	0.0257746	4	1.01803	0.855989	0	3	1		0	0	5	3	1		0.0454195	3	1.03198		0.0382772	3	1.02689		0	3	1		0	5	1		0.0827056
mmu-miR-5627-5p	0.0596636	0	5	5	1.04222	0.908254	0	5	1	0.827746	0.0743861	5	1.05291	0.865081	0.0668548	6	1.04743	0.834521	0.0257746	4	1.01803	0.969958	0	3	1	0.933823	0	0.130345	5	3	0.913613	0.999736	0.328989	3	1.14762	0.832607	0.179239	3	1.03447	0.9045	0.208853	3	1.05592	0.972761	0.130806	5	1.00032	0.999303	0
mmu-miR-668-3p	8.87635	8.64887	5	5	1.17079	0.705007	8.19509	5	0.730129	0.575997	7.9637	5	0.621934	0.704962	8.2315	6	0.748792	0.745047	8.39079	4	0.836201	0.728	8.58049	3	0.953711	0.898303	8.16466	7.52724	5	3	1.55555	0.999736	7.7198	3	1.14279	0.936462	7.31505	3	0.863224	0.954321	7.0142	3	0.700742	0.986558	7.0544	5	0.720544	0.999303	6.23935
mmu-miR-669f-5p	0.728035	1.3475	5	5	0.650915	0.0528783	0.944014	5	0.756032	0.531824	1.0233	5	0.798745	0.277955	0.97044	6	0.770007	0.202311	0.82109	4	0.694283	0.0609802	1.12935	3	0.859667	0.71702	1.84624	1.79013	5	3	1.03966	0.999736	1.97909	3	1.13995	0.906103	1.93475	3	1.10544	0.873293	1.0904	3	0.615687	0.972761	1.44966	5	0.789789	0.999303	1.40711
mmu-miR-670-5p	1.34219	1.872	5	5	0.692646	0.524903	1.53107	5	0.789528	0.508711	1.58869	5	0.821703	0.422573	1.53553	6	0.791975	0.426249	1.51297	4	0.779686	0.490621	2.05639	3	1.13633	0.964545	1.49954	1.65226	5	3	0.899552	0.999736	1.51199	3	0.907349	0.96963	1.22953	3	0.746012	0.996481	0.914251	3	0.599565	0.972761	0.833451	5	0.566908	0.999303	1.25493
mmu-miR-6930-5p	0.179412	0.15791	5	5	1.01502	0.999709	0.167593	5	1.00673	0.961328	0.0583318	5	0.933306	0.84809	0.234913	6	1.05482	0.848916	0.234364	4	1.05442	0.690543	0.156003	3	0.998679	0.933823	0.0769213	0.211128	5	3	0.911171	0.999736	0.479283	3	1.20427	0.935341	0.516206	3	1.23549	0.873293	0.302937	3	1.06571	0.972761	0.290911	5	1.05686	0.999303	0.270837
mmu-miR-6942-5p	0.264113	0.243538	5	5	1.01436	0.989473	0.136813	5	0.928693	0.835903	0.17267	5	0.952065	0.973288	0.350138	6	1.07669	0.834521	0.467209	4	1.1677	0.496117	0.199687	3	0.970062	0.969345	0.231887	0.181744	5	3	1.03537	0.999736	0.291465	3	1.07902	0.936462	0.111913	3	0.95275	0.875095	0	3	0.881636	0.972761	0.223496	5	1.02936	0.999303	0.385596
mmu-miR-6970-5p	0.232704	0.372092	5	5	0.907904	0.814644	0.398603	5	1.01855	0.729908	0.225921	5	0.903646	0.999234	0.134748	6	0.848306	0.834521	0.208952	4	0.893079	0.816619	0	3	0.772661	0.611178	0.0413295	0.360271	5	3	0.801658	0.999736	0.112214	3	0.842029	0.913574	0.15087	3	0.864896	0.873293	0.208853	3	0.900365	0.972761	0.0784091	5	0.822529	0.999303	0.287114
mmu-miR-6984-3p	0.34818	0.563765	5	5	0.861197	0.105847	0.136589	5	0.743716	0.305666	0.5399	5	0.983594	0.90996	0.423484	6	0.907342	0.88259	0.49607	4	0.954162	0.98138	0.672468	3	1.07826	0.933823	0.431613	0.663823	5	3	0.851329	0.999736	0.395327	3	0.830184	0.937644	0.412203	3	0.839953	0.979652	0.250422	3	0.750851	0.972761	0.52325	5	0.907159	0.999303	0.451008
mmu-miR-6994-5p	1.06887	1.07113	5	5	0.998433	0.79462	1.19733	5	1.09141	0.657527	1.10696	5	1.02514	0.883493	1.26522	6	1.144	0.621154	1.19751	4	1.09155	0.523494	1.1516	3	1.05736	0.761368	0.686323	0.417527	5	3	1.2048	0.999736	0.626406	3	1.15579	0.935341	0.516206	3	1.07079	0.948639	1.00789	3	1.50562	0.972761	0.476093	5	1.04143	0.999303	0.658786
mmu-miR-7037-5p	0.680497	0.755274	5	5	0.949488	0.860252	0.746319	5	0.993812	0.962055	0.654113	5	0.932282	0.842528	0.672914	6	0.944511	0.978683	0.544501	4	0.864074	0.496117	0.580001	3	0.8856	0.909104	0.722531	0.786536	5	3	0.956605	0.999736	0.838429	3	1.03662	0.977539	1.13131	3	1.26995	0.873293	1.09581	3	1.23908	0.976095	0.604723	5	0.881595	0.999303	0.526463
mmu-miR-7213-5p	0.765654	0.667626	5	5	1.07031	0.98301	0.692352	5	1.01729	0.858934	0.509243	5	0.896029	0.75348	0.47265	6	0.873588	0.586873	0.718082	4	1.03559	0.7963	1.26809	3	1.5162	0.933823	0.492483	0.588281	5	3	0.935754	0.999736	0.328682	3	0.83532	0.791254	0.363587	3	0.855777	0.886807	0.799006	3	1.15727	0.972761	0.408257	5	0.882688	0.999303	0.308373
mmu-miR-7648-3p	0.0617883	0	5	5	1.04376	0.92351	0	5	1	0.895831	0	5	1	0.84809	0.0872357	6	1.06233	0.907574	0	4	1	0.670661	0	3	1		0.0769213	0.0517441	5	3	1.0176	0.999736	0.0454195	3	0.995626	0.937644	0.0755649	3	1.01665	0.887145	0	3	0.964769	0.972761	0	5	0.964769	0.999303	0.048298
mmu-miR-7667-5p	0	0	5	5	1		0	5	1	0.803681	0	5	1		0	6	1	0.9494	0.0257746	4	1.01803	0.728	0	3	1		0	0.0447698	5	3	0.969444	0.999736	0	3	0.969444	0.989519	0.0314626	3	0.990819	0.890145	0	3	0.969444		0	5	0.969444	0.999303	0
mmu-miR-101b-3p	6.68243	6.59519	5	5	1.06234	0.781815	7.13149	5	1.45025	0.531824	6.63933	5	1.03107	0.931928	6.85906	6	1.2007	0.88259	6.47455	4	0.919785	0.656765	7.0686	3	1.38839	0.754478	6.47585	5.4715	5	3	2.00604	0.999736	6.65497	3	2.27123	0.790727	6.75368	3	2.43206	0.873293	6.87287	3	2.64153	0.972761	6.88859	5	2.67046	0.999303	7.07592
mmu-miR-129-5p	11.0163	10.9935	5	5	1.01593	0.849929	11.3156	5	1.25022	0.707578	10.6283	5	0.77638	0.883497	10.9795	6	0.990346	0.91759	10.788	4	0.867286	0.523494	11.1764	3	1.13517	0.898303	9.91632	10.7221	5	3	0.572037	0.999736	9.66052	3	0.479096	0.84009	9.09587	3	0.323924	0.873293	9.46004	3	0.416936	0.972761	9.69415	5	0.490393	0.999303	9.90348
mmu-miR-132-3p	5.16318	5.46417	5	5	0.811691	0.732401	6.93832	5	2.77818	0.513874	4.46664	5	0.500857	0.653429	4.82358	6	0.641448	0.684879	4.33039	4	0.455718	0.495512	4.69459	3	0.586587	0.792088	8.83313	4.82721	5	3	16.0659	0.999736	8.95181	3	17.4433	0.936462	8.03582	3	9.24465	0.887145	8.75252	3	15.1927	0.972761	4.04588	5	0.581833	0.999303	2.62638
mmu-miR-181c-5p	8.47273	8.95271	5	5	0.716989	0.367921	8.53156	5	0.74683	0.399091	8.33089	5	0.64985	0.442583	8.35179	6	0.659332	0.0530873	8.22635	4	0.604429	0.0276553	8.89426	3	0.960294	0.973108	10.0821	8.80563	5	3	2.42251	0.999736	9.4145	3	1.52507	0.936462	9.61135	3	1.74802	0.967878	10.6288	3	3.53865	0.972761	9.55769	5	1.68421	0.999303	9.84571
mmu-miR-191-3p	6.20308	6.25612	5	5	0.963905	0.704019	5.52449	5	0.602224	0.5022	6.17343	5	0.944297	0.84809	6.12661	6	0.914142	0.521328	6.22063	4	0.975697	0.690543	6.59397	3	1.26387	0.619186	5.77555	5.53641	5	3	1.18029	0.999736	4.9051	3	0.645588	0.906103	5.39147	3	0.904419	0.942617	5.40451	3	0.91263	0.972761	5.52188	5	0.989978	0.999303	4.80721
mmu-miR-1951	0.0484026	0	5	5	1.03412	0.778617	0.0862289	5	1.06159	0.777439	0.150425	5	1.1099	0.622963	0.0821835	6	1.05862	0.842874	0.0506599	4	1.03574	0.975063	0	3	1	0.933823	0	0	5	3	1		0.0281484	3	1.0197		0	3	1		0	3	1		0	5	1		0
mmu-miR-466c-5p	1.34762	2.39911	5	5	0.482472	0.0528783	1.50982	5	0.539882	0.285535	1.51195	5	0.540679	0.167863	1.70982	6	0.620161	0.122655	1.34027	4	0.480019	0.0392119	1.58692	3	0.569517	0.480059	2.15386	2.09691	5	3	1.04026	0.999736	2.19098	3	1.06738	0.913574	2.02329	3	0.950247	0.979652	1.36716	3	0.603008	0.972761	1.79801	5	0.812871	0.999303	1.88151
mmu-miR-466f	0.0623161	0.198009	5	5	0.910233	0.461956	0.121199	5	0.948152	0.954108	0.0583318	5	0.907722	0.635251	0.0324945	6	0.89161	0.33437	0.0892601	4	0.927392	0.496117	0.204468	3	1.00449	0.919696	0.30158	0.264695	5	3	1.0259	0.999736	0.306181	3	1.02917	0.913574	0.181973	3	0.944274	0.873293	0.171681	3	0.937562	0.972761	0.196267	5	0.953677	0.999303	0.184188
mmu-miR-466f-5p	0.0623161	0.198009	5	5	0.910233	0.461956	0.121199	5	0.948152	0.907716	0.0583318	5	0.907722	0.635251	0.0324945	6	0.89161	0.33437	0.0892601	4	0.927392	0.496117	0.204468	3	1.00449	0.919696	0.30158	0.264695	5	3	1.0259	0.999736	0.306181	3	1.02917	0.913574	0.181973	3	0.944274	0.873293	0.171681	3	0.937562	0.972761	0.196267	5	0.953677	0.999303	0.184188
mmu-miR-669f-3p	0.436296	0.997269	5	5	0.677844	0.199768	0.398603	5	0.660364	0.285535	0.68206	5	0.803734	0.381904	0.495858	6	0.706415	0.170075	0.431795	4	0.675733	0.169687	0.719939	3	0.825116	0.801153	1.29461	1.49982	5	3	0.867411	0.999736	1.60838	3	1.07815	0.936462	1.6802	3	1.13318	0.998244	0.624227	3	0.545029	0.972761	1.22695	5	0.82767	0.999303	1.09605
mmu-miR-7020-3p	0.184568	0.125588	5	5	1.04173	0.983193	0.167593	5	1.02954	0.845448	0.077172	5	0.966997	0.865081	0.0245084	6	0.932335	0.618036	0.195244	4	1.04947	0.93513	0	3	0.91663	0.921611	0.0413295	0	5	3	1.02906		0.0281484	3	1.0197		0.0382772	3	1.02689		0.0693128	3	1.04922		0	5	1		0
mmu-miR-7092-3p	0.907026	1.17023	5	5	0.833237	0.934121	0.927255	5	0.845003	0.946335	0.799735	5	0.773519	0.964708	1.05813	6	0.925242	0.93962	0.717786	4	0.730805	0.972003	0.992552	3	0.884127	0.992222	0.970144	0.681805	5	3	1.22123	0.999736	1.07268	3	1.31119	0.937644	1.07677	3	1.31491	0.873293	0.756199	3	1.05292	0.986558	0.993466	5	1.24114	0.999303	1.19187
mmu-miR-5104b-5p	0.177951	0.0804249	5	5	1.06994	0.954031	0.0862289	5	1.00403	0.918393	0	5	0.945779	0.886036	0.049689	6	0.978921	0.848916	0.147934	4	1.04791	0.98138	0.105854	3	1.01778	0.855695	0.0413295	0	5	3	1.02906		0.055758	3	1.03941		0.0382772	3	1.02689		0.0883927	3	1.06319		0	5	1		0.0827056
mmu-miR-296-3p	1.95085	2.48905	5	5	0.688631	0.159205	1.85964	5	0.646441	0.513874	2.0483	5	0.736755	0.639184	2.01979	6	0.722338	0.170075	1.75921	4	0.602973	0.0729388	2.23686	3	0.839621	0.631746	1.18822	1.36509	5	3	0.884618	0.999736	1.51199	3	1.10719	0.943539	1.78547	3	1.33827	0.873293	0.892763	3	0.720799	0.972761	1.55286	5	1.139	0.999303	1.45221
mmu-miR-6987-5p	0	0	5	5	1	0.934044	0.136813	5	1.09947	0.678425	0.0743861	5	1.05291	0.943396	0.141608	6	1.10313	0.670425	0.0733573	4	1.05216	0.844926	0	3	1	0.933823	0	0.0447698	5	3	0.969444	0.999736	0.0894526	3	1.03146	0.993474	0.147368	3	1.07371	0.96012	0.208853	3	1.12045	0.972761	0.0784091	5	1.02359	0.999303	0.0827056
mmu-miR-98-5p	9.18511	9.5709	5	5	0.76536	0.183419	9.44053	5	0.913595	0.555013	9.67816	5	1.07718	0.90996	9.50121	6	0.952839	0.853523	9.29337	4	0.825004	0.411511	9.68806	3	1.0846	0.855695	9.94262	10.052	5	3	0.92696	0.999736	9.57075	3	0.716339	0.937644	9.4655	3	0.665941	0.873293	9.80229	3	0.841041	0.972761	9.83462	5	0.860103	0.999303	10.357
mmu-miR-297a-5p	0.158482	0.68461	5	5	0.694416	0.0536561	0.485783	5	0.871259	0.399091	0.362971	5	0.80016	0.635251	0.312529	6	0.772667	0.258874	0.369087	4	0.80356	0.252754	0.455374	3	0.853087	0.754478	0.536313	0.496876	5	3	1.02771	0.999736	0.726927	3	1.17288	0.906103	0.633366	3	1.09923	0.873293	0.454124	3	0.970802	0.976095	0.285218	5	0.863545	0.999303	0.319296
mmu-miR-6933-5p	0.285454	0.447642	5	5	0.893669	0.780197	0.277573	5	0.8888	0.726651	0.561904	5	1.08242	0.854169	0.243168	6	0.867855	0.821156	0.27967	4	0.890093	0.957549	0.425018	3	0.98444	0.898057	0.156717	0.0476272	5	3	1.07855	0.999736	0.112214	3	1.04579	0.987971	0.121932	3	1.05285	0.979652	0.347774	3	1.23127	0.972761	0.0784091	5	1.02157	0.999303	0.235122
mmu-miR-322-3p	0.654279	1.04724	5	5	0.761563	0.292295	0.663047	5	0.766205	0.443718	0.850485	5	0.872509	0.696546	0.724681	6	0.799648	0.463459	0.494603	4	0.681771	0.169687	1.02796	3	0.986725	0.955055	1.50125	1.92796	5	3	0.743961	0.999736	1.12575	3	0.573473	0.999704	1.75776	3	0.888725	0.929623	0.627785	3	0.406078	0.972761	1.13102	5	0.575572	0.999303	1.0631
mmu-miR-503-5p	2.25919	2.7522	5	5	0.710541	0.331555	2.164	5	0.665172	0.305666	2.21131	5	0.687347	0.271728	2.16749	6	0.66678	0.122294	1.92101	4	0.562066	0.0644984	2.28104	3	0.721382	0.60142	1.14066	0.960184	5	3	1.13326	0.999736	1.28035	3	1.24847	0.763307	1.41521	3	1.37081	0.873293	1.0585	3	1.07053	0.972761	1.31408	5	1.27801	0.999303	1.1685
mmu-miR-6958-3p	0.234578	0.372092	5	5	0.909084	0.780197	0.136813	5	0.84952	0.305666	0.168364	5	0.868304	0.372539	0.216415	6	0.897711	0.611458	0.273744	4	0.934102	0.814361	0.375066	3	1.00206	0.898303	0.426794	0.36976	5	3	1.04033	0.999736	0.900654	3	1.44482	0.913574	0.895196	3	1.43937	0.873293	0.250422	3	0.92061	0.972761	0.251928	5	0.921572	0.999303	0.268154
mmu-miR-101a-3p	7.09045	6.94159	5	5	1.10869	0.949026	7.15327	5	1.15804	0.932521	7.10915	5	1.12316	0.84809	7.20939	6	1.20397	0.621154	6.81404	4	0.915387	0.776418	7.41387	3	1.38731	0.60142	6.97132	6.1069	5	3	1.8206	0.999736	7.51356	3	2.65122	0.790727	7.58579	3	2.78733	0.873293	7.31082	3	2.30364	0.972761	7.79014	5	3.21148	0.999303	8.06662
mmu-miR-18a-5p	2.95212	3.60433	5	5	0.636307	0.157449	2.8644	5	0.598771	0.342449	3.08978	5	0.700011	0.50334	3.00992	6	0.662316	0.0309667	2.89211	4	0.610382	0.0392119	3.45089	3	0.899108	0.990556	1.29461	1.00497	5	3	1.22233	0.999736	1.60838	3	1.5193	0.781544	2.09767	3	2.13273	0.873293	1.2947	3	1.22241	0.972761	1.95808	5	1.93604	0.999303	1.94956
mmu-miR-33-3p	1.0728	1.29035	5	5	0.860027	0.799518	1.21783	5	0.950974	0.581577	1.24714	5	0.970492	0.999234	1.30528	6	1.0104	0.949673	1.06535	4	0.855592	0.7498	1.69008	3	1.31926	0.810297	1.85946	1.136	5	3	1.65114	0.999736	1.21417	3	1.05568	0.970869	1.53412	3	1.31779	0.875095	0.732935	3	0.756251	0.973507	1.29707	5	1.11812	0.999303	1.72773
mmu-miR-466m-5p	0.34818	0.608171	5	5	0.835093	0.319004	0.517166	5	0.938869	0.657527	0.561904	5	0.968439	0.806426	0.546357	6	0.958059	0.586873	0.30523	4	0.810598	0.446341	0.580001	3	0.980664	0.801153	1.07653	0.863529	5	3	1.15909	0.999736	1.01759	3	1.1127	0.937644	1.05344	3	1.14069	0.873293	0.83094	3	0.977664	0.976095	0.787507	5	0.94867	0.999303	0.699455
mmu-miR-494-5p	1.38249	1.21324	5	5	1.12447	0.887687	0.636288	5	0.670379	0.285535	0.799735	5	0.750798	0.749911	0.887024	6	0.797627	0.12794	0.970793	4	0.845311	0.171078	1.51864	3	1.23576	0.973241	0.588069	0.620134	5	3	0.978019	0.999736	0.374712	3	0.843569	0.906103	0.218016	3	0.756746	0.873293	0.463738	3	0.897264	0.972761	0.650243	5	1.02109	0.999303	0.595184
mmu-miR-190a-3p	0.915847	0.88433	5	5	1.02209	0.973139	0.455512	5	0.74287	0.513874	0.965273	5	1.05771	0.971573	0.941792	6	1.04063	0.91759	0.878268	4	0.995807	0.975994	1.5138	3	1.547	0.801153	0.865105	0.249884	5	3	1.53179	0.999736	0.960305	3	1.63628	0.781544	1.07677	3	1.77385	0.873293	0.55317	3	1.23395	0.972761	0.302369	5	1.03705	0.999303	0.845213
mmu-miR-1306-3p	0.140592	0.14387	5	5	0.997731	0.838075	0.136813	5	0.99512	0.872769	0.17267	5	1.02016	0.883497	0.159516	6	1.0109	0.834521	0.16591	4	1.01539	0.906991	0.375066	3	1.17381	0.810297	0.219456	0.171302	5	3	1.03394	0.999736	0.135552	3	0.975524	0.943539	0.181973	3	1.00742	0.929757	0	3	0.888041	0.972761	0.284578	5	1.08168	0.999303	0.048298
mmu-miR-1945	0.38634	0.608171	5	5	0.857476	0.570218	0.848551	5	1.1813	0.723653	0.469507	5	0.90836	0.933058	0.442898	6	0.89176	0.4905	0.392435	4	0.861107	0.690543	0.296772	3	0.80586	0.754478	0.212776	0.181744	5	3	1.02174	0.999736	0.0454195	3	0.909834	0.906103	0.0755649	3	0.929045	0.873293	0.208853	3	1.01897	0.972761	0.130806	5	0.965308	0.999303	0.0419454
mmu-miR-7677-3p	0	0.0804249	5	5	0.945779		0.0862289	5	1.00403	0.916815	0.0583318	5	0.984803	0.999234	0	6	0.945779	0.848916	0.0643748	4	0.988937	0.873178	0	3	0.945779	0.933823	0.755857	0.241945	5	3	1.42792	0.125099	0.696103	3	1.36998	0.471334	0.694565	3	1.36852	0.873293	0.766349	3	1.43834	0.972761	0.587535	5	1.27067	0.999303	0.347501
mmu-miR-3084-3p	2.54982	2.52982	5	5	1.01396	0.979722	2.80598	5	1.21097	0.914227	2.88801	5	1.28181	0.988611	3.00567	6	1.39074	0.71918	2.88338	4	1.27771	0.844926	3.36236	3	1.78082	0.619186	3.07721	2.57711	5	3	1.41431	0.999736	2.86436	3	1.22031	0.913574	3.21224	3	1.55309	0.873293	2.53657	3	0.972291	0.972761	2.98508	5	1.32682	0.999303	2.6769
mmu-miR-7075-3p	0.0596636	0.0811145	5	5	0.985241	0.839011	0.136589	5	1.0392	0.973133	0.0804732	5	0.999556	0.84809	0.170829	6	1.06416	0.977835	0.0733573	4	0.994638	0.963572	0.103296	3	1.01549	0.810297	0.755731	0.241945	5	3	1.42779	0.999736	2.20605	3	3.9017	0.906103	1.57739	3	2.52354	0.873293	0.761316	3	1.43333	0.972761	0.152775	5	0.940064	0.999303	0.184188
mmu-miR-488-5p	0.268692	0.228958	5	5	1.02792	0.874697	0.376189	5	1.10744	0.555013	0.319116	5	1.06449	0.90996	0.402238	6	1.12762	0.82008	0.178023	4	0.965311	0.945927	0.425018	3	1.14557	0.898303	0.30158	0.304447	5	3	0.998015	0.999736	0.249425	3	0.96258	0.956799	0.371435	3	1.04753	0.873293	0	3	0.809752	0.972761	0.307153	5	1.00188	0.999303	0.329866
mmu-let-7a-1-3p	4.04353	4.18868	5	5	0.904289	0.646651	3.78151	5	0.754103	0.531831	4.30852	5	1.08662	0.915434	4.35514	6	1.1223	0.785507	4.12662	4	0.9579	0.656765	4.78515	3	1.51202	0.619186	5.55298	5.25639	5	3	1.22824	0.999736	5.71539	3	1.3746	0.798682	6.24847	3	1.98905	0.873293	5.08641	3	0.888858	0.972761	5.0567	5	0.870737	0.999303	5.06369
mmu-let-7a-2-3p	0.634563	0.705423	5	5	0.95207	0.689359	0.690168	5	0.989481	0.967808	0.654113	5	0.96506	0.867362	0.753681	6	1.03402	0.948457	0.628857	4	0.948312	0.957549	0.752901	3	1.03346	0.898303	0.775634	0.620134	5	3	1.11381	0.999736	0.395327	3	0.855709	0.989519	0.831648	3	1.1579	0.873293	0.347774	3	0.827964	0.972761	0.814955	5	1.14458	0.999303	0.528648
mmu-let-7a-5p	15.7756	15.9364	5	5	0.894551	0.975874	15.5612	5	0.770984	0.555013	15.9532	5	1.01172	0.90996	15.8628	6	0.950251	0.88259	15.7894	4	0.903159	0.999753	16.0927	3	1.1144	0.71702	16.056	16.096	5	3	0.972648	0.999736	16.0025	3	0.937273	0.98435	15.6224	3	0.720174	0.873293	16.2012	3	1.07568	0.972761	16.0137	5	0.944558	0.999303	16.4732
mmu-let-7b-3p	3.22112	3.58458	5	5	0.777299	0.292295	3.20823	5	0.770384	0.508711	3.48684	5	0.934495	0.84809	3.62355	6	1.02738	0.907574	3.53523	4	0.966377	0.728	3.72454	3	1.10188	0.977558	3.45512	3.43304	5	3	1.01543	0.999736	3.14109	3	0.8168	0.955833	3.3422	3	0.938979	0.91525	3.1735	3	0.835357	0.972761	2.91797	5	0.699763	0.999303	2.60232
mmu-let-7b-5p	14.8668	14.72	5	5	1.10716	0.650903	14.5978	5	0.918801	0.915889	14.747	5	1.01892	0.767953	14.9122	6	1.14251	0.522768	14.8717	4	1.11095	0.48343	15.0662	3	1.27128	0.810297	14.7612	14.7248	5	3	1.02552	0.999736	15.0148	3	1.22266	0.970869	14.6451	3	0.94628	0.951574	14.7169	3	0.994513	0.972761	15.4983	5	1.70944	0.999303	15.1565
mmu-let-7c-1-3p	1.38099	1.532	5	5	0.900616	0.814644	0.844616	5	0.620978	0.513874	1.33669	5	0.873385	0.90996	1.29585	6	0.849007	0.88259	1.4244	4	0.92813	0.975063	1.58692	3	1.0388	0.792088	2.16588	1.62304	5	3	1.45684	0.999736	1.90693	3	1.21748	0.913574	2.31284	3	1.61306	0.873293	1.59354	3	0.979761	0.972761	1.96383	5	1.26646	0.999303	1.70999
mmu-let-7c-2-3p	4.04353	4.18868	5	5	0.904289	0.646651	3.78151	5	0.754103	0.531831	4.30852	5	1.08662	0.915434	4.35514	6	1.1223	0.785507	4.12662	4	0.9579	0.656765	4.78515	3	1.51202	0.619186	5.55298	5.2552	5	3	1.22926	0.999736	5.71485	3	1.37522	0.798682	6.24931	3	1.99185	0.873293	5.08641	3	0.889592	0.972761	5.0567	5	0.871456	0.999303	5.06369
mmu-let-7c-5p	16.1997	16.2544	5	5	0.962789	0.932011	15.7738	5	0.716687	0.53469	16.1988	5	0.962218	0.886667	16.2273	6	0.981374	0.834521	16.1789	4	0.949023	0.926159	16.6134	3	1.28256	0.754478	16.4171	16.3526	5	3	1.04571	0.999736	16.3675	3	1.01035	0.989519	16.1074	3	0.843687	0.887145	16.6263	3	1.20886	0.986558	16.5947	5	1.18272	0.999303	16.8516
mmu-let-7d-3p	7.16729	7.52308	5	5	0.781445	0.693224	6.78337	5	0.59886	0.513874	7.34893	5	0.88629	0.931928	7.50032	6	0.984348	0.91759	7.7955	4	1.20784	0.957549	7.20548	3	0.802406	0.838519	7.70165	7.50866	5	3	1.14313	0.999736	7.45828	3	0.965684	0.937644	7.75701	3	1.18785	0.873293	7.34043	3	0.889932	0.976095	7.50767	5	0.999316	0.999303	6.25652
mmu-let-7d-5p	14.1864	14.3753	5	5	0.877285	0.83812	14.2215	5	0.898889	0.993283	14.3856	5	1.00716	0.883497	14.1509	6	0.855955	0.919524	14.007	4	0.774695	0.999753	14.7186	3	1.26865	0.619186	14.7175	14.8323	5	3	0.923526	0.999736	14.5109	3	0.800305	0.937644	14.3149	3	0.6986	0.873293	14.5593	3	0.827614	0.972761	14.6316	5	0.870111	0.999303	15.242
mmu-let-7e-3p	2.66079	2.72465	5	5	0.956699	0.817951	2.06271	5	0.632027	0.513874	2.75863	5	1.02383	0.974539	2.67063	6	0.96325	0.907574	2.5241	4	0.870219	0.723531	3.13645	3	1.33035	0.754478	4.18392	4.74998	5	3	0.67546	0.999736	3.29382	3	0.364462	0.913574	4.11663	3	0.644678	0.979652	3.53509	3	0.430807	0.972761	3.63646	5	0.462166	0.999303	2.60039
mmu-let-7e-5p	13.5621	13.724	5	5	0.893849	0.43038	13.5117	5	0.863165	0.513874	13.6768	5	0.967802	0.971573	13.6233	6	0.932602	0.352154	13.8369	4	1.08145	0.975287	13.8547	3	1.09484	0.933823	13.7222	13.9469	5	3	0.855738	0.999736	13.6653	3	0.822649	0.956799	13.8775	3	0.953003	0.886807	13.9699	3	1.01606	0.973507	14.1324	5	1.13715	0.999303	14.3574
mmu-let-7f-1-3p	2.48405	2.49664	5	5	0.991317	0.887687	2.09978	5	0.759514	0.571554	2.47262	5	0.983492	0.951325	2.64303	6	1.1068	0.33437	2.41593	4	0.945592	0.947892	2.7152	3	1.16358	0.71702	3.26773	3.12987	5	3	1.10027	0.999736	2.54278	3	0.665685	0.987971	2.95393	3	0.885191	0.951574	2.29108	3	0.559111	0.972761	2.563	5	0.675077	0.999303	2.02954
mmu-let-7f-5p	14.0565	14.3082	5	5	0.839896	0.667863	14.1331	5	0.885667	0.608518	14.4974	5	1.14006	0.953574	14.3622	6	1.03809	0.961739	14.1584	4	0.901326	0.77824	14.4614	3	1.11197	0.754478	15.1127	15.347	5	3	0.850083	0.999736	14.8339	3	0.700715	0.937644	14.5855	3	0.589896	0.873293	14.882	3	0.724479	0.972761	15.2433	5	0.930642	0.999303	15.5845
mmu-let-7g-3p	5.08308	5.21965	5	5	0.909678	0.650903	5.10361	5	0.922714	0.722776	5.02939	5	0.876446	0.764187	5.10549	6	0.923918	0.670487	5.06682	4	0.899482	0.612228	5.41162	3	1.14232	0.810297	4.55846	3.94475	5	3	1.53019	0.999736	5.10993	3	2.24263	0.772167	5.3009	3	2.56002	0.873293	4.59627	3	1.57083	0.972761	5.10805	5	2.2397	0.999303	4.0813
mmu-let-7g-5p	13.5759	13.6882	5	5	0.92512	0.911237	13.5518	5	0.909794	0.657527	13.7427	5	1.03851	0.972047	13.5173	6	0.888251	0.969869	13.3338	4	0.782207	0.728	13.9639	3	1.21058	0.619186	14.7891	14.8341	5	3	0.969244	0.999736	14.5532	3	0.823052	0.989519	14.2316	3	0.65861	0.873293	14.777	3	0.961175	0.972761	14.7852	5	0.966654	0.999303	15.0853
mmu-let-7i-3p	7.92559	8.01724	5	5	0.93845	0.646651	7.8798	5	0.909134	0.723653	8.15458	5	1.09987	0.947178	8.11992	6	1.07377	0.907574	7.90544	4	0.925435	0.765041	8.93267	3	1.88614	0.697039	8.20258	7.55472	5	3	1.56685	0.999736	7.96533	3	1.32926	0.913574	8.15447	3	1.51546	0.875698	7.37867	3	0.885127	0.994647	7.8015	5	1.18656	0.999303	6.9739
mmu-let-7i-5p	13.2335	13.2864	5	5	0.964031	0.956204	13.2196	5	0.954746	0.68386	13.4124	5	1.09126	0.90996	13.4245	6	1.10045	0.907574	13.272	4	0.990089	0.899777	13.5609	3	1.20964	0.711843	13.3646	13.4782	5	3	0.924301	0.999736	13.3737	3	0.93015	0.996944	12.7184	3	0.590602	0.873293	13.0112	3	0.723457	0.972761	13.472	5	0.995751	0.999303	14.0385
mmu-let-7j	10.166	10.2596	5	5	0.937213	0.956204	10.059	5	0.870213	0.769782	10.1735	5	0.942064	0.933058	10.1426	6	0.922134	0.941224	9.96791	4	0.816946	0.795336	10.2891	3	1.02067	0.792088	10.2348	9.94178	5	3	1.22517	0.999736	10.4353	3	1.40789	0.913574	9.70151	3	0.846591	0.978392	9.85816	3	0.943688	0.986558	10.1142	5	1.12695	0.999303	10.7977
mmu-let-7k	2.96308	3.04978	5	5	0.941676	0.99794	3.60182	5	1.46616	0.493596	3.15645	5	1.07675	0.90996	3.2322	6	1.13479	0.82008	3.02902	4	0.985718	0.975063	3.71202	3	1.58255	0.633723	2.87489	2.83636	5	3	1.02707	0.999736	2.8532	3	1.01174	0.937644	2.74164	3	0.936459	0.96012	2.92506	3	1.06341	0.972761	3.68182	5	1.79684	0.999303	3.90874
mmu-miR-100-3p	1.77504	2.18727	5	5	0.75146	0.5468	1.91097	5	0.825707	0.555013	2.02754	5	0.895194	0.9425	1.97973	6	0.866012	0.848916	1.69512	4	0.710967	0.490621	2.98238	3	1.73521	0.60142	2.09959	1.72272	5	3	1.29852	0.999736	2.70777	3	1.97937	0.790727	2.52112	3	1.73917	0.873293	1.49622	3	0.854703	0.972761	1.57624	5	0.903454	0.999303	3.0144
mmu-miR-100-5p	6.07459	6.33258	5	5	0.836256	0.515103	6.15644	5	0.88507	0.657527	6.38982	5	1.04048	0.883497	6.49815	6	1.12161	0.772348	6.41437	4	1.05834	0.972539	7.23807	3	1.87318	0.655807	6.567	6.65653	5	3	0.939828	0.999736	7.16341	3	1.42097	0.913574	7.43189	3	1.71162	0.873293	5.81401	3	0.557669	0.972761	5.74987	5	0.533418	0.999303	5.99117
mmu-miR-101a-5p	2.30401	2.59574	5	5	0.816924	0.331555	2.64578	5	1.03529	0.608518	2.71191	5	1.08386	0.931928	2.7081	6	1.081	0.953733	2.435	4	0.89457	0.411511	2.82588	3	1.17295	0.898057	2.92063	2.19947	5	3	1.6485	0.999736	3.26158	3	2.08797	0.763307	3.44618	3	2.37299	0.873293	2.55219	3	1.27696	0.972761	2.9068	5	1.63278	0.999303	3.12822
mmu-miR-101c	1.0881	0.98156	5	5	1.07664	0.999291	1.00565	5	1.01684	0.804473	1.02256	5	1.02883	0.953574	1.14087	6	1.11675	0.562895	0.740863	4	0.846336	0.87905	1.26809	3	1.2197	0.71702	1.17606	0.93662	5	3	1.18054	0.999736	1.41772	3	1.39581	0.781544	1.73858	3	1.74347	0.873293	0.961828	3	1.01763	0.972761	1.84559	5	1.8777	0.999303	2.359
mmu-miR-103-2-5p	0.184568	0.156602	5	5	1.01957	0.874697	0.136813	5	0.986377	0.964594	0.145124	5	0.992076	0.958416	0.131887	6	0.983015	0.91759	0.142615	4	0.990351	0.941873	0	3	0.897136		0	0.0937322	5	3	0.937095	0.999736	0.0828492	3	0.992485	0.956523	0.248787	3	1.11346	0.875095	0	3	0.937095	0.972761	0	5	0.937095	0.999303	0.0519977
mmu-miR-103-3p	10.7792	10.8819	5	5	0.93129	0.926219	11.3573	5	1.39028	0.437696	10.9215	5	1.02788	0.90996	10.7656	6	0.922539	0.821156	10.7515	4	0.913594	0.886066	10.6222	3	0.835295	0.545994	10.7016	10.0833	5	3	1.53512	0.999736	10.358	3	1.20976	0.913574	10.6592	3	1.49059	0.873293	9.63684	3	0.733856	0.972761	10.49	5	1.32568	0.999303	10.4711
mmu-miR-106a-5p	0.184568	0.412518	5	5	0.853848	0.839011	0.67522	5	1.19972	0.857267	0.338641	5	0.950081	0.897648	0.30752	6	0.929806	0.848916	0.62667	4	1.16002	0.975063	0.531417	3	1.08591	0.936707	0.277256	0.181744	5	3	1.06844	0.999736	0.135552	3	0.968489	0.98435	0.504781	3	1.25096	0.873293	0.347774	3	1.12197	0.972761	0.152775	5	0.980121	0.999303	0.198501
mmu-miR-106b-3p	4.07326	4.13959	5	5	0.955065	0.897179	4.31687	5	1.13074	0.963155	3.88497	5	0.838206	0.953574	4.15176	6	1.00847	0.941224	4.10984	4	0.979586	0.976103	4.80444	3	1.5854	0.774984	4.26471	4.22145	5	3	1.03044	0.999736	4.21679	3	0.996779	0.913574	4.62883	3	1.32628	0.873293	3.58276	3	0.642297	0.986558	4.39295	5	1.12623	0.999303	3.71269
mmu-miR-106b-5p	6.17296	6.55968	5	5	0.764869	0.417754	6.43371	5	0.916389	0.587205	6.20078	5	0.779757	0.676801	6.28519	6	0.826743	0.448695	6.05719	4	0.705886	0.2709	6.7018	3	1.10353	0.855695	6.0057	5.32832	5	3	1.59923	0.999736	5.85846	3	1.44407	0.913574	6.16405	3	1.78475	0.873293	4.99815	3	0.795444	0.972761	5.93032	5	1.51782	0.999303	6.0893
mmu-miR-107-3p	8.38145	8.48992	5	5	0.927575	0.778617	8.65113	5	1.11823	0.946243	8.5094	5	1.0136	0.943756	8.39616	6	0.93708	0.82008	8.3141	4	0.885266	0.690543	8.45381	3	0.975283	0.933823	8.48586	8.56065	5	3	0.949477	0.999736	8.39393	3	0.890865	0.937644	8.68157	3	1.08742	0.875095	7.05586	3	0.35238	0.986558	8.07189	5	0.712634	0.999303	8.48129
mmu-miR-107-5p	0.550359	0.855295	5	5	0.809478	0.692349	0.994962	5	1.10165	0.714925	0.709251	5	0.903726	0.894899	0.72034	6	0.910699	0.907574	0.54578	4	0.806913	0.618437	0.861138	3	1.00406	0.898303	0.492483	0.395267	5	3	1.06971	0.999736	0.74127	3	1.27103	0.763307	0.895196	3	1.41414	0.873293	0.373287	3	0.98488	0.986558	0.58061	5	1.13709	0.999303	0.526463
mmu-miR-10a-3p	0	0	5	5	1		0	5	1		0	5	1		0	6	1		0.125358	4	1.09078		0	3	1		0.179422	0.211128	5	3	0.978262	0.999736	0.132181	3	0.946749	0.98435	0.312643	3	1.0729	0.873293	0.0693128	3	0.906378	0.972761	0.232508	5	1.01493	0.999303	0.411746
mmu-miR-10a-5p	0.0617883	0.15791	5	5	0.935544	0.583722	0.167593	5	1.00673	0.90566	0.156694	5	0.999157	0.971573	0.209066	6	1.03609	0.948457	0.2736	4	1.08349	0.908567	0.204468	3	1.0328	0.933823	1.30955	1.639	5	3	0.79584	0.999736	2.19601	3	1.47122	0.906103	2.24736	3	1.52452	0.873293	1.19225	3	0.733693	0.972761	1.58898	5	0.965919	0.999303	1.69907
mmu-miR-10b-3p	0	0	5	5	1		0	5	1		0	5	1		0	6	1		0	4	1		0	3	1		0	0.304447	5	3	0.809752	0.999736	0.259454	3	0.969294	0.96535	0.234357	3	0.952578	0.979652	0.0883927	3	0.860917	0.972761	0	5	0.809752	0.999303	0.226782
mmu-miR-10b-5p	0.0484026	0	5	5	1.03412	0.864307	0	5	1	0.923016	0	5	1	0.966347	0	6	1	0.832051	0	4	1		0	3	1		1.2065	2.82956	5	3	0.324647	0.999736	3.44241	3	1.52928	0.935341	3.43446	3	1.52087	0.873293	2.27955	3	0.683017	0.972761	1.81352	5	0.494472	0.999303	3.39806
mmu-miR-1187	0.179412	0.274685	5	5	0.936095	0.875854	0.145452	5	0.914317	0.762662	0.286635	5	1.00832	0.97692	0.113507	6	0.894294	0.702086	0.240092	4	0.976307	0.818422	0.455358	3	1.13341	0.782426	0.338977	0.324406	5	3	1.01015	0.999736	0.364963	3	1.02851	0.993474	0.334582	3	1.00708	0.998244	0.325087	3	1.00047	0.981167	0.250732	5	0.950215	0.999303	0.226782
mmu-miR-1188-3p	0.308984	0.372092	5	5	0.957199	0.881826	0.261357	5	0.926116	0.723653	0.270595	5	0.932065	0.635251	0.258428	6	0.924238	0.79048	0.125899	4	0.843118	0.285728	0.383523	3	1.00795	0.969345	0.219456	0.101696	5	3	1.08505	0.999736	0.161198	3	1.04211	0.937644	0.181973	3	1.05722	0.904186	0	3	0.931937	0.972761	0.152775	5	1.03604	0.999303	0.0827056
mmu-miR-1188-5p	3.58333	3.70745	5	5	0.917558	0.975874	3.96272	5	1.19355	0.531831	3.63566	5	0.951454	0.90996	3.62465	6	0.94422	0.999506	3.19227	4	0.699705	0.564862	3.9186	3	1.15761	0.855695	3.00178	2.80205	5	3	1.14848	0.999736	3.44763	3	1.56436	0.906103	2.96176	3	1.11706	0.909538	3.56388	3	1.69564	0.972761	3.19449	5	1.31261	0.999303	3.31004
mmu-miR-1191a	0.733016	0.658417	5	5	1.05307	0.954031	0.582428	5	0.948691	0.954108	0.579694	5	0.946896	0.985913	0.600712	6	0.960792	0.969869	0.810267	4	1.11099	0.776418	0.974471	3	1.24492	0.705149	0.426794	0.522384	5	3	0.935889	0.999736	0.789933	3	1.20376	0.906103	1.09891	3	1.49125	0.873293	0.463738	3	0.960165	0.972761	0.862117	5	1.26552	0.999303	0.778151
mmu-miR-1193-3p	1.03577	1.65072	5	5	0.652956	0.0643737	1.21075	5	0.737153	0.5022	1.21335	5	0.738482	0.712372	1.23171	6	0.747942	0.279147	1.00155	4	0.63765	0.0829388	1.72289	3	1.0513	0.933823	0.787895	0.955894	5	3	0.890076	0.999736	1.32042	3	1.28746	0.906103	1.67026	3	1.64077	0.873293	0.814116	3	0.906402	0.989345	0.920374	5	0.97568	0.999303	0.824311
mmu-miR-1193-5p	0.436296	0.557673	5	5	0.91931	0.846559	0.636288	5	1.056	0.908453	0.366059	5	0.875626	0.806426	0.480204	6	0.947719	0.834521	0.389866	4	0.890195	0.709844	0.603665	3	1.03239	0.949526	0.245376	0.101696	5	3	1.10472	0.999736	0.0757705	3	0.98219	0.96535	0.257927	3	1.11437	0.873293	0.259263	3	1.1154	0.972761	0.192015	5	1.06461	0.999303	0.160926
mmu-miR-1195	2.44241	2.48191	5	5	0.972997	0.754598	2.694	5	1.15837	0.941427	3.01004	5	1.44206	0.999234	2.37954	6	0.931507	0.834521	2.37041	4	0.925629	0.728	1.43678	3	0.484604	0.519489	1.64103	0.935785	5	3	1.63042	0.999736	1.71611	3	1.71752	0.763307	1.46666	3	1.44481	0.95183	2.03424	3	2.14125	0.972761	1.39859	5	1.37822	0.999303	1.28087
mmu-miR-1197-3p	0.0596636	0.0641602	5	5	0.996888	0.972747	0.0862289	5	1.01541	0.993014	0.17267	5	1.07811	0.806426	0.0299217	6	0.976547	0.692081	0	4	0.956502		0	3	0.956502		0	0	5	3	1	0.999736	0.0757705	3	1.05392	0.859622	0	3	1	0.9045	0	3	1		0	5	1	0.999303	0.0519977
mmu-miR-1197-5p	0.0952338	0.125588	5	5	0.97918	0.795779	0.261768	5	1.09899	0.6506	0.0598826	5	0.955478	0.84809	0.0935098	6	0.97801	0.907574	0	4	0.91663	0.496117	0.0538974	3	0.951522	0.848389	0	0	5	3	1	0.999736	0	3	1		0	3	1	0.886807	0	3	1	0.972761	0	5	1	0.999303	0
mmu-miR-1198-5p	3.82129	3.77896	5	5	1.02978	0.934121	4.26848	5	1.40398	0.531824	3.67124	5	0.928055	0.964708	3.88692	6	1.07771	0.772348	3.63688	4	0.906216	0.975063	3.80714	3	1.01973	0.964545	3.54492	3.86948	5	3	0.798544	0.999736	3.22623	3	0.640268	0.937644	3.03662	3	0.561415	0.970087	3.86013	3	0.993539	0.972761	3.07896	5	0.578138	0.999303	2.19366
mmu-miR-1199-3p	0.0623161	0	5	5	1.04414	0.949026	0	5	1	0.837424	0.077172	5	1.05495	0.94433	0.0375466	6	1.02637	0.919524	0	4	1	0.73866	0	3	1	0.933823	0.0413295	0	5	3	1.02906	0.999736	0	3	1	0.937644	0	3	1	0.945315	0.171681	3	1.12637	0.972761	0.0414476	5	1.02915	0.999303	0
mmu-miR-1199-5p	0.728035	0.997269	5	5	0.82976	0.771363	0.941261	5	0.961922	0.977804	0.363815	5	0.644631	0.481997	0.584072	6	0.750957	0.621154	0.436893	4	0.678125	0.576097	0.800949	3	0.872773	0.939359	0.219456	0.0937322	5	3	1.09105	0.999736	0.395327	3	1.23251	0.913574	0.313275	3	1.16436	0.890172	0.478955	3	1.30606	0.972761	0.413777	5	1.24837	0.999303	0.372964
mmu-miR-12182-3p	0.0596636	0.0521078	5	5	1.00525	0.815143	0.121199	5	1.04906	0.531824	0.077172	5	1.01752	0.74139	0.0674684	6	1.0107	0.876921	0.0347571	4	0.988045	0.825542	0.0688281	3	1.01166	0.792088	0.0377139	0	5	3	1.02649		0.0281484	3	1.0197		0	3	1		0	3	1		0	5	1		0
mmu-miR-12184-3p	0	0	5	5	1	0.780197	0.136813	5	1.09947	0.678425	0.212555	5	1.15874	0.422573	0.145932	6	1.10645	0.52593	0.0892601	4	1.06382	0.619725	0	3	1	0.933823	0	0.138409	5	3	0.90852	0.999736	0.211162	3	1.05172	0.913574	0.248787	3	1.07951	0.873293	0	3	0.90852		0	5	0.90852	0.999303	0.048298
mmu-miR-12184-5p	0.121039	0.150996	5	5	0.979449	0.92351	0.136589	5	0.990063	0.913203	0.117378	5	0.976968	0.953574	0.0700411	6	0.945432	0.697407	0.136594	4	0.990067	0.829321	0.375066	3	1.16802	0.754478	0.219456	0.249884	5	3	0.97913	0.999736	0.211162	3	0.973517	0.993474	0.281068	3	1.02185	0.873293	0.256662	3	1.00471	0.972761	0.0414476	5	0.865475	0.999303	0.235122
mmu-miR-12185-3p	1.87236	1.6811	5	5	1.14176	0.764545	1.59249	5	0.94043	0.749592	1.40514	5	0.825905	0.704962	1.5645	6	0.92236	0.919524	1.8027	4	1.08795	0.805892	1.93238	3	1.19027	0.933823	0.850587	0.449083	5	3	1.32088	0.999736	0.615387	3	1.12218	0.913574	0.751447	3	1.23316	0.873293	1.16745	3	1.64532	0.972761	0.9256	5	1.39138	0.999303	0.914681
mmu-miR-12187-5p	0.264113	0	5	5	1.2009	0.292295	0.167593	5	1.12318	0.513874	0.319116	5	1.24757	0.537146	0.25246	6	1.19124	0.414281	0.230653	4	1.17337	0.180389	0.296772	3	1.22839	0.774984	0.110307	0.138409	5	3	0.980709	0.999736	0.147759	3	1.0065	0.989519	0.111913	3	0.981802	0.873293	0.0883927	3	0.965925	0.987945	0.0668851	5	0.951632	0.999303	0.160926
mmu-miR-12192-5p	0.436296	0.21076	5	5	1.16921	0.280601	0.48255	5	1.2073	0.523098	0.374808	5	1.12043	0.704962	0.337266	6	1.09165	0.429042	0.417951	4	1.15444	0.446381	0.375066	3	1.12063	0.898057	0.46817	0.360271	5	3	1.07766	0.999736	0.517417	3	1.11508	0.945198	0.43591	3	1.05383	0.979652	0.649538	3	1.22202	0.972761	0.53237	5	1.1267	0.999303	0.794095
mmu-miR-12193-3p	0.232704	0.198009	5	5	1.02434	0.934121	0.563008	5	1.28788	0.531831	0.366059	5	1.12354	0.807737	0.218197	6	1.01409	0.907574	0.408555	4	1.15713	0.0504812	0.620593	3	1.34033	0.697039	0.205341	0.0476272	5	3	1.11552	0.999736	0.147759	3	1.07187	0.86363	0.338651	3	1.22351	0.873293	0	3	0.967526	0.976095	0.192015	5	1.10526	0.999303	0.140298
mmu-miR-12193-5p	0.325773	0.243538	5	5	1.05866	0.983193	0.433552	5	1.14077	0.603257	0.366059	5	1.08864	0.883493	0.263526	6	1.01395	0.953733	0.178023	4	0.955604	0.664744	0.199687	3	0.970062	0.826802	0.231887	0.149977	5	3	1.05842	0.999736	0.395327	3	1.18538	0.772167	0.459234	3	1.23907	0.873293	0.325087	3	1.12905	0.972761	0.120933	5	0.98007	0.999303	0.184188
mmu-miR-12194-3p	2.63396	2.70102	5	5	0.954584	0.875854	2.42812	5	0.827657	0.493596	2.41653	5	0.821032	0.84809	2.64118	6	0.959368	0.88259	2.52898	4	0.887585	0.537616	2.38703	3	0.804415	0.878467	1.06715	1.18613	5	3	0.92084	0.999736	1.18861	3	1.00172	0.913574	0.912198	3	0.827062	0.873293	1.14222	3	0.970023	0.972761	1.3056	5	1.08634	0.999303	1.80126
mmu-miR-122-3p	0	0	5	5	1	0.934121	0	5	1	0.796274	0	5	1		0	6	1		0	4	1		0	3	1		0	0.0517441	5	3	0.964769	0.999736	0.135552	3	1.05981	0.998519	0.0382772	3	0.990709	0.944108	0.135448	3	1.05973	0.996006	0.0414476	5	0.992888	0.999303	0.122346
mmu-miR-122-5p	3.43882	3.45619	5	5	0.988032	0.875854	3.04859	5	0.753875	0.749165	3.74317	5	1.22008	0.886667	3.57631	6	1.08682	0.860677	3.6598	4	1.15158	0.497062	3.23072	3	0.855318	0.933823	3.46667	3.39054	5	3	1.05419	0.999736	3.33946	3	0.965212	0.987971	3.13177	3	0.8358	0.96012	2.08141	3	0.403563	0.972761	3.42202	5	1.02206	0.999303	3.26961
mmu-miR-12201-5p	0	0	5	5	1		0	5	1		0	5	1		0	6	1		0	4	1		0	3	1		0	0	5	3	1		0	3	1		0	3	1		0	3	1		0	5	1		0
mmu-miR-12202-3p	0.179412	0.156602	5	5	1.01594	0.839011	0.213024	5	1.03988	0.882198	0.168364	5	1.00819	0.931928	0.0961982	6	0.958996	0.88259	0.113315	4	0.970442	0.576155	0.156003	3	0.999585	0.933823	0.195736	0.130345	5	3	1.04637	0.999736	0.18245	3	1.03678	0.970162	0.0755649	3	0.962741	0.966897	0.0883927	3	0.971339	0.986558	0.0784091	5	0.964641	0.999303	0.160926
mmu-miR-12205-5p	0.0623161	0.0737278	5	5	0.992121	0.974585	0.277573	5	1.15176	0.531831	0.168364	5	1.0678	0.865081	0.274481	6	1.1493	0.215832	0.219441	4	1.10628	0.243824	0.204468	3	1.09486	0.853123	0	0.0447698	5	3	0.969444	0.999736	0.0281484	3	0.988545	0.937644	0	3	0.969444	0.873293	0.0551154	3	1.0072	0.972761	0	5	0.969444	0.999303	0.0519977
mmu-miR-12206-5p	0.184568	0.297858	5	5	0.924478	0.864307	0.376189	5	1.0558	0.784145	0.286635	5	0.992252	0.953574	0.232102	6	0.955445	0.93962	0.377243	4	1.05657	0.865027	0.296772	3	0.999248	0.978341	0.205341	0.0476272	5	3	1.11552	0.999736	0.306181	3	1.19628	0.855006	0.407369	3	1.2832	0.873293	0	3	0.967526	0.972761	0.316506	5	1.20487	0.999303	0.150688
mmu-miR-1224-3p	1.70127	1.66835	5	5	1.02308	0.934121	1.39029	5	0.824698	0.678651	1.66896	5	1.00042	0.974539	1.64143	6	0.98151	0.948457	1.6225	4	0.96872	0.818486	1.93238	3	1.20083	0.998712	1.22551	1.66977	5	3	0.734964	0.999736	1.765	3	1.06824	0.936462	1.78547	3	1.0835	0.873293	0.952045	3	0.608056	0.972761	0.927215	5	0.597681	0.999303	1.08642
mmu-miR-1224-5p	4.30989	4.50507	5	5	0.873465	0.781815	5.01054	5	1.41959	0.488431	4.5678	5	1.04444	0.68206	4.74713	6	1.18268	0.556445	4.86051	4	1.27938	0.411511	4.19746	3	0.807979	0.923561	3.65485	4.01831	5	3	0.7773	0.999736	4.35099	3	1.25936	0.855863	4.25714	3	1.18004	0.881827	3.95722	3	0.958545	0.972761	4.02501	5	1.00466	0.999303	4.30403
mmu-miR-1231-5p	0.172063	0.21076	5	5	0.973534	0.757813	0.336759	5	1.09126	0.657527	0.397778	5	1.13841	0.953574	0.361327	6	1.11001	0.9594	0.242	4	1.02189	0.945927	0.103296	3	0.928218	0.819772	0.267154	0.130345	5	3	1.09947	0.999736	0.216326	3	1.06141	0.906103	0.207061	3	1.05461	0.875095	0.302937	3	1.12708	0.972761	0.200087	5	1.04953	0.999303	0.048298
mmu-miR-124-3p	15.634	15.5724	5	5	1.04362	0.838075	15.5235	5	0.966672	0.762662	15.5553	5	0.988176	0.823464	15.5683	6	0.99714	0.991995	15.3064	4	0.831595	0.446381	15.9671	3	1.31467	0.898303	16.7528	16.548	5	3	1.15253	0.999736	16.7852	3	1.17873	0.913574	16.8614	3	1.24268	0.979652	16.8414	3	1.22552	0.972761	16.628	5	1.057	0.999303	16.0846
mmu-miR-124-5p	3.59152	3.63243	5	5	0.972042	0.975874	3.77953	5	1.10735	0.610275	3.55702	5	0.949075	0.972047	3.53797	6	0.936624	0.958959	3.18136	4	0.731502	0.572653	4.37976	3	1.67869	0.767316	4.21208	3.4583	5	3	1.6862	0.999736	4.22745	3	1.70427	0.855006	4.62394	3	2.24332	0.873293	3.64696	3	1.1397	0.972761	4.02952	5	1.48578	0.999303	3.85486
mmu-miR-1247-3p	0.138092	0.447642	5	5	0.806893	0.20583	0	5	0.73324	0.398276	0.17267	5	0.826467	0.608008	0.201258	6	0.843007	0.404154	0.0889756	4	0.779885	0.285385	0.103296	3	0.787665	0.487685	0.231887	0.249884	5	3	0.987603	0.999736	0.173681	3	0.948551	0.943539	0.0314626	3	0.859505	0.873293	0.0551154	3	0.873713	0.972761	0.200087	5	0.966072	0.999303	0.235122
mmu-miR-1247-5p	3.66709	4.38357	5	5	0.608578	0.667863	4.14626	5	0.848323	0.946335	3.30588	5	0.473786	0.635251	3.43361	6	0.517645	0.12794	3.01505	4	0.387288	0.285009	2.61606	3	0.293716	0.374725	2.30541	2.61023	5	3	0.809541	0.999736	3.88796	3	2.42457	0.794421	3.66627	3	2.07922	0.905874	2.72759	3	1.08475	0.972761	3.24702	5	1.55487	0.999303	2.93973
mmu-miR-1249-3p	8.18564	7.86976	5	5	1.24477	0.199768	8.01169	5	1.10339	0.907008	8.15017	5	1.21455	0.422573	8.12343	6	1.19224	0.828496	8.37266	4	1.41706	0.48343	7.98422	3	1.08257	0.828539	7.89464	8.66729	5	3	0.585344	0.999736	8.12191	3	0.685212	0.986085	8.79694	3	1.09403	0.875095	6.87047	3	0.28781	0.972761	7.75512	5	0.531385	0.999303	7.70439
mmu-miR-1249-5p	0.733016	0.563765	5	5	1.12447	0.996451	0.567558	5	1.00263	0.820824	1.04142	5	1.39248	0.84809	1.0404	6	1.39149	0.679107	0.681144	4	1.08476	0.996454	0.199687	3	0.776966	0.809355	0.426794	0.249884	5	3	1.13046	0.999736	0.73975	3	1.40431	0.935341	0.59536	3	1.27057	0.979652	0.590224	3	1.26605	0.987945	0.67362	5	1.3414	0.999303	0.598167
mmu-miR-124b-3p	0	0.0811145	5	5	0.945327	0.537773	0	5	0.945327	0.657527	0.0804732	5	0.999556	0.90996	0.0299217	6	0.965138	0.742124	0.0347571	4	0.968378	0.619725	0.0538974	3	0.981311	0.754478	0	0	5	3	1		0.112214	3	1.08089	0.989519	0.0755649	3	1.05377	0.979652	0	3	1	0.972761	0	5	1	0.999303	0.0419454
mmu-miR-1251-3p	0.121039	0.300229	5	5	0.883199	0.476026	0.339357	5	1.02749	0.837424	0.0583318	5	0.845633	0.364912	0.105934	6	0.874	0.37023	0.143156	4	0.896843	0.569951	0	3	0.812124	0.55335	0.205341	0.130345	5	3	1.05336	0.999736	0.216326	3	1.06141	0.832607	0.181973	3	1.03643	0.944108	0.0883927	3	0.971339	0.972761	0.130806	5	1.00032	0.999303	0.198501
mmu-miR-1251-5p	0.482607	0.486772	5	5	0.997117	0.934121	0.582428	5	1.06855	0.770429	0.466161	5	0.985815	0.993613	0.556008	6	1.04916	0.907574	0.569269	4	1.05885	0.565799	0.738138	3	1.19033	0.933823	0.71313	0.524271	5	3	1.13986	0.999736	0.719915	3	1.14524	0.913574	1.18826	3	1.58445	0.873293	0.514364	3	0.993156	0.995259	0.290603	5	0.85047	0.999303	0.308373
mmu-miR-125a-3p	5.44984	5.37047	5	5	1.05656	0.909	5.47321	5	1.07381	0.753173	5.57338	5	1.15102	0.883493	5.51568	6	1.10589	0.775733	5.44474	4	1.05283	0.922668	5.74536	3	1.29674	0.619186	6.22865	6.81314	5	3	0.666885	0.999736	6.50531	3	0.807859	0.936462	6.46831	3	0.787404	0.890145	5.65022	3	0.44661	0.972761	6.40117	5	0.751596	0.999303	6.45748
mmu-miR-125a-5p	5.47676	5.64566	5	5	0.889519	0.449839	5.32515	5	0.800785	0.531824	5.38163	5	0.832759	0.842528	5.46287	6	0.880996	0.448695	5.54332	4	0.931518	0.720355	5.36846	3	0.825193	0.898303	6.45997	8.89845	5	3	0.184478	0.999736	7.03205	3	0.274256	0.937644	7.63288	3	0.415933	0.951574	5.56265	3	0.0990429	0.972761	6.71094	5	0.21953	0.999303	6.36962
mmu-miR-125b-1-3p	6.21041	6.22685	5	5	0.988675	0.924864	6.50718	5	1.21447	0.424492	6.59436	5	1.29012	0.806426	6.45627	6	1.17237	0.52593	6.40416	4	1.13077	0.77824	7.13943	3	1.88241	0.342385	5.98589	5.55608	5	3	1.34705	0.999736	5.71787	3	1.11867	0.996944	5.9034	3	1.2722	0.873293	5.18772	3	0.774662	0.972761	5.81583	5	1.19727	0.999303	5.86112
mmu-miR-125b-2-3p	5.61588	5.72144	5	5	0.92945	0.896074	5.72579	5	1.00302	0.964594	5.46464	5	0.836943	0.9425	5.67287	6	0.9669	0.941224	5.49664	4	0.855719	0.569951	6.25269	3	1.44518	0.348986	5.35306	4.59115	5	3	1.69574	0.999736	5.04785	3	1.3724	0.906103	5.26856	3	1.59927	0.873293	4.9112	3	1.24838	0.972761	5.29745	5	1.63161	0.999303	5.6817
mmu-miR-125b-5p	7.03917	7.21374	5	5	0.886034	0.593296	7.02578	5	0.877846	0.589832	7.25413	5	1.02839	0.933058	7.22	6	1.00435	0.948457	7.01141	4	0.869148	0.407617	7.75164	3	1.45186	0.655807	7.84553	9.22472	5	3	0.384434	0.999736	7.88626	3	0.395444	0.970162	8.43322	3	0.577742	0.921479	6.94669	3	0.206179	0.972761	7.58387	5	0.320668	0.999303	7.48425
mmu-miR-1264-3p	0.121039	0.658417	5	5	0.689022	0.69325	0.674295	5	1.01107	0.98968	0.150425	5	0.7032	0.865081	0.372132	6	0.820011	0.853523	0.662892	4	1.00311	0.999753	0.992552	3	1.26062	0.973108	0	0.138409	5	3	0.90852		0.0757705	3	0.957511	0.949778	0	3	0.90852	0.954321	0	3	0.90852	0.989345	0	5	0.90852	0.999303	0
mmu-miR-1264-5p	0.967419	1.45157	5	5	0.714919	0.736917	1.19594	5	0.837622	0.994098	1.21375	5	0.848026	0.953574	1.33474	6	0.922213	0.93962	1.83783	4	1.307	0.98138	2.88427	3	2.69952	0.969345	0	0.211128	5	3	0.863862	0.999736	0.364963	3	1.11252	0.956799	0.281068	3	1.04967	0.875095	0	3	0.863862	0.972761	0.0817376	5	0.914218	0.999303	0.150688
mmu-miR-126a-3p	7.80149	8.00401	5	5	0.869033	0.515103	7.90859	5	0.936002	0.569085	7.97679	5	0.981307	0.978826	8.06191	6	1.04095	0.832051	7.85052	4	0.899075	0.720355	8.55209	3	1.46214	0.821095	8.5426	9.2185	5	3	0.625943	0.999736	8.57915	3	0.642002	0.937644	8.69479	3	0.695579	0.887145	7.71266	3	0.352124	0.972761	8.3167	5	0.535218	0.999303	8.69607
mmu-miR-126a-5p	4.86044	5.09328	5	5	0.850956	0.79462	5.14438	5	1.03605	0.896113	4.99942	5	0.937009	0.947178	5.09022	6	0.997881	0.907574	4.90346	4	0.876718	0.732451	5.73962	3	1.56519	0.697039	5.48436	5.61108	5	3	0.915914	0.999736	5.96827	3	1.28093	0.913574	6.39554	3	1.72245	0.873293	5.30713	3	0.810032	0.986558	4.79169	5	0.566685	0.999303	6.01429
mmu-miR-127-3p	11.1816	11.5059	5	5	0.798689	0.606226	11.6915	5	1.13728	0.677795	11.2294	5	0.82559	0.89982	11.5849	6	1.05632	0.910084	11.3245	4	0.881889	0.655658	11.6997	3	1.1438	0.792088	11.4811	12.9215	5	3	0.368456	0.999736	11.7017	3	0.429329	0.906103	11.9549	3	0.511698	0.996481	11.6619	3	0.417655	0.972761	11.492	5	0.371262	0.999303	10.9702
mmu-miR-127-5p	4.67518	5.01296	5	5	0.791257	0.392191	5.10937	5	1.06911	0.807659	4.72634	5	0.819821	0.931928	4.87168	6	0.906716	0.88259	4.62712	4	0.765337	0.569951	5.08883	3	1.054	0.874861	4.26989	3.65161	5	3	1.53505	0.999736	4.3384	3	1.6097	0.863203	4.64132	3	1.9858	0.873293	3.49814	3	0.899091	0.972761	4.1362	5	1.39919	0.999303	3.65921
mmu-miR-128-1-5p	2.55379	2.26817	5	5	1.21894	0.737189	2.17336	5	0.936397	0.717666	1.77219	5	0.70908	0.616033	2.13862	6	0.914118	0.719666	2.02155	4	0.842868	0.690543	1.97491	3	0.816058	0.817291	1.3821	0.524271	5	3	1.8123	0.999736	2.56692	3	4.12	0.906103	2.13526	3	3.05461	0.873293	1.00789	3	1.39824	0.972761	1.18981	5	1.58616	0.999303	0.411746
mmu-miR-128-2-5p	0.336344	0.0804249	5	5	1.1941	0.954031	0.261768	5	1.13394	0.968871	0.326866	5	1.18628	0.977038	0.215424	6	1.09809	0.948457	0.262372	4	1.13441	0.996454	0.156003	3	1.05378	0.818138	0.338977	0.417527	5	3	0.947009	0.999736	0.283007	3	0.910973	0.913574	0.3881	3	0.979809	0.920117	0.732935	3	1.24436	0.972761	0.196267	5	0.857816	0.999303	0.150688
mmu-miR-128-3p	9.21968	9.45902	5	5	0.847129	0.606226	9.54306	5	1.05998	0.608402	9.49683	5	1.02656	0.90996	9.42417	6	0.976132	0.940628	9.27356	4	0.879367	0.496117	9.91649	3	1.37313	0.898303	10.2642	10.1136	5	3	1.11006	0.999736	9.40575	3	0.612229	0.937644	10.4411	3	1.25481	0.873293	7.66971	3	0.183787	0.972761	9.58332	5	0.692416	0.999303	8.62445
mmu-miR-129-1-3p	7.62522	8.12407	5	5	0.707671	0.331555	8.21197	5	1.06282	0.755484	7.80934	5	0.804003	0.956989	7.94735	6	0.884709	0.977835	7.56137	4	0.677036	0.243284	9.29354	3	2.24929	0.754478	9.87384	10.0645	5	3	0.876189	0.999736	10.6986	3	1.55193	0.937644	10.2434	3	1.13201	0.948639	9.07827	3	0.504785	0.972761	9.6115	5	0.730508	0.999303	9.86974
mmu-miR-129-2-3p	10.6373	10.8285	5	5	0.875891	0.607129	11.0979	5	1.20535	0.76181	10.6288	5	0.870736	0.953574	10.7635	6	0.955976	0.957832	10.4906	4	0.791217	0.397126	11.7058	3	1.83688	0.754478	10.7548	11.0532	5	3	0.813139	0.999736	11.2024	3	1.10896	0.937644	11.0134	3	0.972816	0.944108	10.2737	3	0.582558	0.972761	10.1348	5	0.529092	0.999303	10.8005
mmu-miR-1291	0.285454	0.287675	5	5	0.998462	0.780352	0.376757	5	1.06369	0.971027	0.276975	5	0.992611	0.865081	0.245795	6	0.971388	0.895859	0.188462	4	0.933542	0.592391	0.465352	3	1.13106	0.969345	0.462369	0.522384	5	3	0.959254	0.999736	0.458748	3	0.956849	0.96963	0.569455	3	1.03316	0.897936	0.171681	3	0.784202	0.972761	0.513061	5	0.993558	0.999303	0.468338
mmu-miR-1298-3p	0.659949	0.878859	5	5	0.859214	0.814644	1.71544	5	1.78581	0.882198	1.10252	5	1.16769	0.966347	0.954643	6	1.05393	0.914395	1.44194	4	1.47742	0.978955	1.84714	3	1.95651	0.994331	0.0413295	0.0476272	5	3	0.995644	0.999736	0.173681	3	1.0913	0.913574	0.147368	3	1.07158	0.886807	0	3	0.967526	0.972761	0.0414476	5	0.995726	0.999303	0.226782
mmu-miR-1298-5p	3.50414	5.80141	5	5	0.203447	0.839011	9.54163	5	13.3634	0.774526	5.18103	5	0.6505	0.953574	6.02821	6	1.17024	0.948457	8.27719	4	5.56268	0.791263	9.27982	3	11.1457	0.933823	1.24239	1.14293	5	3	1.07137	0.999736	1.52974	3	1.3075	0.906103	1.6802	3	1.45122	0.873293	0.713536	3	0.742574	0.986558	0.97599	5	0.89073	0.999303	0.959055
mmu-miR-129b-5p	0	0	5	5	1	0.824397	0	5	1	0.834032	0	5	1	0.886667	0	6	1	0.821156	0	4	1	0.94721	0	3	1	0.982515	0	0	5	3	1		0	3	1		0	3	1	0.979652	0	3	1		0	5	1		0
mmu-miR-1306-5p	2.75324	2.7139	5	5	1.02764	0.780197	2.59423	5	0.920394	0.555013	2.55836	5	0.897793	0.90996	2.77483	6	1.04314	0.853523	2.86997	4	1.11424	0.975063	3.26455	3	1.46474	0.792088	2.62404	3.15561	5	3	0.691802	0.999736	2.96299	3	0.875012	0.989519	3.07395	3	0.944967	0.873293	2.49419	3	0.632254	0.972761	3.02111	5	0.910982	0.999303	1.90443
mmu-miR-130a-3p	6.57396	7.28483	5	5	0.610953	0.278943	7.35191	5	1.0476	0.870241	6.61221	5	0.627368	0.788866	6.76526	6	0.697581	0.562895	7.1409	4	0.905048	0.497743	8.01311	3	1.65666	0.916861	8.79154	8.35132	5	3	1.35681	0.999736	8.67534	3	1.25181	0.906103	8.69694	3	1.27069	0.951574	8.8038	3	1.36839	0.972761	8.92201	5	1.48523	0.999303	8.73128
mmu-miR-130a-5p	0.508152	0.42976	5	5	1.05584	0.780197	0.48255	5	1.03727	0.933869	0.454587	5	1.01736	0.96625	0.376377	6	0.963674	0.848916	0.389255	4	0.972314	0.97921	0.616279	3	1.13801	0.966139	1.04225	1.05077	5	3	0.994114	0.999736	1.11267	3	1.04384	0.913574	1.37152	3	1.24899	0.886807	0.706509	3	0.787713	0.972761	0.860833	5	0.876646	0.999303	1.18177
mmu-miR-130b-3p	2.84197	3.37553	5	5	0.690848	0.113865	3.28096	5	0.936554	0.777439	2.78666	5	0.664866	0.704962	2.79381	6	0.668167	0.170075	2.762	4	0.653596	0.285728	3.68639	3	1.24045	0.826856	2.05926	2.32022	5	3	0.834535	0.999736	2.30274	3	0.987958	0.999704	2.36193	3	1.02933	0.974552	2.2205	3	0.93322	0.972761	2.3909	5	1.05021	0.999303	2.26806
mmu-miR-130b-5p	1.84521	1.74581	5	5	1.07133	0.839011	1.86728	5	1.08784	0.919354	2.0625	5	1.24547	0.806426	1.99807	6	1.19107	0.790945	1.90458	4	1.11633	0.948698	2.0155	3	1.20555	0.933823	0.881891	1.98317	5	3	0.466104	0.999736	1.33176	3	0.636659	0.977539	2.30679	3	1.25147	0.887145	0.396078	3	0.332842	0.972761	1.27714	5	0.613007	0.999303	0.96587
mmu-miR-133a-3p	6.38135	6.48593	5	5	0.930076	0.705007	6.47696	5	0.993806	0.802389	6.68747	5	1.14992	0.975873	6.69493	6	1.15589	0.907574	6.48558	4	0.99976	0.830548	6.9219	3	1.35282	0.902174	8.47353	7.91056	5	3	1.47731	0.999736	9.25773	3	2.54413	0.859622	8.99639	3	2.1226	0.954321	9.20738	3	2.45687	0.973507	8.71585	5	1.74751	0.999303	9.17865
mmu-miR-133a-5p	0.138092	0.451043	5	5	0.804994	0.193964	0.285813	5	0.891786	0.555013	0.326866	5	0.917528	0.84809	0.320823	6	0.913692	0.775733	0.334283	4	0.922257	0.930871	0.296772	3	0.898586	0.898303	0	0	5	3	1	0.999736	0.147759	3	1.10785	0.855863	0.121932	3	1.08819	0.875698	0	3	1	0.972761	0.0414476	5	1.02915	0.999303	0.184188
mmu-miR-133b-3p	5.51569	5.70901	5	5	0.874594	0.590761	5.4487	5	0.834912	0.678425	5.50979	5	0.87102	0.90996	5.66449	6	0.969614	0.93962	5.37014	4	0.79066	0.681294	5.6568	3	0.96446	0.848389	8.72905	8.16049	5	3	1.48304	0.999736	9.56052	3	2.63906	0.790727	9.25564	3	2.13636	0.963647	9.52906	3	2.58215	0.972761	9.17041	5	2.0138	0.999303	9.52475
mmu-miR-133b-5p	0	0	5	5	1		0	5	1		0	5	1		0	6	1		0	4	1		0	3	1		0	0	5	3	1	0.999736	0.132181	3	1.09595	0.855863	0.0924014	3	1.06614	0.875698	0.171681	3	1.12637	0.972761	0.0784091	5	1.05585	0.999303	0.122346
mmu-miR-134-3p	5.23304	5.35982	5	5	0.915875	0.874697	4.90911	5	0.731683	0.5022	5.03628	5	0.799106	0.883497	5.30423	6	0.962203	0.88259	5.12372	4	0.849036	0.561366	5.62032	3	1.19789	0.619186	4.6208	4.22843	5	3	1.31255	0.999736	5.07274	3	1.79541	0.471334	4.67815	3	1.36578	0.873293	4.34587	3	1.0848	0.995259	4.9592	5	1.65953	0.999303	4.73896
mmu-miR-134-5p	5.67103	5.79643	5	5	0.916747	0.874697	6.46629	5	1.59092	0.523098	5.50805	5	0.818818	0.883497	5.66023	6	0.909913	0.607954	5.65338	4	0.9056	0.643034	5.82541	3	1.02029	0.992222	6.0748	5.39035	5	3	1.6071	0.999736	5.84444	3	1.36992	0.913574	6.13537	3	1.67601	0.873293	6.83154	3	2.71546	0.972761	6.05275	5	1.58272	0.999303	5.32367
mmu-miR-135a-1-3p	2.77281	2.21524	5	5	1.47179	0.0643737	2.25505	5	1.02797	0.919354	2.89467	5	1.6015	0.436359	2.7218	6	1.42065	0.0626966	2.65934	4	1.36046	0.564862	1.74222	3	0.720451	0.963005	0.400187	0.130345	5	3	1.20568	0.999736	0.186396	3	1.03962	0.989519	0.3881	3	1.19562	0.873293	0.0883927	3	0.971339	0.973507	0.355315	5	1.16875	0.999303	0.197611
mmu-miR-135a-5p	7.25997	7.68323	5	5	0.745739	0.311032	7.12326	5	0.678319	0.569085	7.42283	5	0.834859	0.953574	7.42864	6	0.838224	0.832051	7.42602	4	0.836705	0.496117	8.2482	3	1.47936	0.619186	7.73875	8.15425	5	3	0.749758	0.999736	8.75866	3	1.52036	0.906103	9.1856	3	2.04394	0.873293	7.34609	3	0.571108	0.997099	7.1096	5	0.484761	0.999303	8.58096
mmu-miR-135b-3p	0.172063	0.241114	5	5	0.953265	0.693224	0.317728	5	1.05454	0.746209	0.17267	5	0.953666	0.971703	0.159516	6	0.945011	0.832051	0.257119	4	1.01116	0.999753	0.29004	3	1.03449	0.969345	0	0	5	3	1	0.999736	0.173681	3	1.12793	0.832607	0.296764	3	1.22839	0.873293	0	3	1	0.972761	0.223496	5	1.16756	0.999303	0.0519977
mmu-miR-135b-5p	3.10669	3.46954	5	5	0.777627	0.403265	3.0286	5	0.736658	0.285535	3.46669	5	0.998029	0.960304	3.10464	6	0.776524	0.2275	2.91707	4	0.681855	0.116461	3.86623	3	1.31648	0.619186	3.70394	4.62471	5	3	0.528224	0.999736	3.97382	3	0.636886	0.96535	4.62883	3	1.00286	0.96012	2.92243	3	0.3073	0.972761	3.49183	5	0.456002	0.999303	2.96511
mmu-miR-136-3p	4.94261	5.23614	5	5	0.815902	0.537773	5.14939	5	0.941644	0.531824	4.95181	5	0.821122	0.731457	5.17306	6	0.957219	0.69336	4.80456	4	0.741448	0.496117	5.51601	3	1.21408	0.955055	4.10061	3.31944	5	3	1.71852	0.999736	4.44186	3	2.17711	0.471334	5.07328	3	3.37255	0.873293	3.91418	3	1.5102	0.972761	4.19017	5	1.82859	0.999303	4.0108
mmu-miR-136-5p	7.11728	7.12458	5	5	0.99495	0.840868	7.25572	5	1.09516	0.905962	7.48008	5	1.27943	0.827957	7.28034	6	1.114	0.876872	6.98905	4	0.910332	0.672029	7.57546	3	1.36687	0.810297	7.02274	7.13295	5	3	0.926457	0.999736	7.49832	3	1.28821	0.937644	7.8165	3	1.60609	0.873293	6.89003	3	0.845032	0.972761	6.90868	5	0.856028	0.999303	7.04578
mmu-miR-137-3p	8.84615	8.98751	5	5	0.906663	0.570351	8.66515	5	0.799761	0.513874	8.82853	5	0.895653	0.920451	8.89566	6	0.938313	0.848916	8.65951	4	0.796635	0.393721	9.20149	3	1.15988	0.933823	3.4468	4.22862	5	3	0.581632	0.999736	5.77683	3	2.92456	0.906103	5.08018	3	1.80445	0.904076	4.14926	3	0.946482	0.989345	2.95772	5	0.414401	0.999303	4.46372
mmu-miR-137-5p	2.47819	2.52891	5	5	0.965453	0.896074	2.38036	5	0.902154	0.5976	2.73545	5	1.15391	0.886773	2.74337	6	1.16027	0.766112	2.30606	4	0.856871	0.690543	2.84893	3	1.24835	0.754478	0.156717	0.651299	5	3	0.709768	0.999736	0.789078	3	1.10021	0.937644	0.764734	3	1.0818	0.886807	0.198683	3	0.730717	0.972761	0.10351	5	0.684068	0.999303	0.632726
mmu-miR-138-1-3p	4.92489	5.17335	5	5	0.841795	0.766079	5.79129	5	1.53468	0.531831	4.97962	5	0.874342	0.883493	5.13316	6	0.972524	0.832051	5.00361	4	0.889003	0.496117	5.3939	3	1.16518	0.933823	3.78816	3.84718	5	3	0.959914	0.999736	4.08566	3	1.17975	0.913574	4.07299	3	1.16943	0.873293	4.99463	3	2.21522	0.972761	2.70879	5	0.454265	0.999303	3.2915
mmu-miR-138-2-3p	2.95524	3.11103	5	5	0.89764	0.896074	3.60147	5	1.40487	0.493596	3.04494	5	0.955225	0.974539	3.09789	6	0.990933	0.93962	2.99667	4	0.923792	0.72588	3.5365	3	1.343	0.878467	2.39113	2.42311	5	3	0.978073	0.999736	2.41537	3	0.994647	0.937644	2.5722	3	1.10887	0.873293	2.81837	3	1.31518	0.972761	1.92589	5	0.708469	0.999303	1.61125
mmu-miR-138-5p	13.8153	13.9552	5	5	0.907579	0.50698	13.9398	5	0.98938	0.88199	13.6579	5	0.813743	0.74139	13.9582	6	1.0021	0.948457	13.5559	4	0.758216	0.496117	13.5858	3	0.774092	0.77292	10.6378	10.1719	5	3	1.38119	0.999736	11.6573	3	2.79996	0.763307	11.2666	3	2.1357	0.873293	11.195	3	2.03241	0.972761	11.0589	5	1.8494	0.999303	11.3404
mmu-miR-139-3p	11.3667	10.9337	5	5	1.35001	0.903539	11.4337	5	1.41423	0.53469	10.7362	5	0.872016	0.953574	11.129	6	1.14493	0.832051	10.9295	4	0.997042	0.98138	11.177	3	1.18371	0.835907	5.33344	4.79326	5	3	1.45416	0.999736	5.25544	3	1.37762	0.993474	5.5981	3	1.74695	0.95183	6.39274	3	3.03035	0.972761	5.62649	5	1.78167	0.999303	5.12408
mmu-miR-139-5p	13.2073	13.4183	5	5	0.863974	0.667863	13.7188	5	1.23163	0.531824	13.0836	5	0.792963	0.953574	13.5187	6	1.07208	0.842874	13.1589	4	0.835468	0.805892	14.242	3	1.77001	0.801153	8.78188	8.46533	5	3	1.24535	0.999736	8.68718	3	1.16624	0.906103	9.02857	3	1.47759	0.873293	8.54625	3	1.05769	0.972761	8.63577	5	1.1254	0.999303	7.72807
mmu-miR-140-3p	7.82615	7.6214	5	5	1.15249	0.860362	8.43624	5	1.7591	0.399091	7.61681	5	0.996821	0.953574	7.72228	6	1.07242	0.969201	7.78494	4	1.12003	0.81791	8.05205	3	1.34784	0.348986	8.20209	7.65117	5	3	1.46502	0.999736	7.9058	3	1.19303	0.913574	8.05	3	1.31844	0.873293	8.47493	3	1.77001	0.972761	8.14617	5	1.40931	0.999303	7.95787
mmu-miR-140-5p	5.46804	5.83284	5	5	0.776575	0.698119	5.7378	5	0.936246	0.946243	5.496	5	0.791772	0.953574	5.73336	6	0.933374	0.948457	5.46662	4	0.775812	0.563539	6.29172	3	1.37447	0.543777	6.50509	6.42689	5	3	1.0557	0.999736	6.44721	3	1.01419	0.936462	6.75309	3	1.25371	0.873293	5.48072	3	0.519011	0.972761	6.04811	5	0.769091	0.999303	6.66614
mmu-miR-141-3p	0.0623161	0	5	5	1.04414	0.749582	0.167593	5	1.12318	0.657527	0.0804732	5	1.05736	0.84809	0.166632	6	1.12243	0.214024	0.0257746	4	1.01803	0.845454	0.296772	3	1.22839	0.697039	0.0769213	0.0937322	5	3	0.988415	0.999736	0.0454195	3	0.967067	0.937644	0.0755649	3	0.987486	0.944108	0.0551154	3	0.973588	0.972761	0.0817376	5	0.99172	0.999303	0.102186
mmu-miR-141-5p	0	0	5	5	1	0.712636	0	5	1	0.816963	0	5	1	0.859452	0	6	1		0	4	1	0.781247	0	3	1		0	0	5	3	1		0	3	1		0	3	1		0	3	1		0	5	1		0
mmu-miR-142a-3p	1.15345	1.32407	5	5	0.888465	0.92351	1.5061	5	1.13448	0.531831	1.69875	5	1.29655	0.381904	1.77381	6	1.3658	0.448695	1.80245	4	1.39318	0.152122	2.36641	3	2.05958	0.619186	0.949349	1.12083	5	3	0.887929	0.999736	1.99099	3	1.82785	0.936462	2.73254	3	3.05612	0.873293	0.663693	3	0.728429	0.972761	1.36395	5	1.18354	0.999303	1.55928
mmu-miR-142a-5p	0.436296	0.412518	5	5	1.01662	0.998954	0.317728	5	0.936409	0.906188	0.544899	5	1.0961	0.704962	0.542603	6	1.09436	0.581277	0.688423	4	1.21075	0.305591	1.33044	3	1.88939	0.619186	0.661051	0.905084	5	3	0.844381	0.999736	0.789078	3	0.922739	0.970162	1.00822	3	1.0741	0.905874	0.208853	3	0.617182	0.972761	0.950596	5	1.03205	0.999303	0.586423
mmu-miR-143-3p	9.51241	9.78476	5	5	0.82797	0.408993	9.80906	5	1.01699	0.670219	9.32235	5	0.725774	0.529403	9.43099	6	0.782536	0.30077	9.34169	4	0.735568	0.814361	9.95543	3	1.12558	0.933823	9.55405	9.25126	5	3	1.23353	0.999736	9.49489	3	1.18397	0.906103	9.71152	3	1.37579	0.887145	9.80952	3	1.47248	0.972761	9.92886	5	1.59947	0.999303	10.2917
mmu-miR-145a-3p	0.972835	1.21338	5	5	0.846423	0.705007	1.06728	5	0.90369	0.749165	1.06968	5	0.905189	0.953574	0.945655	6	0.830626	0.859547	1.00328	4	0.864475	0.820331	1.26919	3	1.03944	0.898057	2.13758	2.48497	5	3	0.786004	0.999736	2.24595	3	0.847321	0.937644	2.80648	3	1.24964	0.875095	1.21663	3	0.415138	0.972761	1.99108	5	0.710111	0.999303	2.0958
mmu-miR-145a-5p	5.96133	6.31748	5	5	0.781247	0.449839	6.46844	5	1.11031	0.749165	6.1584	5	0.895597	0.883493	6.31892	6	1.001	0.93962	6.11366	4	0.868247	0.834631	6.68895	3	1.29367	0.792088	6.73103	7.26631	5	3	0.690023	0.999736	7.11352	3	0.899507	0.937644	7.69834	3	1.34913	0.873293	5.95562	3	0.403128	0.973507	6.38869	5	0.544265	0.999303	6.81887
mmu-miR-145b	2.22519	2.40591	5	5	0.882264	0.839011	2.93745	5	1.44547	0.5022	2.28174	5	0.917532	0.971573	2.55074	6	1.1056	0.772348	2.31558	4	0.939308	0.999753	3.26455	3	1.81332	0.519489	2.56775	1.76359	5	3	1.74613	0.999736	2.58129	3	1.7626	0.772167	2.91332	3	2.21873	0.873293	2.7683	3	2.00654	0.972761	2.56698	5	1.7452	0.999303	1.9901
mmu-miR-146a-5p	6.7184	6.58919	5	5	1.0937	0.949026	7.21938	5	1.54777	0.729403	7.62727	5	2.0535	0.422573	7.52691	6	1.91551	0.226781	7.77336	4	2.27233	0.0958548	8.5356	3	3.85416	0.545994	6.69313	6.71137	5	3	0.987436	0.999736	7.10836	3	1.31676	0.913574	7.60944	3	1.86357	0.873293	6.81517	3	1.0746	0.972761	7.57958	5	1.8254	0.999303	7.61801
mmu-miR-146b-3p	0.570995	0.297858	5	5	1.20843	0.259378	0.613894	5	1.24491	0.531824	0.498364	5	1.1491	0.277955	0.578985	6	1.21514	0.226781	0.688423	4	1.31091	0.305803	0.800949	3	1.41725	0.60142	0.680246	0.360271	5	3	1.24831	0.999736	0.615387	3	1.19343	0.855863	0.527026	3	1.12253	0.873293	0.463738	3	1.07435	0.972761	0.714761	5	1.27853	0.999303	0.598167
mmu-miR-146b-5p	4.12904	4.14895	5	5	0.986296	0.780197	4.53053	5	1.30277	0.722136	4.53257	5	1.30461	0.933058	4.3665	6	1.16276	0.848916	4.15019	4	1.00086	0.996454	4.74943	3	1.51622	0.745274	5.78722	6.12981	5	3	0.788622	0.999736	5.89474	3	0.849643	0.937644	6.37559	3	1.18573	0.873293	4.45621	3	0.313469	0.972761	5.47138	5	0.633564	0.999303	5.27435
mmu-miR-147-3p	0.464673	0.710335	5	5	0.843428	0.510839	0.663047	5	0.967753	0.916815	0.661788	5	0.96691	0.972047	0.772051	6	1.04371	0.772348	0.821891	4	1.08039	0.728	0.738138	3	1.01946	0.828539	0.219456	0.223816	5	3	0.996983	0.999736	0.558621	3	1.26121	0.763307	0.569455	3	1.27071	0.873293	0.198683	3	0.98273	0.972761	0.68891	5	1.38041	0.999303	0.666476
mmu-miR-148a-3p	2.20669	2.40048	5	5	0.874306	0.5468	2.41931	5	1.01314	0.704152	2.16196	5	0.847617	0.883497	2.33113	6	0.953067	0.7926	2.02439	4	0.770526	0.48343	3.1954	3	1.73498	0.891651	0.77831	1.45697	5	3	0.624746	0.999736	1.28035	3	0.884775	0.993474	1.56693	3	1.0792	0.887145	0.514364	3	0.520293	0.972761	1.09538	5	0.778307	0.999303	1.00219
mmu-miR-148b-3p	3.92475	4.31557	5	5	0.762696	0.328478	4.09385	5	0.857543	0.597188	3.95402	5	0.778331	0.602949	3.91789	6	0.759078	0.33437	4.00389	4	0.805703	0.411511	3.85664	3	0.727528	0.619186	4.10083	3.76966	5	3	1.25804	0.999736	3.05136	3	0.607813	0.987971	4.19919	3	1.34679	0.873293	2.05632	3	0.304954	0.972761	3.99527	5	1.16927	0.999303	2.6091
mmu-miR-148b-5p	1.24389	1.74823	5	5	0.704982	0.0528783	1.57137	5	0.884626	0.93789	1.34985	5	0.758707	0.588816	1.58335	6	0.892002	0.586873	1.46033	4	0.819095	0.285009	1.80409	3	1.03948	0.878467	1.37194	1.1768	5	3	1.14484	0.999736	1.5896	3	1.33127	0.832607	1.40794	3	1.17377	0.890172	0.892763	3	0.821291	0.987945	1.27714	5	1.07203	0.999303	1.28172
mmu-miR-149-5p	13.1806	12.9498	5	5	1.17349	0.860362	12.2339	5	0.608799	0.285535	12.8046	5	0.904254	0.953574	12.7949	6	0.898193	0.4905	12.9358	4	0.990299	0.58472	13.3623	3	1.33099	0.519489	12.3266	11.9341	5	3	1.31266	0.999736	11.0567	3	0.544328	0.781544	11.4231	3	0.701736	0.998244	12.0687	3	1.09774	0.972761	11.7737	5	0.894781	0.999303	10.9663
mmu-miR-150-3p	0.889848	1.02285	5	5	0.911932	0.79462	1.47828	5	1.37119	0.513874	1.06346	5	1.02855	0.886667	0.994439	6	0.9805	0.997878	0.727788	4	0.815038	0.467877	0.424439	3	0.660481	0.792088	1.62875	1.136	5	3	1.40712	0.999736	1.36525	3	1.17222	0.935341	1.25641	3	1.08705	0.878687	1.46946	3	1.26003	0.972761	1.41188	5	1.21074	0.999303	1.07106
mmu-miR-150-5p	8.71286	8.90046	5	5	0.878062	0.606226	8.90079	5	1.00023	0.864162	8.76379	5	0.909616	0.807737	8.63175	6	0.830059	0.448695	8.662	4	0.84765	0.477473	9.36212	3	1.37712	0.973241	9.16522	9.64025	5	3	0.719454	0.999736	9.56652	3	0.950183	0.956799	9.80737	3	1.12281	0.873293	8.91421	3	0.604563	0.972761	8.59027	5	0.482976	0.999303	8.63934
mmu-miR-151-3p	3.50745	3.59105	5	5	0.943699	0.932011	3.79068	5	1.1484	0.531831	3.37955	5	0.863643	0.931928	3.62958	6	1.02707	0.834521	3.50333	4	0.941009	0.578451	4.83478	3	2.3681	0.754478	2.7194	2.81794	5	3	0.933978	0.999736	2.57176	3	0.843123	0.989519	3.00797	3	1.14079	0.873293	3.32997	3	1.42605	0.972761	2.41094	5	0.754186	0.999303	1.82917
mmu-miR-151-5p	12.2856	12.5116	5	5	0.85501	0.664852	12.4702	5	0.971697	0.837424	12.3075	5	0.868078	0.842528	12.3605	6	0.900549	0.848916	12.3126	4	0.871127	0.720355	12.9088	3	1.31693	0.754478	10.8068	10.3901	5	3	1.33486	0.999736	10.4976	3	1.07737	0.913574	10.8944	3	1.41839	0.873293	10.9885	3	1.51406	0.972761	10.8394	5	1.3654	0.999303	10.8212
mmu-miR-152-3p	2.28821	2.73722	5	5	0.732546	0.698912	2.90029	5	1.11967	0.531831	2.52231	5	0.861603	0.983727	2.41697	6	0.800935	0.868304	2.57841	4	0.895768	0.975063	2.82588	3	1.06339	0.973241	3.62281	3.67315	5	3	0.965704	0.999736	3.16249	3	0.701901	0.937644	4.00528	3	1.25886	0.873293	2.52077	3	0.449881	0.995259	3.58034	5	0.93769	0.999303	3.14628
mmu-miR-152-5p	0.0706974	0.0521078	5	5	1.01297	0.98301	0.244613	5	1.14275	0.555013	0.17267	5	1.08716	0.84809	0	6	0.964526	0.675309	0.101014	4	1.03448	0.975063	0.199687	3	1.10771	0.898303	0.0769213	0.171302	5	3	0.936674	0.999736	0.0894526	3	0.944846	0.989519	0.13472	3	0.974962	0.875095	0	3	0.888041		0.250732	5	1.0566	0.999303	0
mmu-miR-153-3p	7.18347	7.33917	5	5	0.897699	0.780197	7.13216	5	0.866329	0.528244	7.53944	5	1.14892	0.94433	7.42217	6	1.05922	0.966244	6.7679	4	0.673026	0.453585	7.98295	3	1.56242	0.848389	5.65223	5.49943	5	3	1.11172	0.999736	5.5054	3	1.00415	0.937644	5.62219	3	1.08882	0.873293	4.59286	3	0.533451	0.994647	5.27196	5	0.854132	0.999303	5.38069
mmu-miR-153-5p	0.659949	0.490122	5	5	1.12492	0.874697	0.844448	5	1.27839	0.969973	0.817916	5	1.25509	0.946344	0.726874	6	1.17834	0.907574	0.668266	4	1.13143	0.98138	0.800949	3	1.24042	0.810297	0.267154	0.711679	5	3	0.734827	0.999736	0.517417	3	0.87402	0.989519	0.713155	3	1.00102	0.890145	0.171681	3	0.687772	0.972761	0.0784091	5	0.644714	0.999303	0.528588
mmu-miR-154-3p	1.49343	1.8356	5	5	0.788855	0.698119	1.66656	5	0.889438	0.59519	1.80195	5	0.976945	0.999234	1.59663	6	0.847351	0.907574	1.21212	4	0.649105	0.523494	1.90547	3	1.04962	0.835907	1.71272	1.54257	5	3	1.12518	0.999736	1.66324	3	1.08724	0.913574	2.3237	3	1.71847	0.873293	0.892763	3	0.637366	0.972761	0.68891	5	0.55338	0.999303	1.54021
mmu-miR-154-5p	9.49444	9.57807	5	5	0.94368	0.780197	9.98773	5	1.32838	0.53469	9.32079	5	0.836666	0.791209	9.34796	6	0.852572	0.37023	9.25012	4	0.796668	0.495512	9.55503	3	0.984155	0.982788	8.07215	7.08634	5	3	1.98042	0.999736	8.35644	3	2.41177	0.855006	8.36485	3	2.42588	0.873293	8.06476	3	1.97031	0.972761	8.17593	5	2.12813	0.999303	8.20693
mmu-miR-155-5p	3.44486	3.16691	5	5	1.21247	0.903539	3.81055	5	1.56226	0.531831	4.29628	5	2.18763	0.395248	4.03333	6	1.82313	0.170075	4.87214	4	3.2608	0.0476919	5.96138	3	6.93776	0.0920973	4.09174	4.0031	5	3	1.06337	0.999736	4.2708	3	1.20389	0.937644	4.65062	3	1.56648	0.873293	3.97811	3	0.982832	0.972761	4.92923	5	1.90018	0.999303	4.88573
mmu-miR-15a-3p	1.01691	1.07113	5	5	0.963111	0.984177	1.13201	5	1.0431	0.568334	0.900321	5	0.888342	0.988611	1.23824	6	1.1228	0.775733	1.17552	4	1.07504	0.626958	1.69008	3	1.53575	0.60142	1.10438	0.85242	5	3	1.19082	0.999736	1.25046	3	1.31772	0.855006	1.29389	3	1.35799	0.873293	0.756199	3	0.93548	0.972761	1.19195	5	1.26535	0.999303	0.853906
mmu-miR-15a-5p	8.97196	9.15929	5	5	0.878225	0.5468	9.21221	5	1.03736	0.723653	8.9504	5	0.865199	0.960133	9.18475	6	1.0178	0.9494	9.04149	4	0.921588	0.716492	9.95394	3	1.73465	0.611178	8.50141	7.83906	5	3	1.58266	0.999736	8.88868	3	2.06999	0.507134	9.02409	3	2.27369	0.873293	8.54804	3	1.63465	0.972761	8.89744	5	2.08259	0.999303	8.99119
mmu-miR-15b-3p	0.659949	1.1842	5	5	0.695322	0.330181	1.06728	5	0.922158	0.818719	1.06968	5	0.923688	0.993613	1.02009	6	0.892484	0.93962	1.18283	4	0.999056	0.880084	1.46421	3	1.2142	0.689817	1.64224	1.54727	5	3	1.06804	0.999736	1.61766	3	1.05	0.936462	2.03545	3	1.40268	0.873293	0.55317	3	0.502049	0.972761	1.13102	5	0.749372	0.999303	1.29016
mmu-miR-15b-5p	6.83612	7.01972	5	5	0.880504	0.579764	6.89717	5	0.918563	0.670824	6.78967	5	0.852606	0.84809	6.75628	6	0.833101	0.821156	6.8176	4	0.869274	0.643034	6.96774	3	0.96461	0.969345	6.90488	7.01471	5	3	0.926697	0.999736	6.32141	3	0.618436	0.984376	6.98553	3	0.979975	0.892853	5.07183	3	0.260096	0.972761	7.05697	5	1.02972	0.999303	6.26558
mmu-miR-16-1-3p	0.0484026	0.150996	5	5	0.931357	0.730662	0.136813	5	0.990217	0.922638	0.150425	5	0.999604	0.931928	0.247086	6	1.06887	0.892799	0.125899	4	0.982755	0.844926	0.425018	3	1.20917	0.801153	0.195736	0.0937322	5	3	1.07326	0.999736	0.216326	3	1.08869	0.906103	0.334582	3	1.18169	0.873293	0.198683	3	1.07546	0.972761	0.120933	5	1.01903	0.999303	0.270837
mmu-miR-16-2-3p	0	0	5	5	1	0.874697	0.0745581	5	1.05304	0.762079	0	5	1		0.0586516	6	1.04149	0.858298	0	4	1		0.103296	3	1.07422	0.826856	0	0.304447	5	3	0.809752	0.999736	0.147759	3	0.897082	0.956523	0.181973	3	0.918611	0.95529	0	3	0.809752	0.973507	0.0414476	5	0.833353	0.999303	0.198501
mmu-miR-16-5p	8.91733	9.05298	5	5	0.910254	0.646651	9.16449	5	1.08035	0.834032	9.30454	5	1.19049	0.969917	9.11293	6	1.04242	0.93962	8.92884	4	0.917546	0.592391	9.91068	3	1.81215	0.754478	11.1903	11.8993	5	3	0.611734	0.999736	11.2249	3	0.626602	0.970869	11.5414	3	0.780274	0.91525	9.73679	3	0.223363	0.972761	11.1795	5	0.607165	0.999303	10.9987
mmu-miR-17-5p	5.56767	6.14973	5	5	0.668009	0.331555	5.90766	5	0.845529	0.93906	5.4799	5	0.628581	0.622963	5.62406	6	0.694636	0.37023	5.28561	4	0.549382	0.137471	6.10073	3	0.966606	0.949526	4.04904	3.79609	5	3	1.19164	0.999736	4.38131	3	1.50027	0.906103	4.60577	3	1.75282	0.873293	3.94931	3	1.11205	0.972761	3.98885	5	1.14294	0.999303	4.28515
mmu-miR-181a-1-3p	6.79796	6.55535	5	5	1.18313	0.956204	6.36068	5	0.873769	0.531831	6.32342	5	0.851495	0.635251	6.53956	6	0.989113	0.896434	6.39382	4	0.894076	0.728	7.09076	3	1.44936	0.619186	5.4981	4.68782	5	3	1.75355	0.999736	5.57696	3	1.85207	0.933269	5.77541	3	2.12518	0.877863	6.11731	3	2.69351	0.972761	5.51903	5	1.77917	0.999303	5.47049
mmu-miR-181a-2-3p	0.810126	0.749854	5	5	1.04266	0.949026	0.455512	5	0.815444	0.531831	0.799735	5	1.03518	0.930507	0.794776	6	1.03163	0.914395	0.61292	4	0.90945	0.723952	0.816648	3	1.04739	0.898303	0.755857	0.850703	5	3	0.936373	0.999736	0.596712	3	0.838574	0.936462	0.860579	3	1.00687	0.890145	0.433472	3	0.748861	0.972761	0.650243	5	0.870273	0.999303	0.243056
mmu-miR-181a-5p	15.2302	15.3792	5	5	0.901926	0.780197	15.3426	5	0.974991	0.882198	15.0725	5	0.808517	0.90996	15.1514	6	0.853976	0.848916	15.0656	4	0.804663	0.545255	15.5415	3	1.11914	0.619186	14.6345	14.1906	5	3	1.36024	0.999736	14.395	3	1.1522	0.989519	14.4138	3	1.16733	0.954321	15.2334	3	2.06023	0.972761	14.6124	5	1.33954	0.999303	14.7166
mmu-miR-181b-1-3p	0.308984	0.287675	5	5	1.01488	0.807781	0.285813	5	0.99871	0.922638	0.276975	5	0.992611	0.953574	0.371558	6	1.05987	0.832051	0.249859	4	0.974129	0.999753	0.383523	3	1.06869	0.955055	0.578101	0.264695	5	3	1.24264	0.999736	0.404404	3	1.10168	0.906103	0.432455	3	1.12331	0.944108	0.135448	3	0.914309	0.972761	0.307153	5	1.02987	0.999303	0.721613
mmu-miR-181b-2-3p	0.121039	0	5	5	1.08752	0.782429	0.213024	5	1.15912	0.603257	0.0743861	5	1.05291	0.886667	0.0482115	6	1.03398	0.966244	0.0679161	4	1.0482	0.957549	0.0538974	3	1.03807	0.933823	0.158656	0.0881921	5	3	1.05005	0.999736	0.313428	3	1.16897	0.790727	0.0622537	3	0.982182	0.979652	0.0883927	3	1.00014	0.972761	0.196267	5	1.07779	0.999303	0.268154
mmu-miR-181b-5p	13.1205	12.9835	5	5	1.09964	0.985213	13.2979	5	1.24348	0.531824	12.9971	5	1.00948	0.993613	13.0808	6	1.06973	0.941224	13.0359	4	1.03699	0.996454	13.5584	3	1.48954	0.519489	11.9367	11.8354	5	3	1.07271	0.999736	11.7447	3	0.939008	0.956799	11.8362	3	1.00055	0.875095	12.4782	3	1.56128	0.972761	11.6586	5	0.884644	0.999303	12.4008
mmu-miR-181c-3p	1.85885	2.19075	5	5	0.794492	0.256013	1.84755	5	0.788293	0.473339	2.00434	5	0.878794	0.529403	1.93475	6	0.837409	0.420507	1.67401	4	0.698951	0.261943	2.46668	3	1.21078	0.933823	3.05979	2.32022	5	3	1.66968	0.999736	3.10098	3	1.71804	0.790727	3.2636	3	1.92304	0.873293	2.12062	3	0.870794	0.992692	2.68937	5	1.29159	0.999303	2.62635
mmu-miR-181d-3p	0.172063	0.230824	5	5	0.960088	0.693224	0.0862289	5	0.904633	0.5022	0.225921	5	0.996608	0.76481	0.100998	6	0.913942	0.607954	0.0889756	4	0.906357	0.345216	0.204468	3	0.981898	0.754478	0.550888	0.429433	5	3	1.08783	0.999736	0.364963	3	0.956297	0.937644	0.516206	3	1.06199	0.979652	0.478955	3	1.03492	0.972761	0.36145	5	0.95397	0.999303	0.226782
mmu-miR-181d-5p	5.77716	6.27102	5	5	0.710121	0.677634	6.10275	5	0.889909	0.884672	5.8122	5	0.727577	0.704962	5.8485	6	0.746119	0.340304	5.76184	4	0.702621	0.215942	6.59255	3	1.24965	0.71702	7.45044	7.27466	5	3	1.12958	0.999736	6.68981	3	0.66672	0.937644	7.25882	3	0.989087	0.933992	7.47045	3	1.14536	0.986558	7.0201	5	0.838247	0.999303	7.55984
mmu-miR-182-3p	0	0	5	5	1		0	5	1		0	5	1		0	6	1		0	4	1		0	3	1		0	0	5	3	1		0	3	1		0	3	1		0	3	1		0	5	1		0
mmu-miR-182-5p	0.634563	0.557673	5	5	1.05474	0.876165	0.897072	5	1.26523	0.62905	1.11376	5	1.47027	0.481997	0.866957	6	1.23909	0.414281	0.831601	4	1.2091	0.693465	1.65537	3	2.14012	0.619186	1.93885	2.34082	5	3	0.756825	0.999736	1.94004	3	0.75745	0.936462	2.86082	3	1.43396	0.979652	1.36716	3	0.509214	0.972761	2.0468	5	0.815626	0.999303	1.48767
mmu-miR-183-3p	0	0.0804249	5	5	0.945779	0.934121	0.167593	5	1.06228	0.657527	0.114396	5	1.02383	0.90996	0.0544302	6	0.982143	0.832051	0.0347571	4	0.968841	0.910465	0	3	0.945779		0	0.0447698	5	3	0.969444	0.999736	0.0757705	3	1.02172	0.987971	0.0314626	3	0.990819	0.96012	0	3	0.969444	0.994647	0	5	0.969444	0.999303	0
mmu-miR-183-5p	1.37243	1.39254	5	5	0.986157	0.934121	1.34471	5	0.967389	0.762662	1.57557	5	1.13526	0.84809	1.3646	6	0.98082	0.996775	1.62238	4	1.1727	0.832167	2.09284	3	1.62485	0.619186	2.15386	2.82438	5	3	0.628283	0.999736	1.93772	3	0.540865	0.906103	3.02713	3	1.15089	0.996481	1.09581	3	0.301751	0.972761	1.99622	5	0.563246	0.999303	1.39733
mmu-miR-1839-3p	3.09725	3.35447	5	5	0.836699	0.786251	3.09372	5	0.834652	0.762662	3.457	5	1.07365	0.960304	3.30382	6	0.965501	0.888701	3.11512	4	0.847125	0.690543	3.84403	3	1.40401	0.738252	3.35665	4.34334	5	3	0.504634	0.999736	3.80912	3	0.690532	0.970162	3.88158	3	0.7261	0.921479	2.38011	3	0.256453	0.972761	2.91567	5	0.37173	0.999303	3.213
mmu-miR-1839-5p	6.33657	6.52225	5	5	0.879232	0.758487	6.37632	5	0.903794	0.782819	6.60228	5	1.05704	0.94433	6.47711	6	0.969196	0.93962	6.43558	4	0.941694	0.96267	7.00218	3	1.39468	0.619186	6.47407	6.10162	5	3	1.29455	0.999736	6.49747	3	1.31572	0.906103	6.84173	3	1.6703	0.873293	6.02973	3	0.951392	0.976095	6.12061	5	1.01325	0.999303	6.55937
mmu-miR-184-3p	1.7117	1.84484	5	5	0.911839	0.758487	2.04589	5	1.14953	0.807659	2.38765	5	1.4568	0.76481	1.99351	6	1.10854	0.941224	1.83757	4	0.994972	0.975063	2.46668	3	1.53883	0.969345	0.544857	1.1768	5	3	0.645308	0.999736	1.22854	3	1.03651	0.937644	1.00822	3	0.889717	0.933992	1.00789	3	0.889513	0.972761	0.604723	5	0.672649	0.999303	0.689566
mmu-miR-1843a-3p	7.45086	7.46689	5	5	0.988953	0.932011	7.07712	5	0.763252	0.537812	7.41436	5	0.964243	0.933058	7.44566	6	0.985395	0.88259	7.36168	4	0.929671	0.549953	7.83448	3	1.29019	0.633723	6.77395	5.24744	5	3	2.88089	0.999736	6.36878	3	2.17549	0.906103	6.0857	3	1.7879	0.873293	7.33474	3	4.24952	0.972761	6.50356	5	2.38852	0.999303	6.03148
mmu-miR-1843a-5p	5.42972	5.72786	5	5	0.813302	0.555958	5.72579	5	0.998566	0.637403	5.62642	5	0.9321	0.970062	5.78751	6	1.04221	0.941224	5.40439	4	0.799146	0.411511	6.49534	3	1.7023	0.71702	5.73224	6.01286	5	3	0.823237	0.999736	5.95579	3	0.961216	0.913574	6.24092	3	1.17126	0.873293	4.59518	3	0.374314	0.972761	5.26639	5	0.596061	0.999303	5.79028
mmu-miR-1843b-3p	7.38666	7.26111	5	5	1.09093	0.5468	6.6525	5	0.655827	0.771244	7.43177	5	1.12558	0.76481	7.46942	6	1.15534	0.556445	7.42615	4	1.1212	0.551309	8.06235	3	1.7426	0.545994	6.4151	4.2015	5	3	4.63832	0.999736	5.14471	3	1.92281	0.906103	5.4935	3	2.44868	0.873293	6.77464	3	5.95104	0.972761	6.14828	5	3.85515	0.999303	4.72825
mmu-miR-1843b-5p	4.91677	5.15257	5	5	0.84921	0.698119	5.13844	5	0.990253	0.602965	5.07906	5	0.95032	0.953574	5.18201	6	1.02061	0.941224	4.78886	4	0.777162	0.392382	5.96824	3	1.76011	0.71702	5.57448	5.54474	5	3	1.02083	0.999736	5.35606	3	0.877408	0.936033	5.82141	3	1.2114	0.873293	3.78785	3	0.295886	0.972761	5.15334	5	0.762391	0.999303	5.33782
mmu-miR-185-3p	1.13212	1.44816	5	5	0.803271	0.408993	1.5061	5	1.04098	0.849692	1.15643	5	0.816922	0.547451	1.41395	6	0.976567	0.910084	1.33957	4	0.927499	0.584148	1.29071	3	0.896611	0.878467	0.755857	1.15654	5	3	0.757499	0.999736	1.18945	3	1.02308	0.937644	1.27798	3	1.08782	0.873293	0.914251	3	0.845402	0.989438	0.920374	5	0.848997	0.999303	0.821326
mmu-miR-185-5p	8.96999	8.93116	5	5	1.02728	0.890823	9.02879	5	1.07001	0.816963	9.05893	5	1.0926	0.985913	8.91625	6	0.989718	0.91759	8.9977	4	1.0472	0.975063	9.10981	3	1.13182	0.933823	9.18769	8.63093	5	3	1.47096	0.999736	8.9934	3	1.28562	0.913574	9.16669	3	1.44971	0.873293	8.29542	3	0.792501	0.976095	8.94515	5	1.24334	0.999303	8.95399
mmu-miR-186-3p	1.84521	2.03414	5	5	0.877258	0.414657	2.28672	5	1.19134	0.91536	2.29317	5	1.19667	0.806426	2.03996	6	1.00405	0.969193	2.1671	4	1.09654	0.975063	2.12094	3	1.06201	0.973241	1.98452	1.68491	5	3	1.23081	0.999736	2.79678	3	2.16126	0.772167	2.66074	3	1.96678	0.873293	2.40506	3	1.64736	0.972761	2.54601	5	1.81643	0.999303	2.322
mmu-miR-186-5p	3.48564	3.69731	5	5	0.863537	0.590761	3.3875	5	0.806746	0.711129	3.40816	5	0.818381	0.884741	3.51821	6	0.883254	0.758103	3.30867	4	0.763848	0.395299	3.94482	3	1.18716	0.878467	3.84254	4.28492	5	3	0.735917	0.999736	3.99943	3	0.820458	0.937989	4.70219	3	1.3354	0.873293	2.19619	3	0.235087	0.972761	3.46491	5	0.566434	0.999303	3.44257
mmu-miR-187-3p	11.6583	11.4844	5	5	1.12809	0.864307	12.2636	5	1.71612	0.531831	11.0082	5	0.718848	0.827844	11.6481	6	1.12016	0.91759	11.4266	4	0.960749	0.834935	11.5673	3	1.05914	0.915828	8.53193	7.30571	5	3	2.33953	0.999736	8.34905	3	2.06098	0.913574	7.88282	3	1.49185	0.96012	8.86469	3	2.94645	0.972761	8.71362	5	2.65351	0.999303	8.35018
mmu-miR-187-5p	4.44031	4.469	5	5	0.980311	0.844922	4.9772	5	1.42227	0.493596	4.21594	5	0.839114	0.886667	4.25477	6	0.862008	0.93962	4.1448	4	0.798741	0.732451	4.53812	3	1.04908	0.955055	2.24761	2.34082	5	3	0.937437	0.999736	2.47282	3	1.09581	0.937644	2.33822	3	0.998202	0.873293	1.71135	3	0.646413	0.987945	2.12011	5	0.858144	0.999303	1.81048
mmu-miR-188-3p	1.91214	2.16799	5	5	0.837492	0.545618	1.98419	5	0.880381	0.6506	1.97243	5	0.873235	0.865081	2.16248	6	0.996189	0.948457	1.93891	4	0.853177	0.496117	2.62752	3	1.37509	0.46213	1.48915	0.955894	5	3	1.44719	0.999736	1.82441	3	1.82579	0.763307	2.08858	3	2.19267	0.873293	1.50095	3	1.45907	0.972761	1.61794	5	1.58232	0.999303	1.34561
mmu-miR-188-5p	5.42948	5.50149	5	5	0.951312	0.595487	5.88626	5	1.30566	0.531831	5.3632	5	0.908598	0.76481	5.60869	6	1.07714	0.907574	5.34334	4	0.896176	0.48343	5.87734	3	1.2976	0.619186	4.47433	3.61496	5	3	1.81424	0.999736	4.83711	3	2.33294	0.65965	5.02287	3	2.65352	0.873293	5.28424	3	3.18056	0.972761	4.88288	5	2.40813	0.999303	4.41739
mmu-miR-18b-5p	0.0484026	0.0811145	5	5	0.977581	0.737189	0.136813	5	1.03936	0.755484	0.0583318	5	0.984332	0.886667	0.0781332	6	0.997936	0.848916	0.13631	4	1.039	0.999753	0	3	0.945327	0.810297	0	0.130345	5	3	0.913613	0.999736	0.0281484	3	0.931613	0.913574	0.0382772	3	0.938177	0.873293	0	3	0.913613	0.972761	0	5	0.913613		0.0519977
mmu-miR-190a-5p	4.6252	4.89901	5	5	0.827128	0.590761	4.60508	5	0.815672	0.306511	4.93107	5	1.02247	0.883497	4.82487	6	0.949902	0.71918	4.37007	4	0.693063	0.125383	5.2007	3	1.23259	0.977063	2.56775	1.81618	5	3	1.68362	0.999736	3.14859	3	2.51822	0.855006	3.04889	3	2.35008	0.873293	2.31804	3	1.41604	0.972761	2.28332	5	1.38236	0.999303	2.93973
mmu-miR-190b-5p	2.14182	2.82656	5	5	0.622118	0.445072	2.37236	5	0.729915	0.633462	2.5133	5	0.804822	0.883493	2.10271	6	0.605481	0.657039	2.48442	4	0.788873	0.720355	3.09172	3	1.20177	0.713746	1.83752	1.43403	5	3	1.3227	0.999736	1.70743	3	1.20866	0.937644	1.93475	3	1.41492	0.873293	1.90925	3	1.39013	0.972761	1.79391	5	1.28332	0.999303	1.90443
mmu-miR-191-5p	12.9418	13.0179	5	5	0.948663	0.79462	12.8341	5	0.880387	0.608518	12.7423	5	0.826129	0.806426	12.9598	6	0.960542	0.7926	12.9892	4	0.980334	0.883411	13.3699	3	1.27639	0.619186	12.5517	12.4922	5	3	1.0421	0.999736	12.2626	3	0.852882	0.937644	12.1957	3	0.814241	0.881827	13.1046	3	1.52883	0.972761	12.4406	5	0.96487	0.999303	12.7949
mmu-miR-1912-3p	0	0	5	5	1	0.984177	0.167593	5	1.12318	0.878246	0	5	1	0.953574	0.0732353	6	1.05207	0.91759	0.0386003	4	1.02712	0.728	0.340799	3	1.26646	0.874861	0	0	5	3	1		0	3	1		0	3	1		0	3	1		0	5	1		0
mmu-miR-192-3p	0.733016	0.700649	5	5	1.02269	0.947052	0.886445	5	1.13744	0.568334	0.746825	5	1.03252	0.953574	0.762689	6	1.04394	0.93962	0.698906	4	0.998793	0.844926	0.918917	3	1.16334	0.863026	1.27732	0.955894	5	3	1.24957	0.999736	1.61766	3	1.58202	0.763307	1.67026	3	1.64077	0.873293	1.72141	3	1.69998	0.972761	1.67031	5	1.64082	0.999303	1.1685
mmu-miR-192-5p	5.75546	5.91845	5	5	0.893167	0.646651	5.86365	5	0.962728	0.641464	5.5724	5	0.786731	0.574454	5.71704	6	0.8697	0.402701	5.59095	4	0.796915	0.152876	6.16698	3	1.18799	0.792088	7.82108	6.83799	5	3	1.97669	0.999736	7.41849	3	1.49536	0.913574	7.33744	3	1.41367	0.96012	8.22111	3	2.60832	0.972761	7.30991	5	1.38696	0.999303	7.48396
mmu-miR-1927	0.177951	0.14387	5	5	1.0239	0.758487	0.285813	5	1.10339	0.913203	0.156694	5	1.00893	0.933058	0.260576	6	1.08426	0.958959	0.25053	4	1.07673	0.975063	0	3	0.905088	0.878467	0.297999	0.171302	5	3	1.09179	0.999736	0.0281484	3	0.905537	0.913574	0.0622537	3	0.927199	0.972638	0	3	0.888041	0.972761	0.0668851	5	0.930181	0.999303	0.0519977
mmu-miR-1931	0.373575	0.60456	5	5	0.852053	0.609178	0.336759	5	0.830585	0.94581	0.397778	5	0.866468	0.823464	0.291031	6	0.804671	0.708968	0.335597	4	0.829916	0.612228	0.918917	3	1.24346	0.810297	0.195736	0.38081	5	3	0.879604	0.999736	0.21402	3	0.890823	0.943539	0.313275	3	0.954267	0.944108	0.198683	3	0.881403	0.986558	0.522165	5	1.10294	0.999303	0.308373
mmu-miR-1932	0.0623161	0.0521078	5	5	1.0071	0.779518	0.145452	5	1.06684	0.597188	0	5	0.964526	0.953574	0.122924	6	1.05031	0.4905	0.085417	4	1.02336	0.690543	0.105854	3	1.03796	0.821095	0	0.0447698	5	3	0.969444	0.999736	0.0454195	3	1.00045	0.970162	0.0314626	3	0.990819	0.939119	0.256662	3	1.15821	0.972761	0	5	0.969444	0.999303	0
mmu-miR-1933-3p	0.122052	0.0737278	5	5	1.03406	0.913527	0	5	0.95018	0.614197	0	5	0.95018	0.812648	0.0741975	6	1.00033	0.922454	0	4	0.95018	0.593199	0.103296	3	1.02071	0.898303	0	0	5	3	1	0.999736	0.0828492	3	1.05911	0.913574	0.0314626	3	1.02205	0.887145	0	3	1		0	5	1	0.999303	0.0827056
mmu-miR-1933-5p	0.0617883	0.0804249	5	5	0.987165	0.954031	0	5	0.945779	0.962055	0	5	0.945779	0.831443	0.0299217	6	0.9656	0.906077	0.0347571	4	0.968841	0.972003	0	3	0.945779	0.973108	0.0377139	0	5	3	1.02649	0.999736	0	3	1	0.98833	0	3	1		0	3	1		0.0668851	5	1.04745	0.999303	0.0950314
mmu-miR-1934-3p	0.33896	0.156602	5	5	1.13474	0.839011	0.479618	5	1.25094	0.597188	0.298024	5	1.10299	0.985913	0.468709	6	1.24152	0.81008	0.356476	4	1.1486	0.854952	0	3	0.897136	0.898057	0.195736	0.223816	5	3	0.980725	0.999736	0.259454	3	1.02501	0.956799	0.147368	3	0.94839	0.875095	0.159405	3	0.956336	0.972761	0.290911	5	1.04761	0.999303	0.184188
mmu-miR-1934-5p	3.29855	3.09576	5	5	1.15092	0.766079	2.84144	5	0.83838	0.555013	3.1783	5	1.05888	0.90996	3.36954	6	1.20897	0.556445	3.38856	4	1.22501	0.36918	3.34137	3	1.18559	0.689817	2.1136	2.39577	5	3	0.822351	0.999736	2.15314	3	0.845202	0.937644	2.38997	3	0.995985	0.983488	2.01181	3	0.766332	0.972761	2.27717	5	0.921082	0.999303	2.07575
mmu-miR-193a-3p	7.42774	7.1039	5	5	1.25166	0.798245	7.89546	5	1.73094	0.305666	7.70773	5	1.51974	0.635251	7.43936	6	1.26178	0.303994	7.351	4	1.18681	0.551309	8.44171	3	2.52767	0.342385	4.29426	3.95102	5	3	1.2686	0.999736	6.08349	3	4.38467	0.763307	5.93481	3	3.95532	0.873293	5.84073	3	3.70559	0.972761	5.75143	5	3.48319	0.999303	5.46821
mmu-miR-193a-5p	3.83821	3.42082	5	5	1.33551	0.753834	4.428	5	2.00997	0.437696	3.83604	5	1.3335	0.547647	3.88301	6	1.37763	0.37023	4.07258	4	1.57108	0.365572	4.10247	3	1.60397	0.619186	2.68296	1.49982	5	3	2.2707	0.999736	1.99099	3	1.40558	0.936462	2.31593	3	1.76065	0.873293	2.69841	3	2.29514	0.972761	2.563	5	2.08952	0.999303	1.89301
mmu-miR-193b-3p	6.6991	6.74227	5	5	0.970524	0.839011	6.45305	5	0.818348	0.722776	6.3871	5	0.78178	0.886773	6.66793	6	0.949778	0.907574	6.57229	4	0.88886	0.759103	7.41206	3	1.59085	0.933823	3.25225	2.32022	5	3	1.90796	0.999736	3.39726	3	2.10971	0.906103	3.88158	3	2.95133	0.873293	2.50477	3	1.13647	0.972761	2.74687	5	1.34412	0.999303	2.17733
mmu-miR-193b-5p	4.22294	3.97711	5	5	1.18577	0.955289	4.68449	5	1.63283	0.5022	4.57962	5	1.51835	0.94433	4.47867	6	1.41574	0.832051	4.31202	4	1.26129	0.975063	3.94626	3	0.97884	0.826856	1.81524	1.68091	5	3	1.09758	0.999736	2.01931	3	1.26435	0.936462	2.17702	3	1.4104	0.886535	2.01843	3	1.26359	0.972761	2.09521	5	1.33265	0.999303	1.87934
mmu-miR-194-2-3p	0.138092	0.15791	5	5	0.986357	0.882312	0.136813	5	0.985483	0.906188	0.145124	5	0.991177	0.974539	0.167335	6	1.00655	0.910084	0.113299	4	0.969551	0.728	0.199687	3	1.02938	0.969345	0.71313	1.02865	5	3	0.803562	0.999736	0.855078	3	0.886645	0.966398	0.956828	3	0.951436	0.91525	0.108202	3	0.528345	0.972761	0.302369	5	0.60446	0.999303	0.794095
mmu-miR-194-5p	2.28467	2.61612	5	5	0.79474	0.445072	2.57486	5	0.971807	0.773462	2.23542	5	0.768066	0.50334	2.45446	6	0.893999	0.652978	2.10306	4	0.700737	0.285385	2.78922	3	1.12748	0.754478	6.51498	7.24907	5	3	0.601199	0.999736	6.21306	3	0.487674	0.98833	6.62379	3	0.648294	0.939119	4.46416	3	0.145097	0.972761	6.33741	5	0.531573	0.999303	5.9745
mmu-miR-1941-5p	0.733016	1.10882	5	5	0.770673	0.934121	0.803168	5	0.809074	0.851449	0.884877	5	0.856219	0.898735	0.83961	6	0.829771	0.784174	0.952167	4	0.897101	0.97921	1.07955	3	0.979909	0.898303	0.149948	0.130345	5	3	1.01368	0.999736	0.0281484	3	0.931613	0.936462	0.0382772	3	0.938177	0.93774	0	3	0.913613	0.972761	0.0817376	5	0.966869	0.999303	0
mmu-miR-1943-3p	0.179412	0.14387	5	5	1.02494	0.955289	0.213024	5	1.0491	0.861499	0.077172	5	0.954821	0.956989	0.155579	6	1.00815	0.919524	0.197612	4	1.03795	0.602172	0.455358	3	1.24099	0.792088	0.297999	0.223816	5	3	1.05276	0.999736	0.283007	3	1.04188	0.937644	0.488825	3	1.20164	0.873293	0.108202	3	0.92299	0.994647	0.0817376	5	0.906213	0.999303	0.0519977
mmu-miR-1943-5p	1.22073	0.958869	5	5	1.19903	0.171806	1.18318	5	1.16822	0.59519	1.23977	5	1.21496	0.553239	0.943516	6	0.989415	0.91759	1.06719	4	1.07797	0.593199	1.47581	3	1.43091	0.754478	0.811967	0.63018	5	3	1.13429	0.999736	0.773398	3	1.10437	0.913574	0.831648	3	1.14987	0.873293	0.463738	3	0.891037	0.972761	1.19195	5	1.47608	0.999303	0.749222
mmu-miR-1946a	0.0596636	0.0811145	5	5	0.985241	0.864307	0	5	0.945327	0.762662	0.114396	5	1.02334	0.94433	0.080706	6	0.999717	0.910084	0.0257746	4	0.962368	0.643034	0	3	0.945327	0.745274	0	0	5	3	1	0.999736	0.0828492	3	1.05911	0.763307	0	3	1	0.887145	0	3	1		0.0784091	5	1.05585	0.999303	0.048298
mmu-miR-1946b	0.122052	0.0737278	5	5	1.03406	0.926936	0	5	0.95018	0.834032	0.0804732	5	1.00469	0.971573	0.128669	6	1.03882	0.907574	0.0383157	4	0.975753	0.834935	0	3	0.95018	0.971868	0	0	5	3	1	0.999736	0.0894526	3	1.06397	0.937644	0.0382772	3	1.02689	0.954733	0	3	1		0.0784091	5	1.05585	0.999303	0.0419454
mmu-miR-1947-5p	0.53806	0.939053	5	5	0.757337	0.18921	0.844616	5	0.936637	0.906188	0.900321	5	0.97351	0.953574	0.796381	6	0.905839	0.834521	0.598493	4	0.789734	0.655658	1.30213	3	1.28617	0.611178	0.630077	0.488272	5	3	1.10329	0.999736	0.373551	3	0.923561	0.992178	0.334582	3	0.898949	0.873293	0.69873	3	1.15706	0.972761	0.650243	5	1.11881	0.999303	0.451008
mmu-miR-1948-3p	0.285454	0.228958	5	5	1.03994	0.934121	0.178183	5	0.965418	0.832645	0.117378	5	0.925574	0.90996	0.262446	6	1.02348	0.910084	0.143156	4	0.94226	0.602172	0.199687	3	0.979915	0.792088	0.431613	0.130345	5	3	1.23223	0.999736	0.400354	3	1.20582	0.906103	0.542774	3	1.33092	0.873293	0.0883927	3	0.971339	0.973507	0.413777	5	1.21709	0.999303	0.371387
mmu-miR-1949	0.487275	0.490411	5	5	0.997829	0.934121	0.398603	5	0.938346	0.722776	0.454587	5	0.975475	0.988611	0.397009	6	0.93731	0.842874	0.284795	4	0.867169	0.391325	0.425018	3	0.955685	0.931035	0.267154	0.171302	5	3	1.0687	0.999736	0.416778	3	1.18548	0.855863	0.334582	3	1.11983	0.873293	0.208853	3	1.02637	0.972761	0.196267	5	1.01745	0.999303	0.371387
mmu-miR-1955-5p	1.4495	1.79292	5	5	0.788168	0.820699	1.51417	5	0.824304	0.910233	1.61523	5	0.884116	0.90996	1.39782	6	0.760434	0.808608	1.48888	4	0.809979	0.855577	2.2361	3	1.3596	0.68706	0.9679	1.02865	5	3	0.958766	0.999736	1.03945	3	1.00752	0.999704	1.29581	3	1.20344	0.853668	1.05252	3	1.01668	0.972761	1.271	5	1.18292	0.999303	0.966568
mmu-miR-1958	0.116957	0	5	5	1.08445	0.760984	0	5	1	0.907716	0	5	1	0.939637	0	6	1	0.895944	0.076916	4	1.05476	0.690543	0	3	1		0	0	5	3	1		0	3	1		0.0314626	3	1.02205		0	3	1		0	5	1		0.048298
mmu-miR-195a-3p	0.388448	0.300229	5	5	1.06306	0.814644	0.178183	5	0.918884	0.946335	0.220137	5	0.945997	0.781441	0.319579	6	1.0135	0.989941	0.296467	4	0.997396	0.957549	0.425018	3	1.09035	0.792088	2.56351	3.02663	5	3	0.725413	0.999736	2.31133	3	0.609076	0.993474	2.85554	3	0.88817	0.887145	1.24061	3	0.28997	0.972761	2.29017	5	0.600208	0.999303	1.89366
mmu-miR-195a-5p	4.62719	4.76242	5	5	0.910523	0.908254	4.73046	5	0.978088	0.903666	4.91641	5	1.11264	0.870604	4.76506	6	1.00183	0.941224	4.70783	4	0.962869	0.957549	5.47559	3	1.6394	0.540911	10.8354	11.1839	5	3	0.785421	0.999736	10.3795	3	0.572593	0.989519	10.5183	3	0.630416	0.96012	9.29786	3	0.270546	0.972761	10.5703	5	0.653546	0.999303	10.3264
mmu-miR-195b	0	0	5	5	1		0	5	1	0.850072	0	5	1		0.0375466	6	1.02637	0.885391	0	4	1		0	3	1		0.455022	0.677038	5	3	0.857367	0.999736	0.373551	3	0.810292	0.937644	0.363587	3	0.804715	0.873293	0.108202	3	0.674161	0.972761	1.02954	5	1.27677	0.999303	1.48767
mmu-miR-1960	0.0617883	0	5	5	1.04376	0.874507	0.136589	5	1.0993	0.610553	0.114396	5	1.08252	0.933058	0	6	1	0.88259	0.0506599	4	1.03574	0.975063	0.0538974	3	1.03807	0.863026	0	0	5	3	1	0.999736	0.109441	3	1.07881	0.906103	0.0463186	3	1.03263	0.873293	0	3	1	0.972761	0.0414476	5	1.02915	0.999303	0.048298
mmu-miR-1961	0.184568	0.21076	5	5	0.982009	0.965799	0.0862289	5	0.917302	0.493596	0.276975	5	1.04697	0.898072	0.119891	6	0.938957	0.675836	0.0892601	4	0.919232	0.472037	0.199687	3	0.992354	0.915828	0.342188	0.38081	5	3	0.973585	0.999736	0.21402	3	0.890823	0.956799	0.15087	3	0.852671	0.873293	0.259263	3	0.919202	0.972761	0.437588	5	1.04014	0.999303	0.235122
mmu-miR-1963	0.0706974	0.14387	5	5	0.950545	0.474391	0	5	0.905088	0.513874	0.077172	5	0.954821	0.788866	0.0544302	6	0.939887	0.551548	0.0752395	4	0.953543	0.728	0.199687	3	1.03945	0.898303	0.308447	0.181744	5	3	1.0918	0.999736	0.344395	3	1.11934	0.826887	0.3881	3	1.15377	0.873293	0.373287	3	1.14198	0.972761	0.192015	5	1.00714	0.999303	0.270837
mmu-miR-1964-5p	1.2632	1.21324	5	5	1.03524	0.956204	1.37359	5	1.11756	0.873289	1.21588	5	1.00183	0.960304	1.16969	6	0.970263	0.670487	1.24318	4	1.02097	0.957549	1.45996	3	1.18651	0.696791	0.687325	0.38081	5	3	1.23672	0.999736	0.869877	3	1.40354	0.906103	0.694565	3	1.24294	0.873293	1.05252	3	1.59296	0.972761	0.369003	5	0.991849	0.999303	0.586423
mmu-miR-1966-3p	0.116957	0.0737278	5	5	1.03042	0.956204	0.136813	5	1.0447	0.762662	0.150425	5	1.0546	0.89982	0.0920354	6	1.01277	0.821156	0.0733573	4	0.999743	0.975287	0	3	0.95018	0.966139	0	0.0517441	5	3	0.964769	0.999736	0.055758	3	1.00279	0.937644	0.111913	3	1.04259	0.91525	0.0551154	3	1.00234	0.972761	0	5	0.964769	0.999303	0
mmu-miR-1966-5p	0	0	5	5	1	0.924864	0	5	1	0.816963	0	5	1	0.953574	0.0245084	6	1.01713	0.848916	0.0383157	4	1.02691	0.967108	0	3	1	0.973108	0	0	5	3	1		0	3	1		0.0314626	3	1.02205		0	3	1		0	5	1		0.0419454
mmu-miR-1968-5p	1.59774	1.69079	5	5	0.937539	0.932011	2.06459	5	1.29576	0.578012	1.48493	5	0.867023	0.985913	1.76382	6	1.05193	0.941224	1.74062	4	1.03515	0.957549	2.23031	3	1.45349	0.810297	1.06715	1.1768	5	3	0.926817	0.999736	1.26236	3	1.0611	0.913574	1.08708	3	0.939707	0.904076	1.2184	3	1.02926	0.972761	1.11963	5	0.96115	0.999303	1.16288
mmu-miR-1969	0.64972	0.825663	5	5	0.885189	0.646651	1.03355	5	1.155	0.902342	1.06968	5	1.18428	0.90996	0.934138	6	1.07809	0.907574	0.827483	4	1.00126	0.947892	0.907279	3	1.0582	0.898688	1.02894	1.05244	5	3	0.983846	0.999736	0.722627	3	0.795639	0.993474	1.16143	3	1.07847	0.873293	0.474485	3	0.669912	0.972761	0.927215	5	0.916861	0.999303	0.562299
mmu-miR-196a-5p	0.0952338	0	5	5	1.06824	0.712636	0	5	1	0.870241	0.0743861	5	1.05291	0.84809	0.0748408	6	1.05324	0.670582	0.106516	4	1.07663	0.411511	0	3	1		0.277256	0.850979	5	3	0.671881	0.999736	1.59213	3	1.67151	0.937644	1.20415	3	1.27736	0.979652	1.71135	3	1.8155	0.972761	1.02954	5	1.13175	0.999303	1.9632
mmu-miR-196b-5p	0	0	5	5	1	0.934121	0	5	1	0.798344	0	5	1	0.960304	0	6	1	0.88259	0	4	1	0.975063	0	3	1	0.898057	0.285768	0.681805	5	3	0.759943	0.999736	0.789078	3	1.07719	0.859622	0.994326	3	1.24188	0.873293	1.0904	3	1.32739	0.972761	0.408257	5	0.827283	0.999303	1.30333
mmu-miR-1970c-5p	0.807678	0.862805	5	5	0.962509	0.69325	0.728826	5	0.911314	0.531824	0.801323	5	0.958279	0.84809	0.712389	6	0.90099	0.704918	0.72658	4	0.909896	0.54226	0.918917	3	1.03966	0.810297	0.579227	0.304447	5	3	1.20981	0.999736	0.458748	3	1.11288	0.937644	0.633379	3	1.25608	0.886807	0.706509	3	1.3214	0.972761	0.58061	5	1.21097	0.999303	0.437242
mmu-miR-1981-3p	0	0.14387	5	5	0.905088	0.0528783	0.213024	5	1.0491	0.555013	0.212555	5	1.04876	0.471768	0.189585	6	1.03219	0.697407	0.0752395	4	0.953543	0.97466	0.0538974	3	0.93954	0.897679	0.149948	0.138409	5	3	1.00803	0.999736	0.147759	3	1.0065	0.970162	0.179239	3	1.02871	0.95183	0.0693128	3	0.953235	0.972761	0.0668851	5	0.951632	0.999303	0.048298
mmu-miR-1981-5p	6.2754	6.49329	5	5	0.859822	0.795616	6.65752	5	1.12057	0.513874	6.52002	5	1.0187	0.897648	6.51724	6	1.01674	0.919524	6.38766	4	0.929395	0.865027	6.53052	3	1.02614	0.754478	4.62247	4.49921	5	3	1.0892	0.999736	5.03908	3	1.45385	0.763307	5.10884	3	1.52587	0.873293	4.93711	3	1.35463	0.972761	4.67309	5	1.12809	0.999303	4.57851
mmu-miR-1982-3p	1.47163	1.44789	5	5	1.01659	0.943365	1.67114	5	1.16736	0.531831	1.34169	5	0.929027	0.971573	1.50514	6	1.04048	0.910084	1.48649	4	1.02711	0.98138	2.28086	3	1.78135	0.754478	1.48637	1.95846	5	3	0.720918	0.999736	1.83133	3	0.915652	0.937644	1.92457	3	0.97678	0.886807	0.922708	3	0.487761	0.972761	1.39859	5	0.678365	0.999303	1.30095
mmu-miR-1982-5p	0.0623161	0	5	5	1.04414	0.898255	0.061872	5	1.04382	0.63164	0.077172	5	1.05495	0.846062	0.0299217	6	1.02096	0.948457	0.106232	4	1.07641	0.523494	0	3	1	0.949047	0.0413295	0	5	3	1.02906		0	3	1		0	3	1		0	3	1		0.0414476	5	1.02915		0
mmu-miR-199a-3p	4.69271	4.82411	5	5	0.912945	0.840868	4.50368	5	0.800832	0.971027	4.64822	5	0.885226	0.90996	4.7741	6	0.965932	0.92279	5.05722	4	1.17537	0.944272	5.07844	3	1.19278	0.819742	5.50759	5.18092	5	3	1.25411	0.999736	5.71537	3	1.44839	0.970162	6.1768	3	1.9943	0.873293	5.13074	3	0.96582	0.986558	5.80561	5	1.54189	0.999303	5.82222
mmu-miR-199a-5p	1.00465	0.878859	5	5	1.0911	0.949026	1.06511	5	1.1378	0.881799	0.561904	5	0.802762	0.971573	0.774631	6	0.930303	0.978683	1.04796	4	1.12436	0.734122	1.43678	3	1.47215	0.947304	1.02358	0.955894	5	3	1.04803	0.999736	1.85616	3	1.86642	0.913115	2.45683	3	2.83027	0.873293	1.00899	3	1.03749	0.972761	1.48905	5	1.4471	0.999303	1.09605
mmu-miR-199b-3p	4.69271	4.82558	5	5	0.912014	0.840868	4.49734	5	0.796508	0.971027	4.64704	5	0.883596	0.90996	4.7741	6	0.964947	0.925271	5.05603	4	1.1732	0.944272	5.07844	3	1.19157	0.819626	5.50759	5.18092	5	3	1.25411	0.999736	5.71405	3	1.44707	0.970162	6.17493	3	1.99171	0.873293	5.12914	3	0.964747	0.986558	5.80343	5	1.53955	0.999303	5.82147
mmu-miR-199b-5p	0.184568	0.15791	5	5	1.01865	0.956204	0.244613	5	1.06194	0.837424	0.276975	5	1.08603	0.953574	0.310637	6	1.11167	0.907574	0.301507	4	1.10466	0.728	0.603665	3	1.36203	0.801153	0.297999	0.241945	5	3	1.03962	0.999736	0.404404	3	1.11919	0.855863	0.633379	3	1.3117	0.873293	0.0883927	3	0.899034	0.994647	0.604723	5	1.2859	0.999303	0.42271
mmu-miR-19a-3p	0.285454	0.451043	5	5	0.891565	0.646651	0.121199	5	0.795623	0.480107	0.411088	5	0.972686	0.933058	0.299262	6	0.900139	0.775733	0.317574	4	0.911637	0.708049	0.455358	3	1.003	0.863026	0	0.130345	5	3	0.913613	0.999736	0.0894526	3	0.972053	0.96535	0.13472	3	1.00304	0.938037	0	3	0.913613	0.972761	0.0817376	5	0.966869	0.999303	0.0950314
mmu-miR-19b-1-5p	0.433034	0.486772	5	5	0.963437	0.984177	0.567558	5	1.05759	0.852757	0.338641	5	0.902419	0.953574	0.404294	6	0.944434	0.784174	0.307004	4	0.882845	0.873025	0.29004	3	0.872525	0.778884	0.149948	0	5	3	1.10953	0.999736	0.161198	3	1.11822	0.772167	0.176969	3	1.13051	0.873293	0.0883927	3	1.06319	0.972761	0	5	1	0.999303	0.140298
mmu-miR-19b-3p	2.19614	2.50707	5	5	0.806125	0.616704	1.89406	5	0.653833	0.531824	2.3264	5	0.882298	0.886667	2.26332	6	0.844551	0.565339	2.06931	4	0.738282	0.411511	2.06218	3	0.734644	0.891651	1.10438	1.18613	5	3	0.944908	0.999736	1.45092	3	1.20146	0.906103	1.5405	3	1.27843	0.873293	0.799006	3	0.764652	0.972761	1.26244	5	1.05431	0.999303	1.25977
mmu-miR-1a-1-5p	0	0	5	5	1		0	5	1		0	5	1		0	6	1		0	4	1		0	3	1		0.0744669	0.0517441	5	3	1.01587	0.999736	0.0757705	3	1.01679	0.977539	0.0755649	3	1.01665	0.979652	0	3	0.964769	0.987945	0	5	0.964769	0.999303	0.226782
mmu-miR-1a-3p	3.27296	3.44206	5	5	0.889399	0.839011	3.6388	5	1.14611	0.723653	4.07724	5	1.55313	0.915944	3.82985	6	1.30839	0.848916	3.58831	4	1.10669	0.834935	4.22803	3	1.72425	0.810297	4.36881	4.72956	5	3	0.778761	0.999736	5.18804	3	1.3741	0.936462	5.18327	3	1.36956	0.873293	4.02373	3	0.613091	0.972761	3.62133	5	0.463864	0.999303	5.26567
mmu-miR-1b-3p	0.0952338	0.125588	5	5	0.97918	0.814644	0.0745581	5	0.965247	0.762662	0.17267	5	1.03317	0.963557	0.0920354	6	0.977011	0.93962	0.076916	4	0.966826	0.999753	0.0538974	3	0.951522	0.933823	0.110307	0.181744	5	3	0.951689	0.999736	0.161198	3	0.985859	0.937644	0.44243	3	1.19805	0.873293	0	3	0.881636	0.972761	0.159092	5	0.984421	0.999303	0.270837
mmu-miR-200a-3p	0.202478	0.548614	5	5	0.786688	0.402421	0.577956	5	1.02055	0.861499	0.544899	5	0.997429	0.974539	0.31962	6	0.85323	0.848916	0.553298	4	1.00325	0.834631	1.12435	3	1.49043	0.810297	0	0.0476272	5	3	0.967526		0.0383826	3	0.993613	0.987971	0.0314626	3	0.988858	0.944108	0	3	0.967526	0.972761	0	5	0.967526	0.999303	0
mmu-miR-200a-5p	0.22514	0.300229	5	5	0.949284	0.709399	0.801191	5	1.41516	0.653264	0.454587	5	1.11293	0.970062	0.176479	6	0.917799	0.907574	0.387932	4	1.06268	0.92935	0.861138	3	1.4752	0.878467	0	0.0517441	5	3	0.964769	0.999736	0	3	0.964769	0.935341	0.0463186	3	0.996246	0.996481	0	3	0.964769	0.972761	0	5	0.964769	0.999303	0
mmu-miR-200b-3p	1.04103	1.45157	5	5	0.752344	0.568468	2.11302	5	1.58167	0.762662	1.34169	5	0.926666	0.999234	1.34917	6	0.931485	0.907574	1.6249	4	1.12766	0.883411	2.21319	3	1.6954	0.792088	0.106321	0.149977	5	3	0.970193	0.999736	0.344395	3	1.14426	0.937644	0.527026	3	1.29868	0.883392	0	3	0.901265	0.972761	0.232508	5	1.05887	0.999303	0.0519977
mmu-miR-200b-5p	0	0	5	5	1	0.98301	0	5	1	0.678425	0.0583318	5	1.04126	0.946344	0	6	1	0.88259	0	4	1	0.93513	0	3	1	0.883226	0	0	5	3	1		0	3	1		0	3	1		0	3	1		0	5	1		0
mmu-miR-200c-3p	0.835716	1.17529	5	5	0.790275	0.606226	0.922396	5	0.839212	0.755484	1.11376	5	0.958246	0.933058	1.1039	6	0.951721	0.939277	1.41985	4	1.18473	0.655658	1.87365	3	1.62266	0.71702	1.05013	0.85242	5	3	1.14687	0.999736	1.10527	3	1.19156	0.936462	1.33417	3	1.39643	0.873293	1.14222	3	1.22247	0.972761	1.22695	5	1.29642	0.999303	0.888389
mmu-miR-200c-5p	0	0	5	5	1		0	5	1		0	5	1		0	6	1		0	4	1		0	3	1		0	0	5	3	1		0	3	1		0	3	1		0	3	1		0	5	1		0
mmu-miR-201-3p	0	0	5	5	1		0	5	1		0	5	1		0	6	1		0	4	1		0	3	1		0	0	5	3	1	0.999736	0.132181	3	1.09595	0.65965	0	3	1	0.887145	0.159405	3	1.11683	0.972761	0	5	1	0.999303	0.0950314
mmu-miR-201-5p	0.0484026	0	5	5	1.03412	0.838075	0.0862289	5	1.06159	0.895831	0	5	1	0.84809	0.079893	6	1.05694	0.941224	0	4	1	0.703859	0.0538974	3	1.03807	0.898303	0.821063	0.786536	5	3	1.02422	0.999736	0.517417	3	0.829826	0.989519	0.807045	3	1.01432	0.873293	0.433472	3	0.78292	0.972761	0.862529	5	1.05409	0.999303	0.891833
mmu-miR-202-3p	0.87296	0.79541	5	5	1.05522	0.956204	1.37383	5	1.49321	0.603257	0.68206	5	0.924438	0.960304	0.471055	6	0.798655	0.821156	0.81446	4	1.01329	0.98138	1.1516	3	1.28004	0.792088	0.120598	0	5	3	1.08719	0.999736	0.055758	3	1.03941	0.996944	0.147368	3	1.10755	0.873293	0	3	1	0.972761	0	5	1	0.999303	0.048298
mmu-miR-203-3p	2.10754	2.19716	5	5	0.93977	0.997409	2.29276	5	1.06851	0.764662	2.36943	5	1.12683	0.865081	2.27354	6	1.05437	0.735382	1.76958	4	0.743507	0.975063	2.84129	3	1.56279	0.754478	1.76939	1.62304	5	3	1.10677	0.999736	2.13658	3	1.42756	0.772167	2.31593	3	1.61652	0.873293	1.5593	3	0.956783	0.972761	2.24554	5	1.53955	0.999303	2.3339
mmu-miR-203-5p	0.34818	0.451842	5	5	0.930668	0.874697	0.510261	5	1.04132	0.932521	0.212555	5	0.847164	0.84809	0.409023	6	0.970756	0.907574	0.421963	4	0.979502	0.999753	0.542788	3	1.06507	0.969345	0.158656	0.171302	5	3	0.991273	0.999736	0.132181	3	0.973248	0.970869	0.179239	3	1.00552	0.942617	0.135448	3	0.975454	0.972761	0.223496	5	1.03684	0.999303	0.197611
mmu-miR-204-3p	4.99948	5.08602	5	5	0.941779	0.946936	8.41405	5	10.0424	0.555013	5.11575	5	1.02082	0.953574	5.41819	6	1.25891	0.948457	7.37099	4	4.87354	0.756646	7.84165	3	6.75351	0.969345	6.87177	6.40076	5	3	1.38609	0.999736	6.58921	3	1.13954	0.96535	6.5707	3	1.12502	0.904076	6.91072	3	1.42401	0.972761	6.81356	5	1.33127	0.999303	6.69454
mmu-miR-204-5p	11.6376	12.1893	5	5	0.682215	0.95614	15.0857	5	7.44567	0.796274	12.2711	5	1.0584	0.956432	12.4676	6	1.21276	0.93962	14.5737	4	5.22154	0.728	14.7043	3	5.71619	0.898057	14.2416	15.0711	5	3	0.56274	0.999736	13.6139	3	0.364212	0.772167	13.9915	3	0.47317	0.873293	14.1583	3	0.531141	0.972761	14.0258	5	0.48456	0.999303	13.9513
mmu-miR-205-5p	0.87296	0.60456	5	5	1.20447	0.938991	1.1975	5	1.50832	0.720207	0.631785	5	1.01905	0.974539	0.878595	6	1.20919	0.980873	1.02893	4	1.34199	0.92432	1.3582	3	1.68605	0.739392	0.308447	0.0881921	5	3	1.16494	0.999736	0.211162	3	1.08897	0.913574	0.407369	3	1.24762	0.873293	0.0693128	3	0.986999	0.972761	0.560252	5	1.38709	0.999303	0.0519977
mmu-miR-206-3p	6.94205	6.74636	5	5	1.14527	0.92396	7.44529	5	1.6233	0.5022	7.19001	5	1.36004	0.981258	7.09025	6	1.26918	0.907574	7.04478	4	1.22979	0.975248	6.51655	3	0.852748	0.825664	11.1483	10.8499	5	3	1.22976	0.999736	11.4725	3	1.53956	0.936462	11.1186	3	1.20466	0.996481	11.6943	3	1.7955	0.972761	11.4204	5	1.48503	0.999303	11.5715
mmu-miR-20a-5p	5.36813	5.92785	5	5	0.678437	0.328478	5.76016	5	0.890266	0.847504	5.40524	5	0.696113	0.589096	5.40696	6	0.696942	0.170075	5.26143	4	0.630068	0.0575185	5.89994	3	0.980842	0.969345	3.66899	3.34204	5	3	1.25436	0.999736	4.01436	3	1.59363	0.906103	4.46286	3	2.17471	0.873293	3.60552	3	1.20037	0.972761	3.91153	5	1.484	0.999303	4.57231
mmu-miR-20b-3p	0.177951	0.42976	5	5	0.839843	0.590761	0.285813	5	0.905039	0.837424	0.156694	5	0.827559	0.960133	0.330252	6	0.933351	0.859547	0.377731	4	0.964579	0.892083	0.340799	3	0.9402	0.820978	0.0377139	0.0517441	5	3	0.990322	0.999736	0.109441	3	1.0408	0.936462	0.176969	3	1.09068	0.873293	0	3	0.964769	0.972761	0.0817376	5	1.02101	0.999303	0.0419454
mmu-miR-20b-5p	1.03893	0.945128	5	5	1.06718	0.917491	1.7923	5	1.79897	0.755484	0.895669	5	0.966299	0.94433	1.01755	6	1.05148	0.919524	1.48672	4	1.45558	0.996454	1.43678	3	1.40606	0.978341	0.630077	0.595734	5	3	1.02409	0.999736	0.773398	3	1.13105	0.865736	0.807693	3	1.15826	0.873293	0.463738	3	0.912568	0.972761	0.833451	5	1.17913	0.999303	0.77233
mmu-miR-210-3p	4.96318	4.87191	5	5	1.06531	0.954768	5.12922	5	1.19525	0.528244	5.00413	5	1.09598	0.985913	5.23346	6	1.28481	0.402701	5.07782	4	1.15342	0.584148	5.52455	3	1.57204	0.496798	3.45512	2.43632	5	3	2.02623	0.999736	3.67383	3	2.35791	0.791254	3.91116	3	2.77952	0.873293	3.34361	3	1.87551	0.972761	3.53356	5	2.13945	0.999303	3.94453
mmu-miR-210-5p	0.172063	0.125588	5	5	1.03274	0.711501	0.0862289	5	0.973087	0.919354	0.0598826	5	0.955478	0.883493	0.108341	6	0.988116	0.966244	0.0257746	4	0.933154	0.756646	0.156003	3	1.02131	0.902174	0.179422	0	5	3	1.13243	0.999736	0.132181	3	1.09595	0.966347	0.176969	3	1.13051	0.886807	0	3	1	0.972761	0.149295	5	1.10903	0.999303	0
mmu-miR-211-3p	0	0	5	5	1		0	5	1		0	5	1		0	6	1		0	4	1		0	3	1		0	0	5	3	1		0	3	1		0	3	1		0	3	1		0	5	1		0
mmu-miR-211-5p	6.11858	7.41766	5	5	0.406385	0.716331	8.02667	5	1.52521	0.946218	6.88447	5	0.691025	0.960304	6.97447	6	0.735505	0.88259	8.29512	4	1.83714	0.975248	9.31273	3	3.7194	0.863026	9.01962	9.78295	5	3	0.589137	0.999736	7.92602	3	0.276063	0.794421	9.16216	3	0.650316	0.890145	8.15741	3	0.324087	0.972761	8.91126	5	0.546505	0.999303	8.81019
mmu-miR-212-5p	0.0952338	0.184507	5	5	0.939996	0.822366	0	5	0.87995	0.5022	0.0743861	5	0.92651	0.731457	0.103655	6	0.945499	0.966244	0	4	0.87995	0.285009	0.103296	3	0.945264	0.898303	0	0.0447698	5	3	0.969444		0	3	0.969444	0.937644	0	3	0.969444	0.873293	0	3	0.969444		0	5	0.969444	0.999303	0
mmu-miR-2137	1.74869	1.04724	5	5	1.62614	0.79462	2.04589	5	1.99812	0.597188	1.51195	5	1.38004	0.974539	1.90255	6	1.80914	0.640626	1.5753	4	1.44199	0.930871	2.61389	3	2.96214	0.619186	1.54437	0.905084	5	3	1.55756	0.999736	1.72474	3	1.76498	0.855863	1.97539	3	2.09988	0.873293	2.61306	3	3.26702	0.972761	2.1887	5	2.43449	0.999303	0.99341
mmu-miR-214-3p	0.434636	0.451043	5	5	0.988692	0.911237	2.05004	5	3.02933	0.632459	0.168364	5	0.822063	0.943908	0.33651	6	0.923681	0.907574	1.50731	4	2.07954	0.883411	1.22407	3	1.70885	0.973241	1.27732	1.0756	5	3	1.15007	0.999736	1.92753	3	1.80491	0.949778	2.67296	3	3.02589	0.873293	1.2184	3	1.10405	0.973507	1.81286	5	1.66701	0.999303	1.4852
mmu-miR-214-5p	0	0	5	5	1	0.896074	0	5	1	0.946335	0	5	1	0.947178	0	6	1		0.0347571	4	1.02438	0.975994	0	3	1	0.973108	0	0.0447698	5	3	0.969444	0.999736	0.0757705	3	1.02172	0.937644	0.111913	3	1.04764	0.873293	0	3	0.969444		0.0784091	5	1.02359	0.999303	0
mmu-miR-215-5p	0.0596636	0	5	5	1.04222	0.808035	0	5	1	0.997636	0	5	1	0.933058	0	6	1		0	4	1	0.975063	0	3	1		0	0.171302	5	3	0.888041	0.999736	0.112214	3	0.959871	0.993474	0.248787	3	1.05518	0.873293	0	3	0.888041	0.972761	0.130806	5	0.972321	0.999303	0.287114
mmu-miR-216a-3p	0	0	5	5	1		0	5	1		0	5	1		0	6	1		0	4	1		0	3	1		0	0	5	3	1		0	3	1		0	3	1		0	3	1		0	5	1		0
mmu-miR-216a-5p	0.464673	0.426508	5	5	1.02681	0.932011	0.650444	5	1.16792	0.637403	0.487027	5	1.04284	0.971573	0.622284	6	1.14534	0.88259	0.269232	4	0.896717	0.947892	0.738138	3	1.24111	0.746681	0.219456	0.429433	5	3	0.864551	0.999736	0.519497	3	1.06442	0.936462	0.620808	3	1.14185	0.873293	0	3	0.742553	0.972761	0.200087	5	0.853021	0.999303	0.347501
mmu-miR-216b-5p	0	0.0811145	5	5	0.945327	0.885166	0.0862289	5	1.00355	0.818719	0	5	0.945327	0.635251	0.0872357	6	1.00425	0.941224	0.0347571	4	0.968378	0.619725	0	3	0.945327	0.863026	0	0.38081	5	3	0.768006	0.999736	0.211162	3	0.88906	0.920553	0.334582	3	0.968465	0.963647	0	3	0.768006	0.986558	0.0668851	5	0.80445	0.999303	0.102186
mmu-miR-217-3p	0	0.0641602	5	5	0.956502		0	5	0.956502	0.858206	0	5	0.956502		0	6	0.956502		0	4	0.956502	0.576097	0	3	0.956502	0.898303	0	0	5	3	1	0.999736	0.135552	3	1.09851	0.937644	0.0924014	3	1.06614	0.970087	0.0551154	3	1.03894	0.972761	0	5	1	0.999303	0.0419454
mmu-miR-217-5p	0.433034	0.426508	5	5	1.00453	0.838075	0.213024	5	0.862452	0.723653	0.286635	5	0.9076	0.820637	0.294839	6	0.912775	0.665863	0.149414	4	0.825252	0.496117	0.580001	3	1.11226	0.810297	0.231887	1.09401	5	3	0.550142	0.999736	0.186396	3	0.533065	0.906103	0.111913	3	0.506243	0.873293	0.396078	3	0.616454	0.972761	0	5	0.468457	0.999303	0.102186
mmu-miR-218-1-3p	1.21675	1.63101	5	5	0.750402	0.461956	1.37928	5	0.839887	0.603257	1.14861	5	0.715784	0.364912	1.24415	6	0.764794	0.52593	1.20592	4	0.74479	0.261943	1.7967	3	1.1217	0.792088	0.158656	0.304447	5	3	0.903884	0.999736	0.670003	3	1.28838	0.763307	0.488825	3	1.13633	0.873293	0.433472	3	1.09355	0.972761	0.267861	5	0.97496	0.999303	0.243056
mmu-miR-218-2-3p	4.50478	4.69098	5	5	0.878919	0.771363	5.2473	5	1.47052	0.513874	4.39258	5	0.813156	0.731457	4.5524	6	0.908418	0.6527	4.50952	4	0.881811	0.72588	4.92214	3	1.17378	0.949047	3.00178	2.2709	5	3	1.65965	0.999736	3.32657	3	2.07868	0.772167	3.56382	3	2.45024	0.886807	3.05822	3	1.72587	0.972761	3.14409	5	1.8317	0.999303	3.30035
mmu-miR-218-5p	10.3801	10.294	5	5	1.0615	0.934121	10.2342	5	0.959369	0.812613	9.80082	5	0.710456	0.704962	9.89211	6	0.756868	0.834521	9.74023	4	0.681238	0.529388	9.68345	3	0.654945	0.820978	9.68715	8.79772	5	3	1.85245	0.999736	9.81406	3	2.02278	0.918144	9.05075	3	1.19171	0.875095	9.59772	3	1.7411	0.994647	9.37141	5	1.48832	0.999303	8.57681
mmu-miR-219a-1-3p	0.947778	1.24848	5	5	0.811859	0.799518	1.11786	5	0.913438	0.749165	0.962737	5	0.820321	0.635251	0.878063	6	0.77356	0.37023	0.997488	4	0.84032	0.576097	1.22407	3	0.983223	0.898057	0.680246	0.495431	5	3	1.13667	0.999736	0.94674	3	1.36728	0.906103	0.645815	3	1.10986	0.887145	0.325087	3	0.888631	0.972761	0.650243	5	1.11328	0.999303	0.586423
mmu-miR-219a-2-3p	10.642	10.9147	5	5	0.827769	0.545618	10.6614	5	0.838983	0.762662	11.1067	5	1.14233	0.931928	10.9969	6	1.05864	0.758103	10.7549	4	0.895119	0.866828	11.2702	3	1.27943	0.771544	9.19516	8.84395	5	3	1.27562	0.999736	9.88483	3	2.05748	0.913574	9.77846	3	1.91124	0.873293	8.4632	3	0.768036	0.972761	8.75408	5	0.939602	0.999303	9.30163
mmu-miR-219a-5p	4.76661	4.71404	5	5	1.03711	0.946936	4.67833	5	0.975551	0.670219	4.99508	5	1.21507	0.931928	4.98798	6	1.2091	0.897868	4.58411	4	0.913877	0.690543	5.4816	3	1.70238	0.689817	1.87844	1.07255	5	3	1.74822	0.999736	3.33946	3	4.81291	0.781544	3.01191	3	3.83535	0.853668	1.64002	3	1.48192	0.972761	1.74255	5	1.59107	0.999303	2.17146
mmu-miR-21a-3p	1.03954	0.958869	5	5	1.05751	0.997409	0.848551	5	0.926383	0.946335	0.782808	5	0.885116	0.999234	1.0603	6	1.07284	0.859547	0.952577	4	0.995648	0.972539	0.816648	3	0.906123	0.882028	0.0769213	0.181744	5	3	0.929919	0.999736	0.328989	3	1.10745	0.906103	0.488825	3	1.2372	0.873293	0.433472	3	1.19063	0.972761	0.4012	5	1.16429	0.999303	0.385596
mmu-miR-21a-5p	6.96946	7.09667	5	5	0.9156	0.750265	7.04269	5	0.963279	0.657527	7.08782	5	0.993886	0.953574	7.14355	6	1.03303	0.785507	6.90202	4	0.873789	0.594223	7.75229	3	1.5753	0.754478	7.75692	7.41821	5	3	1.26462	0.999736	7.35338	3	0.956055	0.936462	7.59108	3	1.12729	0.881827	6.2181	3	0.435242	0.986558	7.40307	5	0.989555	0.999303	7.0645
mmu-miR-22-3p	7.41028	8.27581	5	5	0.548846	0.061152	7.62383	5	0.636404	0.528244	7.79975	5	0.718937	0.696546	7.90958	6	0.775809	0.551548	7.30143	4	0.508959	0.0809778	8.71931	3	1.3599	0.838519	7.73413	8.38262	5	3	0.637945	0.999736	7.82171	3	0.677872	0.970869	7.97433	3	0.753513	0.961334	7.07931	3	0.405195	0.972761	7.44985	5	0.523851	0.999303	7.53004
mmu-miR-22-5p	5.84038	6.28316	5	5	0.735718	0.329137	6.35634	5	1.05204	0.954108	5.888	5	0.760405	0.622963	6.11816	6	0.891933	0.657039	5.82235	4	0.726578	0.285728	6.199	3	0.943336	0.949047	5.15427	4.36489	5	3	1.72832	0.999736	4.91078	3	1.45992	0.906103	5.23601	3	1.82908	0.873293	4.3548	3	0.993032	0.972761	4.36155	5	0.997689	0.999303	4.69798
mmu-miR-221-3p	6.37899	6.2725	5	5	1.07661	0.934121	6.33559	5	1.0447	0.971027	6.36515	5	1.06633	0.865081	6.63668	6	1.28715	0.252234	6.35971	4	1.06232	0.999753	6.94897	3	1.59823	0.754478	5.78736	6.21492	5	3	0.743519	0.999736	5.96017	3	0.838136	0.937644	6.77144	3	1.47072	0.873293	3.77149	3	0.183846	0.973507	5.95926	5	0.837605	0.999303	5.77248
mmu-miR-221-5p	2.2223	2.16799	5	5	1.03836	0.877426	2.38036	5	1.15859	0.895831	2.38765	5	1.16446	0.943756	2.26435	6	1.06907	0.907574	1.79632	4	0.772889	0.656765	3.13645	3	1.95676	0.689817	1.99374	1.87935	5	3	1.08252	0.999736	2.32132	3	1.35846	0.906103	2.64222	3	1.69687	0.873293	1.57824	3	0.81163	0.972761	1.88027	5	1.00064	0.999303	1.65297
mmu-miR-222-3p	7.62665	7.64006	5	5	0.99075	0.875854	7.63295	5	0.995085	0.762662	7.43064	5	0.864884	0.90996	7.61844	6	0.985126	0.941721	7.65298	4	1.009	0.972003	8.06185	3	1.33959	0.657461	6.81826	7.0964	5	3	0.824656	0.999736	7.06321	3	0.97726	0.970869	7.77531	3	1.60093	0.873293	5.66917	3	0.371843	0.976095	6.67229	5	0.745301	0.999303	6.71987
mmu-miR-222-5p	2.83337	2.21353	5	5	1.5367	0.307028	1.95012	5	0.833117	0.607563	1.99384	5	0.858752	0.886667	2.43276	6	1.16411	0.821156	2.29823	4	1.06047	0.825156	2.43712	3	1.16763	0.810297	2.03499	1.21647	5	3	1.76359	0.999736	1.77851	3	1.47635	0.913574	1.2048	3	0.991944	0.951574	1.94236	3	1.65391	0.972761	1.51129	5	1.22673	0.999303	1.19187
mmu-miR-223-3p	1.98389	2.08774	5	5	0.930548	0.730662	1.65405	5	0.740363	0.832554	1.69476	5	0.761554	0.886773	1.79472	6	0.81619	0.834521	2.40827	4	1.24879	0.826717	2.21319	3	1.09085	0.961356	3.22874	3.77827	5	3	0.683241	0.999736	4.83703	3	2.08314	0.96535	5.78247	3	4.01166	0.887145	2.6998	3	0.473529	0.972761	4.2124	5	1.3511	0.999303	3.45615
mmu-miR-223-5p	0	0.184507	5	5	0.87995	0.408993	0	5	0.87995	0.946335	0	5	0.87995	0.883493	0.0423464	6	0.906161	0.556445	0.109997	4	0.949664	0.834631	0.103296	3	0.945264	0.902621	0.0744669	0.0937322	5	3	0.986735	0.999736	0.132181	3	1.02701	0.937644	0.432455	3	1.26464	0.951574	0.0551154	3	0.973588	0.972761	0.130806	5	1.02603	0.999303	0.150688
mmu-miR-224-3p	0	0	5	5	1	0.864307	0	5	1	0.968871	0	5	1	0.953574	0	6	1	0.858298	0.0730728	4	1.05195	0.161194	0	3	1	0.898303	0	0	5	3	1		0	3	1		0	3	1		0	3	1		0	5	1		0
mmu-miR-224-5p	1.00323	1.39254	5	5	0.763495	0.780197	1.71321	5	1.24891	0.946335	0.842934	5	0.683206	0.90996	0.731873	6	0.632585	0.786474	1.53982	4	1.10748	0.999753	2.1422	3	1.68139	0.792088	0.179422	0.223816	5	3	0.969697	0.999736	0.434898	3	1.15756	0.855863	0.713155	3	1.4038	0.873293	0.427088	3	1.15131	0.972761	0.587535	5	1.28674	0.999303	0.243056
mmu-miR-23a-3p	9.64951	10.013	5	5	0.777267	0.79462	10.0001	5	0.991099	0.888786	9.88085	5	0.912447	0.933058	9.92118	6	0.938317	0.907574	10.0081	4	0.996619	0.975063	10.6624	3	1.56844	0.487685	9.65637	9.42715	5	3	1.1722	0.999736	9.50918	3	1.05851	0.937644	9.99246	3	1.47971	0.873293	8.60861	3	0.567017	0.987945	9.60324	5	1.12982	0.999303	9.32444
mmu-miR-23a-5p	0.433034	0.540783	5	5	0.928035	0.932011	0.376757	5	0.892531	0.816963	0.657781	5	1.08448	0.90996	0.834093	6	1.22545	0.52593	0.883988	4	1.26857	0.523494	0.651666	3	1.07989	0.978341	0.607021	0.429433	5	3	1.13099	0.999736	0.577792	3	1.10831	0.956799	0.670396	3	1.18178	0.970087	0.347774	3	0.94497	0.972761	0.284578	5	0.90447	0.999303	0.557795
mmu-miR-23b-3p	11.4674	11.6244	5	5	0.896906	0.949026	11.7056	5	1.05788	0.91142	11.5282	5	0.935485	0.974539	11.6097	6	0.989832	0.888701	11.594	4	0.979142	0.949393	12.4672	3	1.79352	0.619186	11.4255	11.4049	5	3	1.01435	0.999736	11.2399	3	0.89187	0.993474	11.7185	3	1.24276	0.875095	10.4442	3	0.513781	0.972761	11.5431	5	1.10051	0.999303	11.142
mmu-miR-23b-5p	2.94107	2.91371	5	5	1.01915	0.903383	2.94568	5	1.0224	0.762662	3.05056	5	1.0995	0.883497	3.00367	6	1.06434	0.848916	3.09197	4	1.13151	0.497062	3.17253	3	1.1965	0.767316	2.29085	1.99793	5	3	1.22511	0.999736	2.03646	3	1.02706	0.989519	2.62346	3	1.54278	0.873293	1.40207	3	0.661651	0.972761	2.38496	5	1.3077	0.999303	2.24691
mmu-miR-24-1-5p	1.70491	1.38861	5	5	1.24514	0.537773	1.60052	5	1.15822	0.833287	1.69476	5	1.23641	0.635251	1.61213	6	1.16758	0.581507	1.69278	4	1.23471	0.526868	2.46668	3	2.11122	0.653964	2.76198	3.23019	5	3	0.72286	0.999736	2.64175	3	0.665059	0.970869	2.61082	3	0.650951	0.9148	1.40207	3	0.281631	0.972761	2.46921	5	0.590094	0.999303	1.91575
mmu-miR-24-2-5p	1.36148	1.66835	5	5	0.808392	0.627073	1.41304	5	0.837804	0.513874	1.34985	5	0.8019	0.90996	1.45734	6	0.863931	0.832051	1.55754	4	0.926069	0.834935	2.30976	3	1.55985	0.619186	1.72066	2.08939	5	3	0.774466	0.999736	1.89475	3	0.873792	0.993474	2.10674	3	1.0121	0.951574	1.33271	3	0.591856	0.972761	1.47779	5	0.654471	0.999303	1.64343
mmu-miR-24-3p	10.4174	10.6272	5	5	0.864654	0.5468	10.7643	5	1.09965	0.555013	10.5811	5	0.968542	0.988611	10.6517	6	1.0171	0.848916	10.4347	4	0.875076	0.713395	11.284	3	1.57652	0.638852	11.2652	11.4092	5	3	0.905018	0.999736	11.1686	3	0.846392	0.937989	11.2669	3	0.906098	0.886807	10.395	3	0.495117	0.994647	11.1664	5	0.845125	0.999303	10.7467
mmu-miR-25-3p	6.4567	6.91595	5	5	0.727364	0.537773	6.51203	5	0.755804	0.681207	6.41967	5	0.708932	0.635251	6.56506	6	0.784097	0.670582	6.6328	4	0.821797	0.720355	7.12262	3	1.15402	0.754478	6.98288	6.71397	5	3	1.2049	0.999736	6.22382	3	0.711953	0.966209	6.95615	3	1.18278	0.873293	5.32965	3	0.383071	0.994647	6.975	5	1.19833	0.999303	6.32482
mmu-miR-25-5p	0.264113	0.366448	5	5	0.931524	0.998954	0.479618	5	1.0816	0.987728	0.469507	5	1.07405	0.90996	0.402238	6	1.02512	0.966244	0.301507	4	0.955984	0.999753	0.861138	3	1.40902	0.689817	0.426794	0.196694	5	3	1.17292	0.999736	0.328989	3	1.09604	0.906103	0.460916	3	1.20099	0.873293	0.391259	3	1.14438	0.972761	0.33607	5	1.10143	0.999303	0.243056
mmu-miR-26a-1-3p	0.285454	0.0641602	5	5	1.16578	0.128862	0.136589	5	1.05149	0.597188	0.229089	5	1.12111	0.635251	0.195235	6	1.09511	0.226781	0.234364	4	1.12522	0.285728	0.375066	3	1.24049	0.754478	0.0815079	0.287626	5	3	0.866867	0.999736	0.112214	3	0.885514	0.937644	0.248787	3	0.973438	0.979652	0	3	0.819249	0.972761	0.10351	5	0.880188	0.999303	0.048298
mmu-miR-26a-2-3p	1.32265	1.50311	5	5	0.882417	0.696234	1.00565	5	0.70835	0.531831	1.28015	5	0.856806	0.886667	1.38177	6	0.91933	0.98831	1.24447	4	0.835876	0.653665	1.8766	3	1.29548	0.792088	1.78548	1.78666	5	3	0.999187	0.999736	1.94784	3	1.1182	0.906103	2.01528	3	1.17172	0.873293	1.53384	3	0.839255	0.994647	1.59028	5	0.872738	0.999303	1.83455
mmu-miR-26a-5p	14.2417	14.1879	5	5	1.03805	0.934121	14.1746	5	0.990822	0.573175	14.1556	5	0.977906	0.942891	14.2269	6	1.02745	0.907574	14.1	4	0.940947	0.592391	14.8241	3	1.55429	0.519489	15.8477	15.3615	5	3	1.40072	0.999736	15.236	3	0.916694	0.913574	15.1416	3	0.858585	0.873293	15.4518	3	1.06461	0.973507	15.4806	5	1.08607	0.999303	15.7988
mmu-miR-26b-3p	0.85087	1.06961	5	5	0.859316	0.667863	0.761387	5	0.807637	0.488431	0.925635	5	0.905023	0.74139	1.0928	6	1.0162	0.93962	0.818712	4	0.840374	0.368573	1.47581	3	1.32519	0.810297	1.45612	1.93332	5	3	0.71837	0.999736	1.33176	3	0.659039	0.937644	1.94486	3	1.00803	0.886807	0.766349	3	0.445354	0.972761	1.3573	5	0.670812	0.999303	1.35815
mmu-miR-26b-5p	9.36968	9.51266	5	5	0.905648	0.79462	9.68607	5	1.12772	0.971027	9.61301	5	1.07203	0.903455	9.56347	6	1.03585	0.989941	9.49009	4	0.984478	0.975063	10.2617	3	1.68067	0.348986	11.4538	11.4321	5	3	1.01511	0.999736	11.1252	3	0.808349	0.906103	11.2302	3	0.869375	0.875095	11.0787	3	0.782713	0.972761	11.2947	5	0.909158	0.999303	11.7504
mmu-miR-27a-3p	9.26008	9.39108	5	5	0.913202	0.705201	9.31658	5	0.94967	0.993283	9.20447	5	0.878671	0.748345	9.33613	6	0.962631	0.834521	9.3507	4	0.972399	0.975063	10.347	3	1.93979	0.60142	8.47957	7.72815	5	3	1.68345	0.999736	8.14119	3	1.33149	0.937644	8.31445	3	1.50139	0.873293	8.18836	3	1.37574	0.972761	8.2339	5	1.41986	0.999303	8.46126
mmu-miR-27a-5p	0.227244	0.15791	5	5	1.04923	0.885166	0.121199	5	0.974875	0.858934	0.0743861	5	0.94375	0.94929	0.203416	6	1.03204	0.81008	0.113555	4	0.969723	0.98138	0.199687	3	1.02938	0.933823	0.0744669	0.395267	5	3	0.800626	0.999736	0.313428	3	0.944853	0.98833	0.261146	3	0.911225	0.939119	0.0883927	3	0.808391	0.972761	0.159092	5	0.848993	0.999303	0.160926
mmu-miR-27b-3p	11.391	11.3056	5	5	1.06099	0.934121	11.4589	5	1.11211	0.993283	11.4786	5	1.1274	0.970062	11.4748	6	1.12441	0.767679	11.4159	4	1.07941	0.978088	12.0921	3	1.72484	0.611178	11.1733	10.3099	5	3	1.81935	0.999736	10.2142	3	0.935835	0.989519	10.5504	3	1.18146	0.939119	11.3223	3	2.01739	0.972761	10.9302	5	1.53723	0.999303	10.8375
mmu-miR-27b-5p	1.12581	1.38141	5	5	0.837639	0.676308	1.1975	5	0.880318	0.895831	1.344	5	0.974406	0.953574	1.5007	6	1.0862	0.834521	1.21475	4	0.890906	0.999753	1.35653	3	0.982904	0.96604	1.48637	1.85441	5	3	0.774832	0.999736	1.5896	3	0.832307	0.984031	2.00408	3	1.10931	0.873293	0.433472	3	0.373469	0.972761	1.33256	5	0.696476	0.999303	1.34561
mmu-miR-28a-3p	3.09196	3.1778	5	5	0.94223	0.69325	3.00987	5	0.890116	0.597389	3.09871	5	0.946655	0.903455	3.14817	6	0.97967	0.834521	3.19908	4	1.01486	0.805892	3.29177	3	1.0822	0.898057	4.80876	4.92333	5	3	0.92366	0.999736	4.71165	3	0.863529	0.970162	4.71849	3	0.867635	0.887145	3.49579	3	0.371764	0.972761	4.74385	5	0.88302	0.999303	4.31923
mmu-miR-28a-5p	4.4191	4.74335	5	5	0.798714	0.215002	4.22182	5	0.696629	0.531824	4.4356	5	0.807897	0.76481	4.43042	6	0.805002	0.4905	4.44546	4	0.813442	0.309729	4.80444	3	1.04325	0.964545	6.86214	6.40129	5	3	1.37635	0.999736	6.82636	3	1.34263	0.906103	7.0837	3	1.60481	0.905939	6.56342	3	1.11893	0.987945	6.70884	5	1.2376	0.999303	7.13173
mmu-miR-28b	0	0	5	5	1	0.782802	0.167593	5	1.12318	0.762662	0	5	1	0.993613	0	6	1	0.939277	0	4	1		0.156003	3	1.1142	0.878467	0.219456	0.249884	5	3	0.97913	0.999736	0.216326	3	0.977008	0.993474	0.313275	3	1.04492	0.992215	0.171681	3	0.947237	0.972761	0.290911	5	1.02885	0.999303	0.695569
mmu-miR-28c	0.915847	0.599222	5	5	1.24541	0.839011	0.581606	5	0.987863	0.827746	0.661788	5	1.04432	0.960304	0.609581	6	1.00721	0.907574	0.602425	4	1.00222	0.975063	0.785126	3	1.13753	0.969345	2.27022	1.6082	5	3	1.5823	0.999736	1.77851	3	1.1253	0.98833	1.95912	3	1.27538	0.925303	1.59547	3	0.991214	0.995259	1.98558	5	1.29898	0.999303	2.10572
mmu-miR-292a-3p	0.0596636	0	5	5	1.04222	0.972747	0	5	1	0.864266	0	5	1	0.953574	0.0570029	6	1.0403	0.997878	0.0386003	4	1.02712	0.975063	0.103296	3	1.07422	0.897679	0	0	5	3	1		0	3	1		0	3	1		0	3	1		0	5	1		0
mmu-miR-293-3p	0.179412	0.230824	5	5	0.964991	0.698119	0.244613	5	1.0096	0.968871	0.220385	5	0.99279	0.999234	0.310637	6	1.05688	0.88259	0.230653	4	0.999881	0.93213	0.204468	3	0.981898	0.949047	0	0	5	3	1		0	3	1		0	3	1		0	3	1		0	5	1		0
mmu-miR-294-3p	0	0	5	5	1		0	5	1		0	5	1		0	6	1		0	4	1		0	3	1		0	0	5	3	1		0	3	1		0	3	1		0	3	1		0	5	1		0
mmu-miR-295-3p	0.0596636	0.0804249	5	5	0.985712	0.975874	0	5	0.945779	0.969973	0.0583318	5	0.984803	0.933058	0.0375466	6	0.970716	0.957204	0.0747152	4	0.99605	0.947892	0.103296	3	1.01598	0.898303	0	0	5	3	1		0	3	1		0	3	1		0	3	1		0	5	1		0
mmu-miR-297a-3p	0.33896	0.88433	5	5	0.685216	0.307028	0.483254	5	0.757294	0.5022	0.421207	5	0.725415	0.422573	0.416487	6	0.723045	0.448695	0.498481	4	0.765329	0.478701	0.425018	3	0.727333	0.71702	1.95158	2.53377	5	3	0.667949	0.999736	1.75388	3	0.582412	0.996944	2.30642	3	0.854205	0.944108	0.862182	3	0.313908	0.972761	1.5816	5	0.516854	0.999303	1.26052
mmu-miR-297b-3p	0.33896	0.88433	5	5	0.685216	0.307028	0.483254	5	0.757294	0.5022	0.421207	5	0.725415	0.422573	0.416487	6	0.723045	0.448695	0.498481	4	0.765329	0.478701	0.425018	3	0.727333	0.71702	1.95158	2.53377	5	3	0.667949	0.999736	1.75388	3	0.582412	0.996944	2.30642	3	0.854205	0.944108	0.862182	3	0.313908	0.972761	1.5816	5	0.516854	0.999303	1.26052
mmu-miR-297b-5p	0	0.21076	5	5	0.864082	0.18921	0.136589	5	0.949888	0.743018	0.0804732	5	0.91365	0.903455	0.170829	6	0.972702	0.848916	0.125899	4	0.942876	0.975063	0.0538974	3	0.896974	0.519489	0.110307	0.149977	5	3	0.972877	0.999736	0.18245	3	1.02276	0.937644	0.281068	3	1.09512	0.889841	0.0883927	3	0.958211	0.976095	0.200087	5	1.03534	0.999303	0.048298
mmu-miR-297c-3p	0.33896	0.88433	5	5	0.685216	0.307028	0.483254	5	0.757294	0.5022	0.421207	5	0.725415	0.422573	0.416487	6	0.723045	0.448695	0.498481	4	0.765329	0.478701	0.425018	3	0.727333	0.71702	1.95158	2.53377	5	3	0.667949	0.999736	1.75388	3	0.582412	0.996944	2.30642	3	0.854205	0.944108	0.862182	3	0.313908	0.972761	1.5816	5	0.516854	0.999303	1.26052
mmu-miR-297c-5p	0.121039	0.599222	5	5	0.717881	0.319004	0.167593	5	0.741424	0.5022	0.229089	5	0.773711	0.619344	0.231956	6	0.77525	0.537613	0.219441	4	0.768554	0.392382	0.296772	3	0.810874	0.689817	0.409895	0.343134	5	3	1.04736	0.999736	0.283007	3	0.95918	0.935341	0.693621	3	1.27499	0.875095	0.325087	3	0.987569	0.972761	0.0817376	5	0.83428	0.999303	0.287114
mmu-miR-298-3p	0.33896	0.0811145	5	5	1.19569	0.590761	0.121199	5	1.02817	0.901949	0.212555	5	1.09539	0.812648	0.145932	6	1.04595	0.93962	0.155759	4	1.0531	0.98138	0.465352	3	1.30517	0.653964	0	0.0881921	5	3	0.940701	0.999736	0.112214	3	1.01679	0.913574	0	3	0.940701	0.965165	0	3	0.940701		0	5	0.940701		0.0950314
mmu-miR-298-5p	3.67271	4.30354	5	5	0.645803	0.0528783	3.56357	5	0.598752	0.290466	3.91854	5	0.765781	0.554742	3.54952	6	0.592947	0.0206723	3.41011	4	0.538332	0.08452	3.82148	3	0.715956	0.817291	2.83152	3.65522	5	3	0.564993	0.999736	2.91681	3	0.599399	0.993474	3.80921	3	1.11264	0.873293	2.68973	3	0.512103	0.972761	2.75313	5	0.535111	0.999303	1.87005
mmu-miR-299a-3p	3.22	3.72993	5	5	0.702256	0.280601	3.74535	5	1.01074	0.643988	3.43772	5	0.81665	0.74139	3.60239	6	0.915388	0.702086	3.32106	4	0.753213	0.411511	3.3692	3	0.778769	0.921029	2.89193	2.79847	5	3	1.06693	0.999736	3.24068	3	1.35868	0.935341	2.99405	3	1.14519	0.970087	2.20212	3	0.661426	0.972761	2.91357	5	1.08305	0.999303	3.20184
mmu-miR-299a-5p	3.31487	3.8711	5	5	0.680078	0.124354	3.86906	5	0.998584	0.755484	3.48096	5	0.763056	0.865081	3.73747	6	0.911536	0.93962	3.25081	4	0.650538	0.368443	4.43526	3	1.47852	0.977063	3.59568	4.24462	5	3	0.637749	0.999736	3.74127	3	0.705466	0.937644	4.31869	3	1.05268	0.881827	2.2084	3	0.243801	0.972761	3.3433	5	0.535394	0.999303	3.60367
mmu-miR-299b-3p	0.0952338	0.150996	5	5	0.962086	0.780197	0.136813	5	0.990217	0.870241	0.150425	5	0.999604	0.971573	0.0423464	6	0.927456	0.52593	0.109997	4	0.971981	0.765041	0.134521	3	0.988646	0.898057	0.149948	0.138409	5	3	1.00803	0.999736	0.281781	3	1.10448	0.906103	0.15087	3	1.00867	0.982124	0.208853	3	1.05004	0.972761	0.0668851	5	0.951632	0.999303	0.305689
mmu-miR-299b-5p	0.591366	0.862805	5	5	0.828492	0.5468	0.848551	5	0.990168	0.918393	0.730641	5	0.912462	0.988611	0.912444	6	1.03501	0.93962	0.554134	4	0.807385	0.285728	1.26919	3	1.32536	0.898303	0.455022	1.09401	5	3	0.642162	0.999736	0.795446	3	0.81306	0.993474	0.996252	3	0.934483	0.944108	0.325087	3	0.586854	0.972761	0.605949	5	0.712982	0.999303	0.614493
mmu-miR-29a-3p	13.6126	13.6716	5	5	0.95991	0.705007	13.8148	5	1.10433	0.913735	13.6743	5	1.00187	0.931928	13.7931	6	1.08787	0.848916	13.5412	4	0.913539	0.859434	14.4681	3	1.73688	0.60142	13.0065	12.0031	5	3	2.00473	0.999736	13.1465	3	2.20907	0.763307	13.3438	3	2.53282	0.873293	12.6845	3	1.6037	0.972761	13.1518	5	2.2172	0.999303	13.0813
mmu-miR-29a-5p	5.50232	5.55394	5	5	0.964854	0.989473	5.83956	5	1.21893	0.508711	5.53565	5	0.987406	0.999234	5.67725	6	1.08923	0.784174	5.50215	4	0.964743	0.957549	6.03129	3	1.39219	0.671228	4.62897	4.30221	5	3	1.2542	0.999736	5.24864	3	1.92709	0.88647	5.42778	3	2.18187	0.873293	3.70411	3	0.660625	0.976095	4.72648	5	1.3419	0.999303	5.64474
mmu-miR-29b-2-5p	7.29925	7.40485	5	5	0.929421	0.896074	7.7052	5	1.23144	0.398307	7.32586	5	0.946723	0.972047	7.44539	6	1.0285	0.88259	7.31822	4	0.941723	0.982686	7.52818	3	1.08924	0.619186	6.17491	5.03156	5	3	2.20893	0.999736	6.31901	3	2.44097	0.471334	6.50294	3	2.77287	0.873293	6.59632	3	2.95829	0.972761	6.80231	5	3.41231	0.999303	6.35295
mmu-miR-29b-3p	10.8887	11.108	5	5	0.858973	0.537773	10.8829	5	0.855494	0.757708	11.2253	5	1.08464	0.788866	11.2803	6	1.1268	0.509752	10.7371	4	0.773297	0.618437	11.9267	3	1.76374	0.619186	10.6597	10.2264	5	3	1.35029	0.999736	10.4258	3	1.14823	0.913574	10.9586	3	1.66113	0.873293	10.5717	3	1.27046	0.972761	10.4424	5	1.16153	0.999303	10.1994
mmu-miR-29c-3p	9.68346	9.95599	5	5	0.827867	0.606226	10.0985	5	1.10382	0.787539	9.85202	5	0.930468	0.974539	9.9314	6	0.983102	0.949673	9.62849	4	0.796916	0.690543	10.5615	3	1.52154	0.60142	9.27678	8.22222	5	3	2.07709	0.999736	9.93952	3	3.2882	0.763307	10.1151	3	3.71364	0.873293	9.14948	3	1.90167	0.972761	10.0727	5	3.60621	0.999303	10.2393
mmu-miR-29c-5p	6.41067	6.44277	5	5	0.977998	0.779518	6.65105	5	1.15532	0.945578	6.54455	5	1.0731	0.74139	6.71431	6	1.2071	0.551548	6.41617	4	0.981736	0.972539	7.03964	3	1.51243	0.782426	6.26396	5.59969	5	3	1.58477	0.999736	6.58881	3	1.98497	0.832607	7.22413	3	3.08323	0.873293	5.51523	3	0.943136	0.972761	6.57244	5	1.96258	0.999303	6.46747
mmu-miR-300-3p	9.03334	9.1085	5	5	0.949235	0.801547	8.92106	5	0.878162	0.762662	9.04726	5	0.958438	0.999234	9.03835	6	0.952534	0.876921	8.92682	4	0.881673	0.787111	9.49352	3	1.30587	0.898303	8.00332	7.09944	5	3	1.87108	0.999736	7.60287	3	1.41757	0.87779	8.18539	3	2.12277	0.873293	7.18366	3	1.06012	0.972761	7.89066	5	1.73054	0.999303	7.22917
mmu-miR-300-5p	5.21857	5.40642	5	5	0.877913	0.331555	5.37466	5	0.978224	0.555013	5.20266	5	0.868282	0.90996	5.2764	6	0.913819	0.775733	4.93595	4	0.721729	0.370319	5.61857	3	1.15841	0.828539	3.55933	3.31944	5	3	1.1809	0.999736	4.34757	3	2.03937	0.790727	4.61307	3	2.45143	0.873293	3.41231	3	1.06648	0.972761	3.80124	5	1.39648	0.999303	4.0813
mmu-miR-301a-3p	3.15634	3.32458	5	5	0.889929	0.474391	3.28594	5	0.973574	0.833287	3.38753	5	1.0446	0.993613	3.45281	6	1.09295	0.966244	2.91287	4	0.751732	0.285385	4.08392	3	1.69272	0.754478	3.43601	3.12981	5	3	1.23645	0.999736	3.33383	3	1.15191	0.906103	3.47793	3	1.2729	0.873293	2.9734	3	0.897252	0.986558	2.87236	5	0.836566	0.999303	2.899
mmu-miR-301a-5p	0	0	5	5	1	0.944682	0.0745581	5	1.05304	0.718383	0	5	1	0.90996	0.0544302	6	1.03845	0.834521	0.0383157	4	1.02691	0.875346	0.0538974	3	1.03807	0.883952	0.110307	0.343134	5	3	0.850966	0.999736	0.109441	3	0.850455	0.913574	0.207061	3	0.909993	0.979652	0.108202	3	0.849726	0.972761	0	5	0.788327	0.999303	0.160926
mmu-miR-301b-3p	0.744646	0.997269	5	5	0.839369	0.815143	0.67522	5	0.799933	0.876608	0.801323	5	0.873	0.953574	0.868263	6	0.914461	0.958959	0.652669	4	0.787526	0.612228	0.50459	3	0.710704	0.793124	0.158656	0.453333	5	3	0.815255	0.999736	0.416778	3	0.974981	0.989519	0.460916	3	1.00527	0.91525	0.250422	3	0.868796	0.972761	0.0414476	5	0.75164	0.999303	0.268154
mmu-miR-302b-3p	0	0	5	5	1		0	5	1		0	5	1		0	6	1		0.0347571	4	1.02438		0	3	1		0	0.0937322	5	3	0.937095	0.999736	0.112214	3	1.01289	0.970869	0.0755649	3	0.987486	0.95183	0	3	0.937095		0.130806	5	1.02603	0.999303	0.150688
mmu-miR-302d-3p	0.0484026	0.0521078	5	5	0.997435	0.885166	0	5	0.964526	0.555013	0.117378	5	1.04628	0.999234	0.0624162	6	1.00717	0.941224	0.0386003	4	0.990681	0.795336	0	3	0.964526	0.967239	0.0769213	0	5	3	1.05476	0.999736	0.147759	3	1.10785	0.906103	0.281068	3	1.21509	0.853668	0.0551154	3	1.03894	0.972761	0	5	1	0.999303	0.305689
mmu-miR-3057-3p	0.227244	0.125588	5	5	1.073	0.938947	0.136813	5	1.00781	0.968871	0.114396	5	0.992273	0.985913	0.0979005	6	0.980991	0.88259	0.230653	4	1.07554	0.873178	0.105854	3	0.986414	0.973108	0.120598	0.130345	5	3	0.993266	0.999736	0.132181	3	1.00127	0.987971	0.215767	3	1.061	0.886807	0.0551154	3	0.949191	0.972761	0	5	0.913613	0.999303	0
mmu-miR-3057-5p	1.39682	1.5959	5	5	0.871109	0.692349	1.81773	5	1.16621	0.762662	1.74965	5	1.11246	0.999234	1.52893	6	0.954642	0.967007	1.5842	4	0.991927	0.889634	1.69008	3	1.06746	0.898057	0.991389	1.75013	5	3	0.591011	0.999736	1.55132	3	0.871267	0.989519	1.42968	3	0.800818	0.95183	0.980796	3	0.586687	0.972761	1.43739	5	0.805108	0.999303	1.47004
mmu-miR-3058-5p	0.138092	0.14387	5	5	0.996003	0.772563	0.0862289	5	0.960834	0.962073	0.0598826	5	0.943446	0.751106	0.0872357	6	0.961504	0.948457	0.118576	4	0.98262	0.903179	0	3	0.905088	0.933823	0	0.0937322	5	3	0.937095	0.999736	0.109441	3	1.01095	0.989519	0.0755649	3	0.987486	0.981195	0	3	0.937095	0.972761	0.130806	5	1.02603	0.999303	0
mmu-miR-3059-3p	1.62353	1.38861	5	5	1.17684	0.896074	1.57989	5	1.14178	0.815269	1.48493	5	1.06905	0.988611	1.50687	6	1.08542	0.907574	1.54327	4	1.11316	0.975248	1.78376	3	1.31508	0.810297	0.195736	0.149977	5	3	1.03223	0.999736	0.433498	3	1.21716	0.906103	0.570512	3	1.33842	0.873293	0.391259	3	1.18204	0.972761	0.290911	5	1.10262	0.999303	0.287114
mmu-miR-3059-5p	2.98041	3.41088	5	5	0.742018	0.750265	3.36926	5	0.971563	0.597389	3.33933	5	0.951617	0.999234	3.12267	6	0.818914	0.797283	3.08784	4	0.79938	0.723531	3.63625	3	1.16907	0.619186	1.31159	1.95846	5	3	0.638663	0.999736	1.97909	3	1.0144	0.970869	2.16705	3	1.15556	0.875095	1.62532	3	0.793807	0.987945	1.271	5	0.620947	0.999303	1.30333
mmu-miR-3060-3p	0.0706974	0.14387	5	5	0.950545	0.693224	0	5	0.905088	0.638977	0.077172	5	0.954821	0.616033	0.189576	6	1.03219	0.977691	0	4	0.905088	0.305591	0.251358	3	1.07735	0.810297	0.110307	0.0937322	5	3	1.01155	0.999736	0.0894526	3	0.997038	0.96535	0.218016	3	1.08997	0.9148	0.0551154	3	0.973588	0.994647	0.0414476	5	0.964408	0.999303	0.150688
mmu-miR-3061-3p	1.93694	1.99243	5	5	0.962267	0.779518	1.57137	5	0.746877	0.488431	1.62668	5	0.776069	0.481997	1.61996	6	0.772458	0.448695	1.54368	4	0.73268	0.285728	2.25353	3	1.19839	0.933823	1.21061	1.29906	5	3	0.940531	0.999736	1.19797	3	0.932328	0.913574	1.2828	3	0.98879	0.875095	1.24061	3	0.960291	0.976095	1.02954	5	0.829594	0.999303	1.13195
mmu-miR-3061-5p	2.07531	2.3024	5	5	0.854357	0.329137	2.30506	5	1.00184	0.897765	1.78006	5	0.696241	0.277955	2.11158	6	0.876106	0.470979	1.85495	4	0.733338	0.285009	2.32103	3	1.01299	0.933823	2.18814	1.62337	5	3	1.47915	0.999736	1.66324	3	1.02802	0.98435	1.71539	3	1.06586	0.973937	2.04102	3	1.33575	0.972761	1.79801	5	1.12868	0.999303	1.93814
mmu-miR-3062-5p	0.0617883	0.0641602	5	5	0.998357	0.839011	0.136813	5	1.05165	0.531831	0.117378	5	1.03758	0.84809	0.0299217	6	0.976547	0.987824	0	4	0.956502	0.975248	0	3	0.956502	0.933823	0.158656	0	5	3	1.11625	0.999736	0.109441	3	1.07881	0.913574	0.121932	3	1.08819	0.873293	0	3	1	0.972761	0	5	1	0.999303	0.0827056
mmu-miR-3064-3p	0.0596636	0.0804249	5	5	0.985712	0.817951	0	5	0.945779	0.555013	0.156694	5	1.05429	0.966347	0.159516	6	1.05635	0.941224	0.106232	4	1.01805	0.930871	0.105854	3	1.01778	0.933823	0.205341	0.360271	5	3	0.898176	0.999736	0.23551	3	0.917156	0.937644	0.248787	3	0.925635	0.873293	0.0693128	3	0.817359	0.972761	0.0817376	5	0.824429	0.999303	0.243056
mmu-miR-3064-5p	1.33343	1.26158	5	5	1.05106	0.972747	1.6133	5	1.27608	0.5022	1.51195	5	1.18951	0.862101	1.56385	6	1.23308	0.507912	1.35931	4	1.07009	0.922668	2.1422	3	1.84116	0.619186	1.37194	1.31114	5	3	1.04304	0.999736	1.91727	3	1.52217	0.772167	1.75752	3	1.36262	0.886807	1.63984	3	1.25589	0.972761	1.41188	5	1.07233	0.999303	1.4852
mmu-miR-3066-5p	0.276334	0.490411	5	5	0.862098	0.810191	0.479618	5	0.992547	0.946218	0.350203	5	0.907389	0.744098	0.483192	6	0.995009	0.93962	0.332929	4	0.896589	0.619741	0.686206	3	1.14536	0.990612	0.654196	0.58909	5	3	1.04616	0.999736	0.458748	3	0.913615	0.922099	0.207061	3	0.767358	0.873293	0.171681	3	0.748768	0.972761	0.522165	5	0.95467	0.999303	0.658786
mmu-miR-3067-5p	0	0	5	5	1		0	5	1		0	5	1		0	6	1		0.0257746	4	1.01803		0	3	1		0	0	5	3	1	0.999736	0	3	1	0.989519	0	3	1	0.942617	0	3	1		0	5	1		0
mmu-miR-3068-3p	0.765654	0.653788	5	5	1.08063	0.875854	0.433552	5	0.858425	0.670219	0.654113	5	1.00023	0.988611	0.532815	6	0.919567	0.910477	0.609797	4	0.969968	0.732451	0.800949	3	1.10739	0.982788	0.843645	0.905084	5	3	0.958308	0.999736	0.974841	3	1.04954	0.937644	1.16006	3	1.19332	0.873293	0.627785	3	0.825134	0.986558	0.734949	5	0.888759	0.999303	0.868711
mmu-miR-3068-5p	7.46639	7.51857	5	5	0.964474	0.5468	7.2251	5	0.815936	0.531824	7.30817	5	0.864295	0.886773	7.48098	6	0.97428	0.7926	7.25337	4	0.832085	0.243824	7.91746	3	1.31849	0.71702	6.81948	6.64856	5	3	1.12578	0.999736	6.75253	3	1.07473	0.913574	6.8547	3	1.1536	0.99077	6.98715	3	1.26451	0.972761	6.8087	5	1.11739	0.999303	7.1701
mmu-miR-3069-3p	0.978997	1.02285	5	5	0.970061	0.972747	0.844616	5	0.883784	0.878246	0.965273	5	0.960877	0.960304	1.07442	6	1.03639	0.907574	0.878477	4	0.904773	0.947892	1.01989	3	0.997952	0.898303	0.219456	0.38081	5	3	0.894186	0.999736	0.7134	3	1.25927	0.772167	0.543076	3	1.11904	0.875095	0.83094	3	1.36616	0.972761	0.650243	5	1.20533	0.999303	0.695569
mmu-miR-3069-5p	0.634563	0.540783	5	5	1.06716	0.962463	0.567558	5	1.01873	0.946243	0.746825	5	1.15352	0.764187	0.68474	6	1.10493	0.919524	0.528144	4	0.991278	0.908567	0.672468	3	1.09557	0.98853	0.544971	0.555709	5	3	0.992585	0.999736	0.615387	3	1.04223	0.906103	0.569455	3	1.00957	0.979652	0.814116	3	1.19616	0.972761	0.813767	5	1.19587	0.999303	1.07106
mmu-miR-3070-2-3p	1.27053	1.44816	5	5	0.884156	0.646651	1.88946	5	1.35783	0.587205	1.23977	5	0.865506	0.735865	1.3733	6	0.949437	0.522608	1.26453	4	0.880487	0.48343	1.6565	3	1.15536	0.970207	0.881891	1.06731	5	3	0.879396	0.999736	1.08613	3	1.01314	0.96535	0.962034	3	0.929629	0.977386	1.48096	3	1.33205	0.972761	0.883589	5	0.880432	0.999303	1.28172
mmu-miR-3070-5p	0.34818	0.21076	5	5	1.09994	0.537773	0.479618	5	1.20485	0.399091	0.366059	5	1.11365	0.76481	0.339411	6	1.09327	0.834521	0.346681	4	1.09879	0.756646	0.199687	3	0.992354	0.933823	0.0769213	0.0517441	5	3	1.0176	0.999736	0.112214	3	1.04281	0.913574	0.121932	3	1.04985	0.883714	0.0883927	3	1.02573	0.972761	0.0414476	5	0.992888	0.999303	0.150688
mmu-miR-3072-3p	3.37964	3.06961	5	5	1.23973	0.445072	3.12084	5	1.03615	0.762662	3.28501	5	1.16102	0.685414	3.26903	6	1.14823	0.69336	3.22926	4	1.11701	0.978955	4.02198	3	1.93505	0.342385	2.37428	2.75262	5	3	0.769326	0.999736	2.87434	3	1.08803	0.937644	2.93377	3	1.13379	0.886807	1.94236	3	0.570279	0.972761	2.41094	5	0.789123	0.999303	2.46301
mmu-miR-3072-5p	0.385499	0.0641602	5	5	1.24949	0.537773	0.524258	5	1.37563	0.285535	0.220137	5	1.11418	0.622963	0.312529	6	1.18786	0.258874	0.25217	4	1.13919	0.665199	0.603665	3	1.45347	0.705149	0.231887	0.417527	5	3	0.879259	0.999736	0.434898	3	1.01211	0.936462	0.338651	3	0.946795	0.963647	0.256662	3	0.894488	0.972761	0.200087	5	0.86009	0.999303	0.308373
mmu-miR-3073a-3p	0	0	5	5	1		0	5	1		0	5	1		0	6	1		0.0257746	4	1.01803		0	3	1		0	0	5	3	1		0	3	1		0.0382772	3	1.02689		0.0551154	3	1.03894		0	5	1		0.048298
mmu-miR-3073a-5p	0.0952338	0.14387	5	5	0.96685	0.757383	0.167593	5	1.01658	0.59519	0.077172	5	0.954821	0.90996	0.0979005	6	0.968639	0.978683	0.0386003	4	0.929631	0.649018	0	3	0.905088	0.820978	0	0	5	3	1	0.999736	0	3	1	0.937644	0.0314626	3	1.02205	0.961334	0.108202	3	1.07788	0.972761	0.0414476	5	1.02915	0.999303	0.140298
mmu-miR-3074-1-3p	0.419843	0.544619	5	5	0.917146	0.753834	0.581606	5	1.02597	0.821226	0.411088	5	0.911598	0.865081	0.404289	6	0.907312	0.907574	0.418393	4	0.916225	0.782617	0.738138	3	1.14355	0.826856	0.46817	0.648313	5	3	0.882615	0.999736	0.647268	3	0.999276	0.936462	0.929002	3	1.21477	0.886807	0.55317	3	0.936179	0.995073	0.789645	5	1.10292	0.999303	0.528588
mmu-miR-3074-5p	1.09762	1.47364	5	5	0.770562	0.171806	0.921227	5	0.68188	0.305666	1.21588	5	0.836387	0.381904	1.20141	6	0.828042	0.719841	1.19064	4	0.821885	0.309729	1.30213	3	0.887916	0.838519	1.542	1.40233	5	3	1.10166	0.999736	1.7423	3	1.26573	0.65965	1.64962	3	1.18697	0.873293	0.837918	3	0.676232	0.972761	1.43873	5	1.02556	0.999303	1.00219
mmu-miR-3076-3p	0.53806	0.60456	5	5	0.954952	0.839011	0.48255	5	0.918907	0.711129	0.654113	5	1.03494	0.931928	0.618144	6	1.00946	0.896434	0.47762	4	0.915772	0.87149	0.542788	3	0.958087	0.933823	0.579227	0.28582	5	3	1.22553	0.999736	0.373551	3	1.0627	0.937644	0.605991	3	1.24848	0.873293	0.108202	3	0.884162	0.972761	0.232508	5	0.963721	0.999303	0.184188
mmu-miR-3076-5p	1.53606	1.48176	5	5	1.03836	0.766079	2.03955	5	1.47202	0.603257	1.38196	5	0.933163	0.96808	1.40099	6	0.945559	0.977835	1.62309	4	1.10293	0.732451	1.68158	3	1.14856	0.810297	1.09687	0.558541	5	3	1.45229	0.999736	0.84766	3	1.22189	0.853562	0.807045	3	1.18797	0.873293	0.915254	3	1.28051	0.972761	0.997478	5	1.35561	0.999303	0.731696
mmu-miR-3077-3p	0.0952338	0.228958	5	5	0.911476	0.716331	0.261768	5	1.023	0.859349	0.212555	5	0.988695	0.999234	0.153504	6	0.949044	0.941224	0.243077	4	1.00983	0.795336	0.103296	3	0.916583	0.754478	0.431613	0.905084	5	3	0.720229	0.999736	0.416778	3	0.712862	0.913574	0.787385	3	0.921656	0.944108	0.256662	3	0.637977	0.972761	0.347742	5	0.679553	0.999303	0.150688
mmu-miR-3078-3p	1.06624	0.967169	5	5	1.07108	0.911237	0.801191	5	0.891324	0.942092	1.04142	5	1.05282	0.933058	0.864656	6	0.931409	0.834521	0.996795	4	1.02075	0.957549	1.09893	3	1.09563	0.963005	1.32838	1.0289	5	3	1.2307	0.999736	0.822444	3	0.866662	0.989519	0.994326	3	0.976318	0.886807	1.16745	3	1.1008	0.972761	1.2448	5	1.16143	0.999303	1.48454
mmu-miR-3080-5p	0.268692	0.241114	5	5	1.0193	0.954031	0.178183	5	0.957317	0.513874	0.0598826	5	0.88195	0.481997	0.179677	6	0.95831	0.607954	0.109997	4	0.913124	0.36918	0.105854	3	0.910506	0.822393	0	0	5	3	1		0.0757705	3	1.05392		0	3	1		0	3	1		0	5	1		0
mmu-miR-3081-3p	0	0	5	5	1	0.913527	0	5	1	0.802389	0	5	1	0.953574	0	6	1	0.941224	0.0643748	4	1.04563	0.906991	0	3	1	0.973241	0.156717	0.211128	5	3	0.962988	0.999736	0.501599	3	1.22304	0.763307	0.296764	3	1.06116	0.873293	0	3	0.863862	0.976095	0.33607	5	1.09046	0.999303	0.197611
mmu-miR-3082-3p	0	0.14387	5	5	0.905088	0.609178	0.061872	5	0.944748	0.597389	0	5	0.905088	0.966347	0.0299217	6	0.924056	0.71918	0.0347571	4	0.927158	0.814859	0.0538974	3	0.93954	0.792088	0	0.0476272	5	3	0.967526	0.999736	0.23551	3	1.13909	0.956523	0.215767	3	1.12361	0.886807	0	3	0.967526	0.972761	0.0668851	5	1.01344	0.999303	0.140298
mmu-miR-3082-5p	0.184568	0.156602	5	5	1.01957	0.913879	0.277573	5	1.08747	0.818719	0.363815	5	1.15446	0.744098	0.206521	6	1.03521	0.907574	0.360629	4	1.15191	0.551309	0.340799	3	1.13618	0.933823	0.46817	0.249884	5	3	1.16335	0.999736	0.395327	3	1.10607	0.913574	0.412203	3	1.11908	0.883714	0.433472	3	1.1357	0.972761	0.36145	5	1.0804	0.999303	0.308373
mmu-miR-3083-3p	1.64097	1.6811	5	5	0.97257	0.934121	1.51417	5	0.89074	0.657527	1.77989	5	1.07088	0.977885	1.81599	6	1.09801	0.834521	1.66226	4	0.987029	0.972539	2.3455	3	1.58491	0.519489	0.431613	0.304447	5	3	1.09215	0.999736	0.789078	3	1.39923	0.88793	0.620808	3	1.24519	0.875095	0.250422	3	0.963245	0.972761	0.476093	5	1.12634	0.999303	0.270837
mmu-miR-3083-5p	1.01691	0.997269	5	5	1.01371	0.807781	1.37359	5	1.29803	0.555013	1.18264	5	1.13711	0.806426	1.21175	6	1.16029	0.52593	1.23436	4	1.17861	0.700669	1.47979	3	1.39718	0.977063	0.145278	0.171302	5	3	0.982123	0.999736	0.328682	3	1.11526	0.906103	0.248787	3	1.05518	0.886807	0	3	0.888041	0.972761	0.196267	5	1.01745	0.999303	0.411746
mmu-miR-3083b-3p	0.184568	0.198009	5	5	0.990727	0.776016	0.121199	5	0.948152	0.513874	0.156694	5	0.971769	0.854208	0.130948	6	0.954581	0.834521	0.17725	4	0.985714	0.766004	0	3	0.871753	0.71702	0	0	5	3	1	0.999736	0	3	1	0.989519	0	3	1		0	3	1		0	5	1	0.999303	0
mmu-miR-3083b-5p	1.84067	1.79251	5	5	1.03395	0.780197	1.65405	5	0.908487	0.513874	1.71161	5	0.945468	0.84809	1.77527	6	0.98812	0.91759	1.73985	4	0.964159	0.791263	1.84336	3	1.03588	0.973241	0.0377139	0.0517441	5	3	0.990322	0.999736	0.132181	3	1.05734	0.955471	0	3	0.964769	0.91525	0	3	0.964769		0	5	0.964769	0.999303	0.0950314
mmu-miR-3084-5p	2.17136	2.19141	5	5	0.986199	0.934121	2.2798	5	1.06318	0.98754	2.53119	5	1.26556	0.84809	2.26134	6	1.04966	0.859547	2.04002	4	0.90038	0.98138	2.92714	3	1.66523	0.653964	2.61783	2.55256	5	3	1.04629	0.999736	2.49507	3	0.960939	0.937644	2.47609	3	0.948381	0.886807	2.27955	3	0.827596	0.972761	2.42543	5	0.915655	0.999303	2.93332
mmu-miR-3085-3p	0.116957	0.0811145	5	5	1.02516	0.898255	0.121199	5	1.02817	0.946218	0.0743861	5	0.995347	0.886773	0	6	0.945327	0.977835	0.184573	4	1.07435	0.345216	0.156003	3	1.05328	0.933823	0	0	5	3	1		0	3	1		0.0314626	3	1.02205		0	3	1		0	5	1		0
mmu-miR-3085-5p	0.325773	0.42976	5	5	0.930458	0.846105	0.387316	5	0.971009	0.946243	0.426736	5	0.997906	0.953574	0.371429	6	0.960375	0.848916	0.436893	4	1.00496	0.975063	0.199687	3	0.852592	0.810297	0.0541395	0	5	3	1.03824	0.999736	0.0454195	3	1.03198	0.906103	0.0314626	3	1.02205	0.886807	0	3	1		0	5	1	0.999303	0.0519977
mmu-miR-3086-3p	0.566909	0.600236	5	5	0.977165	0.897508	0.966942	5	1.28941	0.5022	0.709921	5	1.07899	0.981258	0.511297	6	0.940214	0.949673	0.467209	4	0.911916	0.612228	0.847495	3	1.18695	0.967239	0.865105	0.75993	5	3	1.07562	0.999736	0.900654	3	1.10246	0.937644	0.645815	3	0.923949	0.942617	0.914251	3	1.1129	0.972761	0.650243	5	0.926789	0.999303	0.627335
mmu-miR-3087-3p	3.50311	3.26294	5	5	1.18113	0.824114	3.11062	5	0.8998	0.971027	3.24161	5	0.985323	0.999234	3.40548	6	1.10384	0.834521	3.31254	4	1.03497	0.834935	3.47579	3	1.15897	0.801153	3.92968	2.9155	5	3	2.01975	0.999736	3.41602	3	1.41472	0.970162	3.39267	3	1.39201	0.979652	4.15567	3	2.36226	0.972761	3.73744	5	1.76778	0.999303	3.60888
mmu-miR-3087-5p	1.2417	1.15566	5	5	1.06145	0.780197	1.93018	5	1.71063	0.399091	1.31701	5	1.11833	0.952825	1.59014	6	1.35142	0.742124	1.49756	4	1.26743	0.578451	1.07955	3	0.948611	0.898303	1.74626	1.51581	5	3	1.1732	0.999736	2.02632	3	1.42455	0.855863	1.75752	3	1.18239	0.887145	2.16813	3	1.57169	0.972761	1.8688	5	1.2772	0.999303	1.39098
mmu-miR-3088-3p	0.276334	0.366448	5	5	0.939449	0.744352	0.756596	5	1.31053	0.531824	0.145124	5	0.857778	0.84809	0.36512	6	0.99908	0.981978	0.439152	4	1.05169	0.922668	0.616279	3	1.18907	0.945419	0	0	5	3	1	0.999736	0.055758	3	1.03941	0.790727	0.0314626	3	1.02205	0.881827	0	3	1		0	5	1	0.999303	0.048298
mmu-miR-3088-5p	0	0	5	5	1		0	5	1		0	5	1		0	6	1		0	4	1		0	3	1		0	0	5	3	1		0	3	1		0	3	1		0	3	1		0	5	1		0
mmu-miR-3089-3p	0.0623161	0.0641602	5	5	0.998723	0.821722	0.0745581	5	1.00723	0.960173	0.145124	5	1.05772	0.94929	0.108341	6	1.0311	0.848916	0.109334	4	1.03181	0.932981	0	3	0.956502	0.969345	0.0377139	0	5	3	1.02649	0.999736	0.0281484	3	1.0197	0.937644	0.111913	3	1.08066	0.951574	0.108202	3	1.07788	0.986558	0	5	1		0
mmu-miR-3093-3p	2.54719	2.16031	5	5	1.30756	0.537773	2.87018	5	1.63566	0.285535	2.47262	5	1.2417	0.806426	2.59946	6	1.35581	0.430321	2.47818	4	1.2465	0.467877	2.52366	3	1.28641	0.754478	2.42234	2.18832	5	3	1.17611	0.999736	2.16288	3	0.982522	0.964332	2.33505	3	1.10706	0.886807	2.44082	3	1.19127	0.972761	2.2619	5	1.05232	0.999303	2.21975
mmu-miR-3093-5p	0	0.14387	5	5	0.905088	0.817951	0.0862289	5	0.960834	0.971027	0.156694	5	1.00893	0.953574	0.189576	6	1.03219	0.554869	0.135882	4	0.994478	0.836091	0.0688281	3	0.949314	0.969345	0.195736	0.0937322	5	3	1.07326	0.999736	0.147759	3	1.03816	0.966398	0.181973	3	1.06307	0.881827	0.0551154	3	0.973588	0.972761	0.10351	5	1.0068	0.999303	0.0950314
mmu-miR-3094-5p	0.202478	0.243538	5	5	0.97194	0.934682	0.385967	5	1.10376	0.850072	0.286635	5	1.03032	0.990605	0.296315	6	1.03726	0.93962	0.262928	4	1.01353	0.912759	0.531417	3	1.22084	0.933823	0.562423	0.677038	5	3	0.923629	0.999736	0.437916	3	0.847261	0.937644	0.516206	3	0.894509	0.873293	0.396078	3	0.823043	0.972761	0.662588	5	0.990034	0.999303	0.699455
mmu-miR-3095-3p	2.96788	3.12491	5	5	0.896871	0.711501	2.56261	5	0.677225	0.68472	3.14714	5	1.01553	0.953574	3.09422	6	0.978953	0.907574	2.94995	4	0.885793	0.826717	3.65649	3	1.44552	0.619186	1.3821	1.3619	5	3	1.0141	0.999736	1.52193	3	1.1173	0.937644	1.2619	3	0.933031	0.988392	1.06377	3	0.813302	0.972761	1.26244	5	0.933378	0.999303	1.30095
mmu-miR-3097-3p	0.596256	0.850088	5	5	0.838666	0.911237	0.844448	5	0.996098	0.907008	0.782808	5	0.954436	0.90996	0.921416	6	1.05068	0.834521	0.688423	4	0.893992	0.720355	0.816648	3	0.977088	0.848389	0.578101	0.429433	5	3	1.10855	0.999736	0.596712	3	1.12294	0.913574	0.516206	3	1.06199	0.873293	0.198683	3	0.852192	0.972761	0.432694	5	1.00226	0.999303	0.642028
mmu-miR-3097-5p	1.47163	1.21324	5	5	1.19615	0.280601	0.996196	5	0.860327	0.722776	1.38196	5	1.12406	0.639184	1.13614	6	0.947959	0.958959	1.35321	4	1.10188	0.569951	1.30213	3	1.06355	0.810297	0.680246	0.495431	5	3	1.13667	0.999736	0.647268	3	1.11098	0.913574	0.825111	3	1.25674	0.873293	0.877104	3	1.30285	0.972761	0.552215	5	1.04014	0.999303	0.586423
mmu-miR-3098-3p	0.172063	0.15791	5	5	1.00986	0.975874	0.244613	5	1.06194	0.608518	0.117378	5	0.972296	0.999234	0.13597	6	0.984907	0.88259	0.184573	4	1.01865	0.975063	0.156003	3	0.998679	0.977063	0.195736	0.0517441	5	3	1.10496	0.999736	0.259454	3	1.15485	0.937644	0.248787	3	1.14635	0.96012	0.250422	3	1.14765	0.972761	0.130806	5	1.05633	0.999303	0.122346
mmu-miR-3098-5p	0.121039	0.156602	5	5	0.975651	0.737189	0.167593	5	1.00765	0.968871	0.0804732	5	0.9486	0.886667	0.155579	6	0.999291	0.926079	0.109997	4	0.968212	0.810577	0.105854	3	0.965435	0.981788	0.145278	0.0937322	5	3	1.03637	0.999736	0.109441	3	1.01095	0.937644	0.0755649	3	0.987486	0.886807	0	3	0.937095	0.972761	0.0668851	5	0.981563	0.999303	0.150688
mmu-miR-3099-3p	9.04257	9.25035	5	5	0.865868	0.934121	9.4378	5	1.13874	0.531831	9.24281	5	0.994786	0.999234	9.20769	6	0.970862	0.907574	9.09362	4	0.897057	0.865027	8.93343	3	0.802778	0.988529	8.23847	8.30377	5	3	0.955744	0.999736	8.54487	3	1.1819	0.936462	8.00284	3	0.811732	0.890172	8.51702	3	1.1593	0.972761	8.49441	5	1.14127	0.999303	8.18432
mmu-miR-30a-3p	7.39151	7.35336	5	5	1.0268	0.975874	7.2216	5	0.912714	0.791428	7.08227	5	0.828689	0.883493	7.28445	6	0.953358	0.907574	7.11756	4	0.849212	0.728	7.60365	3	1.18945	0.71702	8.89369	8.88913	5	3	1.00317	0.999736	8.74827	3	0.906981	0.935341	8.1959	3	0.61847	0.944108	8.26597	3	0.649251	0.972761	8.75584	5	0.91175	0.999303	8.63881
mmu-miR-30a-5p	7.52527	7.74839	5	5	0.85671	0.341156	7.46356	5	0.820837	0.531824	7.54948	5	0.871205	0.897648	7.76717	6	1.0131	0.91759	7.45203	4	0.814306	0.320498	7.95879	3	1.15701	0.980526	8.7968	8.86395	5	3	0.95452	0.999736	8.91883	3	1.03877	0.937644	9.0255	3	1.11849	0.873293	7.12912	3	0.300446	0.972761	7.93213	5	0.524196	0.999303	8.18959
mmu-miR-30b-3p	3.58918	3.87232	5	5	0.821803	0.698119	3.60052	5	0.828286	0.670219	3.8145	5	0.960713	0.971573	3.75681	6	0.923052	0.948457	3.75273	4	0.92045	0.87582	4.52368	3	1.57064	0.519489	4.94703	5.00343	5	3	0.96166	0.999736	4.69181	3	0.805736	0.989519	4.88818	3	0.923223	0.939119	4.75323	3	0.840782	0.987945	4.8564	5	0.903111	0.999303	5.40264
mmu-miR-30b-5p	5.26519	5.48988	5	5	0.855782	0.69325	5.43874	5	0.965171	0.729403	5.30847	5	0.881839	0.988611	5.33968	6	0.901125	0.919524	5.28994	4	0.870584	0.643101	6.00409	3	1.42821	0.810297	7.56272	8.21251	5	3	0.637372	0.999736	7.98566	3	0.854498	0.956799	7.97129	3	0.846027	0.887145	5.7817	3	0.18546	0.972761	7.38006	5	0.561573	0.999303	7.58023
mmu-miR-30c-1-3p	4.77553	4.95608	5	5	0.882367	0.364539	4.79792	5	0.896164	0.582942	5.07921	5	1.08909	0.966726	4.98248	6	1.01847	0.987824	4.8309	4	0.916889	0.467877	5.48217	3	1.44002	0.487685	5.61916	5.62865	5	3	0.993448	0.999736	5.5435	3	0.942688	0.937644	5.5621	3	0.954921	0.917922	4.43706	3	0.437822	0.972761	5.6251	5	0.997549	0.999303	5.5803
mmu-miR-30c-2-3p	5.45911	5.89136	5	5	0.741108	0.5468	5.52776	5	0.777223	0.555013	5.46522	5	0.744253	0.883493	5.81622	6	0.949253	0.941224	5.45389	4	0.738431	0.384446	6.17652	3	1.21855	0.810297	6.29117	6.26721	5	3	1.01674	0.999736	6.57911	3	1.24134	0.970869	6.25098	3	0.988808	0.887145	5.69867	3	0.674298	0.972761	6.45332	5	1.13769	0.999303	6.18316
mmu-miR-30c-5p	7.45086	7.72267	5	5	0.82828	0.474391	7.6374	5	0.942609	0.719751	7.50281	5	0.85865	0.886667	7.61927	6	0.930833	0.848916	7.52015	4	0.86903	0.436962	8.37899	3	1.57606	0.778884	9.2656	10.2969	5	3	0.489255	0.999736	9.37114	3	0.526387	0.989519	9.96626	3	0.795158	0.9045	6.89923	3	0.0948827	0.972761	9.1631	5	0.455698	0.999303	8.8546
mmu-miR-30d-3p	3.7717	4.04437	5	5	0.827784	0.676308	3.50367	5	0.687434	0.555013	3.70913	5	0.792652	0.845322	3.61688	6	0.743551	0.481786	3.56637	4	0.717972	0.492759	4.39386	3	1.2741	0.619186	4.97833	4.73748	5	3	1.18169	0.999736	4.37585	3	0.778285	0.936462	4.18914	3	0.683807	0.873293	4.4941	3	0.844763	0.972761	4.8244	5	1.0621	0.999303	5.06399
mmu-miR-30d-5p	4.95218	5.19229	5	5	0.846682	0.46339	5.06663	5	0.916587	0.678425	5.25909	5	1.04739	0.930507	5.22498	6	1.02292	0.984966	4.99866	4	0.874406	0.48343	5.63143	3	1.3558	0.848389	6.91708	8.40579	5	3	0.35633	0.999736	6.84869	3	0.339832	0.936462	7.37016	3	0.487802	0.951574	5.89271	3	0.175181	0.972761	6.69544	5	0.305585	0.999303	6.58752
mmu-miR-30e-3p	5.75546	6.15395	5	5	0.75865	0.860362	6.06134	5	0.937825	0.796281	5.64742	5	0.703912	0.883493	5.89563	6	0.83606	0.834521	5.69189	4	0.725951	0.564862	6.62128	3	1.38255	0.611178	6.96005	7.20979	5	3	0.841049	0.999736	6.38123	3	0.563091	0.832607	6.39922	3	0.570158	0.886807	6.267	3	0.520229	0.972761	6.33853	5	0.546669	0.999303	6.4747
mmu-miR-30e-5p	7.71153	7.8351	5	5	0.917915	0.537773	7.75415	5	0.945438	0.726651	7.79487	5	0.972503	0.985913	7.90321	6	1.04834	0.941224	7.56788	4	0.830921	0.447648	8.26868	3	1.35059	0.898303	8.31665	8.2583	5	3	1.04127	0.999736	8.63073	3	1.29452	0.913574	8.43105	3	1.1272	0.875698	6.61936	3	0.321092	0.972761	7.81463	5	0.73526	0.999303	8.11565
mmu-miR-31-3p	2.45302	2.4168	5	5	1.02542	0.875854	2.63175	5	1.16066	0.818719	2.70255	5	1.21904	0.971573	2.77212	6	1.27927	0.88259	2.66651	4	1.18896	0.975994	3.44253	3	2.03598	0.689817	0.865105	0.524271	5	3	1.26649	0.999736	1.42997	3	1.87346	0.763307	1.35582	3	1.7796	0.873293	0.865052	3	1.26644	0.972761	0.67362	5	1.10907	0.999303	0.853906
mmu-miR-31-5p	7.4482	7.49813	5	5	0.965981	0.689359	7.67595	5	1.13117	0.777439	7.55913	5	1.04319	0.971703	7.54583	6	1.03362	0.832051	7.50681	4	1.00604	0.975248	7.75262	3	1.19291	0.882028	4.11839	3.96968	5	3	1.10857	0.999736	4.84208	3	1.8307	0.794421	5.11305	3	2.20896	0.873293	4.19608	3	1.16991	0.972761	4.17858	5	1.1558	0.999303	4.45409
mmu-miR-3100-5p	1.10276	0.912792	5	5	1.14074	0.930771	1.18455	5	1.20728	0.5022	0.755638	5	0.896792	0.381904	0.910656	6	0.99852	0.848916	0.931846	4	1.01329	0.975287	1.07306	3	1.1175	0.898303	0.308447	0.304447	5	3	1.00278	0.999736	0.458748	3	1.11288	0.937644	0.460916	3	1.11456	0.886807	0.433472	3	1.09355	0.972761	0.4012	5	1.06936	0.999303	0.528648
mmu-miR-3101-3p	0.0623161	0.0804249	5	5	0.987526	0.896074	0.136589	5	1.0397	0.818584	0.212555	5	1.09591	0.867362	0.0700411	6	0.992828	0.92279	0.0383157	4	0.971234	0.766004	0	3	0.945779	0.969345	0	0	5	3	1	0.999736	0.0757705	3	1.05392	0.937644	0.0314626	3	1.02205	0.963538	0	3	1		0	5	1	0.999303	0.122346
mmu-miR-3101-5p	0.121039	0.0521078	5	5	1.04894	0.925405	0.136813	5	1.06047	0.618256	0.117378	5	1.04628	0.931581	0.0857581	6	1.0236	0.914395	0.076916	4	1.01734	0.932981	0	3	0.964526	0.995484	0.0769213	0.0881921	5	3	0.992218	0.999736	0.0894526	3	1.00087	0.970162	0.0755649	3	0.991286	0.96012	0	3	0.940701	0.972761	0.0668851	5	0.98534	0.999303	0.150688
mmu-miR-3102-3p	2.78162	2.90169	5	5	0.920141	0.716331	2.76154	5	0.907423	0.531831	2.31725	5	0.666907	0.645527	2.36968	6	0.691589	0.170075	2.55481	4	0.78628	0.495512	2.98238	3	1.05752	0.969345	2.07204	2.08939	5	3	0.988046	0.999736	2.65083	3	1.47574	0.92991	2.78772	3	1.62264	0.873293	1.41928	3	0.628459	0.986558	1.81352	5	0.825955	0.999303	1.23749
mmu-miR-3102-3p.2-3p	4.71495	4.57189	5	5	1.10424	0.955289	4.09483	5	0.718439	0.531831	3.78565	5	0.579851	0.307214	4.46188	6	0.926582	0.853523	4.17523	4	0.759614	0.520496	4.25632	3	0.80353	0.878467	3.78	3.06634	5	3	1.63995	0.999736	3.78732	3	1.64829	0.906103	4.07523	3	2.01236	0.875095	3.49005	3	1.34137	0.986558	3.14979	5	1.05955	0.999303	2.76176
mmu-miR-3103-5p	0.380004	0.394619	5	5	0.989921	0.946601	0.121199	5	0.827356	0.5022	0.286635	5	0.927884	0.960304	0.294798	6	0.933149	0.991133	0.227979	4	0.890915	0.729167	0.29004	3	0.930076	0.883952	0.385064	0.264695	5	3	1.08701	0.999736	0.281781	3	1.01191	0.970162	0.373793	3	1.07855	0.979652	0.391259	3	1.09169	0.972761	0.36145	5	1.06937	0.999303	0.308373
mmu-miR-3104-3p	0.122052	0.14387	5	5	0.98499	0.821722	0.233001	5	1.06373	0.970749	0.168364	5	1.01712	0.971573	0.366726	6	1.16704	0.821156	0.184806	4	1.02878	0.957549	0	3	0.905088	0.973108	0.195736	0.211128	5	3	0.989388	0.999736	0.0894526	3	0.91912	0.989519	0.215767	3	1.00322	0.875095	0	3	0.863862	0.972761	0.184323	5	0.981592	0.999303	0.122346
mmu-miR-3104-5p	0.202478	0.14387	5	5	1.04146	0.696234	0.136813	5	0.99512	0.762662	0.338641	5	1.14454	0.635251	0.193475	6	1.03498	0.834521	0.076916	4	0.954651	0.906991	0.204468	3	1.0429	0.933823	0.285768	0.211128	5	3	1.0531	0.999736	0.0828492	3	0.914922	0.906103	0.248787	3	1.02645	0.917922	0.259263	3	1.03393	0.987945	0.152775	5	0.96036	0.999303	0.268154
mmu-miR-3105-5p	0.202478	0.548614	5	5	0.786688	0.718743	0.761387	5	1.15891	0.979619	0.229089	5	0.801334	0.84809	0.270577	6	0.824712	0.71918	0.407552	4	0.906852	0.656765	0.603665	3	1.0389	0.898303	0.277256	0.171302	5	3	1.07621	0.999736	0.364963	3	1.14366	0.906103	0.407369	3	1.17778	0.873293	0.259263	3	1.06287	0.972761	0.290603	5	1.08621	0.999303	0.347501
mmu-miR-3106-3p	0.385499	0.287675	5	5	1.07016	0.814644	0.336759	5	1.03461	0.946243	0.168364	5	0.920627	0.870604	0.346866	6	1.04188	0.91759	0.302492	4	1.01032	0.854952	0.531417	3	1.18406	0.774984	0	0	5	3	1		0.0454195	3	1.03198	0.863203	0	3	1	0.890145	0	3	1		0.0414476	5	1.02915	0.999303	0
mmu-miR-3106-5p	3.15141	3.07541	5	5	1.05409	0.959182	3.04641	5	0.980103	0.777439	2.71191	5	0.777281	0.481997	2.96201	6	0.92441	0.562895	2.76082	4	0.804083	0.66956	3.08727	3	1.00826	0.898303	0.544971	0.196694	5	3	1.27304	0.999736	1.06173	3	1.82138	0.790727	0.831648	3	1.55289	0.873293	0.865052	3	1.58926	0.972761	0.775506	5	1.49362	0.999303	0.797036
mmu-miR-3109-3p	0	0	5	5	1	0.815143	0	5	1	0.773462	0	5	1	0.956432	0.0375466	6	1.02637	0.832051	0.0730728	4	1.05195	0.649018	0.103296	3	1.07422	0.810297	0	0	5	3	1		0.0757705	3	1.05392		0.0382772	3	1.02689		0	3	1		0	5	1		0.0419454
mmu-miR-3109-5p	0	0	5	5	1	0.965799	0.0745581	5	1.05304	0.678425	0.077172	5	1.05495	0.865081	0.0423464	6	1.02979	0.832051	0.0730728	4	1.05195	0.734122	0	3	1		0	0	5	3	1	0.999736	0.0383826	3	1.02696	0.913574	0	3	1		0	3	1	0.972761	0	5	1	0.999303	0.0419454
mmu-miR-3110-5p	0.202478	0.230824	5	5	0.980544	0.932011	0.244613	5	1.0096	0.901949	0.168364	5	0.95763	0.90996	0.154826	6	0.948686	0.910084	0.149938	4	0.945477	0.957549	0.251358	3	1.01434	0.969345	0.0815079	0.0881921	5	3	0.995378	0.999736	0.0281484	3	0.959235	0.913574	0.121932	3	1.02366	0.92031	0.198683	3	1.0796	0.972761	0.0414476	5	0.968119	0.999303	0.048298
mmu-miR-3113-5p	0.232704	0.125588	5	5	1.07707	0.69325	0.167593	5	1.02954	0.5022	0.212555	5	1.06214	0.84809	0.144396	6	1.01312	0.858298	0.109997	4	0.989251	0.957549	0.105854	3	0.986414	0.933823	0.156717	0.101696	5	3	1.03887	0.999736	0.211162	3	1.07883	0.937644	0.207061	3	1.07577	0.873293	0	3	0.931937	0.972761	0.152775	5	1.03604	0.999303	0.0950314
mmu-miR-3154	0.116957	0.0641602	5	5	1.03727	0.780197	0	5	0.956502	0.9262	0	5	0.956502	0.999234	0.0324945	6	0.97829	0.941224	0.0733573	4	1.0064	0.854952	0.0538974	3	0.992912	0.969345	0	0	5	3	1		0	3	1	0.937644	0	3	1	0.886807	0.159405	3	1.11683	0.972761	0.0817376	5	1.05829	0.999303	0
mmu-miR-32-3p	0.325773	0.878859	5	5	0.681561	0.292295	0.517166	5	0.778251	0.531831	0.525652	5	0.782842	0.883497	0.552698	6	0.797656	0.775733	0.367168	4	0.7014	0.32429	0.651666	3	0.854295	0.792088	0.904465	0.786536	5	3	1.08518	0.999736	0.596721	3	0.876718	0.989519	1.10845	3	1.24998	0.875095	0.250422	3	0.689626	0.972761	0.650243	5	0.909854	0.999303	0.498777
mmu-miR-32-5p	1.84521	2.34759	5	5	0.705942	0.292295	1.80641	5	0.687207	0.531831	2.1576	5	0.876612	0.971573	2.11577	6	0.851559	0.352154	1.7858	4	0.677458	0.120156	2.82945	3	1.39654	0.619186	2.30812	2.23854	5	3	1.04941	0.999736	2.23994	3	1.00097	0.989519	2.42106	3	1.13487	0.91525	1.37664	3	0.550227	0.972761	1.54776	5	0.61952	0.999303	2.05525
mmu-miR-320-3p	8.83367	8.8827	5	5	0.966584	0.956204	9.45633	5	1.48826	0.5022	8.84539	5	0.974469	0.999234	8.97625	6	1.06699	0.98831	9.06636	4	1.13576	0.802071	8.88355	3	1.00059	0.969345	9.69186	9.88092	5	3	0.877183	0.999736	9.84374	3	0.974559	0.989519	9.52288	3	0.780226	0.99077	9.47846	3	0.756571	0.972761	9.90778	5	1.01879	0.999303	9.5543
mmu-miR-320-5p	0.177951	0.0641602	5	5	1.08207	0.946601	0	5	0.956502	0.777439	0.150425	5	1.06162	0.886667	0.0821835	6	1.01257	0.951641	0.076916	4	1.00888	0.999753	0.0538974	3	0.992912	0.973241	0.462369	0.487167	5	3	0.982958	0.999736	0.283007	3	0.868044	0.913574	0.373793	3	0.924424	0.962401	0.159405	3	0.796772	0.972761	0.232508	5	0.838185	0.999303	0.197611
mmu-miR-322-5p	5.47801	6.1497	5	5	0.627773	0.171806	5.57891	5	0.67325	0.285535	5.25927	5	0.539456	0.082449	5.24828	6	0.53536	0.0013429	5.18241	4	0.511467	0.00745653	5.83659	3	0.80491	0.619186	3.7651	3.18591	5	3	1.49401	0.999736	4.22188	3	2.05049	0.790727	4.24492	3	2.08349	0.873293	4.17472	3	1.98455	0.972761	4.41969	5	2.35182	0.999303	4.12461
mmu-miR-323-3p	8.28586	8.49207	5	5	0.866813	0.676308	8.21616	5	0.825929	0.513874	8.17127	5	0.800626	0.883497	8.41102	6	0.945369	0.848916	8.28455	4	0.866023	0.496117	9.21805	3	1.65403	0.542481	7.71224	7.39933	5	3	1.24222	0.999736	7.71607	3	1.24552	0.943539	7.49625	3	1.06949	0.9045	7.67832	3	1.21335	0.994647	7.73614	5	1.26297	0.999303	7.95204
mmu-miR-323-5p	7.64275	7.43707	5	5	1.15323	0.5468	7.16514	5	0.828208	0.784303	7.39288	5	0.969835	0.988611	7.54206	6	1.07548	0.848916	7.47045	4	1.0234	0.834631	7.8904	3	1.36919	0.828539	5.55651	4.46453	5	3	2.13166	0.999736	5.18374	3	1.64627	0.984376	4.86278	3	1.31791	0.983488	5.64294	3	2.26327	0.987945	5.56708	5	2.14734	0.999303	5.53337
mmu-miR-324-3p	5.26519	5.44041	5	5	0.885634	0.757383	5.84287	5	1.32175	0.508711	5.39026	5	0.965831	0.966347	5.5207	6	1.05723	0.848767	5.33613	4	0.93027	0.825542	5.90404	3	1.379	0.784624	5.22669	4.75552	5	3	1.38623	0.999736	5.1892	3	1.35068	0.913574	5.62947	3	1.83267	0.873293	5.59439	3	1.78865	0.972761	5.15334	5	1.31752	0.999303	4.25496
mmu-miR-324-5p	7.13316	7.23431	5	5	0.932291	0.839011	7.5965	5	1.28538	0.5022	7.24715	5	1.00894	0.999234	7.34945	6	1.08308	0.859547	7.1707	4	0.956865	0.87905	7.77242	3	1.45207	0.817291	6.68795	5.75121	5	3	1.91419	0.999736	6.74624	3	1.99311	0.855006	7.12628	3	2.5938	0.873293	7.07682	3	2.50637	0.972761	6.29353	5	1.45631	0.999303	5.4245
mmu-miR-325-3p	2.12744	2.38459	5	5	0.836742	0.30824	2.1701	5	0.86185	0.531831	2.30925	5	0.94912	0.971703	2.26403	6	0.919829	0.670487	1.99676	4	0.764278	0.496117	2.779	3	1.3144	0.898303	2.44253	2.72359	5	3	0.82299	0.999736	2.65083	3	0.95082	0.937644	2.91846	3	1.14462	0.875698	1.41928	3	0.404915	0.972761	1.69221	5	0.489244	0.999303	1.93814
mmu-miR-325-5p	1.5149	1.5403	5	5	0.98255	0.875854	1.7698	5	1.17243	0.591329	1.60078	5	1.04281	0.933058	1.42647	6	0.92413	0.919524	1.35458	4	0.879207	0.847206	2.1422	3	1.51771	0.71702	2.7865	2.76541	5	3	1.01472	0.999736	2.48117	3	0.821175	0.989519	2.5525	3	0.862796	0.890172	2.12062	3	0.639585	0.972761	2.14459	5	0.650299	0.999303	1.91575
mmu-miR-326-3p	6.59349	6.79446	5	5	0.869965	0.487398	6.8882	5	1.06713	0.837424	6.62666	5	0.8902	0.993613	6.69685	6	0.934577	0.896691	6.49544	4	0.812805	0.496117	7.08344	3	1.22177	0.801153	6.01803	6.39525	5	3	0.76992	0.999736	6.23076	3	0.89225	0.936462	6.82579	3	1.34775	0.873293	5.6413	3	0.592979	0.986558	5.82183	5	0.672024	0.999303	5.53368
mmu-miR-326-5p	0.179412	0.241114	5	5	0.958133	0.956204	0.233001	5	0.994393	0.670409	0.212555	5	0.980399	0.972047	0.279561	6	1.02701	0.848916	0.25249	4	1.00792	0.865381	0.103296	3	0.908893	0.77292	0	0.130345	5	3	0.913613	0.999736	0.259454	3	1.09362	0.96535	0.313275	3	1.13519	0.905939	0.250422	3	1.08679	0.976095	0.152775	5	1.01567	0.999303	0.0827056
mmu-miR-328-3p	9.24142	9.14861	5	5	1.06645	0.958219	8.8955	5	0.839087	0.513874	9.02595	5	0.918495	0.939637	9.12951	6	0.986852	0.848916	9.15205	4	1.00239	0.978088	9.14843	3	0.999879	0.933823	9.30716	9.16684	5	3	1.10215	0.999736	9.70456	3	1.45167	0.913574	9.72808	3	1.47554	0.873293	8.1173	3	0.483122	0.972761	9.31595	5	1.10888	0.999303	8.31825
mmu-miR-328-5p	0	0.228958	5	5	0.853251	0.5468	0.376757	5	1.10788	0.597188	0.319116	5	1.06449	0.883493	0.32909	6	1.07187	0.88259	0.135108	4	0.937019	0.782457	0	3	0.853251	0.348986	0.149948	0.181744	5	3	0.978202	0.999736	0.351442	3	1.12482	0.993474	0.207061	3	1.0177	0.873293	0.347774	3	1.12197	0.972761	0.223496	5	1.02936	0.999303	0.235122
mmu-miR-329-3p	4.95906	5.51491	5	5	0.680258	0.157449	5.20337	5	0.805779	0.551155	4.9072	5	0.656239	0.806426	5.08714	6	0.743411	0.402701	4.94717	4	0.674671	0.243284	6.00957	3	1.40899	0.828348	4.86434	5.02903	5	3	0.892118	0.999736	5.13765	3	1.0782	0.913574	5.49917	3	1.38524	0.873293	4.47654	3	0.681841	0.972761	4.48208	5	0.684466	0.999303	4.77735
mmu-miR-329-5p	2.46933	2.49231	5	5	0.984194	0.817951	2.50468	5	1.00861	0.832645	2.61121	5	1.08591	0.933058	2.82325	6	1.25783	0.772348	2.47744	4	0.989743	0.715321	3.14858	3	1.576	0.855695	2.18559	2.14518	5	3	1.0284	0.999736	2.26484	3	1.08647	0.913574	2.66686	3	1.43563	0.873293	1.74949	3	0.760125	0.986558	2.01783	5	0.915508	0.999303	2.04245
mmu-miR-33-5p	6.47784	6.47949	5	5	0.998862	0.946936	6.25489	5	0.855835	0.816963	6.69088	5	1.15781	0.84809	6.66552	6	1.13763	0.657039	6.26261	4	0.860427	0.495512	7.08368	3	1.52013	0.793124	4.9674	4.18198	5	3	1.72359	0.999736	6.05532	3	3.6638	0.790727	6.16759	3	3.96031	0.873293	4.46622	3	1.21777	0.972761	5.96237	5	3.4352	0.999303	5.62556
mmu-miR-330-3p	5.63273	5.61088	5	5	1.01526	0.896074	6.16177	5	1.46499	0.488431	5.70174	5	1.065	0.999234	5.67338	6	1.04427	0.848916	5.60937	4	0.998956	0.834631	6.00189	3	1.31131	0.771544	4.93354	5.56763	5	3	0.644345	0.999736	5.51863	3	0.966603	0.937644	5.57383	3	1.0043	0.873293	4.78334	3	0.580635	0.972761	4.84836	5	0.607404	0.999303	4.29173
mmu-miR-330-5p	9.2736	9.38141	5	5	0.927999	0.758487	9.76033	5	1.30037	0.533803	9.06602	5	0.803634	0.883493	9.35243	6	0.980114	0.907574	9.29808	4	0.943875	0.690543	9.8545	3	1.38808	0.748577	8.16568	8.07839	5	3	1.06237	0.999736	8.36309	3	1.21815	0.937644	8.26449	3	1.13768	0.887145	8.14515	3	1.04736	0.973507	7.79051	5	0.819103	0.999303	7.88995
mmu-miR-331-3p	3.43647	3.74235	5	5	0.808954	0.696234	3.56891	5	0.886727	0.791918	3.62927	5	0.924614	0.999234	3.57324	6	0.889395	0.907574	3.33683	4	0.754964	0.586105	4.15851	3	1.33438	0.636256	4.58598	5.4735	5	3	0.540539	0.999736	4.62195	3	0.554189	0.989519	4.88658	3	0.665762	0.905939	2.59061	3	0.13557	0.972761	4.10675	5	0.387763	0.999303	3.71748
mmu-miR-331-5p	1.17786	1.147	5	5	1.02162	0.874697	1.61753	5	1.38562	0.531824	1.04231	5	0.930003	0.974539	1.29292	6	1.10643	0.71918	1.06372	4	0.943907	0.972539	1.39668	3	1.18894	0.994331	1.66886	1.84178	5	3	0.887043	0.999736	1.60838	3	0.850629	0.993474	1.59855	3	0.844852	0.890172	1.73892	3	0.931183	0.972761	1.46245	5	0.768791	0.999303	1.3663
mmu-miR-335-3p	0.843608	0.895256	5	5	0.964833	0.730662	0.941261	5	1.0324	0.922638	1.1005	5	1.15288	0.953574	0.879881	6	0.989399	0.910084	0.893231	4	0.998597	0.816715	1.55082	3	1.57523	0.771544	0.858958	1.36509	5	3	0.704106	0.999736	0.885347	3	0.717104	0.989519	1.18826	3	0.88464	0.887145	0.347774	3	0.494033	0.972761	0.853354	5	0.701376	0.999303	0.669047
mmu-miR-335-5p	1.83818	2.1229	5	5	0.820901	0.848242	1.96054	5	0.893563	0.762662	2.34281	5	1.16466	0.84809	2.2821	6	1.11667	0.785507	1.97426	4	0.902099	0.744566	3.11189	3	1.9848	0.70718	2.38238	3.83166	5	3	0.366204	0.999736	2.72149	3	0.46324	0.985708	3.12375	3	0.612209	0.951574	1.33271	3	0.176905	0.972761	2.46153	5	0.386858	0.999303	2.76289
mmu-miR-337-3p	4.51547	4.73352	5	5	0.859726	0.319004	4.58609	5	0.902854	0.555013	4.46239	5	0.828667	0.84809	4.59431	6	0.908012	0.551548	4.28379	4	0.732179	0.492759	5.12294	3	1.30986	0.898688	3.70579	2.84983	5	3	1.80995	0.999736	3.60074	3	1.68285	0.790727	3.89729	3	2.06688	0.873293	2.85904	3	1.0064	0.972761	3.38853	5	1.45266	0.999303	3.32068
mmu-miR-337-5p	7.06308	7.53828	5	5	0.719363	0.391371	7.22516	5	0.8049	0.542848	6.90933	5	0.646645	0.635251	7.02364	6	0.699966	0.551548	7.10534	4	0.740751	0.370319	7.51354	3	0.982996	0.933823	6.63781	6.42847	5	3	1.15616	0.999736	6.77922	3	1.27522	0.913574	7.07023	3	1.56023	0.873293	5.50723	3	0.528055	0.985168	6.60919	5	1.13345	0.999303	6.1593
mmu-miR-338-3p	9.54706	9.77529	5	5	0.853683	0.522452	9.68082	5	0.936618	0.626671	9.84806	5	1.05174	0.971573	9.80937	6	1.02391	0.907574	9.63216	4	0.905551	0.703859	10.4874	3	1.63817	0.619186	8.26453	6.80909	5	3	2.74241	0.999736	8.53303	3	3.30338	0.790727	8.6248	3	3.52033	0.873293	7.40781	3	1.51437	0.972761	7.70323	5	1.85851	0.999303	7.83094
mmu-miR-338-5p	7.44282	7.83956	5	5	0.759571	0.69325	8.18915	5	1.2742	0.508711	7.77646	5	0.957205	0.99405	7.81763	6	0.984917	0.93962	7.44596	4	0.761227	0.690543	8.63914	3	1.7406	0.792088	7.51265	7.624	5	3	0.925724	0.999736	7.36781	3	0.837299	0.98833	8.00903	3	1.30589	0.873293	6.94781	3	0.625817	0.973507	7.57725	5	0.968114	0.999303	7.07571
mmu-miR-339-3p	3.05929	3.11006	5	5	0.965419	0.997409	3.36943	5	1.19696	0.5022	3.03495	5	0.949265	0.886667	3.20784	6	1.07012	0.647069	3.173	4	1.04459	0.759103	3.63057	3	1.43445	0.519489	2.41317	1.85518	5	3	1.47222	0.999736	3.00254	3	2.21509	0.832607	3.15457	3	2.46125	0.873293	2.83369	3	1.97043	0.972761	2.68283	5	1.7748	0.999303	1.93578
mmu-miR-339-5p	3.08453	2.55237	5	5	1.4461	0.126531	3.42605	5	1.83233	0.512645	2.52231	5	0.979384	0.84809	2.78213	6	1.17264	0.834521	2.96166	4	1.32803	0.500556	3.56521	3	2.01788	0.71702	2.49953	1.4745	5	3	2.035	0.999736	2.77672	3	2.46608	0.859622	3.6608	3	4.55137	0.873293	2.22179	3	1.67864	0.972761	2.95573	5	2.79186	0.999303	2.2459
mmu-miR-340-3p	5.85236	5.99256	5	5	0.907395	0.934682	5.57352	5	0.747924	0.53469	5.81268	5	0.882781	0.84809	5.92264	6	0.952695	0.93962	5.38952	4	0.658365	0.492759	6.38051	3	1.30853	0.619186	6.52729	6.46084	5	3	1.04714	0.999736	6.48578	3	1.01744	0.956523	6.45539	3	0.996231	0.96012	6.65762	3	1.14614	0.995259	6.3918	5	0.95327	0.999303	6.46528
mmu-miR-340-5p	3.22112	3.59778	5	5	0.770216	0.43038	3.24582	5	0.783519	0.591015	3.58567	5	0.991639	0.90996	3.54235	6	0.962306	0.984966	2.92922	4	0.629132	0.246776	4.6888	3	2.13024	0.655807	5.01019	4.88078	5	3	1.09385	0.999736	5.51117	3	1.54798	0.906103	5.57383	3	1.6167	0.884168	4.07463	3	0.571906	0.972761	4.03723	5	0.557269	0.999303	5.67407
mmu-miR-341-3p	9.91076	10.0932	5	5	0.881187	0.704019	10.1604	5	1.04765	0.946218	9.56728	5	0.694496	0.845322	9.89548	6	0.871901	0.911474	9.61382	4	0.717266	0.564862	10.0567	3	0.974957	0.982788	8.18931	5.57552	5	3	6.12107	0.999736	7.12499	3	2.92709	0.855863	7.22474	3	3.13663	0.886807	8.68799	3	8.64857	0.972761	7.37475	5	3.48032	0.999303	6.93066
mmu-miR-341-5p	0.287713	0.366448	5	5	0.946887	0.737189	0.398603	5	1.02254	0.954108	0.366059	5	0.99973	0.999234	0.341997	6	0.983195	0.975443	0.178023	4	0.877564	0.531786	0.465352	3	1.07096	0.933823	0.158656	0.0937322	5	3	1.04603	0.999736	0.18245	3	1.06342	0.913574	0.215767	3	1.08827	0.873293	0.135448	3	1.02934	0.972761	0.120933	5	1.01903	0.999303	0.102186
mmu-miR-342-3p	8.89526	8.81795	5	5	1.05504	0.954031	8.91721	5	1.07123	0.818719	9.01038	5	1.14269	0.952575	8.78487	6	0.97733	0.989941	8.97289	4	1.11337	0.972539	9.67188	3	1.80741	0.792088	9.1795	9.77653	5	3	0.661111	0.999736	9.22748	3	0.683472	0.966209	9.2361	3	0.687566	0.890145	6.72935	3	0.120978	0.972761	8.91907	5	0.551922	0.999303	8.45746
mmu-miR-342-5p	5.42848	5.40388	5	5	1.0172	0.95614	6.09282	5	1.6121	0.508711	5.76141	5	1.28123	0.971573	5.73961	6	1.26202	0.670582	5.70953	4	1.23598	0.834935	5.54196	3	1.10044	0.886964	4.60805	5.2324	5	3	0.648712	0.999736	5.30445	3	1.05122	0.956799	5.14121	3	0.938749	0.887145	3.89369	3	0.395376	0.972761	5.06599	5	0.891062	0.999303	4.79664
mmu-miR-344-3p	7.89121	7.57515	5	5	1.24493	0.874697	7.98052	5	1.32443	0.581577	7.055	5	0.697301	0.953574	7.82429	6	1.1885	0.834521	7.38096	4	0.874065	0.957549	8.31294	3	1.66762	0.639559	7.95061	5.90772	5	3	4.12073	0.999736	6.89623	3	1.98414	0.919081	6.13022	3	1.16675	0.944108	7.98145	3	4.20975	0.972761	7.11492	5	2.30889	0.999303	6.79092
mmu-miR-344b-3p	4.75843	5.07863	5	5	0.800961	0.331555	5.31079	5	1.1746	0.968871	4.74698	5	0.794628	0.953574	5.06776	6	0.992495	0.966244	4.91789	4	0.894569	0.818486	5.73079	3	1.57153	0.933823	1.79261	1.05244	5	3	1.67037	0.999736	2.28762	3	2.35411	0.471334	2.50546	3	2.7378	0.873293	2.16195	3	2.15772	0.972761	2.00073	5	1.92959	0.999303	1.41585
mmu-miR-344c-3p	3.59559	3.80877	5	5	0.862634	0.668206	3.91101	5	1.07344	0.645654	3.67963	5	0.914375	0.971703	3.92705	6	1.08544	0.775733	3.3457	4	0.725439	0.676585	4.10626	3	1.229	0.810297	2.67653	1.56274	5	3	2.16412	0.999736	1.57059	3	1.00545	0.913574	1.60568	3	1.03021	0.985749	2.05632	3	1.40793	0.972761	2.01327	5	1.36654	0.999303	1.72773
mmu-miR-344d-3-5p	0.508152	0.398715	5	5	1.07881	0.975874	0.336759	5	0.957964	0.762662	0.286635	5	0.925253	0.953574	0.382648	6	0.988925	0.978683	0.25249	4	0.903611	0.495512	0.199687	3	0.871137	0.754478	0	0	5	3	1	0.999736	0.0383826	3	1.02696	0.937644	0	3	1		0	3	1		0	5	1	0.999303	0.048298
mmu-miR-344d-3p	2.00696	2.23692	5	5	0.852663	0.383355	2.22667	5	0.99292	0.946243	2.37299	5	1.09891	0.988611	2.40812	6	1.126	0.742124	2.15055	4	0.941893	0.728	3.14858	3	1.88121	0.792088	0.521981	0.786536	5	3	0.832455	0.999736	0.670003	3	0.922402	0.956799	0.825111	3	1.0271	0.873293	0.159405	3	0.647463	0.972761	0.267861	5	0.698013	0.999303	0.371387
mmu-miR-344e-3p	0	0	5	5	1		0	5	1		0	5	1		0	6	1		0	4	1		0	3	1		0	0	5	3	1		0.0281484	3	1.0197		0	3	1		0	3	1		0	5	1		0
mmu-miR-344f-5p	0.227244	0.300229	5	5	0.950669	0.814644	0	5	0.812124	0.555013	0.220137	5	0.945997	0.981258	0.0979005	6	0.869147	0.268512	0.0257746	4	0.826763	0.161194	0.103296	3	0.872403	0.523199	0	0	5	3	1	0.999736	0.055758	3	1.03941	0.913574	0.0382772	3	1.02689	0.875095	0.0693128	3	1.04922	0.972761	0	5	1	0.999303	0
mmu-miR-344g-3p	0.179412	0.230824	5	5	0.964991	0.706082	0.167593	5	0.957119	0.664742	0.145124	5	0.942327	0.886667	0.210876	6	0.986268	0.907574	0.241361	4	1.00733	0.98138	0.375066	3	1.10515	0.969345	0.212776	0.0881921	5	3	1.09019	0.999736	0.0894526	3	1.00087	0.936462	0.111913	3	1.01658	0.873293	0	3	0.940701	0.972761	0.159092	5	1.05037	0.999303	0.0519977
mmu-miR-344g-5p	0.0623161	0.125588	5	5	0.957091	0.705007	0.0745581	5	0.965247	0.784145	0.0743861	5	0.965132	0.966347	0.0741975	6	0.965006	0.584318	0.25249	4	1.09195	0.309729	0.103296	3	0.984667	0.882028	0	0.171302	5	3	0.888041	0.999736	0.055758	3	0.923034	0.906103	0.0622537	3	0.927199	0.886807	0	3	0.888041		0	5	0.888041	0.999303	0
mmu-miR-344i	0	0.0521078	5	5	0.964526	0.716331	0.0745581	5	1.01568	0.946243	0	5	0.964526		0.0482115	6	0.997303	0.93962	0	4	0.964526	0.690251	0	3	0.964526	0.792088	0	0	5	3	1		0	3	1		0	3	1		0	3	1		0	5	1		0
mmu-miR-345-3p	1.69229	2.04888	5	5	0.781008	0.417754	2.06459	5	1.01095	0.762662	1.69875	5	0.78451	0.812648	1.63757	6	0.751939	0.565339	1.72405	4	0.798389	0.495512	2.64845	3	1.51526	0.683862	2.18445	2.15932	5	3	1.01757	0.999736	1.97777	3	0.881756	0.998519	2.20252	3	1.0304	0.886807	1.53384	3	0.648203	0.986558	2.09567	5	0.956838	0.999303	2.00328
mmu-miR-345-5p	4.6727	4.83145	5	5	0.895802	0.705007	5.20375	5	1.29441	0.32502	4.88374	5	1.03691	0.953574	4.84022	6	1.0061	0.9494	4.57708	4	0.838351	0.578451	4.78501	3	0.968322	0.896206	4.75852	4.13865	5	3	1.53674	0.999736	5.23898	3	2.14403	0.832607	5.56378	3	2.68538	0.873293	5.09338	3	1.93822	0.972761	4.8068	5	1.58903	0.999303	3.90874
mmu-miR-346-3p	0.0484026	0.228958	5	5	0.882363	0.570351	0.213024	5	0.989016	0.94601	0.077172	5	0.900135	0.791267	0.306718	6	1.05538	0.953415	0.217652	4	0.992194	0.98138	0.0538974	3	0.88573	0.71702	0	0	5	3	1		0.173681	3	1.12793		0	3	1		0	3	1		0.130806	5	1.09491		0.0827056
mmu-miR-346-5p	2.8435	2.83633	5	5	1.00498	0.766079	2.50268	5	0.793527	0.531831	2.49045	5	0.786826	0.84809	2.76463	6	0.951516	0.868367	2.8407	4	1.00304	0.957549	2.36433	3	0.720963	0.794256	1.44402	1.14293	5	3	1.23208	0.999736	1.309	3	1.122	0.906103	2.00739	3	1.82066	0.873293	0.663693	3	0.717357	0.972761	1.43873	5	1.22757	0.999303	0.528648
mmu-miR-3470a	0.264113	0.412518	5	5	0.902247	0.692349	0.376189	5	0.975133	0.98968	0.168364	5	0.84431	0.751106	0.171711	6	0.846272	0.821156	0.371387	4	0.971893	0.910465	0.199687	3	0.862842	0.906722	0.426874	0.264695	5	3	1.11898	0.999736	0.351442	3	1.06197	0.832607	0.281068	3	1.01141	0.944108	0.57741	3	1.24204	0.972761	0.36145	5	1.06937	0.999303	0.198501
mmu-miR-3470b	0.122052	0.287675	5	5	0.891543	0.5468	0.0862289	5	0.869679	0.922638	0.220385	5	0.954429	0.883493	0.263526	6	0.983401	0.941224	0.219441	4	0.953805	0.690543	0.105854	3	0.881589	0.933823	0.579227	0.453333	5	3	1.09118	0.999736	0.313428	3	0.907579	0.987971	0.412203	3	0.971894	0.920117	0.325087	3	0.914943	0.972761	0.52325	5	1.04966	0.999303	0.268154
mmu-miR-3473d	0.433034	0.494964	5	5	0.957982	0.934121	0.567558	5	1.05161	0.942092	0.286635	5	0.865539	0.988611	0.337266	6	0.896454	0.907574	0.240092	4	0.838061	0.733585	0.340799	3	0.898653	0.898303	0.349166	0.0517441	5	3	1.22895	0.999736	0.434898	3	1.30419	0.790727	0.543076	3	1.40574	0.873293	0.0693128	3	1.01225	0.986558	0.267861	5	1.1616	0.999303	0.197611
mmu-miR-3473e	1.45422	1.75328	5	5	0.812783	0.0814215	1.44603	5	0.808181	0.513874	1.64111	5	0.925195	0.701156	1.46849	6	0.820861	0.482331	1.37859	4	0.771276	0.125383	1.76314	3	1.00686	0.853123	1.36139	0.930713	5	3	1.34787	0.999736	1.47157	3	1.45483	0.935341	1.47224	3	1.45552	0.996481	2.02731	3	2.13849	0.972761	1.79391	5	1.81907	0.999303	1.89668
mmu-miR-3473g	0.85087	0.80346	5	5	1.03341	0.934121	0.84352	5	1.02816	0.773462	0.895669	5	1.066	0.988611	0.774077	6	0.979839	0.978683	0.806559	4	1.00215	0.975248	1.12435	3	1.2491	0.810297	0.426794	0.395267	5	3	1.02209	0.999736	0.351442	3	0.97008	0.89317	0.215767	3	0.883009	0.873293	0.373287	3	0.98488	0.972761	0.290911	5	0.93022	0.999303	0.329866
mmu-miR-3473h-5p	0.177951	0.0641602	5	5	1.08207	0.596954	0.261768	5	1.14679	0.523098	0.0598826	5	0.997039	0.971703	0.101135	6	1.02596	0.941224	0.142631	4	1.0559	0.731978	0.0538974	3	0.992912	0.973241	0.0413295	0.130345	5	3	0.940164	0.999736	0.21402	3	1.05971	0.956799	0.0622537	3	0.953899	0.887145	0	3	0.913613	0.976095	0	5	0.913613	0.999303	0
mmu-miR-3474	1.29669	1.10882	5	5	1.13908	0.716331	1.47828	5	1.29186	0.835903	1.66422	5	1.46957	0.76481	1.34361	6	1.17673	0.784174	1.39216	4	1.21701	0.703859	1.47581	3	1.28965	0.969345	1.41609	1.18783	5	3	1.17142	0.999736	1.19797	3	1.00705	0.949778	1.11672	3	0.951902	0.873293	1.15731	3	0.979069	0.972761	1.41287	5	1.16881	0.999303	1.14375
mmu-miR-3475-3p	5.18379	5.5875	5	5	0.755911	0.934121	5.36242	5	0.855548	0.743013	5.60836	5	1.01457	0.989802	5.30715	6	0.823394	0.919524	5.22483	4	0.777725	0.920365	5.76317	3	1.12949	0.878467	3.15264	3.44198	5	3	0.818279	0.999736	3.60811	3	1.12205	0.937644	2.94269	3	0.707457	0.95183	3.14322	3	0.812955	0.986558	3.06267	5	0.768808	0.999303	3.97757
mmu-miR-3475-5p	0	0	5	5	1	0.766079	0	5	1	0.881799	0	5	1	0.886773	0.0324945	6	1.02278	0.948457	0.0383157	4	1.02691	0.999753	0	3	1	0.964545	0	0	5	3	1		0	3	1		0	3	1		0	3	1		0	5	1		0
mmu-miR-34a-3p	1.50713	1.60712	5	5	0.93304	0.959182	1.42661	5	0.882393	0.755484	1.53847	5	0.953532	0.966347	1.51671	6	0.939255	0.9494	1.67724	4	1.04981	0.975063	2.21319	3	1.52211	0.782426	3.51163	2.45878	5	3	2.07463	0.999736	4.39219	3	3.81955	0.790727	3.93328	3	2.77887	0.873293	3.05822	3	1.51513	0.972761	3.71676	5	2.3916	0.999303	4.02713
mmu-miR-34a-5p	10.1055	10.4178	5	5	0.80532	0.99794	10.3082	5	0.926833	0.762662	10.1354	5	0.822199	0.988611	10.623	6	1.1528	0.966244	10.452	4	1.02398	0.957549	10.937	3	1.43311	0.619186	11.8849	11.4189	5	3	1.3813	0.999736	12.6275	3	2.31111	0.763307	12.663	3	2.36871	0.873293	11.1664	3	0.839444	0.973507	11.8839	5	1.38027	0.999303	12.5706
mmu-miR-34b-3p	5.44759	5.31089	5	5	1.09939	0.860362	6.94555	5	3.10514	0.968871	5.86029	5	1.46348	0.953574	5.65267	6	1.26732	0.888701	6.35786	4	2.06618	0.975287	7.56119	3	4.75782	0.67583	3.06923	3.10366	5	3	0.976416	0.999736	3.57234	3	1.38384	0.855863	4.17512	3	2.10156	0.873293	3.37175	3	1.20421	0.972761	3.03546	5	0.953824	0.999303	2.899
mmu-miR-34b-5p	6.28157	6.65485	5	5	0.772021	0.79462	8.25532	5	3.03241	0.971027	6.92209	5	1.2035	0.953574	6.59632	6	0.960242	0.88259	7.84613	4	2.28355	0.999753	8.73349	3	4.22407	0.898303	2.96178	2.68991	5	3	1.20737	0.999736	4.2581	3	2.96534	0.660231	4.70368	3	4.03838	0.873293	2.82085	3	1.09501	0.972761	3.90031	5	2.31403	0.999303	4.02713
mmu-miR-34c-3p	7.06656	7.4044	5	5	0.791225	0.871697	9.49681	5	4.2646	0.777439	7.10733	5	0.813902	0.90996	6.83435	6	0.673592	0.848916	8.27213	4	1.82479	0.92935	8.60297	3	2.29512	0.898303	4.83802	4.80099	5	3	1.026	0.999736	4.9591	3	1.11582	0.956799	5.11273	3	1.24121	0.873293	6.7012	3	3.73268	0.972761	4.82267	5	1.01514	0.999303	5.19418
mmu-miR-34c-5p	6.20309	6.42703	5	5	0.856227	0.818635	8.2818	5	3.61694	0.997636	6.47735	5	1.0355	0.94433	6.42871	6	1.00116	0.88259	7.63585	4	2.31149	0.999753	8.40522	3	3.93999	0.898057	3.38878	2.73841	5	3	1.56957	0.999736	3.92172	3	2.27097	0.790727	4.22431	3	2.80092	0.873293	2.54182	3	0.872612	0.972761	3.49306	5	1.68722	0.999303	3.80649
mmu-miR-350-3p	3.94454	4.30294	5	5	0.78003	0.331555	4.072	5	0.852079	0.762662	4.25798	5	0.969315	0.956989	4.13106	6	0.887686	0.834521	3.93415	4	0.774429	0.46931	4.96391	3	1.58114	0.777321	4.84453	5.25876	5	3	0.750416	0.999736	5.03908	3	0.858755	0.955352	5.26143	3	1.00185	0.886807	3.28718	3	0.254972	0.972761	4.61502	5	0.640051	0.999303	4.69482
mmu-miR-350-5p	0.631239	0.749854	5	5	0.921072	0.716331	0.766476	5	1.01159	0.597188	0.455596	5	0.815491	0.807737	0.634395	6	0.923088	0.952098	0.720929	4	0.98015	0.922668	0.156003	3	0.662572	0.650653	0.562423	0.960184	5	3	0.759035	0.999736	0.687758	3	0.827926	0.977539	1.10845	3	1.10823	0.873293	0.250422	3	0.611421	0.972761	0.890757	5	0.953017	0.999303	0.329866
mmu-miR-351-3p	0	0.102399	5	5	0.931483	0.609955	0	5	0.931483	0.818584	0.0743861	5	0.98077	0.90996	0.122924	6	1.01433	0.948457	0	4	0.931483	0.630821	0	3	0.931483	0.865734	0	0	5	3	1	0.999736	0	3	1	0.989519	0.0755649	3	1.05377	0.886807	0	3	1	0.976095	0	5	1		0
mmu-miR-3535	3.39028	4.21582	5	5	0.564269	0.18921	4.46161	5	1.18574	0.922638	4.42487	5	1.15593	0.971573	4.27988	6	1.04541	0.93962	3.53506	4	0.623836	0.266024	3.61227	3	0.658133	0.754478	3.997	4.1614	5	3	0.892299	0.999736	4.13482	3	0.981744	0.937644	4.63197	3	1.38565	0.873293	3.23443	3	0.52596	0.973507	4.15468	5	0.995349	0.999303	4.28515
mmu-miR-3544-3p	0.0952338	0.0737278	5	5	1.01502	0.92351	0.136813	5	1.0447	0.877618	0.0598826	5	0.990449	0.99405	0.0299217	6	0.970092	0.848916	0.106516	4	1.02299	0.972539	0	3	0.95018	0.898303	0	0	5	3	1		0	3	1		0	3	1		0	3	1		0	5	1		0
mmu-miR-3544-5p	0	0	5	5	1		0	5	1	0.946243	0	5	1	0.953574	0	6	1		0	4	1	0.957549	0	3	1		0	0	5	3	1		0	3	1		0	3	1		0	3	1		0	5	1		0
mmu-miR-3547-3p	1.76837	2.13212	5	5	0.777141	0.696234	2.22667	5	1.06773	0.977804	1.84207	5	0.81787	0.947178	2.13272	6	1.00041	0.984966	1.85986	4	0.828016	0.690543	2.44537	3	1.2425	0.653964	0.579227	1.12083	5	3	0.687005	0.999736	2.24551	3	2.18052	0.970162	1.12072	3	0.999921	0.944108	0.396078	3	0.605099	0.972761	0.739377	5	0.767662	0.999303	1.71412
mmu-miR-3547-5p	0	0	5	5	1		0	5	1		0	5	1		0	6	1		0	4	1		0	3	1		0	0	5	3	1		0	3	1		0	3	1		0	3	1		0	5	1		0
mmu-miR-3552	0.0706974	0.102399	5	5	0.978266	0.79462	0	5	0.931483	0.816963	0.0743861	5	0.98077	0.90996	0.113277	6	1.00757	0.832051	0.0996177	4	0.998074	0.844926	0	3	0.931483	0.878874	0	0	5	3	1	0.999736	0	3	1		0	3	1	0.96012	0	3	1		0	5	1	0.999303	0
mmu-miR-3569-3p	0.140592	0.0804249	5	5	1.04259	0.926936	0.061872	5	0.987223	0.608402	0.145124	5	1.04587	0.953574	0.0911461	6	1.00746	0.977835	0.173234	4	1.06644	0.975063	0.103296	3	1.01598	0.933823	0	0.0881921	5	3	0.940701	0.999736	0.055758	3	0.977769	0.936462	0.111913	3	1.01658	0.910127	0	3	0.940701	0.972761	0.120933	5	1.02295	0.999303	0
mmu-miR-3572-3p	2.64486	2.6423	5	5	1.00178	0.928988	2.59706	5	0.969128	0.946335	2.60399	5	0.973794	0.953574	2.88428	6	1.18262	0.914395	2.94798	4	1.23601	0.677916	2.97302	3	1.25764	0.863026	3.2239	3.09745	5	3	1.0916	0.999736	3.34786	3	1.18954	0.970869	3.25285	3	1.11373	0.881827	2.86785	3	0.852867	0.972761	3.11301	5	1.01084	0.999303	3.00173
mmu-miR-3572-5p	0.608909	0.563765	5	5	1.03179	0.911237	0.966942	5	1.32242	0.513874	0.68206	5	1.08545	0.931928	0.643046	6	1.05649	0.907574	0.691876	4	1.09286	0.690543	0.199687	3	0.776966	0.900275	0.634289	0.560445	5	3	1.05252	0.999736	0.811415	3	1.19001	0.855863	0.403422	3	0.896874	0.873293	0.83094	3	1.20622	0.972761	0.608457	5	1.03384	0.999303	0.731696
mmu-miR-361-3p	4.51971	4.71315	5	5	0.874518	0.646651	4.39773	5	0.803614	0.597389	4.40721	5	0.808915	0.635251	4.48642	6	0.854567	0.448695	4.48785	4	0.855418	0.602172	4.98096	3	1.20398	0.973108	4.45617	4.66649	5	3	0.864345	0.999736	4.78032	3	1.08209	0.936462	5.17678	3	1.42433	0.873293	2.63651	3	0.244858	0.972761	4.33564	5	0.795067	0.999303	4.62261
mmu-miR-361-5p	6.1686	6.5797	5	5	0.75205	0.43038	6.74221	5	1.11923	0.555013	6.41802	5	0.893982	0.886773	6.51331	6	0.955022	0.848916	6.21614	4	0.777243	0.368443	6.99778	3	1.33614	0.683862	7.92686	7.7728	5	3	1.1127	0.999736	7.55547	3	0.860157	0.937644	7.8404	3	1.04797	0.886807	6.74605	3	0.490814	0.986558	7.84821	5	1.05366	0.999303	7.47076
mmu-miR-3618-5p	0.287713	0.394619	5	5	0.928577	0.79462	0.339357	5	0.96242	0.98968	0.421207	5	1.0186	0.96808	0.275772	6	0.920924	0.907574	0.220163	4	0.886102	0.549953	0.375066	3	0.986538	0.898057	0.267154	0.264695	5	3	1.00171	0.999736	0.558621	3	1.22597	0.906103	0.287446	3	1.0159	0.917221	0.198683	3	0.955275	0.987945	0.0784091	5	0.878866	0.999303	0.666476
mmu-miR-362-3p	1.23666	1.33373	5	5	0.934926	0.945703	2.30008	5	1.95388	0.290466	1.14861	5	0.879571	0.954807	1.45631	6	1.08868	0.853523	1.06429	4	0.829639	0.619725	1.41218	3	1.05588	0.784524	1.70788	1.49982	5	3	1.15513	0.999736	1.65208	3	1.11131	0.913574	1.8038	3	1.23455	0.873293	1.12512	3	0.771267	0.986558	1.8894	5	1.31001	0.999303	2.00328
mmu-miR-362-5p	2.81539	2.97863	5	5	0.89302	0.587594	2.98153	5	1.00202	0.901949	2.91862	5	0.959256	0.960133	2.86306	6	0.923019	0.848916	2.82165	4	0.896899	0.720355	3.02117	3	1.02992	0.898303	2.66679	2.08625	5	3	1.49542	0.999736	2.45219	3	1.28873	0.913574	2.59863	3	1.42641	0.873293	1.61539	3	0.721535	0.972761	2.09233	5	1.00422	0.999303	2.322
mmu-miR-363-3p	0.121039	0.366448	5	5	0.843577	0.69325	0.690168	5	1.25155	0.971027	0.411088	5	1.03143	0.90996	0.488299	6	1.08813	0.919524	0.581942	4	1.1611	0.883411	0.992552	3	1.54339	0.897679	0.212776	0.138409	5	3	1.0529	0.999736	0.216326	3	1.05549	0.781544	0.281068	3	1.10394	0.873293	0.171681	3	1.02333	0.972761	0.223496	5	1.06075	0.999303	0.347501
mmu-miR-365-1-5p	0.116957	0.366448	5	5	0.841193	0.758487	0.479618	5	1.0816	0.922638	0.421207	5	1.03869	0.947178	0.29596	6	0.952316	0.910084	0.184806	4	0.881699	0.794146	0.0538974	3	0.805217	0.904125	0.0769213	0.0517441	5	3	1.0176	0.999736	0.112214	3	1.04281	0.987971	0.0382772	3	0.990709	0.91525	0	3	0.964769		0.152775	5	1.07254	0.999303	0.102186
mmu-miR-365-2-5p	0.807678	0.76451	5	5	1.03037	0.934121	1.15048	5	1.30674	0.575997	1.07804	5	1.24275	0.806426	1.11785	6	1.27752	0.586873	1.09188	4	1.25473	0.523494	1.43678	3	1.59358	0.71702	0.156717	0.138409	5	3	1.01277	0.999736	0.404404	3	1.20247	0.835657	0.261146	3	1.0888	0.944108	0.0693128	3	0.953235	0.972761	0.223496	5	1.06075	0.999303	0.347501
mmu-miR-365-3p	6.5611	7.01237	5	5	0.731396	0.474391	6.9378	5	0.949623	0.762662	7.11582	5	1.07434	0.90996	7.15993	6	1.10769	0.88259	6.79696	4	0.861298	0.716492	8.13506	3	2.17752	0.71702	6.18147	6.25566	5	3	0.949875	0.999736	6.42753	3	1.12652	0.913574	6.75574	3	1.4143	0.873293	5.3992	3	0.552307	0.986558	6.19942	5	0.961769	0.999303	5.73261
mmu-miR-369-3p	5.35712	5.5605	5	5	0.868512	0.676308	5.27174	5	0.818605	0.587205	5.66158	5	1.07257	0.985913	5.5364	6	0.983432	0.985042	4.8854	4	0.626289	0.285009	5.87279	3	1.24167	0.872135	4.93885	4.63023	5	3	1.23852	0.999736	4.98807	3	1.28151	0.922008	5.33494	3	1.62981	0.873293	3.75909	3	0.546714	0.989345	3.95465	5	0.626079	0.999303	5.14516
mmu-miR-369-5p	10.0685	10.0253	5	5	1.0304	0.732401	9.49999	5	0.694802	0.529636	10.0467	5	1.01497	0.943794	10.1264	6	1.07256	0.876921	9.67659	4	0.785276	0.248057	10.4156	3	1.31063	0.71702	9.89764	9.8575	5	3	1.02821	0.999736	8.58458	3	0.413822	0.826887	9.01062	3	0.555984	0.873293	9.47251	3	0.765783	0.972761	9.02956	5	0.563334	0.999303	9.21972
mmu-miR-370-3p	4.0243	4.1609	5	5	0.90966	0.633153	4.24867	5	1.06272	0.762662	4.0999	5	0.958594	0.971573	4.05697	6	0.930491	0.91759	3.81061	4	0.784425	0.510935	4.45056	3	1.22234	0.71702	2.99018	3.42855	5	3	0.737971	0.999736	3.00182	3	0.743947	0.971632	3.2916	3	0.909443	0.979652	2.57184	3	0.552211	0.972761	2.75313	5	0.626151	0.999303	2.65769
mmu-miR-370-5p	2.28311	2.33504	5	5	0.964648	0.561921	2.29276	5	0.97112	0.670219	2.27997	5	0.962547	0.89982	2.41709	6	1.05853	0.95018	2.12063	4	0.861901	0.2709	3.04977	3	1.64118	0.764855	1.56558	1.45076	5	3	1.08284	0.999736	1.87953	3	1.34608	0.906103	1.92823	3	1.3923	0.873293	1.12512	3	0.797946	0.989438	1.43873	5	0.991698	0.999303	1.13195
mmu-miR-374b-5p	1.48971	1.81425	5	5	0.798553	0.780197	2.13162	5	1.24606	0.513874	1.70171	5	0.924962	0.883497	1.47257	6	0.789124	0.522254	1.21485	4	0.660029	0.101367	1.85858	3	1.03121	0.898303	3.81328	4.71405	5	3	0.5356	0.999736	3.9522	3	0.589739	0.96535	4.62412	3	0.939572	0.890145	3.35464	3	0.389741	0.972761	3.68518	5	0.490093	0.999303	4.01467
mmu-miR-374c-5p	0	0	5	5	1		0	5	1		0	5	1		0	6	1		0	4	1		0	3	1		0.0541395	0.287626	5	3	0.850577	0.999736	0.112214	3	0.885514	0.913574	0.0382772	3	0.841276	0.873293	0	3	0.819249	0.994647	0.0668851	5	0.858125	0.999303	0.0827056
mmu-miR-375-3p	7.8538	7.54732	5	5	1.23669	0.900004	8.79751	5	2.37872	0.968871	7.3918	5	0.897812	0.933058	7.91095	6	1.28666	0.856497	8.47766	4	1.90573	0.975063	8.33301	3	1.72391	0.898303	1.76965	0.75993	5	3	2.01351	0.999736	1.30523	3	1.45932	0.855863	1.84042	3	2.11475	0.873293	1.72141	3	1.94731	0.972761	2.07956	5	2.49602	0.03872	1.50333
mmu-miR-376a-3p	7.91865	8.2997	5	5	0.76788	0.280601	8.09937	5	0.870351	0.533823	8.23227	5	0.954335	0.94929	8.10307	6	0.872588	0.81008	7.58122	4	0.607737	0.307469	8.88772	3	1.50318	0.619186	5.98339	5.454	5	3	1.44332	0.999736	7.13249	3	3.20093	0.763307	7.26211	3	3.50184	0.873293	6.34757	3	1.85777	0.972761	6.90649	5	2.7368	0.999303	7.32733
mmu-miR-376a-5p	2.29975	2.14101	5	5	1.11631	0.913879	2.49041	5	1.27403	0.920935	2.44789	5	1.23703	0.846062	2.545	6	1.32316	0.670582	2.17016	4	1.02041	0.859434	3.19609	3	2.07783	0.674303	2.89757	3.96284	5	3	0.477884	0.999736	3.21336	3	0.594818	0.989519	3.56175	3	0.757289	0.91525	1.2184	3	0.149225	0.972761	2.91567	5	0.483917	0.999303	2.86468
mmu-miR-376b-3p	6.75593	6.38323	5	5	1.29477	0.975874	6.51826	5	1.09811	0.723653	6.96273	5	1.49433	0.90996	6.31245	6	0.952121	0.941224	6.79568	4	1.33094	0.656765	6.45197	3	1.0488	0.933823	5.27288	5.13353	5	3	1.10141	0.999736	5.26086	3	1.09227	0.935341	5.57843	3	1.36122	0.873293	4.39611	3	0.599811	0.97964	5.31128	5	1.13112	0.999303	4.90653
mmu-miR-376b-5p	5.72414	5.8145	5	5	0.939285	0.705868	5.8019	5	0.991303	0.597188	6.06469	5	1.18936	0.953574	5.91944	6	1.07545	0.987824	5.586	4	0.853522	0.368573	6.86042	3	2.06468	0.71702	6.45823	7.8358	5	3	0.384867	0.999736	7.12482	3	0.610906	0.970733	7.29633	3	0.688024	0.970087	5.71801	3	0.2304	0.972761	6.58924	5	0.421453	0.999303	6.95064
mmu-miR-376c-3p	4.43577	4.47786	5	5	0.971246	0.839011	4.11569	5	0.777991	0.5022	4.34058	5	0.909233	0.89982	4.31128	6	0.890952	0.656334	4.21688	4	0.834519	0.384446	4.81458	3	1.26288	0.810297	4.84277	4.60242	5	3	1.18127	0.999736	4.58664	3	0.989119	0.966209	4.5891	3	0.990805	0.951574	4.61127	3	1.00615	0.994647	4.49061	5	0.925422	0.999303	5.43678
mmu-miR-376c-5p	1.35443	1.77711	5	5	0.746036	0.414031	1.46089	5	0.80317	0.539171	1.89234	5	1.08315	0.953574	1.63433	6	0.905776	0.834521	1.22938	4	0.684097	0.285728	2.17576	3	1.31827	0.619186	2.039	2.5852	5	3	0.684822	0.999736	2.82138	3	1.17787	0.937644	2.96583	3	1.30191	0.883714	1.5593	3	0.491105	0.972761	2.0112	5	0.671754	0.999303	2.83516
mmu-miR-377-3p	2.53938	2.99895	5	5	0.727202	0.328478	2.95886	5	0.972592	0.638977	2.83879	5	0.894923	0.84809	2.82926	6	0.889032	0.537613	2.2566	4	0.597767	0.284496	4.05844	3	2.08419	0.801153	2.95493	2.95974	5	3	0.996667	0.999736	2.79705	3	0.893355	0.937644	3.17399	3	1.1601	0.91525	1.6516	3	0.403841	0.972761	2.36141	5	0.660518	0.999303	2.66441
mmu-miR-377-5p	0.815582	1.02134	5	5	0.867085	0.633153	0.927255	5	0.936868	0.597188	1.01231	5	0.993765	0.951325	0.87371	6	0.902734	0.832051	0.982413	4	0.973381	0.880084	1.05312	3	1.02228	0.933823	0.398166	0.651299	5	3	0.839072	0.999736	0.596202	3	0.96253	0.989519	0.962034	3	1.24034	0.873293	0.302937	3	0.785475	0.972761	0.369003	5	0.822281	0.999303	0.287114
mmu-miR-378a-3p	9.85015	10.5029	5	5	0.636086	0.258821	10.8095	5	1.23679	0.513874	10.1941	5	0.807353	0.731457	10.0547	6	0.732975	0.448695	9.78038	4	0.606058	0.2709	10.3121	3	0.876125	0.810297	10.3378	9.84433	5	3	1.40785	0.999736	10.1122	3	1.204	0.781544	10.1344	3	1.2227	0.979652	11.1919	3	2.54487	0.972761	10.107	5	1.19967	0.999303	9.70277
mmu-miR-378a-5p	1.20529	1.50311	5	5	0.813476	0.664852	1.19594	5	0.808222	0.59519	1.21027	5	0.816291	0.75348	1.21726	6	0.820253	0.848916	1.31044	4	0.874983	0.676585	1.2451	3	0.83624	0.933823	1.78548	1.639	5	3	1.10686	0.999736	2.06757	3	1.3459	0.913574	2.33192	3	1.61654	0.873293	1.46069	3	0.883735	0.972761	1.474	5	0.891924	0.999303	0.911336
mmu-miR-378b	2.89311	3.45254	5	5	0.678569	0.27586	3.64668	5	1.14404	0.531824	3.1783	5	0.826882	0.883497	3.14765	6	0.809504	0.675309	2.56529	4	0.540641	0.304161	3.22286	3	0.852819	0.969345	3.05215	1.91659	5	3	2.19703	0.999736	2.51942	3	1.51869	0.86642	2.53765	3	1.538	0.873293	3.19816	3	2.43102	0.972761	2.80246	5	1.84787	0.999303	2.55607
mmu-miR-378c	6.09744	6.82681	5	5	0.603169	0.124516	6.97446	5	1.10776	0.531824	6.52372	5	0.810518	0.76481	6.43472	6	0.762029	0.448695	5.92513	4	0.535265	0.202469	6.74655	3	0.94589	0.98853	6.46626	5.57719	5	3	1.85199	0.999736	6.06293	3	1.4003	0.763307	6.18722	3	1.52629	0.887145	6.70263	3	2.18168	0.972761	6.17864	5	1.51724	0.999303	5.77324
mmu-miR-378d	5.28229	6.04933	5	5	0.587623	0.248107	6.43449	5	1.306	0.513874	5.81762	5	0.851626	0.883493	5.75473	6	0.815301	0.692081	5.39043	4	0.633364	0.380882	6.28624	3	1.17847	0.855695	6.36117	5.85441	5	3	1.42085	0.999736	5.95475	3	1.07203	0.98833	6.10103	3	1.18642	0.939119	7.21935	3	2.57566	0.972761	6.11612	5	1.19889	0.999303	5.85143
mmu-miR-379-3p	3.67866	4.07726	5	5	0.758595	0.232734	3.69896	5	0.769343	0.555013	3.93419	5	0.905585	0.90996	3.95527	6	0.918918	0.767679	3.40164	4	0.626061	0.266024	4.48559	3	1.32715	0.931035	3.70548	3.90973	5	3	0.867987	0.999736	3.73277	3	0.884562	0.936462	4.19496	3	1.2186	0.873293	2.74943	3	0.447417	0.976095	3.66429	5	0.843553	0.999303	3.33011
mmu-miR-379-5p	9.28686	9.44227	5	5	0.897881	0.799032	10.0278	5	1.50062	0.555013	9.3741	5	0.953852	0.933058	9.29495	6	0.902926	0.785482	9.02337	4	0.747996	0.391325	9.54216	3	1.07169	0.969345	9.00022	8.64266	5	3	1.28126	0.999736	8.67339	3	1.02153	0.989519	8.50758	3	0.910617	0.875698	9.85425	3	2.31593	0.972761	8.80661	5	1.12035	0.999303	8.99462
mmu-miR-380-3p	6.20754	6.41888	5	5	0.863738	0.590761	6.26587	5	0.899373	0.633462	6.23859	5	0.882525	0.999234	6.45098	6	1.0225	0.978683	6.05087	4	0.774851	0.601141	7.13105	3	1.63826	0.619186	5.83441	5.43485	5	3	1.31911	0.999736	5.72543	3	1.22314	0.936462	5.48798	3	1.03751	0.922232	5.04615	3	0.763817	0.972761	4.99746	5	0.73847	0.999303	5.28858
mmu-miR-380-5p	0.563324	0.486772	5	5	1.05449	0.932011	0.453702	5	0.977338	0.864266	0.498364	5	1.00807	0.953574	0.624507	6	1.10018	0.981978	0.638212	4	1.11068	0.957549	0.800949	3	1.2433	0.801153	0.687325	1.21647	5	3	0.692964	0.999736	0.7134	3	0.705602	0.966398	1.28426	3	1.04811	0.886807	0.347774	3	0.54764	0.972761	0.33607	5	0.543215	0.999303	0.595184
mmu-miR-381-3p	6.8247	7.40146	5	5	0.670466	0.172605	7.20772	5	0.874337	0.532664	7.04255	5	0.779751	0.883493	7.10036	6	0.811633	0.258874	6.68469	4	0.608458	0.379127	7.71989	3	1.24697	0.963005	6.94323	7.2928	5	3	0.784816	0.999736	6.63824	3	0.635266	0.970869	7.24525	3	0.967579	0.887145	6.42318	3	0.547288	0.984006	6.71511	5	0.670035	0.999303	5.97863
mmu-miR-381-5p	3.79781	4.42837	5	5	0.645923	0.0956199	3.96322	5	0.724394	0.5022	3.97715	5	0.731423	0.731457	4.18868	6	0.846927	0.482331	3.67495	4	0.593194	0.0958548	4.72973	3	1.23231	0.969345	2.60718	1.90385	5	3	1.62826	0.999736	3.54225	3	3.11319	0.763307	3.86836	3	3.9028	0.873293	2.38775	3	1.39851	0.972761	3.14069	5	2.3568	0.999303	3.13128
mmu-miR-382-3p	3.13409	3.29132	5	5	0.896744	0.593296	3.41739	5	1.09132	0.82093	3.61394	5	1.2506	0.971703	3.26058	6	0.978916	0.93962	3.17606	4	0.923214	0.634115	2.8641	3	0.743692	0.69835	4.13588	4.31322	5	3	0.884332	0.999736	4.29107	3	0.984763	0.937644	4.63821	3	1.25266	0.875095	3.51065	3	0.573329	0.986558	4.09496	5	0.859602	0.999303	3.97421
mmu-miR-382-5p	7.61527	7.45877	5	5	1.11459	0.835285	7.55074	5	1.06583	0.784145	7.56433	5	1.07592	0.971573	7.46509	6	1.00439	0.907574	7.57043	4	1.08048	0.996454	7.67782	3	1.16397	0.754478	7.37008	7.16486	5	3	1.15286	0.999736	7.30872	3	1.10485	0.96535	7.67429	3	1.42349	0.873293	6.46779	3	0.616823	0.972761	7.49398	5	1.25624	0.999303	7.79325
mmu-miR-383-3p	3.18694	3.21263	5	5	0.982348	0.846559	4.0184	5	1.74807	0.493596	2.88244	5	0.795432	0.953574	3.16077	6	0.964691	0.999506	3.09877	4	0.924111	0.906991	3.26305	3	1.03557	0.810297	0.989696	0.878992	5	3	1.07975	0.999736	1.62242	3	1.67415	0.790727	1.2048	3	1.25337	0.873293	1.46946	3	1.50573	0.972761	1.35949	5	1.39522	0.999303	1.16288
mmu-miR-383-5p	10.756	10.5876	5	5	1.12384	0.946601	10.7649	5	1.13082	0.773462	10.5187	5	0.953363	0.947178	10.7019	6	1.08245	0.948457	10.5467	4	0.972098	0.756891	10.5632	3	0.983268	0.973108	6.86824	6.78207	5	3	1.06154	0.999736	6.83356	3	1.03634	0.970162	7.26206	3	1.39473	0.884792	7.02753	3	1.18547	0.972761	7.04101	5	1.1966	0.999303	7.52343
mmu-miR-384-3p	2.76224	3.03975	5	5	0.825015	0.838075	3.11576	5	1.0541	0.845448	3.14398	5	1.07492	0.886773	3.06858	6	1.02019	0.859547	2.66047	4	0.768821	0.690543	4.25632	3	2.32393	0.653964	5.49834	6.21858	5	3	0.606995	0.999736	5.49676	3	0.606331	0.96535	6.01167	3	0.866386	0.886807	3.74659	3	0.180242	0.972761	5.38156	5	0.559797	0.999303	5.61553
mmu-miR-384-5p	2.38468	2.82888	5	5	0.734989	0.681715	2.95886	5	1.09427	0.531831	2.90347	5	1.05306	0.90996	2.98825	6	1.1168	0.832051	2.45684	4	0.772688	0.676585	3.26305	3	1.35113	0.633723	4.4388	4.50775	5	3	0.953336	0.999736	4.40378	3	0.93047	0.937644	5.01086	3	1.41727	0.875095	3.70101	3	0.571675	0.972761	3.73046	5	0.583463	0.999303	4.43708
mmu-miR-3962	0.336344	0.732932	5	5	0.759652	0.402421	0.690168	5	0.970793	0.902342	1.0233	5	1.22295	0.712372	0.696514	6	0.975073	0.978683	0.326636	4	0.754558	0.16517	1.17748	3	1.36089	0.487685	0.850587	1.06731	5	3	0.86052	0.999736	0.373551	3	0.618243	0.913574	0.412203	3	0.63503	0.873293	0.347774	3	0.607294	0.972761	0.677755	5	0.763367	0.999303	1.80126
mmu-miR-3963	0.0617883	0.156602	5	5	0.936393	0.932011	0.233001	5	1.05438	0.762662	0.0583318	5	0.934152	0.993423	0.134748	6	0.984966	0.834521	0.334241	4	1.13103	0.467877	0.156003	3	0.999585	0.933823	0.195736	0.0447698	5	3	1.11031	0.999736	0.18245	3	1.10013	0.906103	0.13472	3	1.06433	0.873293	0.159405	3	1.0827	0.972761	0	5	0.969444	0.999303	0.226782
mmu-miR-3968	0.947778	0.79415	5	5	1.11236	0.716331	0.761387	5	0.977546	0.98968	0.695028	5	0.933601	0.930507	0.819493	6	1.01772	0.973084	0.846733	4	1.03712	0.834935	1.35653	3	1.4767	0.60142	0.881891	0.79776	5	3	1.06005	0.999736	0.873075	3	1.05359	0.974277	0.962034	3	1.1206	0.9045	0.952045	3	1.11287	0.972761	1.17921	5	1.30265	0.999303	0.494192
mmu-miR-3970	1.98456	2.55044	5	5	0.675543	0.499215	2.26864	5	0.822562	0.783356	2.52661	5	0.983617	0.953574	2.45489	6	0.935915	0.981978	2.06336	4	0.713465	0.698945	3.02792	3	1.3923	0.519489	3.7522	3.34999	5	3	1.32153	0.999736	3.33845	3	0.992035	0.989519	3.03732	3	0.805146	0.886807	3.28141	3	0.953574	0.972761	3.81026	5	1.3758	0.999303	3.79377
mmu-miR-409-3p	8.108	8.28333	5	5	0.885559	0.408993	7.8772	5	0.754644	0.285535	7.88966	5	0.761188	0.50334	8.01058	6	0.827735	0.833146	7.90063	4	0.767001	0.304161	8.24069	3	0.970872	0.933823	6.13152	5.05257	5	3	2.1125	0.999736	5.66586	3	1.52975	0.956799	5.5621	3	1.42359	0.963647	6.05029	3	1.99684	0.972761	5.9065	5	1.80742	0.999303	5.80253
mmu-miR-409-5p	1.31487	1.84484	5	5	0.692567	0.280525	1.37359	5	0.721339	0.513874	1.40623	5	0.737844	0.74139	1.44046	6	0.755561	0.352154	1.35231	4	0.710777	0.285385	1.90165	3	1.04016	0.969345	1.10245	1.20726	5	3	0.92993	0.999736	1.07268	3	0.91094	0.941767	1.30963	3	1.07354	0.875095	0.474485	3	0.601747	0.972761	0.68891	5	0.698172	0.999303	0.632726
mmu-miR-410-3p	4.24128	4.51854	5	5	0.825157	0.79462	4.6905	5	1.12659	0.876608	4.67281	5	1.11286	0.966347	4.55643	6	1.02662	0.93962	3.92405	4	0.662281	0.576097	5.1457	3	1.54452	0.519489	4.39752	5.10978	5	3	0.610362	0.999736	4.91904	3	0.876154	0.984903	5.18519	3	1.05366	0.904986	3.22244	3	0.270304	0.972761	3.94771	5	0.446871	0.999303	4.48657
mmu-miR-410-5p	2.84994	2.56351	5	5	1.21962	0.79462	2.82597	5	1.19952	0.977804	2.78666	5	1.16729	0.90996	2.85762	6	1.22613	0.834521	3.06057	4	1.41133	0.873845	3.25569	3	1.61573	0.754478	1.80309	1.7543	5	3	1.0344	0.999736	1.72474	3	0.979718	0.993474	1.60568	3	0.902116	0.942617	1.24061	3	0.700428	0.972761	1.61662	5	0.908983	0.999303	2.19366
mmu-miR-411-3p	4.97896	5.26439	5	5	0.820498	0.319004	5.25274	5	0.991957	0.59519	4.94658	5	0.802288	0.883493	5.14709	6	0.921909	0.784174	4.66943	4	0.662062	0.243824	6.0974	3	1.7814	0.888662	5.01428	5.39972	5	3	0.765544	0.999736	5.00392	3	0.760066	0.949778	5.32336	3	0.948444	0.887145	4.10433	3	0.407426	0.972761	4.77643	5	0.64919	0.999303	4.75595
mmu-miR-411-5p	8.03089	8.17275	5	5	0.906349	0.328478	8.33099	5	1.11592	0.977804	8.17308	5	1.00023	0.964122	8.09418	6	0.946995	0.88259	7.86785	4	0.809502	0.266024	8.91835	3	1.67668	0.858965	8.29419	9.04361	5	3	0.594844	0.999736	8.12776	3	0.530031	0.790727	8.43051	3	0.65379	0.873293	8.20101	3	0.557639	0.972761	8.2555	5	0.5791	0.999303	7.80845
mmu-miR-412-3p	4.64269	4.67756	5	5	0.976122	0.994591	4.89034	5	1.15892	0.888786	4.28734	5	0.763015	0.643711	4.53243	6	0.904297	0.821156	4.47055	4	0.866335	0.600688	4.73097	3	1.03772	0.933823	2.42983	1.73655	5	3	1.61696	0.999736	1.96209	3	1.16922	0.993474	2.33142	3	1.51034	0.917922	3.03638	3	2.462	0.972761	2.45641	5	1.64702	0.999303	2.0229
mmu-miR-412-5p	3.88478	4.8309	5	5	0.519026	0.172605	4.57967	5	0.840177	0.607563	4.35801	5	0.72052	0.751106	4.21816	6	0.653953	0.522608	3.78551	4	0.484512	0.125383	5.48758	3	1.57644	0.619186	3.61776	3.34652	5	3	1.20685	0.999736	3.56977	3	1.16736	0.936462	3.55846	3	1.15825	0.978392	3.65833	3	1.24127	0.972761	3.19548	5	0.900605	0.999303	3.79127
mmu-miR-421-3p	2.84087	2.98857	5	5	0.90269	0.780352	3.06563	5	1.05487	0.698187	2.81645	5	0.887541	0.953574	3.19206	6	1.15148	0.894428	3.04555	4	1.04029	0.975063	3.85886	3	1.82804	0.619186	3.90285	4.08039	5	3	0.884211	0.999736	3.90581	3	0.886026	0.989519	4.24557	3	1.1213	0.873293	3.23443	3	0.556338	0.972761	3.49531	5	0.66661	0.999303	4.13583
mmu-miR-423-3p	6.06206	6.15819	5	5	0.935538	0.537452	5.95105	5	0.866253	0.667015	5.76384	5	0.760832	0.767188	6.18148	6	1.01627	0.93962	6.06917	4	0.940157	0.630821	6.97211	3	1.75797	0.60142	5.5583	5.58059	5	3	0.984664	0.999736	5.83493	3	1.19279	0.906103	6.02394	3	1.35975	0.873293	5.23288	3	0.785828	0.972761	5.53458	5	0.968611	0.999303	5.29967
mmu-miR-423-5p	5.09584	5.29749	5	5	0.869555	0.839011	4.89247	5	0.755226	0.762662	5.38734	5	1.06426	0.90996	5.38942	6	1.06579	0.546259	5.16331	4	0.911185	0.957549	5.76367	3	1.38144	0.348986	4.7713	5.16302	5	3	0.762221	0.999736	5.30733	3	1.1052	0.913574	5.14739	3	0.989225	0.919001	4.00635	3	0.448549	0.972761	4.82922	5	0.793448	0.999303	4.54851
mmu-miR-425-3p	5.14149	4.77963	5	5	1.28507	0.696234	4.75444	5	0.982689	0.971027	4.58574	5	0.87424	0.704962	4.72753	6	0.964526	0.941224	4.96449	4	1.1367	0.963572	5.5017	3	1.64954	0.754478	4.35805	3.32399	5	3	2.04778	0.999736	3.93212	3	1.52428	0.906103	3.61664	3	1.22489	0.873293	3.77559	3	1.36756	0.972761	4.15756	5	1.78209	0.999303	3.84593
mmu-miR-425-5p	5.00219	5.34698	5	5	0.787419	0.172605	5.27858	5	0.953696	0.743013	5.14449	5	0.86905	0.84809	5.23872	6	0.927707	0.88259	5.19639	4	0.900879	0.619725	6.12528	3	1.71511	0.801153	5.16752	5.06709	5	3	1.07209	0.999736	5.42514	3	1.28169	0.913574	5.71979	3	1.57211	0.873293	4.2324	3	0.560705	0.976095	4.3515	5	0.608958	0.999303	5.01039
mmu-miR-429-3p	2.92963	3.80868	5	5	0.543724	0.498146	3.75522	5	0.963622	0.90348	3.79775	5	0.992451	0.956432	3.00851	6	0.57428	0.832051	3.6175	4	0.87589	0.766004	3.88555	3	1.05473	0.898688	0.536313	0.728844	5	3	0.875069	0.999736	0.705298	3	0.983812	0.989519	1.02591	3	1.22864	0.979652	0.433472	3	0.814862	0.972761	0.693217	5	0.975608	0.999303	0.666476
mmu-miR-431-3p	4.51326	4.79858	5	5	0.820561	0.5468	4.17867	5	0.650712	0.5022	4.29038	5	0.703103	0.501115	4.5408	6	0.836377	0.448695	4.19701	4	0.659038	0.230745	4.55205	3	0.842921	0.748577	2.7194	2.1989	5	3	1.43445	0.999736	2.72149	3	1.43652	0.790727	2.95393	3	1.68766	0.873293	2.01181	3	0.878374	0.985168	2.71521	5	1.43029	0.999303	2.52762
mmu-miR-431-5p	2.07531	2.59574	5	5	0.697165	0.627426	2.79897	5	1.15127	0.723653	2.06301	5	0.691246	0.90996	2.25332	6	0.788717	0.888677	1.8518	4	0.597106	0.545255	2.94115	3	1.27051	0.933823	1.79504	2.07796	5	3	0.821922	0.999736	1.5896	3	0.712833	0.989519	2.09767	3	1.01376	0.887145	1.48096	3	0.661125	0.986558	1.7127	5	0.776326	0.999303	1.28087
mmu-miR-433-3p	5.69864	6.01699	5	5	0.80199	0.331555	5.76335	5	0.83878	0.513874	5.64266	5	0.771468	0.622963	5.86543	6	0.900277	0.784174	5.74619	4	0.82886	0.496117	5.83274	3	0.880112	0.979251	5.38153	5.28766	5	3	1.06722	0.999736	5.46815	3	1.13327	0.913574	6.17509	3	1.84988	0.873293	4.41203	3	0.545014	0.972761	4.56149	5	0.604506	0.999303	4.73622
mmu-miR-433-5p	3.89639	3.86869	5	5	1.01939	0.934044	3.40712	5	0.726194	0.531831	3.60462	5	0.832734	0.84809	3.71551	6	0.899262	0.958959	3.36528	4	0.705438	0.496117	4.07759	3	1.1558	0.792088	3.39562	2.23854	5	3	2.23006	0.999736	3.31489	3	2.10869	0.781544	2.5591	3	1.24881	0.91525	3.28089	3	2.05958	0.972761	3.07084	5	1.78052	0.999303	3.74948
mmu-miR-434-3p	8.07252	7.96402	5	5	1.07811	0.874697	7.9046	5	0.959652	0.611136	8.28857	5	1.25227	0.635251	8.21808	6	1.19256	0.716923	7.98206	4	1.01258	0.844926	9.20125	3	2.35745	0.619186	8.25052	8.50589	5	3	0.837769	0.999736	8.30999	3	0.873028	0.96535	8.80947	3	1.2342	0.873293	7.55549	3	0.517487	0.972761	7.38713	5	0.460487	0.999303	8.25171
mmu-miR-434-5p	4.23493	4.28669	5	5	0.964761	0.541149	4.0754	5	0.863769	0.608518	4.51187	5	1.16893	0.90996	4.53941	6	1.19145	0.834521	4.10093	4	0.879189	0.537616	5.03609	3	1.6811	0.731722	4.56303	4.32413	5	3	1.18009	0.999736	4.77098	3	1.36306	0.906103	5.41712	3	2.13316	0.873293	4.25022	3	0.950059	0.995259	3.99829	5	0.797832	0.999303	4.31737
mmu-miR-448-3p	1.29661	2.14152	5	5	0.556745	0.902357	4.0609	5	3.7826	0.882198	1.26476	5	0.54459	0.90996	1.86979	6	0.828329	0.919524	3.91605	4	3.42127	0.865027	4.45003	3	4.95372	0.973108	0.219456	0.171302	5	3	1.03394	0.999736	0.0454195	3	0.916443	0.913574	0.181973	3	1.00742	0.939119	0.0883927	3	0.944152	0.972761	0	5	0.888041	0.999303	0.226782
mmu-miR-448-5p	0.916171	1.1842	5	5	0.830455	0.860362	2.5823	5	2.63554	0.868306	1.06346	5	0.919715	0.90996	1.37013	6	1.13756	0.88259	1.77579	4	1.50691	0.972539	1.96153	3	1.71396	0.969345	0.368061	0.740947	5	3	0.772236	0.999736	0.671892	3	0.953262	0.970869	0.460916	3	0.823573	0.905939	0.171681	3	0.67396	0.972761	0.464273	5	0.825492	0.999303	0.270837
mmu-miR-449a-5p	6.82427	6.85373	5	5	0.979784	0.758487	7.21301	5	1.28279	0.608518	6.91172	5	1.04101	0.94929	6.92424	6	1.05009	0.88259	6.63196	4	0.85751	0.770251	7.39491	3	1.45516	0.969345	2.42234	4.39489	5	3	0.254803	0.999736	2.60534	3	0.289261	0.855863	2.92453	3	0.360893	0.873293	3.27148	3	0.459007	0.972761	2.87011	5	0.347533	0.999303	3.13687
mmu-miR-449c-5p	0.527478	0.855742	5	5	0.796494	0.689359	0.79834	5	0.960993	0.867356	0.709251	5	0.903445	0.974539	0.888997	6	1.02332	0.815524	0.775021	4	0.945585	0.972003	1.17748	3	1.24984	0.801153	0	0.0517441	5	3	0.964769	0.999736	0.109441	3	1.0408	0.906103	0.261146	3	1.15621	0.873293	0	3	0.964769		0.0414476	5	0.992888	0.999303	0.122346
mmu-miR-450a-2-3p	0.0706974	0.0804249	5	5	0.99328	0.959182	0.0745581	5	0.995942	0.711129	0.117378	5	1.02595	0.865081	0.0674684	6	0.991059	0.69336	0.0733573	4	0.995113	0.705669	0	3	0.945779	0.977063	0	0	5	3	1	0.999736	0	3	1	0.956799	0.0314626	3	1.02205	0.951574	0	3	1		0	5	1	0.999303	0
mmu-miR-450b-3p	0.464673	1.02134	5	5	0.679872	0.183419	0.71058	5	0.806218	0.426283	0.509243	5	0.701204	0.4283	0.530296	6	0.711512	0.00861543	0.474914	4	0.684715	0.00857468	0.375066	3	0.638929	0.46213	0.219456	0.619005	5	3	0.758095	0.999736	0.622216	3	1.00223	0.937644	0.673818	3	1.03872	0.886807	0.396078	3	0.856825	0.984006	0.432694	5	0.87885	0.999303	0.42271
mmu-miR-450b-5p	0.116957	0.21076	5	5	0.93705	0.711501	0.061872	5	0.901945	0.513874	0.156694	5	0.963218	0.902574	0.0423464	6	0.889821	0.543722	0.0347571	4	0.885152	0.36748	0.0538974	3	0.896974	0.71702	0	0.0447698	5	3	0.969444	0.999736	0.0281484	3	0.988545	0.937644	0.181973	3	1.09977	0.873293	0.0883927	3	1.0307	0.972761	0.0817376	5	1.02596	0.999303	0.0950314
mmu-miR-455-3p	3.70084	3.85409	5	5	0.899222	0.667863	3.8507	5	0.99765	0.833287	3.72829	5	0.916497	0.976029	3.72021	6	0.911374	0.851138	3.79055	4	0.956912	0.795336	4.40019	3	1.46013	0.71702	4.29726	4.99299	5	3	0.617396	0.999736	5.11472	3	1.08803	0.943217	5.35308	3	1.2835	0.887145	3.36558	3	0.323668	0.972761	3.83181	5	0.447145	0.999303	4.23409
mmu-miR-455-5p	0.22514	0.490411	5	5	0.832043	0.69325	0.581606	5	1.06525	0.555013	0.661788	5	1.12613	0.84809	0.381971	6	0.927591	0.907574	0.498481	4	1.00561	0.98138	0.686206	3	1.14536	0.973241	0.245376	0.588281	5	3	0.788452	0.999736	0.960305	3	1.29417	0.906103	1.03463	3	1.36259	0.890172	0.528367	3	0.959321	0.972761	0.218522	5	0.773912	0.999303	0.562761
mmu-miR-463-5p	0	0	5	5	1		0	5	1		0	5	1		0	6	1		0	4	1		0	3	1		0	0	5	3	1		0	3	1		0	3	1		0	3	1		0	5	1		0
mmu-miR-465a-3p	0	0	5	5	1	0.983193	0	5	1	0.736086	0	5	1	0.953574	0.0299217	6	1.02096	0.941224	0	4	1	0.972003	0	3	1		0	0.0517441	5	3	0.964769	0.999736	0.21402	3	1.11905	0.913574	0.407369	3	1.27954	0.873293	0.0693128	3	1.01225	0.976095	0.0765776	5	1.01736	0.999303	0
mmu-miR-465b-3p	0	0	5	5	1	0.983193	0	5	1	0.736086	0	5	1	0.953574	0.0299217	6	1.02096	0.941224	0	4	1	0.972003	0	3	1		0	0.0517441	5	3	0.964769	0.999736	0.21402	3	1.11905	0.913574	0.407369	3	1.27954	0.873293	0.0693128	3	1.01225	0.976095	0.0765776	5	1.01736	0.999303	0
mmu-miR-465b-5p	0	0	5	5	1		0	5	1		0	5	1		0	6	1		0	4	1		0	3	1		0	0	5	3	1		0	3	1		0	3	1		0	3	1		0	5	1		0
mmu-miR-465c-3p	0	0	5	5	1	0.983193	0	5	1	0.736086	0	5	1	0.953574	0.0299217	6	1.02096	0.941224	0	4	1	0.972003	0	3	1		0	0.0517441	5	3	0.964769	0.999736	0.21402	3	1.11905	0.913574	0.407369	3	1.27954	0.873293	0.0693128	3	1.01225	0.976095	0.0765776	5	1.01736	0.999303	0
mmu-miR-465d-3p	0	0	5	5	1		0	5	1		0	5	1		0	6	1		0	4	1		0	3	1		0	0	5	3	1		0	3	1		0	3	1		0	3	1		0	5	1		0
mmu-miR-466a-5p	0.22514	0.363616	5	5	0.908478	0.364539	0.261768	5	0.931838	0.5976	0.338641	5	0.982837	0.89982	0.189585	6	0.886363	0.52593	0.317543	4	0.968569	0.816619	0.465352	3	1.07306	0.818138	0.349166	0.149977	5	3	1.14805	0.999736	0.416778	3	1.20314	0.763307	0.542774	3	1.31294	0.853668	0.0883927	3	0.958211	0.982645	0.267861	5	1.08514	0.999303	0.198501
mmu-miR-466f-3p	0.479312	0.855742	5	5	0.770341	0.172605	0.650444	5	0.86736	0.513874	0.61271	5	0.844968	0.812648	0.548453	6	0.808159	0.2275	0.453942	4	0.756913	0.16517	0.506507	3	0.785	0.60142	1.78014	2.5498	5	3	0.586555	0.999736	1.77266	3	0.583524	0.993474	1.93714	3	0.65399	0.989973	0.83094	3	0.303788	0.972761	1.62664	5	0.52735	0.999303	1.24679
mmu-miR-466g	0.184568	0.21076	5	5	0.982009	0.99794	0.136589	5	0.949888	0.957907	0.0804732	5	0.91365	0.933058	0.0700411	6	0.907067	0.834521	0.229879	4	1.01334	0.892178	0.375066	3	1.12063	0.898303	1.26	1.59321	5	3	0.793772	0.999736	1.22637	3	0.775481	0.989519	1.12632	3	0.723527	0.96012	0.433472	3	0.447595	0.972761	0.68891	5	0.534294	0.999303	0.468338
mmu-miR-466h-3p	0.670041	1.00034	5	5	0.79537	0.537773	0.690168	5	0.806543	0.719751	0.918386	5	0.944775	0.883493	0.847219	6	0.899301	0.758103	0.698839	4	0.811406	0.243824	0.542788	3	0.728219	0.619186	2.43759	3.00516	5	3	0.674756	0.999736	2.32182	3	0.622722	0.989519	2.36277	3	0.640652	0.951574	1.33271	3	0.31372	0.972761	2.2761	5	0.603299	0.999303	1.15419
mmu-miR-466i-3p	0.234578	0.363616	5	5	0.914441	0.292295	0.0862289	5	0.825084	0.38542	0.17267	5	0.876031	0.441702	0.0979005	6	0.831786	0.122294	0.218066	4	0.904034	0.411511	0.204468	3	0.895554	0.633723	0.455022	1.36597	5	3	0.531837	0.999736	0.833412	3	0.691329	0.989519	0.787385	3	0.669622	0.951574	0.256662	3	0.463517	0.972761	0.693217	5	0.62731	0.999303	0.562761
mmu-miR-466i-5p	3.24592	3.25543	5	5	0.993428	0.934121	3.34363	5	1.06304	0.638977	3.29036	5	1.02451	0.997095	3.41779	6	1.11912	0.808236	3.33876	4	1.05946	0.836091	3.18768	3	0.954129	0.949047	3.34188	3.21559	5	3	1.09149	0.999736	3.52621	3	1.24025	0.937644	3.10467	3	0.925998	0.970087	2.71376	3	0.706211	0.972761	3.65288	5	1.35406	0.999303	3.58614
mmu-miR-466j	0.177951	0.297858	5	5	0.920248	0.845495	0.0862289	5	0.863562	0.607563	0.276975	5	0.98563	0.966347	0.079893	6	0.859778	0.697407	0.174857	4	0.918276	0.975063	0.204468	3	0.937318	0.898303	0.400187	0.304447	5	3	1.06861	0.999736	0.374712	3	1.04991	0.906103	0.43591	3	1.0954	0.853668	0.198683	3	0.929313	0.972761	0.232508	5	0.951359	0.999303	0.287114
mmu-miR-466m-3p	0.121039	0.0641602	5	5	1.04021	0.797855	0.136589	5	1.05149	0.789018	0	5	0.956502	0.956989	0.0299217	6	0.976547	0.926079	0.0347571	4	0.979826	0.836432	0	3	0.956502	0.933823	0.634289	1.21647	5	3	0.667951	0.999736	0.570768	3	0.63918	0.937644	0.788749	3	0.743433	0.958713	0.0883927	3	0.457524	0.972761	0.413777	5	0.573277	0.999303	0.226782
mmu-miR-466n-3p	0	0	5	5	1	0.972223	0	5	1	0.905962	0	5	1	0.960304	0	6	1	0.88259	0	4	1	0.97921	0	3	1		0.110307	0	5	3	1.07946	0.999736	0.109441	3	1.07881	0.913574	0.0755649	3	1.05377	0.873293	0.0883927	3	1.06319	0.972761	0.0668851	5	1.04745	0.999303	0.140298
mmu-miR-466p-5p	0.121039	0.451043	5	5	0.795534	0.283968	0.317728	5	0.911735	0.603257	0.270595	5	0.882429	0.76481	0.294798	6	0.897358	0.647069	0.379595	4	0.951682	0.619725	0.738138	3	1.22018	0.810297	0.482631	0.324406	5	3	1.11591	0.999736	0.73975	3	1.33362	0.906103	0.43591	3	1.08035	0.917922	0.514364	3	1.14073	0.972761	0.552215	5	1.17106	0.999303	0.489228
mmu-miR-466q	0.0617883	0.184507	5	5	0.918455	0.639229	0.136813	5	0.967481	0.946243	0.077172	5	0.928301	0.90996	0.0920354	6	0.937915	0.834521	0.109472	4	0.949319	0.756646	0	3	0.87995	0.792088	0.231887	0.264695	5	3	0.977516	0.999736	0.112214	3	0.899702	0.989519	0.296764	3	1.02248	0.884168	0.171681	3	0.937562	0.972761	0.120933	5	0.905156	0.999303	0.160926
mmu-miR-467c-3p	0	0.0521078	5	5	0.964526	0.780197	0	5	0.964526	0.568163	0	5	0.964526	0.787516	0	6	0.964526	0.848916	0.0386003	4	0.990681	0.826717	0.103296	3	1.03612	0.973108	0.179422	0.395267	5	3	0.861042	0.999736	0.055758	3	0.79031	0.937644	0.181973	3	0.862566	0.887145	0.108202	3	0.819568	0.972761	0.290603	5	0.930022	0.999303	0.150688
mmu-miR-467e-3p	0.121039	0.230824	5	5	0.926726	0.646651	0	5	0.852148	0.531831	0.229089	5	0.998798	0.953574	0.101135	6	0.914028	0.808608	0.248698	4	1.01247	0.999753	0.156003	3	0.94946	0.933823	0.662379	0.429433	5	3	1.17523	0.999736	0.519497	3	1.06442	0.966209	0.543076	3	1.08196	0.951574	0.347774	3	0.94497	0.972761	0.432694	5	1.00226	0.999303	0.42271
mmu-miR-467h	0.0617883	0.14387	5	5	0.944693	0.549066	0	5	0.905088	0.568334	0.0743861	5	0.952979	0.75348	0.106863	6	0.974675	0.808608	0	4	0.905088	0.576097	0.103296	3	0.972268	0.754478	0.149948	0.196694	5	3	0.968118	0.999736	0.0894526	3	0.928362	0.84009	0.121932	3	0.949499	0.873293	0.0883927	3	0.92768	0.972761	0.10351	5	0.937451	0.999303	0.0827056
mmu-miR-470-5p	0	0	5	5	1		0	5	1		0	5	1		0	6	1		0	4	1		0	3	1		0	0	5	3	1		0	3	1		0	3	1		0	3	1		0	5	1		0
mmu-miR-483-3p	0.264113	0.548614	5	5	0.821025	0.839011	1.57092	5	2.03116	0.969973	0.363815	5	0.879772	0.90996	0.539552	6	0.993738	0.848916	1.46702	4	1.89003	0.972003	1.12935	3	1.49561	0.933823	0.349166	0.488272	5	3	0.908082	0.999736	0.373551	3	0.923561	0.936462	0.3881	3	0.932922	0.873293	0.159405	3	0.796162	0.972761	0.432694	5	0.962209	0.999303	0.197611
mmu-miR-483-5p	0.336344	0.945128	5	5	0.655749	0.876165	2.44217	5	2.82264	0.833217	0.600539	5	0.787533	0.943396	0.594587	6	0.78429	0.910084	2.35705	4	2.66091	0.698945	1.17748	3	1.17475	0.967239	0.949349	1.22808	5	3	0.824318	0.999736	0.99384	3	0.850135	0.96535	0.996252	3	0.851558	0.938757	0.952422	3	0.826075	0.972761	1.21951	5	0.99408	0.999303	0.861609
mmu-miR-484	5.79027	6.27765	5	5	0.713319	0.179771	5.99303	5	0.820958	0.531831	6.08575	5	0.875456	0.806426	6.06698	6	0.86414	0.448695	5.87464	4	0.756279	0.447648	6.79243	3	1.42877	0.883226	7.02574	7.00119	5	3	1.01717	0.999736	7.50926	3	1.42215	0.913574	7.73873	3	1.66733	0.873293	6.83154	3	0.88906	0.972761	6.80519	5	0.872968	0.999303	6.00854
mmu-miR-485-3p	4.10775	4.50274	5	5	0.760493	0.391371	4.15916	5	0.788083	0.513874	4.20738	5	0.814869	0.883497	4.3565	6	0.903602	0.689325	4.08765	4	0.74997	0.64063	4.86081	3	1.28171	0.969345	3.2458	3.27694	5	3	0.978648	0.999736	3.07288	3	0.868104	0.937644	3.7408	3	1.37923	0.873293	2.80676	3	0.721873	0.973507	3.3446	5	1.04801	0.999303	1.90784
mmu-miR-485-5p	7.09705	7.12114	5	5	0.98344	0.79462	6.52627	5	0.662105	0.513874	6.95467	5	0.891017	0.94433	6.97775	6	0.905389	0.919524	6.92022	4	0.869996	0.496117	7.43138	3	1.23992	0.981788	6.08842	6.8172	5	3	0.603416	0.999736	6.56682	3	0.840676	0.989519	7.00144	3	1.13622	0.875095	6.28807	3	0.692974	0.972761	6.25823	5	0.678788	0.999303	5.24906
mmu-miR-486a-3p	1.80498	1.64209	5	5	1.11953	0.857034	2.28446	5	1.56088	0.5022	1.66896	5	1.0188	0.988611	1.6865	6	1.03126	0.948457	1.92326	4	1.21517	0.690543	2.1422	3	1.41431	0.774984	4.9692	4.70884	5	3	1.19778	0.999736	4.62955	3	0.946526	0.936462	4.83587	3	1.09204	0.875698	4.58872	3	0.920109	0.972761	4.88358	5	1.12876	0.999303	4.46361
mmu-miR-486a-5p	0.587118	0.658417	5	5	0.951781	0.934121	0.927255	5	1.20484	0.589832	0.455596	5	0.86885	0.508694	0.440792	6	0.85998	0.652978	0.651452	4	0.995184	0.865027	0.425018	3	0.850628	0.71702	3.40468	3.61793	5	3	0.862592	0.999736	2.91103	3	0.612634	0.967445	3.626	3	1.00561	0.873293	3.32704	3	0.817395	0.972761	3.12677	5	0.711455	0.999303	1.85655
mmu-miR-486b-3p	0.628454	0.527413	5	5	1.07255	0.780197	0.927255	5	1.31936	0.508711	0.338641	5	0.877352	0.999234	0.653338	6	1.09121	0.742124	0.602805	4	1.05365	0.975063	0.616279	3	1.06353	0.973108	2.77655	2.57711	5	3	1.14826	0.999736	2.71284	3	1.09865	0.913574	2.53253	3	0.969574	0.886807	2.9734	3	1.31612	0.972761	2.70696	5	1.09418	0.999303	2.03478
mmu-miR-486b-5p	0.587118	0.658417	5	5	0.951781	0.971656	0.927255	5	1.20484	0.581577	0.455596	5	0.86885	0.529403	0.422952	6	0.849411	0.666319	0.651452	4	0.995184	0.945927	0.425018	3	0.850628	0.738252	3.39674	3.60605	5	3	0.864951	0.999736	2.9148	3	0.619318	0.966398	3.63227	3	1.01834	0.873293	3.02501	3	0.668484	0.972761	3.12677	5	0.717338	0.999303	1.85655
mmu-miR-487b-3p	9.3502	9.57703	5	5	0.854512	0.341156	9.49485	5	0.944633	0.559523	9.26969	5	0.808134	0.90996	9.40256	6	0.886093	0.647069	9.1947	4	0.767201	0.368443	9.74619	3	1.1244	0.754478	8.67827	8.10495	5	3	1.48794	0.999736	8.71835	3	1.52985	0.832607	8.55785	3	1.36879	0.873293	8.01179	3	0.937463	0.972761	8.68962	5	1.49969	0.999303	8.65383
mmu-miR-487b-5p	1.64097	1.47174	5	5	1.12445	0.510839	1.6133	5	1.10309	0.904102	1.47208	5	1.00024	0.953574	1.58712	6	1.08326	0.816484	1.54412	4	1.05145	0.902932	2.05639	3	1.49967	0.689817	0.722531	0.58909	5	3	1.09691	0.999736	0.822444	3	1.17556	0.913574	0.787385	3	1.14734	0.873293	0.57741	3	0.991937	0.972761	0.739377	5	1.10979	0.999303	0.911336
mmu-miR-488-3p	3.67106	3.61521	5	5	1.03947	0.838075	3.79978	5	1.13648	0.759651	3.81555	5	1.14897	0.953574	3.88496	6	1.2056	0.745047	3.45122	4	0.892551	0.677916	3.84403	3	1.17188	0.828539	3.15458	2.67133	5	3	1.39789	0.999736	2.94739	3	1.21088	0.906103	3.51736	3	1.79754	0.873293	2.24442	3	0.743849	0.987945	2.85763	5	1.13784	0.999303	2.48219
mmu-miR-489-3p	0	0	5	5	1		0	5	1	0.971027	0	5	1	0.84809	0	6	1	0.772348	0	4	1		0	3	1	0.982515	0.145278	0.249884	5	3	0.930059	0.999736	0.18245	3	0.954334	0.96963	0.215767	3	0.976629	0.875095	0.0883927	3	0.8941	0.972761	0.0414476	5	0.865475	0.999303	0.243056
mmu-miR-490-3p	4.89873	4.72924	5	5	1.12466	0.92351	4.78967	5	1.04277	0.958656	4.46664	5	0.833584	0.883493	4.74084	6	1.00807	0.961739	4.60986	4	0.92058	0.972003	4.69708	3	0.977951	0.936707	1.72026	1.23591	5	3	1.39895	0.999736	3.02366	3	3.45275	0.507134	2.16841	3	1.90858	0.873293	3.01377	3	3.42917	0.972761	2.66967	5	2.70151	0.999303	1.43414
mmu-miR-490-5p	5.01594	5.1778	5	5	0.893873	0.929221	5.43436	5	1.19462	0.723653	5.05645	5	0.919325	0.971573	5.10619	6	0.951576	0.93962	4.78437	4	0.761317	0.619725	5.94583	3	1.70294	0.348986	4.27462	4.92767	5	3	0.635932	0.999736	4.3739	3	0.681237	0.906103	5.35756	3	1.34712	0.991995	4.95065	3	1.01605	0.972761	3.83181	5	0.467855	0.999303	2.97705
mmu-miR-491-3p	0.529621	0.544619	5	5	0.989658	0.954031	0.577956	5	1.02338	0.62905	0.319116	5	0.855297	0.635095	0.530296	6	0.990121	0.907574	0.418393	4	0.916225	0.618437	0.580001	3	1.02483	0.878467	0.521981	0.211128	5	3	1.24044	0.999736	0.21402	3	1.00201	0.956799	0.591774	3	1.30192	0.875095	0.0883927	3	0.918445	0.972761	0.159092	5	0.964574	0.999303	0.458894
mmu-miR-491-5p	2.4498	2.69918	5	5	0.841258	0.827075	3.27773	5	1.49335	0.437696	2.44485	5	0.838377	0.947178	2.50574	6	0.874519	0.745047	2.21871	4	0.716744	0.676585	2.62752	3	0.951542	0.898688	2.00698	2.83716	5	3	0.562458	0.999736	1.89652	3	0.521002	0.937644	2.52581	3	0.805886	0.887145	0.922708	3	0.265272	0.972761	2.03013	5	0.571558	0.999303	1.37466
mmu-miR-493-3p	1.34762	1.44816	5	5	0.932688	0.570218	1.43774	5	0.992803	0.693403	1.24899	5	0.871056	0.608008	1.34126	6	0.928584	0.821156	1.17825	4	0.829375	0.280272	1.01989	3	0.743155	0.754478	0.400187	0.130345	5	3	1.20568	0.999736	0.313428	3	1.13531	0.913574	0.312643	3	1.13469	0.933735	0.198683	3	1.04851	0.986558	0.408257	5	1.21244	0.999303	0.270837
mmu-miR-493-5p	2.38468	2.68847	5	5	0.81012	0.331555	2.78069	5	1.06601	0.789018	2.24381	5	0.734759	0.90996	2.66006	6	0.980501	0.941224	2.30316	4	0.765616	0.243824	2.36433	3	0.798775	0.897679	1.36139	1.6082	5	3	0.842761	0.999736	1.41772	3	0.876317	0.937644	1.56669	3	0.971641	0.886807	0.474485	3	0.455741	0.972761	1.15625	5	0.731053	0.999303	0.868711
mmu-miR-494-3p	0.0952338	0.0804249	5	5	1.01032	0.716331	0.061872	5	0.987223	0.921718	0.0743861	5	0.995823	0.84809	0.0700411	6	0.992828	0.971065	0.125358	4	1.03164	0.826717	0	3	0.945779	0.99232	0.15668	0.705201	5	3	0.683721	0.999736	0.253262	3	0.73106	0.937644	0.47666	3	0.853497	0.939119	0.108202	3	0.661128	0.972761	0.0668851	5	0.642462	0.999303	0.198501
mmu-miR-495-3p	3.87994	4.46204	5	5	0.667988	0.280601	4.2252	5	0.848599	0.587205	4.01976	5	0.735966	0.931928	4.26602	6	0.872954	0.848916	3.93204	4	0.692552	0.230745	4.34351	3	0.921122	0.981788	5.20283	5.83334	5	3	0.64595	0.999736	5.43962	3	0.761165	0.953345	5.89104	3	1.04081	0.887145	3.36558	3	0.180772	0.972761	4.95657	5	0.544587	0.999303	4.69974
mmu-miR-495-5p	4.50461	4.30161	5	5	1.15109	0.780197	4.49564	5	1.14396	0.762662	4.41001	5	1.07804	0.974539	4.46801	6	1.12226	0.80722	4.21545	4	0.942029	0.844926	4.54265	3	1.18185	0.781334	3.11554	2.39577	5	3	1.64693	0.999736	2.95985	3	1.47845	0.855006	3.03188	3	1.55414	0.873293	3.27148	3	1.83491	0.972761	3.13152	5	1.66526	0.999303	3.38271
mmu-miR-496a-3p	3.26786	3.35497	5	5	0.941408	0.498146	3.4969	5	1.10338	0.608518	3.2911	5	0.956697	0.90996	3.45037	6	1.06837	0.88259	2.94718	4	0.753778	0.305591	4.43434	3	2.11312	0.754478	3.95976	4.23694	5	3	0.825204	0.999736	3.74152	3	0.709356	0.987971	4.34126	3	1.07498	0.873293	2.9947	3	0.422715	0.972761	3.54983	5	0.621095	0.999303	3.64788
mmu-miR-496a-5p	2.47157	2.42005	5	5	1.03636	0.898255	2.26864	5	0.900368	0.575997	2.17526	5	0.843938	0.865081	2.36295	6	0.961196	0.937838	2.32121	4	0.933781	0.705669	2.64456	3	1.16838	0.898057	1.56106	0.651299	5	3	1.87874	0.999736	1.26425	3	1.52938	0.906103	1.2619	3	1.5269	0.853668	1.024	3	1.29478	0.972761	1.26082	5	1.52576	0.999303	1.50333
mmu-miR-497a-3p	1.37243	1.38141	5	5	0.993798	0.949026	1.57092	5	1.14038	0.560284	1.47421	5	1.06644	0.960133	1.44569	6	1.04557	0.989941	1.52792	4	1.10689	0.618437	2.18991	3	1.7514	0.619186	3.16042	2.51068	5	3	1.56888	0.999736	4.83963	3	5.02438	0.781544	4.11439	3	3.03923	0.881827	4.37691	3	3.64577	0.972761	4.25523	5	3.35089	0.999303	3.90874
mmu-miR-497a-5p	7.20798	7.36371	5	5	0.897681	0.799518	7.11014	5	0.838819	0.762662	7.28911	5	0.949606	0.953621	7.33001	6	0.976914	0.948457	7.32915	4	0.97633	0.98138	7.99204	3	1.54578	0.0920973	9.94729	9.19782	5	3	1.68117	0.999736	10.0532	3	1.80918	0.689674	10.4398	3	2.36531	0.887145	9.98483	3	1.72549	0.972761	10.3739	5	2.25969	0.999303	9.51037
mmu-miR-499-3p	0.0706974	0	5	5	1.05022	0.949026	0.0745581	5	1.05304	0.969973	0.114396	5	1.08252	0.883493	0.0872357	6	1.06233	0.93962	0	4	1	0.676585	0	3	1	0.810297	0	0.0447698	5	3	0.969444	0.999736	0.0757705	3	1.02172	0.906103	0.111913	3	1.04764	0.873293	0	3	0.969444	0.986558	0.0414476	5	0.9977	0.999303	0
mmu-miR-499-5p	0.22514	0.363616	5	5	0.908478	0.551376	0.339357	5	0.983325	0.966343	0.426736	5	1.04472	0.98613	0.37783	6	1.0099	0.93962	0.422698	4	1.0418	0.999753	0.105854	3	0.836384	0.519489	0.885614	0.620134	5	3	1.20204	0.999736	1.03156	3	1.33	0.913574	0.895595	3	1.21038	0.887145	0.391259	3	0.8533	0.972761	0.552215	5	0.954013	0.999303	0.666476
mmu-miR-500-3p	7.67796	7.4954	5	5	1.1349	0.997409	8.27741	5	1.71953	0.493596	7.47748	5	0.987661	0.974539	7.7074	6	1.15829	0.941224	7.51746	4	1.01541	0.814361	8.06563	3	1.48477	0.674303	6.72248	6.27134	5	3	1.36712	0.999736	6.9779	3	1.63191	0.906103	7.1486	3	1.83688	0.873293	7.73313	3	2.75451	0.972761	7.04643	5	1.71129	0.999303	7.11348
mmu-miR-500-5p	0.385499	0.540783	5	5	0.897956	0.439712	0.398603	5	0.906149	0.488431	0.286635	5	0.838482	0.364912	0.310637	6	0.852548	0.0892884	0.369249	4	0.887898	0.345216	0.340799	3	0.87056	0.71702	0.398166	0.558541	5	3	0.894792	0.999736	0.479283	3	0.946545	0.987971	0.764734	3	1.15364	0.873293	0.325087	3	0.850596	0.972761	0.152775	5	0.754836	0.999303	0.498777
mmu-miR-501-3p	6.20669	6.22353	5	5	0.988395	0.99794	6.65941	5	1.35273	0.5022	6.19429	5	0.979935	0.996431	6.05815	6	0.891693	0.907574	6.29544	4	1.05111	0.602172	6.27137	3	1.03372	0.86821	5.69649	5.34296	5	3	1.27769	0.999736	5.56079	3	1.16298	0.913574	5.67379	3	1.25774	0.873293	6.14615	3	1.74496	0.972761	5.61405	5	1.20672	0.999303	4.86535
mmu-miR-501-5p	3.93829	4.16556	5	5	0.854251	0.530678	3.87496	5	0.81756	0.762662	3.79092	5	0.771298	0.635095	3.99391	6	0.887827	0.697407	4.00527	4	0.894843	0.496117	4.225	3	1.04206	0.99232	2.87828	2.05376	5	3	1.77095	0.999736	2.93593	3	1.84315	0.855006	2.91191	3	1.81272	0.873293	2.50477	3	1.367	0.972761	2.71782	5	1.58454	0.999303	2.87755
mmu-miR-504-3p	0.323222	0.426508	5	5	0.93091	0.681931	0.317728	5	0.927372	0.882198	0.326866	5	0.933265	0.894899	0.316632	6	0.926668	0.919524	0.184573	4	0.845611	0.750164	0.375066	3	0.964971	0.855695	0.0413295	0.130345	5	3	0.940164	0.999736	0.21402	3	1.05971	0.937644	0.312643	3	1.13469	0.979652	0.108202	3	0.984769	0.973507	0.316506	5	1.13773	0.999303	0.198501
mmu-miR-504-5p	0.177951	0.0641602	5	5	1.08207	0.79462	0.0862289	5	1.01541	0.837424	0	5	0.956502	0.953574	0.145932	6	1.05832	0.832051	0.0383157	4	0.982245	0.77824	0.0538974	3	0.992912	0.973108	0	0	5	3	1		0	3	1		0	3	1		0	3	1	0.973507	0	5	1		0
mmu-miR-505-3p	0.765654	1.29586	5	5	0.692455	0.159205	1.15823	5	0.909009	0.657527	1.24714	5	0.966791	0.912953	1.34434	6	1.03417	0.996775	1.21518	4	0.945608	0.741243	1.80409	3	1.4223	0.774139	1.35765	0.878992	5	3	1.39344	0.999736	1.19797	3	1.24745	0.906103	1.6802	3	1.74256	0.873293	0.766349	3	0.924892	0.986558	0.740157	5	0.908252	0.999303	0.731696
mmu-miR-505-5p	2.92315	3.23904	5	5	0.803358	0.367921	2.78069	5	0.727818	0.539171	3.006	5	0.850843	0.653429	3.15561	6	0.943812	0.697407	3.34609	4	1.07702	0.975994	3.20773	3	0.978531	0.933823	3.03636	3.15177	5	3	0.92312	0.999736	3.35659	3	1.15254	0.906103	3.10584	3	0.968665	0.982124	2.24442	3	0.533162	0.972761	3.01194	5	0.907624	0.999303	3.37799
mmu-miR-5099	3.95743	4.52777	5	5	0.67346	0.5468	4.67264	5	1.10563	0.555013	4.7066	5	1.13197	0.782579	4.88825	6	1.28385	0.702086	3.77422	4	0.593145	0.490621	4.49717	3	0.979017	0.969345	4.16067	5.1179	5	3	0.515044	0.999736	4.57674	3	0.687221	0.970869	4.30894	3	0.570794	0.875095	4.31092	3	0.571579	0.972761	4.41344	5	0.613674	0.999303	4.51023
mmu-miR-5101	0	0	5	5	1	0.945703	0	5	1		0.0583318	5	1.04126	0.865081	0.0624162	6	1.04421	0.697407	0.085417	4	1.06099	0.497743	0.105854	3	1.07613	0.801153	0.158656	0.343134	5	3	0.879968	0.999736	0.400354	3	1.04046	0.956799	0.338651	3	0.996897	0.979652	0.250422	3	0.937759	0.972761	0.0668851	5	0.825735	0.999303	0.160926
mmu-miR-5103	0.325773	0.287675	5	5	1.02676	0.874697	0.336759	5	1.03461	0.837424	0.298024	5	1.0072	0.999234	0.0570029	6	0.852238	0.4905	0.138218	4	0.90159	0.957549	0.29004	3	1.00164	0.916861	0	0	5	3	1	0.999736	0	3	1		0.0314626	3	1.02205	0.886807	0	3	1		0	5	1	0.999303	0
mmu-miR-5106	0.138092	0.15791	5	5	0.986357	0.926936	0.233001	5	1.05343	0.922638	0.220385	5	1.04426	0.915434	0.29596	6	1.10042	0.848916	0.106516	4	0.965004	0.908567	0.340799	3	1.13515	0.883952	0.120598	0	5	3	1.08719	0.999736	0.0757705	3	1.05392	0.913574	0.248787	3	1.18821	0.873293	0	3	1		0	5	1	0.999303	0.102186
mmu-miR-5108	0	0	5	5	1	0.911237	0	5	1	0.923074	0	5	1	0.971573	0.0624162	6	1.04421	0.848916	0.0257746	4	1.01803	0.975063	0	3	1		0	0	5	3	1		0	3	1		0	3	1		0	3	1		0	5	1		0
mmu-miR-511-3p	0	0	5	5	1	0.840868	0.136813	5	1.09947	0.513874	0.150425	5	1.1099	0.883493	0.155579	6	1.11387	0.697407	0.0730728	4	1.05195	0.956194	0	3	1	0.933823	0.400187	0.555709	5	3	0.897807	0.999736	0.437916	3	0.921596	0.989519	0.929002	3	1.29531	0.873293	0.171681	3	0.766295	0.972761	0.416968	5	0.908311	0.999303	0.329866
mmu-miR-5110	0	0	5	5	1		0	5	1		0	5	1		0	6	1		0	4	1		0	3	1		0	0	5	3	1		0	3	1		0	3	1		0	3	1		0	5	1		0
mmu-miR-5113	2.5927	2.93565	5	5	0.788426	0.331555	2.6922	5	0.844719	0.531824	2.702	5	0.850478	0.764187	2.765	6	0.888438	0.71918	2.65168	4	0.821325	0.531786	3.24039	3	1.2352	0.71702	2.18894	2.31049	5	3	0.919203	0.999736	2.55911	3	1.18807	0.987971	2.51906	3	1.15554	0.91525	2.46674	3	1.11439	0.976095	2.40176	5	1.06531	0.999303	2.30066
mmu-miR-5114	0.38634	0.412518	5	5	0.982018	0.949026	0.690168	5	1.21222	0.533823	0.552073	5	1.10156	0.999234	0.736374	6	1.25167	0.50305	1.25127	4	1.7885	0.0309153	0.296772	3	0.922905	0.955055	0.285768	0.211128	5	3	1.0531	0.999736	0.291465	3	1.05726	0.96535	0.43591	3	1.1686	0.881827	0.433472	3	1.16663	0.972761	0.432694	5	1.166	0.999303	0.627335
mmu-miR-5116	0	0.156602	5	5	0.897136	0.364539	0	5	0.897136	0.531831	0	5	0.897136	0.903455	0	6	0.897136	0.521328	0.0383157	4	0.921281	0.585854	0	3	0.897136		0	0	5	3	1		0.0757705	3	1.05392		0.0382772	3	1.02689		0	3	1		0	5	1		0.140298
mmu-miR-5119	0.116957	0.0811145	5	5	1.02516	0.934121	0.0862289	5	1.00355	0.977804	0	5	0.945327	0.84809	0.106863	6	1.01801	0.842874	0.0747152	4	0.995574	0.999753	0.29004	3	1.15583	0.810297	0	0	5	3	1	0.999736	0	3	1	0.956523	0	3	1	0.951574	0	3	1	0.973507	0.0414476	5	1.02915	0.999303	0
mmu-miR-5121	0.33896	0.80346	5	5	0.724722	0.391371	0.728826	5	0.949583	0.816963	0.823156	5	1.01375	0.960133	0.908526	6	1.07554	0.93962	0.398962	4	0.755499	0.523494	0.425018	3	0.769268	0.933686	0.763395	1.0289	5	3	0.831906	0.999736	0.960305	3	0.953565	0.937644	1.12632	3	1.06986	0.9045	0.171681	3	0.552015	0.994647	0.853354	5	0.885431	0.999303	0.489228
mmu-miR-5122	0.423516	0.363616	5	5	1.04239	0.874697	0.524258	5	1.11778	0.531831	0.286635	5	0.94804	0.923458	0.305799	6	0.960716	0.859547	0.436401	4	1.05174	0.98138	0.340799	3	0.984309	0.973108	0.562423	0.663823	5	3	0.932128	0.999736	0.344395	3	0.801387	0.936462	0.569455	3	0.936682	0.904076	1.82018	3	2.22893	0.972761	0.739377	5	1.05377	0.999303	0.586423
mmu-miR-5125	0.0623161	0.0804249	5	5	0.987526	0.860362	0	5	0.945779	0.870241	0.150425	5	1.04972	0.999234	0.179677	6	1.07122	0.719666	0.100473	4	1.01399	0.975994	0.251358	3	1.12579	0.817291	0.0744669	0.149977	5	3	0.949007	0.999736	0.0894526	3	0.958916	0.937644	0.0755649	3	0.949729	0.979652	0	3	0.901265	0.972761	0.0668851	5	0.944032	0.999303	0.0519977
mmu-miR-5126	1.95085	1.14645	5	5	1.74641	0.70045	1.82613	5	1.60178	0.531831	1.57441	5	1.34532	0.951576	1.77153	6	1.54229	0.716923	1.56038	4	1.33231	0.817925	1.90547	3	1.69234	0.776621	1.21679	0.488272	5	3	1.65694	0.999736	1.36018	3	1.83009	0.906103	1.21591	3	1.65592	0.939119	2.98763	3	5.65435	0.972761	1.68486	5	2.29197	0.999303	0.411746
mmu-miR-5128	0.121039	0.0804249	5	5	1.02855	0.983193	0.261357	5	1.13362	0.531831	0.156694	5	1.05429	0.966347	0.193475	6	1.08151	0.856497	0.251747	4	1.12609	0.619725	0.455358	3	1.29678	0.818138	0	0	5	3	1	0.999736	0.0894526	3	1.06397	0.937644	0.0924014	3	1.06614	0.948639	0.108202	3	1.07788	0.972761	0.159092	5	1.11658	0.999303	0.0519977
mmu-miR-5129-3p	0.596256	0.363616	5	5	1.17498	0.973139	0.285813	5	0.947499	0.820824	0.61271	5	1.18846	0.953574	0.672064	6	1.23837	0.786474	0.586868	4	1.16736	0.999753	0.616279	3	1.1914	0.995484	0.120598	0.0447698	5	3	1.05397	0.999736	0.216326	3	1.12627	0.763307	0.313275	3	1.20456	0.873293	0.0883927	3	1.0307	0.972761	0.0817376	5	1.02596	0.999303	0.048298
mmu-miR-5129-5p	0.419843	0.330501	5	5	1.06388	0.898232	0.524258	5	1.14374	0.93789	0.469507	5	1.10115	0.947178	0.527632	6	1.14642	0.834521	0.522958	4	1.14271	0.690543	0.580001	3	1.1888	0.810297	0.285768	0.360271	5	3	0.949669	0.999736	0.479283	3	1.08599	0.913574	0.718336	3	1.28171	0.873293	0.0551154	3	0.809355	0.972761	0.464273	5	1.07475	0.999303	0.160926
mmu-miR-5130	0	0.0521078	5	5	0.964526	0.758487	0.0862289	5	1.02393	0.787539	0	5	0.964526	0.792369	0	6	0.964526	0.745047	0	4	0.964526	0.73866	0	3	0.964526		0.285768	0	5	3	1.21906		0	3	1		0.0382772	3	1.02689		0.347774	3	1.2726		0	5	1		0
mmu-miR-5132-3p	0.0623161	0.0521078	5	5	1.0071	0.70047	0.061872	5	1.00679	0.881799	0.0598826	5	1.0054	0.942537	0	6	0.964526	0.941224	0.0506599	4	0.998997	0.829321	0	3	0.964526	0.933823	0.158656	0.0937322	5	3	1.04603	0.999736	0.161198	3	1.04787	0.913574	0.261146	3	1.12304	0.873293	0.198683	3	1.07546	0.972761	0.0784091	5	0.989435	0.999303	0
mmu-miR-5132-5p	0.570995	0.837126	5	5	0.831546	0.925405	1.00557	5	1.12384	0.612262	0.61271	5	0.855942	0.933058	0.686968	6	0.901152	0.981978	0.551546	4	0.820412	0.594223	0.752901	3	0.943291	0.949047	1.22551	0.786536	5	3	1.35564	0.999736	0.789078	3	1.00176	0.989519	0.807693	3	1.01477	0.979652	0.799006	3	1.00868	0.972761	0.921169	5	1.09781	0.999303	0.891833
mmu-miR-5134-3p	0.177951	0.156602	5	5	1.01491	0.949026	0.136813	5	0.986377	0.743013	0.117378	5	0.973179	0.84809	0.220132	6	1.04502	0.95413	0.144091	4	0.991365	0.806953	0.204468	3	1.03374	0.898274	0.0815079	0.264695	5	3	0.880755	0.999736	0.23551	3	0.979974	0.937644	0.147368	3	0.921895	0.95183	0.256662	3	0.994447	0.972761	0.196267	5	0.953677	0.999303	0.197611
mmu-miR-5134-5p	0.179412	0.363616	5	5	0.880134	0.591502	0.339357	5	0.983325	0.895831	0.366059	5	1.00169	0.960304	0.47022	6	1.07669	0.654937	0.347666	4	0.989005	0.957549	0.29004	3	0.950279	0.898303	0.338977	0.211128	5	3	1.09266	0.999736	0.400354	3	1.14015	0.855006	0.207061	3	0.997185	0.979652	0.347774	3	1.09935	0.972761	0.437588	5	1.16996	0.999303	0.329866
mmu-miR-532-3p	3.42105	3.5927	5	5	0.887825	0.945703	4.31337	5	1.64794	0.531824	3.48174	5	0.92597	0.936174	3.52906	6	0.956841	0.989941	3.46074	4	0.912588	0.728	3.97237	3	1.30104	0.754478	4.62471	5.26895	5	3	0.63983	0.999736	4.73621	3	0.691242	0.970869	4.89704	3	0.772758	0.890172	4.82252	3	0.73386	0.986558	4.37437	5	0.537904	0.999303	3.62392
mmu-miR-532-5p	8.93512	9.0964	5	5	0.894229	0.27586	8.87535	5	0.857936	0.508711	8.97012	5	0.916185	0.704962	9.01314	6	0.943917	0.57395	8.92429	4	0.887539	0.335889	9.59601	3	1.41382	0.374725	8.78262	7.96351	5	3	1.76432	0.999736	8.42796	3	1.37979	0.98833	8.5686	3	1.52108	0.991995	9.32504	3	2.56958	0.972761	8.57374	5	1.5265	0.999303	8.76173
mmu-miR-539-3p	0.202478	0.412518	5	5	0.864513	0.414031	0.136589	5	0.825918	0.5022	0.220137	5	0.87516	0.94433	0.343579	6	0.953338	0.866796	0.209725	4	0.868867	0.305591	0.29004	3	0.918608	0.898057	0	0	5	3	1		0.112214	3	1.08089		0.0924014	3	1.06614		0	3	1		0	5	1		0.0419454
mmu-miR-539-5p	0.53806	1.07269	5	5	0.690334	0.330874	0.873866	5	0.871259	0.568163	0.77764	5	0.815042	0.635095	0.691026	6	0.76755	0.448695	0.465539	4	0.65649	0.0917251	1.39668	3	1.25178	0.801153	1.1697	1.639	5	3	0.722314	0.999736	1.42997	3	0.865119	0.989519	1.85121	3	1.15846	0.873293	0.396078	3	0.422515	0.972761	1.22584	5	0.750972	0.999303	0.861609
mmu-miR-540-3p	5.71315	6.07515	5	5	0.778088	0.537773	6.05835	5	0.988421	0.791918	5.52922	5	0.684951	0.704962	5.6698	6	0.755052	0.383987	5.63125	4	0.735143	0.152122	5.91605	3	0.895583	0.837769	4.00747	3.60207	5	3	1.32446	0.999736	3.58907	3	0.991031	0.989519	3.78077	3	1.13186	0.983488	4.72406	3	2.17648	0.972761	3.93895	5	1.26302	0.999303	3.73671
mmu-miR-540-5p	4.89903	5.04705	5	5	0.902492	0.570351	4.93376	5	0.92448	0.548978	4.76283	5	0.821188	0.635251	4.80021	6	0.842744	0.37023	4.71261	4	0.793092	0.48343	4.47512	3	0.672717	0.825664	2.39826	1.80062	5	3	1.51323	0.999736	3.33383	3	2.89429	0.471334	3.6102	3	3.5054	0.873293	2.47231	3	1.59294	0.972761	2.79614	5	1.99379	0.999303	2.32689
mmu-miR-541-3p	1.10276	1.17529	5	5	0.950972	0.904795	0.966942	5	0.865528	0.729403	1.28015	5	1.07539	0.90996	1.09268	6	0.944349	0.907574	0.979618	4	0.873167	0.395299	1.84714	3	1.59312	0.738252	0.881891	1.16469	5	3	0.821993	0.999736	1.11267	3	0.964581	0.989519	1.12632	3	0.973756	0.96012	1.024	3	0.907085	0.972761	0.877976	5	0.819766	0.999303	0.936994
mmu-miR-541-5p	9.94287	10.1064	5	5	0.89284	0.494511	10.1102	5	1.00264	0.531824	10.0538	5	0.964218	0.84809	10.0098	6	0.935241	0.580326	9.90158	4	0.867651	0.246776	10.0771	3	0.979917	0.952231	8.73539	8.67405	5	3	1.04344	0.999736	8.53525	3	0.908277	0.989519	8.57056	3	0.930777	0.886807	7.89554	3	0.582969	0.972761	8.73655	5	1.04428	0.999303	9.05655
mmu-miR-542-3p	0	0.486772	5	5	0.71362	0.330181	0.261357	5	0.855349	0.531831	0.156694	5	0.795494	0.773195	0.0586516	6	0.74323	0.522254	0.159994	4	0.797315	0.496117	0.199687	3	0.819557	0.687261	0.149948	0.241945	5	3	0.938223	0.999736	0.161198	3	0.945568	0.970162	0.215767	3	0.982018	0.996481	0	3	0.845604	0.972761	0.232508	5	0.99348	0.999303	0.243056
mmu-miR-543-3p	3.93673	4.48069	5	5	0.685888	0.280601	4.12474	5	0.781356	0.539171	3.90802	5	0.672373	0.798469	4.27619	6	0.867842	0.848916	4.03189	4	0.732656	0.496117	3.85177	3	0.646661	0.810297	4.15587	4.10528	5	3	1.03569	0.999736	4.10396	3	0.999086	0.921182	4.83451	3	1.65776	0.873293	2.98763	3	0.460845	0.999777	3.68946	5	0.749593	0.999303	3.10994
mmu-miR-543-5p	5.71386	5.91357	5	5	0.870723	0.537773	5.69961	5	0.862163	0.555013	5.40266	5	0.70178	0.800589	5.86951	6	0.969917	0.848916	5.58809	4	0.79803	0.327983	6.45346	3	1.45386	0.888662	5.19833	4.70187	5	3	1.41075	0.999736	5.12813	3	1.34374	0.855863	5.30777	3	1.52193	0.873293	4.83599	3	1.09743	0.972761	4.67086	5	0.978733	0.999303	4.29866
mmu-miR-544-3p	2.4641	3.09887	5	5	0.644044	0.113865	2.83485	5	0.832767	0.513874	2.48631	5	0.654035	0.622963	2.63955	6	0.727331	0.352154	2.07148	4	0.490597	0.202469	3.31921	3	1.16501	0.817291	2.30541	1.9865	5	3	1.24738	0.999736	2.73008	3	1.67432	0.906103	2.97382	3	1.9825	0.873293	1.59693	3	0.763358	0.986558	2.26847	5	1.21585	0.999303	2.54704
mmu-miR-544-5p	0.34818	0.451043	5	5	0.931184	0.959182	0.178183	5	0.827677	0.810926	0.544899	5	1.06722	0.883497	0.340189	6	0.92604	0.88259	0.359415	4	0.938463	0.908955	0.375066	3	0.948699	0.898057	0.0541395	0.0447698	5	3	1.00652	0.999736	0.173681	3	1.09347	0.832607	0.215767	3	1.12584	0.873293	0.0883927	3	1.0307	0.972761	0.184323	5	1.10156	0.999303	0.122346
mmu-miR-547-3p	0.22514	0.184507	5	5	1.02857	0.99794	0.136813	5	0.967481	0.878246	0.145124	5	0.973071	0.974539	0.222219	6	1.02648	0.892799	0.188462	4	1.00274	0.975063	0.251358	3	1.04743	0.883952	1.11268	1.27402	5	3	0.894196	0.999736	1.44655	3	1.12704	0.96535	1.74378	3	1.38488	0.873293	1.44013	3	1.12203	0.972761	1.33256	5	1.04141	0.999303	1.26052
mmu-miR-551b-3p	8.10525	8.5239	5	5	0.748126	0.171806	8.12837	5	0.760212	0.532664	8.42052	5	0.930848	0.898072	8.37747	6	0.903484	0.670582	7.95515	4	0.674202	0.496117	9.04276	3	1.43282	0.687261	4.734	3.96038	5	3	1.70955	0.999736	5.45913	3	2.82598	0.767319	5.85329	3	3.71383	0.873293	4.32782	3	1.29006	0.972761	3.99037	5	1.02101	0.999303	4.46132
mmu-miR-551b-5p	1.18206	1.32234	5	5	0.907343	0.5468	1.21075	5	0.925568	0.513874	1.18264	5	0.907705	0.704962	1.41322	6	1.06502	0.88259	1.04688	4	0.826184	0.283838	1.75497	3	1.34969	0.933823	0.156717	0.395267	5	3	0.847597	0.999736	0.249425	3	0.903852	0.98833	0.373793	3	0.985226	0.890172	0.198683	3	0.872614	0.972761	0.159092	5	0.848993	0.999303	0.287114
mmu-miR-5615-3p	0.0623161	0.0521078	5	5	1.0071	0.696234	0.136589	5	1.06031	0.555013	0.0804732	5	1.01986	0.74139	0.0324945	6	0.986497	0.848916	0.113299	4	1.04333	0.613676	0.156003	3	1.07467	0.810297	0.277256	0.619005	5	3	0.789084	0.999736	0.395327	3	0.856379	0.956799	0.43591	3	0.880811	0.983488	0.400438	3	0.859419	0.994647	0.464273	5	0.898299	0.999303	0.308373
mmu-miR-5616-3p	0	0.0737278	5	5	0.95018	0.87835	0	5	0.95018	0.755484	0	5	0.95018	0.862101	0.0482115	6	0.982469	0.996775	0	4	0.95018	0.676585	0	3	0.95018	0.898274	0.158656	0.0447698	5	3	1.08214	0.999736	0.0454195	3	1.00045	0.970869	0	3	0.969444	0.988534	0	3	0.969444		0	5	0.969444	0.999303	0
mmu-miR-5616-5p	0	0	5	5	1	0.79462	0.167593	5	1.12318	0.586811	0.077172	5	1.05495	0.89982	0.0245084	6	1.01713	0.941224	0.110107	4	1.07931	0.703859	0	3	1	0.984771	0	0.0476272	5	3	0.967526	0.999736	0	3	0.967526	0.832607	0.0463186	3	0.999093	0.898155	0	3	0.967526		0.0414476	5	0.995726	0.999303	0
mmu-miR-5617-5p	0.85087	0.749854	5	5	1.07253	0.874697	0.966942	5	1.16238	0.531824	0.766754	5	1.01178	0.988611	0.713851	6	0.975353	0.88259	0.503122	4	0.842803	0.816619	0.785126	3	1.02475	0.933823	0.482631	0.324406	5	3	1.11591	0.999736	0.647268	3	1.25081	0.790727	0.527026	3	1.15079	0.873293	0.57741	3	1.19169	0.972761	0.605949	5	1.21549	0.999303	0.627335
mmu-miR-5620-5p	0.0952338	0.14387	5	5	0.96685	0.575307	0.136589	5	0.994966	0.571428	0	5	0.905088	0.635251	0.179677	6	1.02513	0.953415	0.219441	4	1.05378	0.883411	0	3	0.905088	0.810297	0.145278	0.171302	5	3	0.982123	0.999736	0.186396	3	1.01052	0.956523	0.215767	3	1.0313	0.892853	0.0693128	3	0.931747	0.972761	0	5	0.888041	0.999303	0.048298
mmu-miR-5623-5p	0.0623161	0.150996	5	5	0.940383	0.537773	0	5	0.900629	0.531831	0.17267	5	1.01514	0.966347	0.113507	6	0.974349	0.842874	0.184573	4	1.02355	0.975994	0.375066	3	1.16802	0.810297	0	0	5	3	1		0	3	1	0.96535	0.111913	3	1.08066	0.873293	0.0551154	3	1.03894	0.972761	0.0668851	5	1.04745	0.999303	0.0419454
mmu-miR-5624-3p	0	0	5	5	1	0.934121	0	5	1	0.882198	0	5	1		0	6	1	0.907574	0	4	1	0.756891	0	3	1		0.0413295	0.130345	5	3	0.940164	0.999736	0.109441	3	0.985615	0.98435	0.121932	3	0.994185	0.963194	0	3	0.913613	0.972761	0	5	0.913613	0.999303	0
mmu-miR-5627-3p	0.184568	0.125588	5	5	1.04173	0.319004	0.167593	5	1.02954	0.816963	0.220385	5	1.06791	0.395248	0.112266	6	0.990808	0.853523	0.25053	4	1.09046	0.0985596	0	3	0.91663	0.990612	0	0.0881921	5	3	0.940701	0.999736	0.364963	3	1.21148	0.65965	0.403422	3	1.24421	0.873293	0.159405	3	1.0506	0.972761	0.196267	5	1.07779	0.999303	0.268154
mmu-miR-5710	0.122052	0	5	5	1.08828	0.696234	0.061872	5	1.04382	0.762079	0.077172	5	1.05495	0.953574	0.106863	6	1.07688	0.834521	0	4	1	0.98138	0.204468	3	1.15226	0.810297	0.0769213	0	5	3	1.05476	0.999736	0.0383826	3	1.02696	0.933269	0.0314626	3	1.02205	0.880665	0.0551154	3	1.03894	0.972761	0.0784091	5	1.05585	0.999303	0.102186
mmu-miR-574-3p	4.6083	4.5112	5	5	1.06962	0.896074	4.45009	5	0.958526	0.977804	4.74849	5	1.17878	0.953574	4.63634	6	1.09061	0.948457	4.80929	4	1.22951	0.593199	5.07291	3	1.47602	0.519489	4.40298	4.40635	5	3	0.997666	0.999736	4.57741	3	1.12588	0.935341	4.91184	3	1.4196	0.873293	3.56388	3	0.557687	0.987945	4.60566	5	1.14814	0.999303	3.60305
mmu-miR-574-5p	4.6727	4.66712	5	5	1.00388	0.980549	4.56927	5	0.934425	0.905962	4.7875	5	1.08702	0.903455	4.77373	6	1.07669	0.704918	5.15634	4	1.40369	0.0609802	4.75771	3	1.06481	0.898303	3.52542	3.22534	5	3	1.23121	0.999736	3.8848	3	1.57949	0.936462	3.78892	3	1.47793	0.873293	2.50413	3	0.606587	0.972761	3.7323	5	1.42105	0.999303	4.23822
mmu-miR-582-3p	0.608909	0.704155	5	5	0.936112	0.934121	0.517166	5	0.878437	0.569085	0.746825	5	1.03002	0.947178	0.721579	6	1.01215	0.961739	0.609797	4	0.936689	0.787111	0.383523	3	0.800719	0.689817	1.9976	1.5591	5	3	1.3552	0.999736	2.0071	3	1.36415	0.906103	2.20252	3	1.56203	0.873293	1.14222	3	0.749047	0.972761	1.74881	5	1.14054	0.999303	1.54021
mmu-miR-582-5p	4.54734	5.06644	5	5	0.697807	0.846559	4.6331	5	0.740544	0.531831	4.65404	5	0.751373	0.886667	4.89604	6	0.888595	0.853523	4.51878	4	0.684127	0.564862	5.05656	3	0.993175	0.754478	6.46605	5.45086	5	3	2.02118	0.999736	6.04487	3	1.50944	0.781544	6.2274	3	1.71302	0.873293	5.62089	3	1.12508	0.972761	6.31059	5	1.8147	0.999303	5.77227
mmu-miR-592-3p	0.177951	0.150996	5	5	1.01886	0.838075	0.167593	5	1.01157	0.833287	0.114396	5	0.97495	0.90996	0.222219	6	1.05061	0.974752	0.0605317	4	0.93922	0.868157	0.0538974	3	0.934911	0.933823	0.0377139	0.0476272	5	3	0.993152	0.999736	0.161198	3	1.0819	0.794421	0.0314626	3	0.988858	0.938757	0	3	0.967526		0	5	0.967526	0.999303	0.0950314
mmu-miR-592-5p	3.30817	3.95676	5	5	0.637907	0.457055	3.73003	5	0.854574	0.670219	3.71337	5	0.844762	0.929962	3.89381	6	0.957309	0.919524	3.45967	4	0.708534	0.366939	4.94291	3	1.98089	0.348986	2.76562	2.59526	5	3	1.12534	0.999736	3.13463	3	1.45334	0.906103	3.35586	3	1.6942	0.873293	1.91261	3	0.62302	0.972761	2.38575	5	0.864833	0.999303	3.44743
mmu-miR-598-3p	6.45594	6.50122	5	5	0.969104	0.949026	6.352	5	0.901737	0.666859	6.22925	5	0.828185	0.812648	6.34997	6	0.900471	0.848916	6.2527	4	0.841761	0.705669	6.65927	3	1.11578	0.853123	7.63286	6.93928	5	3	1.61728	0.999736	7.85233	3	1.88301	0.906103	7.80943	3	1.82784	0.873293	7.30427	3	1.28787	0.972761	7.33577	5	1.3163	0.999303	8.00551
mmu-miR-598-5p	0.529621	0.366448	5	5	1.11975	0.70045	0.67522	5	1.23865	0.513874	0.350203	5	0.988803	0.951325	0.470232	6	1.07459	0.88259	0.457417	4	1.06509	0.957549	0.375066	3	1.00599	0.977063	0.926692	1.92796	5	3	0.499562	0.999736	1.07412	3	0.553312	0.906103	0.996252	3	0.524239	0.96012	0.814116	3	0.462063	0.972761	0.740157	5	0.438972	0.999303	0.797036
mmu-miR-615-3p	0.140592	0	5	5	1.10236	0.364539	0.0862289	5	1.06159	0.555013	0	5	1	0.883493	0.177392	6	1.13084	0.426807	0.230653	4	1.17337	0.394347	0.156003	3	1.1142	0.801153	1.00466	1.15654	5	3	0.900073	0.999736	1.87178	3	1.64176	0.913574	2.17876	3	2.03104	0.873293	1.21962	3	1.04469	0.995622	0.97599	5	0.882365	0.999303	1.07106
mmu-miR-6236	0.487275	0.230824	5	5	1.19454	0.705007	0.376757	5	1.10645	0.974416	0.220385	5	0.99279	0.960304	0.370367	6	1.10156	0.919524	0.28409	4	1.03761	0.906991	0.424439	3	1.14363	0.933823	1.10264	0.0937322	5	3	2.01239	0.999736	0.416778	3	1.25097	0.913574	0.371435	3	1.21226	0.873293	1.19225	3	2.14135	0.972761	0.476093	5	1.30347	0.999303	0.0950314
mmu-miR-6238	1.70127	0.968085	5	5	1.6623	0.795779	1.62953	5	1.58166	0.834032	1.17875	5	1.15722	0.953574	1.51025	6	1.45615	0.848916	0.932423	4	0.975584	0.775811	1.31295	3	1.27003	0.898303	1.52293	0.619005	5	3	1.87115	0.999736	2.05469	3	2.7051	0.790727	1.18826	3	1.48375	0.886807	1.46069	3	1.79214	0.972761	1.78855	5	2.2494	0.999303	0.888389
mmu-miR-6239	0.419843	0.548614	5	5	0.91461	0.817951	0.746319	5	1.14687	0.5022	0.544899	5	0.997429	0.974539	0.593361	6	1.0315	0.919524	0.450043	4	0.933958	0.835431	0.29004	3	0.835914	0.915828	0.252414	0.304447	5	3	0.964576	0.999736	0.112214	3	0.87525	0.790727	0.111913	3	0.875067	0.873293	0.171681	3	0.912081	0.972761	0.120933	5	0.880556	0.999303	0.122346
mmu-miR-6240	3.39816	2.68627	5	5	1.63795	0.910447	3.10845	5	1.33995	0.9726	3.35893	5	1.594	0.988611	3.76282	6	2.10898	0.848916	2.7866	4	1.07201	0.906469	3.17501	3	1.40322	0.969345	2.39826	2.26237	5	3	1.09877	0.999736	3.71807	3	2.74289	0.850177	3.66759	3	2.64859	0.875095	2.44345	3	1.13373	0.991554	2.96083	5	1.62278	0.999303	1.57268
mmu-miR-6395	0.487275	0.705423	5	5	0.859668	0.615831	0.692352	5	0.990981	0.971027	0.579694	5	0.916541	0.974539	0.593391	6	0.925284	0.91759	0.624564	4	0.945494	0.77824	0.603665	3	0.931897	0.879878	0.579227	0.343134	5	3	1.1778	0.999736	0.596202	3	1.19174	0.913574	0.807045	3	1.37928	0.873293	0.396078	3	1.03738	0.994647	0.740157	5	1.31679	0.999303	0.528648
mmu-miR-6418-3p	0.779473	0.628274	5	5	1.11049	0.822366	0.636288	5	1.00557	0.98968	0.77764	5	1.10908	0.963557	0.539332	6	0.940212	0.88259	0.555108	4	0.95055	0.728	0.974471	3	1.27121	0.810297	0.285768	0.522384	5	3	0.848734	0.999736	0.283007	3	0.847111	0.956799	0.460916	3	0.958288	0.925303	0.302937	3	0.858894	0.985168	0.232508	5	0.817972	0.999303	0.226782
mmu-miR-6481	0	0.0737278	5	5	0.95018	0.824397	0	5	0.95018		0	5	0.95018		0	6	0.95018	0.977835	0	4	0.95018	0.705669	0	3	0.95018	0.933823	0	0.0447698	5	3	0.969444	0.999736	0.0454195	3	1.00045	0.956799	0.0314626	3	0.990819	0.886807	0	3	0.969444	0.986558	0	5	0.969444	0.999303	0.0827056
mmu-miR-6516-3p	0.0623161	0.125588	5	5	0.957091	0.730662	0.376189	5	1.1897	0.602965	0.0804732	5	0.969213	0.931928	0.0544302	6	0.951874	0.404154	0	4	0.91663		0.251358	3	1.09109	0.931035	0.110307	0.0447698	5	3	1.04647	0.999736	0.161198	3	1.08405	0.964791	0.281068	3	1.17797	0.873293	0.108202	3	1.04495	0.972761	0.159092	5	1.08247	0.999303	0.308373
mmu-miR-652-3p	8.0511	8.33162	5	5	0.823292	0.417754	8.29189	5	0.972837	0.906188	8.24018	5	0.938581	0.971703	8.21975	6	0.925387	0.999159	7.93985	4	0.762192	0.609707	8.68272	3	1.27553	0.872135	8.76075	8.73647	5	3	1.01697	0.999736	8.74509	3	1.006	0.977539	8.84691	3	1.07956	0.875095	8.51034	3	0.854925	0.995259	8.7581	5	1.01511	0.999303	7.53832
mmu-miR-652-5p	0.815582	0.967169	5	5	0.90026	0.875854	0.848551	5	0.92107	0.914227	0.746825	5	0.858361	0.99405	0.859279	6	0.927945	0.989941	0.724564	4	0.845218	0.883411	0.964684	3	0.998279	0.835519	0.904465	1.136	5	3	0.851729	0.999736	1.20871	3	1.05169	0.970869	1.24508	3	1.07854	0.887145	0.325087	3	0.570022	0.972761	0.962774	5	0.886858	0.999303	1.43414
mmu-miR-653-3p	0	0	5	5	1		0	5	1		0	5	1		0	6	1		0	4	1		0	3	1		0	0.0517441	5	3	0.964769	0.999736	0.0281484	3	0.983778	0.936462	0.121932	3	1.04985	0.890145	0	3	0.964769	0.972761	0	5	0.964769	0.999303	0.0419454
mmu-miR-653-5p	0	0	5	5	1		0	5	1		0	5	1		0	6	1		0	4	1		0	3	1		0	0	5	3	1		0	3	1		0	3	1		0	3	1		0	5	1		0
mmu-miR-6538	0.373575	0.372092	5	5	1.00103	0.987222	0.167593	5	0.86784	0.781238	0.212555	5	0.895312	0.90996	0.39605	6	1.01675	0.957204	0.184823	4	0.878266	0.613676	0.296772	3	0.949131	0.966139	0.110307	0.223816	5	3	0.924337	0.999736	0.112214	3	0.92556	0.966347	0.261146	3	1.02621	0.927342	0.250422	3	1.01861	0.972761	0.307153	5	1.05947	0.999303	0.0419454
mmu-miR-6540-5p	0.765654	1.147	5	5	0.767719	0.414031	0.756596	5	0.762915	0.513874	0.766754	5	0.768305	0.622963	0.804901	6	0.788891	0.226781	0.668913	4	0.717927	0.2709	1.35542	3	1.15542	0.754478	1.86577	2.08939	5	3	0.856414	0.999736	1.52974	3	0.678467	0.993474	1.79643	3	0.816225	0.954321	1.19225	3	0.536952	0.972761	1.55854	5	0.69215	0.999303	0.731696
mmu-miR-664-3p	7.71598	7.94803	5	5	0.851425	0.709399	8.10674	5	1.11629	0.922638	7.81514	5	0.912002	0.974539	7.92762	6	0.985949	0.93962	7.8121	4	0.910082	0.601141	8.54967	3	1.51744	0.77292	7.37707	7.25782	5	3	1.08617	0.999736	7.25427	3	0.997546	0.936462	7.74119	3	1.39801	0.873293	6.54068	3	0.608304	0.995622	7.35471	5	1.06947	0.999303	7.20921
mmu-miR-664-5p	2.34889	2.48474	5	5	0.910134	0.894188	2.82128	5	1.26272	0.5022	2.45876	5	0.982158	0.883497	2.55897	6	1.0528	0.892799	2.68412	4	1.14821	0.690543	2.70476	3	1.16475	0.989609	2.20617	2.1989	5	3	1.00505	0.999736	2.42069	3	1.16617	0.913574	2.64833	3	1.3655	0.873293	1.79253	3	0.754517	0.972761	2.0216	5	0.884351	0.999303	1.70999
mmu-miR-665-3p	5.83289	6.00087	5	5	0.890091	0.846559	5.85576	5	0.904311	0.678425	5.6379	5	0.777562	0.90996	5.83208	6	0.88959	0.907574	5.58496	4	0.749549	0.635669	5.74357	3	0.836654	0.739392	3.96553	2.64699	5	3	2.49412	0.999736	3.91658	3	2.41092	0.790727	4.05496	3	2.65362	0.873293	3.06913	3	1.33991	0.972761	3.93372	5	2.43973	0.999303	3.47626
mmu-miR-665-5p	0	0.0737278	5	5	0.95018	0.606226	0.136813	5	1.0447	0.816963	0.077172	5	1.00239	0.953574	0.153504	6	1.05685	0.888677	0.076916	4	1.00221	0.975063	0.103296	3	1.02071	0.933823	0	0	5	3	1	0.999736	0	3	1	0.970869	0	3	1	0.951574	0	3	1		0.0414476	5	1.02915	0.999303	0
mmu-miR-666-3p	6.66921	6.96715	5	5	0.813417	0.234821	6.71217	5	0.838003	0.531824	6.45817	5	0.702723	0.608008	6.63227	6	0.792852	0.303994	6.43164	4	0.689916	0.411511	6.85461	3	0.92496	0.838519	4.37263	4.25249	5	3	1.08684	0.999736	5.00513	3	1.68488	0.763307	5.16911	3	1.88769	0.873293	4.85753	3	1.52103	0.972761	4.97709	5	1.65244	0.999303	4.55889
mmu-miR-666-5p	3.76814	3.82914	5	5	0.9586	0.911237	3.88655	5	1.0406	0.796274	3.48804	5	0.789442	0.90996	3.88523	6	1.03964	0.848916	3.59288	4	0.848943	0.492759	4.09393	3	1.20146	0.519489	2.73541	2.79192	5	3	0.961588	0.999736	2.93593	3	1.10498	0.906103	3.07705	3	1.21852	0.873293	2.71402	3	0.94744	0.972761	2.82538	5	1.02346	0.999303	2.47559
mmu-miR-667-3p	7.81886	7.57084	5	5	1.18758	0.817951	8.4742	5	1.87042	0.424492	7.99449	5	1.34132	0.976029	7.80866	6	1.17921	0.958959	7.73407	4	1.11979	0.957549	8.30547	3	1.66397	0.754478	6.98379	7.44867	5	3	0.724533	0.999736	7.66417	3	1.16111	0.936462	7.73476	3	1.21933	0.886807	6.72723	3	0.606492	0.987945	7.09491	5	0.782542	0.999303	6.79128
mmu-miR-667-5p	2.50357	2.56811	5	5	0.956247	0.780197	2.75904	5	1.1415	0.977804	2.59534	5	1.01906	0.966347	2.84009	6	1.20746	0.907574	2.44213	4	0.916383	0.407617	3.18768	3	1.53642	0.60142	1.89987	1.709	5	3	1.14145	0.999736	1.96937	3	1.19779	0.892746	1.77392	3	1.04603	0.886807	1.85139	3	1.10374	0.972761	1.79391	5	1.06062	0.999303	1.62139
mmu-miR-668-5p	0.750508	0.967169	5	5	0.860555	0.472655	0.674295	5	0.816275	0.513874	1.0717	5	1.07514	0.933058	0.913514	6	0.963493	0.966244	0.965969	4	0.999169	0.892178	0.847495	3	0.920396	0.855695	0.400187	0.711679	5	3	0.805808	0.999736	0.705298	3	0.995587	0.98833	0.504781	3	0.866398	0.944108	0.396078	3	0.803516	0.972761	0.513061	5	0.871385	0.999303	0.411746
mmu-miR-669a-3-3p	0	0.102399	5	5	0.931483	0.705007	0.121199	5	1.01312	0.784303	0.0743861	5	0.98077	0.788866	0.0905578	6	0.991826	0.88259	0	4	0.931483	0.511668	0	3	0.931483	0.933823	0.245376	0.324406	5	3	0.946694	0.999736	0.186396	3	0.908772	0.966398	0.181973	3	0.90599	0.875095	0.108202	3	0.860828	0.972761	0.130806	5	0.874421	0.999303	0.102186
mmu-miR-669a-3p	1.57479	2.33553	5	5	0.590191	0.0528783	1.84211	5	0.710337	0.531831	1.95676	5	0.769093	0.537146	1.64085	6	0.617843	0.214024	1.7367	4	0.660287	0.16517	1.96087	3	0.771286	0.898303	4.42859	5.66046	5	3	0.425766	0.999736	4.25302	3	0.376981	0.999704	4.49163	3	0.444783	0.996481	2.50413	3	0.112163	0.972761	4.09878	5	0.338757	0.999303	3.59675
mmu-miR-669b-3p	0	0.0641602	5	5	0.956502	0.795779	0	5	0.956502	0.898	0.0598826	5	0.997039	0.951399	0	6	0.956502	0.848916	0	4	0.956502	0.972003	0.0538974	3	0.992912	0.853123	0.179422	0.324406	5	3	0.904389	0.999736	0.135552	3	0.877302	0.956799	0.403422	3	1.0563	0.886807	0.171681	3	0.89955	0.972761	0.0784091	5	0.843233	0.999303	0.160926
mmu-miR-669b-5p	1.70096	2.55237	5	5	0.554245	0.0643737	1.98419	5	0.674468	0.457847	1.92766	5	0.648554	0.334659	1.77353	6	0.582838	0.0800163	1.79698	4	0.592388	0.165072	1.98877	3	0.676614	0.754478	2.6706	2.94147	5	3	0.828821	0.999736	3.27124	3	1.25681	0.913574	3.06006	3	1.08568	0.979652	1.88245	3	0.479958	0.972761	2.6439	5	0.813621	0.999303	2.77011
mmu-miR-669d-5p	0.336344	0.79415	5	5	0.728092	0.329137	0.517166	5	0.825315	0.5022	0.397778	5	0.759767	0.364912	0.327139	6	0.723462	0.170693	0.361115	4	0.740702	0.285009	0.296772	3	0.708393	0.519489	1.2774	2.3675	5	3	0.469731	0.999736	1.16366	3	0.434118	0.92991	1.61837	3	0.594964	0.95183	0.865052	3	0.352955	0.972761	1.51581	5	0.554137	0.999303	0.99341
mmu-miR-669e-3p	0	0	5	5	1		0	5	1		0	5	1		0	6	1		0	4	1		0	3	1		0.0744669	0.171302	5	3	0.935082	0.999736	0.173681	3	1.00165	0.937644	0.234357	3	1.04468	0.979652	0.0883927	3	0.944152	0.972761	0.120933	5	0.965689	0.999303	0.0950314
mmu-miR-669e-5p	0.946322	1.50342	5	5	0.679668	0.0528783	0.766476	5	0.600009	0.305666	0.868071	5	0.643785	0.305261	1.01037	6	0.71052	0.122655	0.969431	4	0.690643	0.0415605	0.918917	3	0.666879	0.683862	1.79261	1.58902	5	3	1.15156	0.999736	1.80516	3	1.16163	0.993474	1.67026	3	1.05793	0.890145	0.766349	3	0.565394	0.972761	1.76127	5	1.12682	0.999303	2.00328
mmu-miR-669h-3p	0	0.0641602	5	5	0.956502	0.997215	0.0862289	5	1.01541	0.784145	0.0743861	5	1.00711	0.988611	0	6	0.956502	0.832051	0.0347571	4	0.979826	0.853244	0	3	0.956502	0.898688	0	0.0881921	5	3	0.940701	0.999736	0.0281484	3	0.959235	0.913574	0	3	0.940701	0.965165	0	3	0.940701	0.972761	0	5	0.940701	0.999303	0
mmu-miR-669h-5p	0.728035	1.03277	5	5	0.80959	0.0528783	0.581606	5	0.731451	0.285535	0.709251	5	0.799117	0.372975	0.707023	6	0.797884	0.0961831	0.604118	4	0.742954	0.165072	0.455358	3	0.670164	0.653964	0.821063	0.786536	5	3	1.02422	0.999736	0.670003	3	0.922402	0.989519	1.04145	3	1.19326	0.887145	0.59096	3	0.873224	0.972761	0.635776	5	0.900776	0.999303	0.689566
mmu-miR-669i	0.0484026	0.14387	5	5	0.935969	0.606226	0	5	0.905088	0.531831	0	5	0.905088	0.639184	0.0872357	6	0.961504	0.821156	0.0506599	4	0.937434	0.576155	0	3	0.905088	0.633909	0	0.0517441	5	3	0.964769	0.999736	0.132181	3	1.05734	0.906103	0.0755649	3	1.01665	0.9045	0	3	0.964769	0.972761	0.0817376	5	1.02101	0.999303	0.102186
mmu-miR-669k-3p	0	0	5	5	1		0	5	1		0	5	1		0	6	1	0.907574	0	4	1		0	3	1	0.969345	0	0	5	3	1	0.999736	0.0281484	3	1.0197	0.987971	0	3	1	0.9045	0	3	1		0	5	1	0.999303	0
mmu-miR-669k-5p	0.276334	0.557673	5	5	0.822827	0.391371	0.317728	5	0.846778	0.513874	0.426736	5	0.913238	0.76481	0.233112	6	0.798542	0.481786	0.474914	4	0.94425	0.578451	0.199687	3	0.780253	0.792088	0.349166	0.495431	5	3	0.903587	0.999736	0.437916	3	0.960918	0.96535	0.569455	3	1.05265	0.91525	0.0693128	3	0.744262	0.972761	0.463515	5	0.978121	0.999303	0.305689
mmu-miR-669l-3p	0	0	5	5	1	0.814644	0	5	1	0.771244	0	5	1		0	6	1		0	4	1		0	3	1		0.145278	0.0476272	5	3	1.07003	0.999736	0.132181	3	1.06036	0.913574	0.0622537	3	1.01019	0.92645	0	3	0.967526	0.972761	0.130806	5	1.05935	0.999303	0.0519977
mmu-miR-669m-3p	0	0	5	5	1		0	5	1		0	5	1	0.97692	0	6	1	0.919524	0	4	1	0.963572	0	3	1		0.0413295	0	5	3	1.02906	0.999736	0.186396	3	1.13792	0.913574	0.121932	3	1.08819	0.875095	0.135448	3	1.09843	0.972761	0	5	1	0.999303	0.0950314
mmu-miR-669m-5p	0.34818	0.563765	5	5	0.861197	0.329137	0.517166	5	0.968216	0.607563	0.509243	5	0.962914	0.846062	0.546357	6	0.988007	0.621154	0.30523	4	0.835936	0.467877	0.580001	3	1.01132	0.810297	1.07653	0.863529	5	3	1.15909	0.999736	0.989231	3	1.09104	0.937644	1.05344	3	1.14069	0.873293	0.732935	3	0.913456	0.972761	0.787507	5	0.94867	0.999303	0.689566
mmu-miR-669n	0	0	5	5	1	0.814644	0	5	1	0.971027	0	5	1	0.953574	0	6	1		0	4	1		0	3	1	0.915828	0	0	5	3	1		0.0454195	3	1.03198		0	3	1		0	3	1		0	5	1		0.048298
mmu-miR-669o-3p	1.57479	2.33553	5	5	0.590191	0.0528783	1.84211	5	0.710337	0.531831	1.95676	5	0.769093	0.537146	1.64085	6	0.617843	0.214024	1.7367	4	0.660287	0.16517	1.96087	3	0.771286	0.898303	4.42859	5.66046	5	3	0.425766	0.999736	4.25302	3	0.376981	0.999704	4.49163	3	0.444783	0.996481	2.50413	3	0.112163	0.972761	4.09878	5	0.338757	0.999303	3.59675
mmu-miR-669p-3p	0	0.0737278	5	5	0.95018	0.780197	0	5	0.95018	0.657527	0.0743861	5	1.00046	0.953574	0.0423464	6	0.978483	0.890895	0	4	0.95018	0.564862	0	3	0.95018	0.846496	0.492483	0.732825	5	3	0.846544	0.999736	0.374712	3	0.780184	0.956799	0.44243	3	0.817678	0.936885	0.0551154	3	0.625157	0.972761	0.223496	5	0.702549	0.999303	0.243056
mmu-miR-671-3p	0.947778	0.755274	5	5	1.14275	0.955289	0.848551	5	1.06679	0.861009	0.918386	5	1.1197	0.953574	0.934429	6	1.13222	0.940628	0.970664	4	1.16102	0.75516	0.425018	3	0.795395	0.810297	1.02894	0.651299	5	3	1.29922	0.999736	0.596712	3	0.96287	0.937644	1.07201	3	1.33859	0.873293	0.208853	3	0.735886	0.976095	0.739377	5	1.06295	0.999303	0.270837
mmu-miR-671-5p	5.83289	6.05614	5	5	0.856637	0.5468	6.20494	5	1.10865	0.513874	5.53574	5	0.697181	0.639184	5.76828	6	0.819117	0.657039	5.66606	4	0.763091	0.283838	5.93537	3	0.919699	0.848389	5.10886	5.06997	5	3	1.02733	0.999736	4.99698	3	0.950663	0.937644	5.38046	3	1.24013	0.873293	5.26875	3	1.14773	0.972761	5.19072	5	1.0873	0.999303	4.76537
mmu-miR-6715-3p	0.234578	0.243538	5	5	0.993809	0.758487	0.453702	5	1.15682	0.513874	0.168364	5	0.949227	0.883493	0.33236	6	1.0635	0.948457	0.188462	4	0.962543	0.539295	0.199687	3	0.970062	0.67583	0	0	5	3	1	0.999736	0.0757705	3	1.05392	0.937644	0.111913	3	1.08066	0.873293	0	3	1		0	5	1	0.999303	0
mmu-miR-672-3p	1.23335	1.44354	5	5	0.864423	0.626655	1.47828	5	1.02437	0.722776	1.21588	5	0.854017	0.883493	1.45682	6	1.00924	0.88259	1.3432	4	0.932814	0.720355	1.69008	3	1.18635	0.810297	1.92277	1.66666	5	3	1.19425	0.999736	1.63368	3	0.977398	0.970869	1.5405	3	0.916271	0.944108	1.06377	3	0.658433	0.972761	1.50396	5	0.893351	0.999303	1.45221
mmu-miR-672-5p	4.90053	5.02326	5	5	0.918449	0.888313	4.9674	5	0.962021	0.76181	4.87844	5	0.904496	0.812648	4.78138	6	0.845644	0.848916	4.94582	4	0.947741	0.910465	5.00619	3	0.988237	0.949047	3.41127	3.16071	5	3	1.18967	0.999736	3.1118	3	0.966666	0.993474	3.62691	3	1.38147	0.873293	2.9679	3	0.874904	0.992692	3.26909	5	1.07802	0.999303	3.45955
mmu-miR-673-3p	1.96838	1.9817	5	5	0.99081	0.860362	1.96979	5	0.99178	0.802389	1.79604	5	0.879248	0.974539	2.13391	6	1.11127	0.890756	1.81876	4	0.8932	0.539278	2.18991	3	1.15526	0.848389	1.62872	1.69989	5	3	0.951867	0.999736	2.06981	3	1.29228	0.859622	1.83979	3	1.10183	0.873293	1.54011	3	0.895162	0.989345	1.31408	5	0.765351	0.999303	1.23749
mmu-miR-673-5p	3.25232	3.55801	5	5	0.809055	0.524034	3.78474	5	1.17018	0.53469	3.18504	5	0.772187	0.635251	3.19741	6	0.778841	0.354592	3.13278	4	0.744721	0.2709	3.80625	3	1.18776	0.878467	3.20091	3.39919	5	3	0.871591	0.999736	2.80113	3	0.660643	0.970869	3.18452	3	0.861746	0.886807	2.78161	3	0.651765	0.972761	2.64783	5	0.594045	0.999303	2.10572
mmu-miR-674-3p	4.9774	5.21625	5	5	0.847418	0.524034	5.26483	5	1.03424	0.762662	5.27598	5	1.04227	0.90996	4.93025	6	0.820173	0.7926	4.95039	4	0.831698	0.430363	5.18901	3	0.981292	0.969345	6.13839	6.19271	5	3	0.963049	0.999736	5.49105	3	0.614863	0.956799	6.0645	3	0.91497	0.887145	4.17757	3	0.24739	0.972761	5.87302	5	0.801241	0.999303	5.03572
mmu-miR-674-5p	8.32123	8.50372	5	5	0.881176	0.435448	8.51679	5	1.0091	0.597188	8.55963	5	1.03951	0.90996	8.48964	6	0.990282	0.876921	8.34871	4	0.898125	0.492759	8.42502	3	0.946907	0.99232	8.07629	7.92069	5	3	1.11388	0.999736	8.0067	3	1.06143	0.937644	8.13895	3	1.16333	0.886807	7.27374	3	0.638629	0.972761	8.05783	5	1.09972	0.999303	7.5168
mmu-miR-676-3p	7.89125	7.97918	5	5	0.940873	0.737189	7.74951	5	0.85283	0.508711	7.74557	5	0.850505	0.897648	7.77337	6	0.867054	0.941224	7.79707	4	0.881416	0.949393	8.1225	3	1.10445	0.619186	5.83468	5.26005	5	3	1.4893	0.999736	5.56199	3	1.23281	0.937644	5.73301	3	1.38795	0.894009	4.75323	3	0.703774	0.972761	5.78537	5	1.43926	0.999303	5.54391
mmu-miR-676-5p	0.720949	0.958869	5	5	0.847967	0.329137	0.844616	5	0.92386	0.513874	0.695028	5	0.832867	0.635251	0.986346	6	1.01923	0.88259	0.686362	4	0.82788	0.243824	1.72289	3	1.69821	0.792088	0.77831	1.0289	5	3	0.840551	0.999736	0.789933	3	0.84735	0.999704	1.16337	3	1.09769	0.873293	0.69873	3	0.795441	0.972761	0.52325	5	0.704342	0.999303	0.689566
mmu-miR-6769b-3p	1.78614	1.72831	5	5	1.0409	0.956204	2.164	5	1.35256	0.678425	1.4574	5	0.828795	0.395248	1.59756	6	0.913356	0.88259	1.66004	4	0.953778	0.701494	1.01989	3	0.61199	0.841631	2.62404	2.03134	5	3	1.50807	0.999736	2.98718	3	1.9397	0.936462	2.84265	3	1.7548	0.887145	1.73835	3	0.816206	0.972761	2.23854	5	1.15444	0.999303	1.68387
mmu-miR-6769b-5p	1.56499	1.24077	5	5	1.25198	0.934682	1.12639	5	0.923781	0.882198	1.61523	5	1.29635	0.75348	1.18816	6	0.964192	0.859547	1.41327	4	1.12701	0.734122	1.18299	3	0.960743	0.969345	1.43173	1.57806	5	3	0.903552	0.999736	1.60837	3	1.02123	0.968552	1.09034	3	0.713155	0.873293	1.11654	3	0.726224	0.972761	0.853354	5	0.605122	0.999303	1.28172
mmu-miR-677-5p	1.62353	2.20531	5	5	0.668136	0.810191	2.1717	5	0.976971	0.783356	1.78006	5	0.744707	0.90996	1.79448	6	0.752187	0.787452	1.77298	4	0.74106	0.63434	1.43678	3	0.587015	0.633723	1.64224	1.06731	5	3	1.48961	0.999736	1.7919	3	1.65244	0.913574	1.3411	3	1.20898	0.890145	1.62532	3	1.47224	0.986558	1.00386	5	0.956974	0.999303	1.14475
mmu-miR-6896-5p	0.177951	0.363616	5	5	0.879244	0.698119	0.145452	5	0.859659	0.552372	0.150425	5	0.862627	0.806426	0.186126	6	0.88424	0.834521	0.0889756	4	0.826656	0.509102	0.29004	3	0.950279	0.898303	0.156717	0.287626	5	3	0.913256	0.999736	0.23551	3	0.964521	0.987971	0.460916	3	1.12763	0.873293	0.108202	3	0.883056	0.972761	0.0817376	5	0.867005	0.999303	0.0827056
mmu-miR-6897-5p	0.0952338	0.150996	5	5	0.962086	0.934121	0.261357	5	1.0795	0.789164	0.145124	5	0.995938	0.999234	0.234496	6	1.05959	0.848916	0.0383157	4	0.924868	0.564862	0.199687	3	1.03433	0.99232	0.212776	0.304447	5	3	0.938435	0.999736	0.433498	3	1.09357	0.987971	0.459234	3	1.11326	0.9045	0.463738	3	1.11674	0.986558	0.355315	5	1.03589	0.999303	0.305689
mmu-miR-6898-5p	0.436296	0.287675	5	5	1.10851	0.395259	0.317728	5	1.02105	0.916815	0.229089	5	0.960205	0.985913	0.129812	6	0.896352	0.859547	0.208101	4	0.946338	0.975063	0.251358	3	0.975141	0.933823	0.219456	0	5	3	1.16429	0.999736	0.112214	3	1.08089	0.913574	0.234357	3	1.17638	0.873293	0.396078	3	1.31593	0.972761	0.159092	5	1.11658	0.999303	0.305689
mmu-miR-6899-3p	0.591366	0.527413	5	5	1.04533	0.983193	0.674295	5	1.10717	0.723653	0.61271	5	1.06091	0.90996	0.797389	6	1.20579	0.803916	0.623413	4	1.06881	0.968192	0.383523	3	0.905075	0.969345	1.72252	1.81618	5	3	0.937139	0.999736	1.58012	3	0.849061	0.961212	1.61837	3	0.871871	0.963647	1.2184	3	0.660768	0.972761	1.27986	5	0.689525	0.999303	1.21486
mmu-miR-690	0.285454	0.297858	5	5	0.99144	0.839011	0.136813	5	0.894377	0.914227	0.156694	5	0.906787	0.999234	0.351814	6	1.03811	0.657039	0.252701	4	0.969185	0.98138	0.103296	3	0.873838	0.545994	0.462369	0.223816	5	3	1.17981	0.999736	0.249425	3	1.01791	0.913574	0.527026	3	1.23389	0.875095	0.108202	3	0.92299	0.973507	0.33607	5	1.08092	0.999303	0.372964
mmu-miR-6900-3p	0.227244	0.287675	5	5	0.958977	0.821722	0.285813	5	0.99871	0.984679	0.509243	5	1.166	0.807737	0.179682	6	0.927878	0.834521	0.197612	4	0.939482	0.996454	0.296772	3	1.00633	0.936707	0.285768	0.417527	5	3	0.912718	0.999736	0.344395	3	0.950572	0.989519	0.371435	3	0.968556	0.951574	0.474485	3	1.04027	0.972761	0.290911	5	0.915977	0.999303	0.197611
mmu-miR-6900-5p	0.38634	0.363616	5	5	1.01588	0.946601	0.233001	5	0.913442	0.626671	0.220137	5	0.905333	0.883497	0.511518	6	1.10796	0.832051	0.219441	4	0.904897	0.77824	0.29004	3	0.950279	0.882028	0.524183	0.417527	5	3	1.07673	0.999736	0.626406	3	1.15579	0.906103	0.218016	3	0.870845	0.951574	0.590224	3	1.12716	0.972761	0.52325	5	1.07603	0.999303	0.347501
mmu-miR-6902-5p	0	0	5	5	1	0.903539	0	5	1	0.726267	0	5	1	0.953574	0.0862809	6	1.06163	0.949673	0	4	1	0.740715	0	3	1	0.878467	0	0.0447698	5	3	0.969444	0.999736	0	3	0.969444	0.966209	0.0622537	3	1.01219	0.951574	0.0883927	3	1.0307	0.972761	0	5	0.969444	0.999303	0.0419454
mmu-miR-6903-3p	0	0	5	5	1	0.705007	0	5	1	0.668727	0	5	1	0.883493	0	6	1	0.907574	0	4	1	0.842358	0.103296	3	1.07422	0.792088	0	0	5	3	1		0	3	1		0	3	1		0	3	1		0	5	1		0
mmu-miR-6903-5p	0	0	5	5	1	0.949026	0	5	1		0	5	1	0.999234	0	6	1	0.88259	0	4	1	0.889634	0	3	1	0.904125	0	0	5	3	1		0	3	1		0	3	1		0	3	1		0	5	1		0
mmu-miR-6904-5p	0.177951	0.125588	5	5	1.03696	0.810191	0.121199	5	0.996963	0.837424	0.150425	5	1.01736	0.970062	0.0586516	6	0.954663	0.832051	0.125358	4	0.999841	0.872164	0.105854	3	0.986414	0.878467	0.0744669	0.0447698	5	3	1.0208	0.999736	0.147759	3	1.074	0.790727	0.0382772	3	0.99551	0.939119	0	3	0.969444	0.972761	0.120933	5	1.05421	0.999303	0.048298
mmu-miR-6905-5p	0.177951	0.297858	5	5	0.920248	0.330874	0.244613	5	0.963766	0.568334	0.319116	5	1.01484	0.971573	0.159516	6	0.908563	0.702086	0.174333	4	0.917942	0.690543	0.199687	3	0.934217	0.611178	0.219456	0.101696	5	3	1.08505	0.999736	0.281781	3	1.13295	0.913574	0.287446	3	1.13741	0.91525	0	3	0.931937		0.302369	5	1.14923	0.999303	0.140298
mmu-miR-6906-3p	0	0.15791	5	5	0.896322	0.280601	0.0745581	5	0.943862	0.607651	0.077172	5	0.945574	0.767953	0.0544302	6	0.930785	0.139203	0.0257746	4	0.91248	0.101367	0.103296	3	0.962852	0.885418	0.110307	0	5	3	1.07946	0.999736	0.173681	3	1.12793	0.763307	0.13472	3	1.09788	0.873293	0	3	1		0.0817376	5	1.05829	0.999303	0
mmu-miR-6906-5p	0.138092	0.184507	5	5	0.968339	0.646651	0.061872	5	0.918509	0.711129	0.319116	5	1.0978	0.999234	0.149869	6	0.976277	0.772348	0.0506599	4	0.911398	0.478701	0	3	0.87995	0.60142	0.0744669	0.249884	5	3	0.885511	0.999736	0.216326	3	0.977008	0.937644	0.248787	3	0.99924	0.873293	0.0883927	3	0.8941	0.972761	0.302369	5	1.03705	0.999303	0.197611
mmu-miR-6907-3p	0.33896	0.486772	5	5	0.902618	0.718743	0.387316	5	0.933385	0.864266	0.276975	5	0.864659	0.305261	0.313372	6	0.886751	0.675309	0.472383	4	0.990076	0.919833	0.340799	3	0.90377	0.891651	0.335203	0.211128	5	3	1.08981	0.999736	0.283007	3	1.05108	0.933269	0.3881	3	1.13051	0.873293	0.256662	3	1.03206	0.994647	0.369003	5	1.11564	0.999303	0.347501
mmu-miR-6908-3p	0.177951	0.198009	5	5	0.986193	0.730662	0.261357	5	1.04489	0.531831	0.277276	5	1.05648	0.705939	0.247086	6	1.0346	0.834521	0.248698	4	1.03576	0.643034	0.156003	3	0.971304	0.952231	0	0.0881921	5	3	0.940701	0.999736	0.147759	3	1.04215	0.89317	0.121932	3	1.02366	0.886807	0.0551154	3	0.977334	0.972761	0	5	0.940701	0.999303	0.0419454
mmu-miR-6908-5p	0.179412	0.228958	5	5	0.96624	0.656347	0.261768	5	1.023	0.858206	0.326866	5	1.07022	0.930507	0.208374	6	0.985834	0.948457	0.195785	4	0.977269	0.816619	0.156003	3	0.950689	0.898274	0.156717	0	5	3	1.11475		0.112214	3	1.08089		0.0924014	3	1.06614		0	3	1		0	5	1		0
mmu-miR-6909-5p	0.179412	0.0811145	5	5	1.07051	0.766079	0.385967	5	1.23529	0.513874	0.363815	5	1.21647	0.608008	0.229443	6	1.10828	0.697407	0.391431	4	1.23998	0.431291	0	3	0.945327	0.933823	0.110307	0.101696	5	3	1.00599	0.999736	0.0828492	3	0.987021	0.937644	0.0924014	3	0.993578	0.887145	0.208853	3	1.0771	0.972761	0	5	0.931937	0.999303	0.160926
mmu-miR-6911-3p	0.116957	0.150996	5	5	0.976682	0.92351	0.0745581	5	0.948397	0.888786	0.270595	5	1.08643	0.90996	0.193522	6	1.02992	0.848916	0.0640903	4	0.94154	0.697419	0.296772	3	1.10633	0.754478	0.368875	0.495431	5	3	0.916016	0.999736	0.328682	3	0.890848	0.949778	0.59536	3	1.07172	0.913869	0.256662	3	0.847468	0.972761	0.192015	5	0.810332	0.999303	0.235122
mmu-miR-6911-5p	0.276334	0.366448	5	5	0.939449	0.705007	0.261768	5	0.930011	0.815269	0.286635	5	0.946181	0.947178	0.289271	6	0.94791	0.742124	0.435275	4	1.04886	0.7963	0.204468	3	0.893798	0.898303	0.245376	0.211128	5	3	1.02402	0.999736	0.21402	3	1.00201	0.966398	0.179239	3	0.978139	0.886807	0.0551154	3	0.897502	0.972761	0.33607	5	1.09046	0.999303	0.235122
mmu-miR-6912-5p	0.916171	0.653788	5	5	1.19946	0.780197	1.31329	5	1.57954	0.508711	0.900321	5	1.18635	0.806426	0.993166	6	1.26521	0.786474	0.840632	4	1.13827	0.853244	0.983522	3	1.25678	0.782426	1.02358	0.58909	5	3	1.35143	0.999736	0.7134	3	1.08999	0.956799	0.693621	3	1.07514	0.887145	0.862182	3	1.2084	0.972761	1.02557	5	1.35329	0.999303	0.80651
mmu-miR-6913-5p	0.38634	0.372092	5	5	1.00992	0.972747	0.563008	5	1.14149	0.5022	0.298024	5	0.949955	0.991582	0.396059	6	1.01675	0.88259	0.44434	4	1.05135	0.957549	0.199687	3	0.887362	0.786047	0.368875	0.28582	5	3	1.05926	0.999736	0.328989	3	1.03037	0.859622	0.44243	3	1.11466	0.873293	0.797637	3	1.42584	0.972761	0.0668851	5	0.859199	0.999303	0.308373
mmu-miR-6914-3p	0.0484026	0.150996	5	5	0.931357	0.839011	0.0862289	5	0.9561	0.533803	0	5	0.900629	0.364912	0.134748	6	0.988801	0.981978	0.076916	4	0.949948	0.576097	0.0688281	3	0.944637	0.898303	0.145278	0.181744	5	3	0.97504	0.999736	0.344395	3	1.11934	0.906103	0.248787	3	1.04757	0.91525	0	3	0.881636	0.972761	0	5	0.881636	0.999303	0.150688
mmu-miR-6914-5p	0.172063	0	5	5	1.12667	0.839011	0.376757	5	1.29842	0.285535	0.0598826	5	1.04238	0.988611	0.0977437	6	1.0701	0.834521	0.144091	4	1.10503	0.705669	0.0538974	3	1.03807	0.933823	0.195736	0.249884	5	3	0.963163	0.999736	0.186396	3	0.956948	0.987971	0.0622537	3	0.878047	0.873293	0.0551154	3	0.873713	0.972761	0.159092	5	0.939007	0.999303	0.184188
mmu-miR-6915-3p	2.51751	2.32448	5	5	1.14316	0.589863	2.85247	5	1.44191	0.513874	2.53264	5	1.15521	0.645828	2.5169	6	1.14268	0.697407	2.65781	4	1.25992	0.592113	2.82506	3	1.41478	0.71702	1.70788	1.27402	5	3	1.35085	0.999736	1.94004	3	1.5867	0.937644	1.69225	3	1.33629	0.875095	2.87727	3	3.03828	0.972761	1.64508	5	1.29331	0.999303	1.5583
mmu-miR-6915-5p	1.01691	0.878859	5	5	1.10042	0.609178	1.11786	5	1.18017	0.714925	1.15643	5	1.21215	0.635251	1.23579	6	1.2807	0.448695	1.15277	4	1.20908	0.449851	1.02796	3	1.10888	0.973241	0.579227	0.264695	5	3	1.24361	0.999736	0.519497	3	1.19317	0.855863	0.718336	3	1.36949	0.887145	0.663693	3	1.31859	0.972761	0.67362	5	1.3277	0.999303	0.695569
mmu-miR-6916-5p	0.0623161	0.156602	5	5	0.936736	0.860362	0	5	0.897136	0.818719	0.117378	5	0.973179	0.993613	0.167335	6	1.00747	0.995581	0.143156	4	0.990723	0.975063	0	3	0.897136	0.748577	0.536313	0.487167	5	3	1.03465	0.999736	0.49953	3	1.00861	0.989519	0.44243	3	0.969467	0.887145	0.396078	3	0.938814	0.972761	0.635776	5	1.1085	0.999335	0.642028
mmu-miR-6917-3p	0	0.102399	5	5	0.931483	0.737189	0	5	0.931483	0.971027	0.0743861	5	0.98077	0.999234	0.0245084	6	0.947442	0.919524	0.076916	4	0.982492	0.7963	0.0538974	3	0.96694	0.933823	0	0	5	3	1	0.999736	0.055758	3	1.03941	0.937644	0.147368	3	1.10755	0.873293	0	3	1		0.0817376	5	1.05829	0.999303	0
mmu-miR-6917-5p	0.0706974	0.15791	5	5	0.94134	0.722602	0.136589	5	0.98533	0.884672	0.150425	5	0.994825	0.953574	0.129812	6	0.980712	0.974752	0.242985	4	1.06074	0.619741	0.199687	3	1.02938	0.897679	0.0413295	0	5	3	1.02906	0.999736	0	3	1	0.967501	0	3	1		0	3	1		0	5	1	0.999303	0
mmu-miR-6918-5p	0.202478	0.0811145	5	5	1.08776	0.779518	0.261357	5	1.13307	0.762662	0.212555	5	1.09539	0.84809	0.155579	6	1.05297	0.95018	0.184823	4	1.07453	0.64063	0.340799	3	1.19722	0.810297	0	0.149977	5	3	0.901265	0.999736	0.0281484	3	0.919022	0.832607	0.0755649	3	0.949729	0.946261	0	3	0.901265	0.972761	0.0784091	5	0.951603	0.999303	0
mmu-miR-6919-5p	0.0952338	0	5	5	1.06824	0.5468	0.0745581	5	1.05304	0.616854	0.114396	5	1.08252	0.68206	0.144386	6	1.10526	0.482331	0.205224	4	1.15287	0.152122	0.103296	3	1.07422	0.810297	0	0	5	3	1		0.0757705	3	1.05392		0.121932	3	1.08819		0	3	1		0	5	1		0.0519977
mmu-miR-6921-5p	0.122052	0.0737278	5	5	1.03406	0.946936	0.136813	5	1.0447	0.977804	0.145124	5	1.05073	0.953574	0.229443	6	1.11397	0.784174	0.177139	4	1.07431	0.870304	0	3	0.95018	0.933823	0	0.171302	5	3	0.888041	0.999736	0.0454195	3	0.916443	0.931458	0.0622537	3	0.927199	0.886807	0	3	0.888041		0.0784091	5	0.937641	0.999303	0.122346
mmu-miR-6922-3p	0.373575	0.295583	5	5	1.05555	0.902076	0.213024	5	0.944381	0.508711	0.276975	5	0.987185	0.999234	0.281635	6	0.990379	0.948457	0.372244	4	1.05457	0.957549	0.103296	3	0.875217	0.810297	0.15668	0.287626	5	3	0.913232	0.999736	0.249425	3	0.973868	0.993474	0.312643	3	1.01749	0.886807	0	3	0.819249	0.972761	0.0668851	5	0.858125	0.999303	0.305689
mmu-miR-6922-5p	0.380004	0.243538	5	5	1.09921	0.584454	0.524258	5	1.2148	0.285535	0.270595	5	1.01893	0.943396	0.220132	6	0.983907	0.948457	0.468141	4	1.16846	0.449851	0.199687	3	0.970062	0.969345	0.219456	0.0476272	5	3	1.12649	0.999736	0.132181	3	1.06036	0.996944	0.0911962	3	1.03066	0.979652	0.171681	3	1.08979	0.972761	0.0414476	5	0.995726	0.999303	0.150688
mmu-miR-6926-3p	0.0484026	0.0804249	5	5	0.978048	0.864307	0	5	0.945779	0.876929	0	5	0.945779	0.653429	0	6	0.945779	0.565339	0.0936907	4	1.00924	0.98391	0.0538974	3	0.981781	0.810297	0	0	5	3	1		0.132181	3	1.09595		0.0382772	3	1.02689		0	3	1		0	5	1		0
mmu-miR-6926-5p	0	0	5	5	1	0.801547	0	5	1	0.678651	0.117378	5	1.08476	0.90996	0.0722681	6	1.05137	0.817833	0.147934	4	1.10798	0.690543	0.103296	3	1.07422	0.882028	0	0	5	3	1		0.0894526	3	1.06397		0.0314626	3	1.02205		0	3	1		0	5	1		0
mmu-miR-6927-5p	0.308984	0.505343	5	5	0.87275	0.779518	0.376757	5	0.914728	0.488431	0.17267	5	0.794064	0.082449	0.442898	6	0.95764	0.848916	0.574444	4	1.04906	0.895467	0.29004	3	0.861365	0.792088	0.231887	0.101696	5	3	1.09444	0.999736	0.055758	3	0.96866	0.993474	0.111913	3	1.00711	0.91525	0.171681	3	1.04971	0.972761	0.0668851	5	0.976159	0.999303	0.102186
mmu-miR-6929-3p	0.550359	0.540783	5	5	1.00666	0.896074	0.261357	5	0.823919	0.562357	0.509756	5	0.978723	0.978826	0.67623	6	1.09843	0.977835	0.5621	4	1.01489	0.879557	0.296772	3	0.844394	0.837769	0	0	5	3	1	0.999736	0.0828492	3	1.05911	0.859622	0.0755649	3	1.05377	0.873293	0.0551154	3	1.03894	0.972761	0	5	1	0.999303	0.140298
mmu-miR-6929-5p	0.0596636	0.0811145	5	5	0.985241	0.846559	0	5	0.945327	0.762662	0.0804732	5	0.999556	0.999234	0.0324945	6	0.966861	0.797283	0.101014	4	1.01389	0.988301	0	3	0.945327		0	0	5	3	1		0	3	1		0	3	1		0	3	1		0	5	1		0
mmu-miR-6931-3p	0.0706974	0.0521078	5	5	1.01297	0.676308	0	5	0.964526	0.871541	0.168364	5	1.08392	0.76481	0.079893	6	1.01945	0.652978	0.142615	4	1.06474	0.585383	0.105854	3	1.03796	0.754478	0	0.130345	5	3	0.913613	0.999736	0.249425	3	1.08604	0.937644	0.13472	3	1.00304	0.913869	0	3	0.913613	0.972761	0.0668851	5	0.956966	0.999303	0.122346
mmu-miR-6932-5p	0.22514	0.198009	5	5	1.01898	0.984177	0.145452	5	0.964226	0.598402	0	5	0.871753	0.305261	0.0482115	6	0.901377	0.708968	0.0747152	4	0.918089	0.411511	0	3	0.871753	0.671228	0	0.223816	5	3	0.856298	0.999736	0.0828492	3	0.906911	0.937644	0.0314626	3	0.875177	0.873293	0.256662	3	1.02303	0.972761	0	5	0.856298	0.999303	0.122346
mmu-miR-6934-5p	0.779473	0.958869	5	5	0.883073	0.934121	1.15048	5	1.14204	0.513874	0.842934	5	0.922784	0.90996	0.92858	6	0.979224	0.966244	0.725748	4	0.850792	0.496117	0.910393	3	0.966957	0.897679	1.65142	1.51581	5	3	1.09855	0.999736	1.47157	3	0.969797	0.989519	1.9549	3	1.35575	0.873293	2.08689	3	1.48563	0.972761	1.50749	5	0.994249	0.999303	1.1047
mmu-miR-6935-5p	0.0706974	0.150996	5	5	0.945862	0.839011	0.244613	5	1.06704	0.888786	0.0583318	5	0.937789	0.84809	0.135743	6	0.989483	0.960423	0.0979942	4	0.963929	0.947892	0.103296	3	0.967477	0.931035	0	0	5	3	1		0.0894526	3	1.06397		0.0382772	3	1.02689		0.250422	3	1.18956		0	5	1		0.048298
mmu-miR-6936-3p	0.172063	0.287675	5	5	0.922991	0.975874	0.167593	5	0.920136	0.887575	0.229089	5	0.960205	0.953574	0.257949	6	0.979606	0.756558	0.399272	4	1.08042	0.676585	0.199687	3	0.940834	0.933823	0	0.101696	5	3	0.931937	0.999736	0.135552	3	1.02374	0.937644	0.147368	3	1.03216	0.9045	0.0883927	3	0.990821	0.989345	0.149295	5	1.03354	0.999303	0.0519977
mmu-miR-6936-5p	0.227244	0.241114	5	5	0.990432	0.780197	0.121199	5	0.920242	0.473339	0.17267	5	0.953666	0.933058	0.121447	6	0.9204	0.215832	0.271977	4	1.02162	0.975063	0.156003	3	0.942712	0.801153	0.0769213	0	5	3	1.05476	0.999736	0	3	1	0.937644	0.0382772	3	1.02689	0.875095	0	3	1		0.0414476	5	1.02915	0.999303	0.0419454
mmu-miR-6937-3p	0.172063	0.150996	5	5	1.01471	0.801547	0.0745581	5	0.948397	0.762662	0.156694	5	1.00396	0.951325	0.0796108	6	0.951724	0.720377	0.239318	4	1.06313	0.690543	0.29004	3	1.10118	0.810297	0.219456	0	5	3	1.16429	0.999736	0.211162	3	1.15762	0.906103	0.147368	3	1.10755	0.873293	0.0693128	3	1.04922	0.972761	0.192015	5	1.14236	0.999303	0.150688
mmu-miR-6937-5p	0.591366	0.398715	5	5	1.14286	0.874697	0.433552	5	1.02444	0.902342	0.421207	5	1.01571	0.985913	0.782495	6	1.30476	0.666605	0.444383	4	1.03216	0.906991	0.907279	3	1.42263	0.818138	0.482631	0.360271	5	3	1.08851	0.999736	0.570768	3	1.15709	0.826887	0.338651	3	0.985125	0.904076	0.83094	3	1.38575	0.972761	0.552215	5	1.1423	0.999303	0.614493
mmu-miR-6940-3p	0.0617883	0.102399	5	5	0.972243	0.839011	0.061872	5	0.9723	0.947074	0	5	0.931483	0.908848	0.0748408	6	0.981079	0.919524	0	4	0.931483	0.564862	0.29004	3	1.1389	0.810297	0	0.0517441	5	3	0.964769	0.999736	0.0383826	3	0.990781	0.937644	0.111913	3	1.04259	0.890145	0.135448	3	1.05973	0.976095	0	5	0.964769	0.999303	0.0519977
mmu-miR-6943-3p	0.122052	0.156602	5	5	0.976336	0.864307	0.0745581	5	0.944718	0.723653	0.17267	5	1.0112	0.859452	0.135743	6	0.985646	0.98831	0.113299	4	0.97043	0.996454	0.29004	3	1.0969	0.853123	0.106321	0.249884	5	3	0.90528	0.999736	0.173681	3	0.948551	0.966209	0.179239	3	0.952212	0.998244	0.171681	3	0.947237	0.996006	0.159092	5	0.939007	0.999303	0.0827056
mmu-miR-6943-5p	0.34818	0.287675	5	5	1.04283	0.934121	0.524258	5	1.1782	0.608402	0.426736	5	1.10119	0.90996	0.316632	6	1.02027	0.970521	0.305145	4	1.01218	0.986597	0.199687	3	0.940834	0.984771	0.335203	0.453333	5	3	0.921381	0.999736	0.216326	3	0.848504	0.913574	0.181973	3	0.828538	0.873293	0.208853	3	0.84412	0.972761	0.250732	5	0.868983	0.999303	0.437242
mmu-miR-6944-3p	0.38634	0.76451	5	5	0.769413	0.414031	0.674295	5	0.939383	0.723653	0.421207	5	0.788235	0.659076	0.507188	6	0.83664	0.554869	0.502994	4	0.834211	0.690543	0.542788	3	0.857542	0.77292	0.110307	0.249884	5	3	0.907785	0.999736	0.132181	3	0.921654	0.913574	0.218016	3	0.978153	0.886807	0.0693128	3	0.882354	0.972761	0.10351	5	0.903518	0.999303	0
mmu-miR-6944-5p	0.121039	0.150996	5	5	0.979449	0.817951	0.061872	5	0.940094	0.913203	0.117378	5	0.976968	0.90996	0.108341	6	0.970866	0.93962	0.0347571	4	0.92259	0.975063	0.103296	3	0.967477	0.80187	0	0	5	3	1	0.999736	0.055758	3	1.03941	0.913574	0.0382772	3	1.02689	0.875095	0	3	1	0.972761	0	5	1	0.999303	0
mmu-miR-6945-3p	0.628454	0.599222	5	5	1.02047	0.980923	0.756596	5	1.11526	0.581963	0.709251	5	1.07925	0.767188	0.937407	6	1.26417	0.37023	0.773336	4	1.12827	0.3817	0.800949	3	1.15007	0.789384	0.149948	0.211128	5	3	0.95848	0.999736	0.281781	3	1.05019	0.977539	0.44243	3	1.17389	0.873293	0.171681	3	0.973028	0.995259	0.0817376	5	0.914218	0.999303	0.102186
mmu-miR-6945-5p	0	0	5	5	1		0.0745581	5	1.05304	0.749165	0.0598826	5	1.04238	0.90996	0	6	1	0.888701	0.0892601	4	1.06382	0.523494	0	3	1	0.891651	0	0	5	3	1		0.0757705	3	1.05392		0	3	1		0	3	1		0	5	1		0
mmu-miR-6946-3p	0.434636	0.544619	5	5	0.926599	0.925405	0.261768	5	0.821965	0.870797	0.885667	5	1.26668	0.381904	0.649885	6	1.07569	0.735211	0.677367	4	1.09638	0.842358	0.861138	3	1.24532	0.792088	1.31159	1.11516	5	3	1.14586	0.999736	0.978655	3	0.909721	0.993474	1.73948	3	1.54149	0.873293	0.396078	3	0.607484	0.972761	1.22584	5	1.07974	0.999303	0.658786
mmu-miR-6946-5p	0.750508	0.855742	5	5	0.929654	0.99794	1.04318	5	1.13874	0.762662	1.23977	5	1.30498	0.381904	0.838554	6	0.988157	0.859547	0.913365	4	1.04075	0.690543	1.04672	3	1.14154	0.969345	0.858958	0.963066	5	3	0.93038	0.999736	1.18092	3	1.163	0.763307	1.10845	3	1.10602	0.91525	0.862182	3	0.932462	0.972761	1.47779	5	1.42872	0.999303	1.13195
mmu-miR-6947-5p	0.323222	0.398715	5	5	0.949017	0.938947	0.244613	5	0.898691	0.804017	0.150425	5	0.841893	0.744098	0.310637	6	0.940775	0.88259	0.343418	4	0.962396	0.999753	0.105854	3	0.816281	0.828539	0.195736	0.211128	5	3	0.989388	0.999736	0.147759	3	0.957027	0.913574	0.121932	3	0.940046	0.883714	0.159405	3	0.964783	0.972761	0.0784091	5	0.912111	0.999303	0.268154
mmu-miR-6951-5p	0.0706974	0	5	5	1.05022	0.667863	0	5	1	0.850072	0	5	1	0.870604	0.203416	6	1.15142	0.170075	0	4	1	0.972539	0	3	1	0.898303	0	0.223816	5	3	0.856298	0.999736	0.135552	3	0.940654	0.937644	0.0911962	3	0.912174	0.897936	0	3	0.856298	0.972761	0	5	0.856298	0.999303	0.122346
mmu-miR-6952-5p	0.680497	0.705423	5	5	0.982871	0.938947	0.766476	5	1.04323	0.888786	0.731337	5	1.01812	0.90996	0.793676	6	1.06308	0.91759	0.806058	4	1.07225	0.669381	0.738138	3	1.02294	0.933823	0.738482	0.6967	5	3	1.02938	0.999736	0.789933	3	1.06676	0.989519	0.788749	3	1.06588	0.954321	0.865052	3	1.12377	0.972761	0.604723	5	0.938236	0.999303	0.853906
mmu-miR-6953-3p	1.09762	1.26889	5	5	0.88806	0.980549	1.1975	5	0.951722	0.96809	1.02256	5	0.84304	0.951576	1.0489	6	0.85857	0.93962	1.11644	4	0.899724	0.917814	0.877697	3	0.762498	0.828539	1.39367	1.80062	5	3	0.754212	0.999736	1.66324	3	0.909169	0.970869	1.63997	3	0.894617	0.939119	1.28739	3	0.70065	0.972761	1.38592	5	0.750176	0.999303	0.834323
mmu-miR-6954-3p	0.85087	0.60456	5	5	1.18617	0.69325	0.966942	5	1.28555	0.5022	0.817916	5	1.15938	0.76481	0.78186	6	1.13077	0.834521	0.84529	4	1.18159	0.670661	1.17387	3	1.48381	0.898303	1.64885	1.11673	5	3	1.44605	0.999736	2.0263	3	1.87849	0.781544	1.55378	3	1.35383	0.873293	1.24979	3	1.09662	0.997099	1.64266	5	1.43986	0.999303	1.34145
mmu-miR-6954-5p	0	0	5	5	1		0	5	1		0	5	1		0.0324945	6	1.02278		0	4	1		0	3	1		0	0	5	3	1	0.999736	0.0894526	3	1.06397	0.936462	0.181973	3	1.13443	0.873293	0.0693128	3	1.04922	0.972761	0.130806	5	1.09491	0.999303	0.0827056
mmu-miR-6958-5p	0.0596636	0	5	5	1.04222	0.975874	0	5	1		0	5	1	0.966347	0	6	1	0.834521	0	4	1	0.996454	0	3	1	0.878467	0	0.0881921	5	3	0.940701	0.999736	0	3	0.940701	0.937644	0	3	0.940701		0	3	0.940701	0.972761	0	5	0.940701	0.999303	0
mmu-miR-6959-5p	0.433034	0.658417	5	5	0.855368	0.331555	0.387316	5	0.828687	0.859524	0.695028	5	1.0257	0.90996	0.59332	6	0.955881	0.93962	0.626977	4	0.978444	0.906469	0.918917	3	1.19789	0.973108	0.426702	0.36976	5	3	1.04026	0.999736	0.501599	3	1.09569	0.906103	0.287446	3	0.944541	0.939119	0.250422	3	0.92061	0.972761	0.464273	5	1.0677	0.999303	0.458894
mmu-miR-6962-3p	0.276334	0.490411	5	5	0.862098	0.712203	0.261768	5	0.853437	0.946218	0.525652	5	1.02473	0.993613	0.437538	6	0.964015	0.969201	0.522532	4	1.02251	0.982686	0.531417	3	1.02883	0.898303	0.245376	0.304447	5	3	0.959882	0.999736	0.344395	3	1.02808	0.937644	0.666554	3	1.2853	0.873293	0.0883927	3	0.860917	0.972761	0.290911	5	0.990661	0.999303	0.235122
mmu-miR-6962-5p	0	0	5	5	1	0.780197	0	5	1	0.722136	0	5	1	0.865081	0.0821835	6	1.05862	0.999159	0.0730728	4	1.05195	0.844926	0	3	1	0.933823	0	0	5	3	1	0.999736	0	3	1	0.989519	0	3	1	0.951574	0	3	1	0.972761	0	5	1	0.999303	0.0519977
mmu-miR-6966-3p	0.0617883	0.0737278	5	5	0.991758	0.955289	0.0862289	5	1.0087	0.918393	0	5	0.95018	0.781441	0.112266	6	1.02707	0.88259	0	4	0.95018	0.999753	0.0538974	3	0.986349	0.953262	0.0769213	0.101696	5	3	0.982974	0.999736	0.055758	3	0.96866	0.937989	0.111913	3	1.00711	0.890172	0.0551154	3	0.968228	0.972761	0	5	0.931937	0.999303	0
mmu-miR-6966-5p	0.202478	0.125588	5	5	1.05474	0.955922	0.261357	5	1.09868	0.895831	0.114396	5	0.992273	0.933058	0.359198	6	1.17577	0.832051	0.113315	4	0.991529	0.805892	0.383523	3	1.19577	0.810297	0.0377139	0.0937322	5	3	0.961915	0.999736	0.23551	3	1.10326	0.799291	0.281068	3	1.13866	0.873293	0.0693128	3	0.983216	0.973507	0.130806	5	1.02603	0.999303	0.235122
mmu-miR-6967-3p	0.0623161	0	5	5	1.04414	0.984151	0.136589	5	1.0993	0.692233	0.150425	5	1.1099	0.842528	0.227868	6	1.1711	0.636135	0.178023	4	1.13133	0.609707	0.204468	3	1.15226	0.810297	0.579227	0.863529	5	3	0.821139	0.999736	0.821789	3	0.971483	0.993474	0.770219	3	0.93737	0.979652	0.208853	3	0.635218	0.972761	0.513061	5	0.78433	0.999303	0.562761
mmu-miR-6967-5p	0.325773	0.274685	5	5	1.03605	0.934121	0.376757	5	1.07331	0.657527	0.421207	5	1.1069	0.547647	0.376658	6	1.07324	0.907574	0.522958	4	1.18778	0.477033	0.375066	3	1.07206	0.933823	0.550888	0.555709	5	3	0.996664	0.999736	0.655991	3	1.07198	0.65965	0.724677	3	1.12425	0.873293	0.961828	3	1.32512	0.972761	0.833451	5	1.2123	0.999303	0.747194
mmu-miR-6968-3p	0.177951	0.0737278	5	5	1.07492	0.874697	0.261357	5	1.13889	0.513874	0.212555	5	1.10101	0.84809	0.351814	6	1.21258	0.551548	0.334241	4	1.1979	0.656765	0.50459	3	1.34804	0.810297	0.110307	0.149977	5	3	0.972877	0.999736	0.216326	3	1.04706	0.933269	0.234357	3	1.06023	0.883714	0	3	0.901265	0.972761	0.223496	5	1.05228	0.999303	0.102186
mmu-miR-6968-5p	0	0	5	5	1	0.838075	0.061872	5	1.04382	0.762662	0.0598826	5	1.04238	0.966347	0	6	1	0.919524	0.149955	4	1.10953	0.492759	0.0538974	3	1.03807	0.933823	0.0377139	0	5	3	1.02649	0.999736	0	3	1	0.977539	0	3	1	0.983488	0.198683	3	1.14765	0.972761	0	5	1	0.999303	0.0827056
mmu-miR-6970-3p	0.608909	0.486772	5	5	1.08835	0.838075	0.453702	5	0.977338	0.946243	0.319116	5	0.890288	0.883497	0.47022	6	0.988593	0.939277	0.54942	4	1.04438	0.975063	0.425018	3	0.958099	0.973108	0.285768	0.555709	5	3	0.829354	0.999736	0.434898	3	0.919671	0.989519	0.527026	3	0.980315	0.973937	0.208853	3	0.786296	0.972761	0.464273	5	0.938588	0.999303	0.308373
mmu-miR-6973b-5p	0	0	5	5	1	0.874697	0	5	1	0.922638	0.114396	5	1.08252	0.704962	0	6	1	0.848916	0.142615	4	1.1039	0.612228	0	3	1	0.863026	0	0.0447698	5	3	0.969444	0.999736	0.0383826	3	0.995583	0.937644	0.0911962	3	1.0327	0.873293	0	3	0.969444		0	5	0.969444	0.999303	0
mmu-miR-6975-3p	0.116957	0.198009	5	5	0.945368	0.609178	0.261768	5	1.04519	0.755484	0.276975	5	1.05626	0.883493	0.153504	6	0.969623	0.948457	0.173234	4	0.982974	0.963572	0.296772	3	1.07085	0.906002	0.308447	0.343134	5	3	0.976243	0.999736	0.306181	3	0.974712	0.989519	0.312643	3	0.979087	0.96012	0.159405	3	0.880425	0.972761	0.0817376	5	0.83428	0.999303	0.150688
mmu-miR-6976-3p	0.227244	0.335898	5	5	0.927453	0.515103	0.244613	5	0.938686	0.882198	0.220385	5	0.923054	0.974539	0.259956	6	0.948722	0.859547	0.337625	4	1.0012	0.999753	0.340799	3	1.0034	0.898688	0.158656	0.138409	5	3	1.01413	0.999736	0.173681	3	1.02475	0.989519	0	3	0.90852	0.873293	0.0551154	3	0.9439	0.976095	0	5	0.90852	0.999303	0.122346
mmu-miR-6976-5p	0.694184	0.426508	5	5	1.20387	0.698119	0.663047	5	1.17816	0.958656	0.552073	5	1.09093	0.883497	0.465364	6	1.0273	0.93962	0.827072	4	1.32002	0.54226	0.425018	3	0.998968	0.973108	0.195736	0.395267	5	3	0.870834	0.999736	0.479283	3	1.05996	0.923343	0.287446	3	0.927989	0.873293	0.256662	3	0.908397	0.987945	0	5	0.760349	0.999303	0.411746
mmu-miR-6979-3p	0.0706974	0.14387	5	5	0.950545	0.839011	0.336759	5	1.14305	0.5022	0.150425	5	1.00455	0.76481	0.257949	6	1.08228	0.573763	0.142615	4	0.99913	0.94721	0.156003	3	1.00845	0.898303	0.156717	0.0881921	5	3	1.04864	0.999736	0	3	0.940701	0.936462	0.121932	3	1.02366	0.976532	0.0551154	3	0.977334	0.972761	0.130806	5	1.02998	0.999303	0.102186
mmu-miR-698-5p	0.0952338	0.297858	5	5	0.868969	0.492468	0.244613	5	0.963766	0.90348	0.156694	5	0.906787	0.974539	0.149869	6	0.902508	0.6527	0.2047	4	0.937469	0.937868	0	3	0.81346	0.71702	0.120598	0.101696	5	3	1.01319	0.999736	0.291465	3	1.14058	0.906103	0.207061	3	1.07577	0.875095	0.325087	3	1.16747	0.972761	0.192015	5	1.06461	0.999303	0.150688
mmu-miR-6982-3p	0.179412	0.198009	5	5	0.987192	0.892482	0.0745581	5	0.917989	0.529636	0.077172	5	0.919654	0.76481	0.376219	6	1.13148	0.408838	0.118576	4	0.94643	0.286148	0.204468	3	1.00449	0.969345	0	0	5	3	1		0	3	1		0.0314626	3	1.02205	0.886807	0	3	1		0	5	1		0
mmu-miR-6982-5p	0.0623161	0.21076	5	5	0.902223	0.364539	0.261357	5	1.03569	0.949522	0.220137	5	1.00652	0.974539	0.15699	6	0.963415	0.966244	0.135108	4	0.948914	0.957549	0	3	0.864082	0.898303	0	0	5	3	1		0	3	1		0.0382772	3	1.02689	0.887145	0	3	1		0	5	1		0
mmu-miR-6983-3p	0.0484026	0.156602	5	5	0.927745	0.515103	0.167593	5	1.00765	0.877618	0.114396	5	0.971169	0.971573	0.110789	6	0.968744	0.948457	0.149938	4	0.995391	0.916298	0.199687	3	1.03031	0.995484	0	0.0447698	5	3	0.969444	0.999736	0.0454195	3	1.00045	0.96535	0.0622537	3	1.01219	0.944108	0	3	0.969444	0.976095	0	5	0.969444	0.999303	0
mmu-miR-6983-5p	0.122052	0.0737278	5	5	1.03406	0.934121	0.213024	5	1.10137	0.555013	0.114396	5	1.02859	0.90996	0.0700411	6	0.997448	0.941755	0.177139	4	1.07431	0.724036	0.103296	3	1.02071	0.933823	0	0	5	3	1	0.999736	0.055758	3	1.03941	0.974277	0.0622537	3	1.0441	0.979652	0	3	1		0.0414476	5	1.02915	0.999303	0.048298
mmu-miR-6984-5p	0.566909	0.451043	5	5	1.08363	0.954031	0.577956	5	1.09196	0.997858	0.168364	5	0.822063	0.842528	0.556583	6	1.0759	0.98128	0.392435	4	0.960191	0.829321	0.296772	3	0.898586	0.77292	0.349166	0.36976	5	3	0.985827	0.999736	0.216326	3	0.899108	0.913574	0.460916	3	1.06522	0.996481	0.463738	3	1.06731	0.972761	0.223496	5	0.903587	0.999303	0.385596
mmu-miR-6985-3p	0.940305	0.7503	5	5	1.14077	0.821722	0.524258	5	0.854977	0.895068	0.895669	5	1.10601	0.889446	0.674594	6	0.948877	0.941224	0.84529	4	1.06806	0.766004	1.01989	3	1.20547	0.819772	0.885614	0.732825	5	3	1.11172	0.999736	1.03156	3	1.23007	0.906103	1.01557	3	1.21651	0.873293	1.0585	3	1.25325	0.972761	0.456195	5	0.825517	0.999303	0.494192
mmu-miR-6986-5p	1.31487	1.42107	5	5	0.929031	0.934121	1.07984	5	0.78937	0.513874	1.21375	5	0.866142	0.865081	1.20759	6	0.862456	0.870166	1.32523	4	0.935726	0.734122	1.37782	3	0.970464	0.898057	1.05331	0.85242	5	3	1.14941	0.999736	1.34302	3	1.40503	0.906103	1.16337	3	1.24053	0.873293	1.03664	3	1.1362	0.972761	1.22378	5	1.29357	0.999303	0.99341
mmu-miR-6988-3p	2.85947	2.77564	5	5	1.05983	0.932011	3.25471	5	1.39385	0.555013	3.13777	5	1.28532	0.696546	3.04607	6	1.20617	0.868367	2.99036	4	1.16048	0.81791	3.31921	3	1.45758	0.60142	3.31474	3.84381	5	3	0.693001	0.999736	3.12731	3	0.608571	0.507134	3.15021	3	0.618306	0.873293	3.14834	3	0.617504	0.972761	2.9696	5	0.545551	0.999303	2.87632
mmu-miR-6989-3p	0.807869	0.608171	5	5	1.14846	0.711624	1.23781	5	1.54718	0.44763	1.0717	5	1.37891	0.381904	1.08307	6	1.38982	0.221531	1.18756	4	1.49421	0.100246	1.04672	3	1.35524	0.60142	0.995833	1.49182	5	3	0.709076	0.999736	1.28035	3	0.863657	0.956523	1.51587	3	1.01681	0.905939	0.877104	3	0.653059	0.972761	0.813767	5	0.625008	0.999303	1.54477
mmu-miR-6989-5p	0	0	5	5	1		0	5	1		0	5	1		0	6	1		0	4	1		0	3	1		0	0.0937322	5	3	0.937095	0.999736	0.109441	3	1.01095	0.906103	0.176969	3	1.05939	0.873293	0.108202	3	1.01008	0.972761	0.0414476	5	0.964408	0.999303	0.048298
mmu-miR-6990-3p	0.0484026	0	5	5	1.03412	0.705007	0	5	1		0	5	1		0.0299217	6	1.02096	0.787452	0	4	1	0.963572	0	3	1		0	0	5	3	1	0.999736	0.132181	3	1.09595	0.913574	0.0463186	3	1.03263	0.944108	0	3	1		0	5	1	0.999303	0.0419454
mmu-miR-6990-5p	0.0952338	0.125588	5	5	0.97918	0.765631	0	5	0.91663	0.513874	0.077172	5	0.966997	0.985913	0.100998	6	0.9831	0.970364	0.0889756	4	0.974941	0.975063	0.375066	3	1.18878	0.801153	0	0	5	3	1	0.999736	0.161198	3	1.11822	0.913574	0.111913	3	1.08066	0.935332	0	3	1	0.972761	0	5	1	0.999303	0.0827056
mmu-miR-6991-3p	0.325773	0.34807	5	5	0.984664	0.954031	0.339357	5	0.993978	0.955218	0.17267	5	0.885522	0.590259	0.376667	6	1.02002	0.969869	0.209725	4	0.908561	0.411511	0.616279	3	1.20431	0.697039	0.30158	0.211128	5	3	1.0647	0.999736	0.18245	3	0.980318	0.989519	0.43591	3	1.1686	0.873293	0.208853	3	0.998424	0.972761	0.10351	5	0.928119	0.999303	0.048298
mmu-miR-6993-5p	0.0623161	0.0521078	5	5	1.0071	0.837356	0	5	0.964526	0.643988	0	5	0.964526	0.953574	0.15693	6	1.07536	0.652978	0.168157	4	1.08376	0.649018	0	3	0.964526	0.801153	0	0	5	3	1		0	3	1		0	3	1		0.0551154	3	1.03894		0	5	1		0.0519977
mmu-miR-6994-3p	0.0706974	0	5	5	1.05022	0.5915	0	5	1	0.670219	0	5	1	0.84809	0.0324945	6	1.02278	0.692506	0.0257746	4	1.01803	0.728	0	3	1	0.933823	0.0815079	0.101696	5	3	0.986104	0.999736	0.109441	3	1.00538	0.993474	0.111913	3	1.00711	0.979652	0.108202	3	1.00452	0.996006	0.0668851	5	0.976159	0.999303	0.048298
mmu-miR-6995-3p	0.179412	0.14387	5	5	1.02494	0.839011	0.136589	5	0.994966	0.858206	0.0743861	5	0.952979	0.953574	0.0324945	6	0.925705	0.573763	0.251747	4	1.07764	0.889634	0.204468	3	1.0429	0.931035	0.149948	0.0937322	5	3	1.03974	0.999736	0.216326	3	1.08869	0.913574	0.287446	3	1.1437	0.873293	0	3	0.937095	0.972761	0.0817376	5	0.99172	0.999303	0.0950314
mmu-miR-6995-5p	0	0	5	5	1		0	5	1		0.0743861	5	1.05291		0.0299217	6	1.02096		0.0506599	4	1.03574		0	3	1		0.0413295	0	5	3	1.02906		0	3	1		0	3	1		0	3	1		0	5	1		0
mmu-miR-6996-5p	0.268692	0.335898	5	5	0.954485	0.946601	0.317728	5	0.987485	0.961328	0.150425	5	0.879361	0.704962	0.0586516	6	0.825165	0.675836	0.172693	4	0.893039	0.496117	0.103296	3	0.851098	0.851358	0.245376	0.0881921	5	3	1.11511	0.999736	0.0281484	3	0.959235	0.913574	0.0755649	3	0.991286	0.951574	0.159405	3	1.0506	0.972761	0.0414476	5	0.968119	0.999303	0.048298
mmu-miR-6997-5p	0.768197	0.705423	5	5	1.04447	0.913455	0.48255	5	0.856857	0.826582	0.561904	5	0.905308	0.953574	0.756316	6	1.03591	0.948457	0.439086	4	0.831428	0.814361	0.603665	3	0.931897	0.898057	0.787886	0.935785	5	3	0.902564	0.999736	0.833412	3	0.9315	0.989519	0.527026	3	0.753271	0.873293	0.766349	3	0.88919	0.973507	0.814955	5	0.919659	0.999303	1.09605
mmu-miR-6999-3p	0	0	5	5	1		0	5	1		0	5	1		0	6	1		0	4	1		0	3	1	0.969345	0.106321	0.101696	5	3	1.00321	0.999736	0.147759	3	1.03244	0.937989	0.248787	3	1.10733	0.923598	0.159405	3	1.04081	0.985168	0	5	0.931937	0.999303	0.048298
mmu-miR-6999-5p	0.0623161	0	5	5	1.04414	0.69325	0	5	1		0	5	1	0.883493	0.159763	6	1.1171	0.482331	0	4	1	0.999753	0.103296	3	1.07422	0.810297	0.308447	0.395267	5	3	0.941596	0.999736	0.18245	3	0.862851	0.867309	0.312643	3	0.944339	0.873293	0.396078	3	1.00056	0.972761	0.33607	5	0.959799	0.999303	0.562761
mmu-miR-700-3p	7.48934	7.64337	5	5	0.898734	0.87835	7.61097	5	0.977788	0.762662	7.39551	5	0.842141	0.953574	7.67003	6	1.01865	0.848916	7.58412	4	0.959759	0.97921	7.74263	3	1.07123	0.810297	7.27049	6.93446	5	3	1.26228	0.999736	7.42757	3	1.40748	0.772167	7.68774	3	1.68562	0.873293	7.56495	3	1.54809	0.972761	7.50751	5	1.48767	0.999303	6.95439
mmu-miR-700-5p	6.38011	6.52687	5	5	0.903276	0.782429	6.5608	5	1.0238	0.888786	6.55759	5	1.02152	0.90996	6.67384	6	1.10724	0.606794	6.43744	4	0.939894	0.989686	7.14699	3	1.53701	0.810297	6.84231	6.05792	5	3	1.72236	0.999736	7.00747	3	1.93127	0.772167	7.49419	3	2.70621	0.873293	6.71688	3	1.57895	0.972761	7.04833	5	1.98675	0.999303	6.29883
mmu-miR-7000-3p	0.768197	0.79415	5	5	0.982171	0.947052	0.801191	5	1.00489	0.638977	0.705768	5	0.940577	0.985913	0.9604	6	1.12214	0.832051	0.851066	4	1.04024	0.739101	0.455358	3	0.790703	0.810297	0.506537	0.522384	5	3	0.989076	0.999736	0.622216	3	1.07165	0.955471	0.612727	3	1.06462	0.996481	0.396078	3	0.916174	0.972761	0.560252	5	1.0266	0.999303	0.197611
mmu-miR-7000-5p	0.116957	0.125588	5	5	0.994036	0.954031	0.121199	5	0.996963	0.762662	0.114396	5	0.992273	0.953574	0.0748408	6	0.965436	0.948457	0.149955	4	1.01703	0.975063	0	3	0.91663	0.898303	0	0.0476272	5	3	0.967526		0.0454195	3	0.998471	0.989519	0.0382772	3	0.99354	0.886807	0.0551154	3	1.0052	0.972761	0.0784091	5	1.02157	0.999303	0
mmu-miR-7001-5p	0	0	5	5	1	0.79462	0	5	1	0.833287	0.0743861	5	1.05291	0.953574	0.0544302	6	1.03845	0.93962	0.0752395	4	1.05354	0.98138	0.105854	3	1.07613	0.891651	0	0	5	3	1	0.999736	0.0281484	3	1.0197	0.956799	0	3	1		0	3	1		0	5	1		0
mmu-miR-7002-5p	0.177951	0.241114	5	5	0.957164	0.911237	0.317728	5	1.05454	0.968871	0.17267	5	0.953666	0.953574	0.0961982	6	0.904432	0.756558	0.218066	4	0.984151	0.875346	0.105854	3	0.910506	0.858965	0.0377139	0.28582	5	3	0.842001	0.999736	0.21402	3	0.95145	0.970869	0.0314626	3	0.83836	0.873293	0.250422	3	0.975762	0.996006	0.192015	5	0.937048	0.999303	0.0519977
mmu-miR-7004-3p	0.140592	0.230824	5	5	0.939372	0.938097	0.244613	5	1.0096	0.973133	0.212555	5	0.987417	0.974539	0.186798	6	0.969945	0.966244	0.230653	4	0.999881	0.999753	0	3	0.852148	0.810297	0.277256	0.181744	5	3	1.06844	0.999736	0.161198	3	0.985859	0.96535	0.281068	3	1.07127	0.873293	0.325087	3	1.10446	0.972761	0.10351	5	0.947216	0.999303	0.0827056
mmu-miR-7004-5p	0.433034	0.505343	5	5	0.951115	0.947332	0.398603	5	0.928685	0.537812	0.366059	5	0.90797	0.468416	0.452391	6	0.963962	0.834521	0.540572	4	1.02472	0.871812	0.531417	3	1.01824	0.896031	0.231887	0.324406	5	3	0.937884	0.999736	0.18245	3	0.90629	0.803777	0.179239	3	0.904275	0.873293	0.347774	3	1.01633	0.994647	0.196267	5	0.915011	0.999303	0.287114
mmu-miR-7006-3p	0.140592	0.198009	5	5	0.960983	0.838075	0.145452	5	0.964226	0.804017	0.145124	5	0.964007	0.933058	0.122924	6	0.949286	0.885888	0.148423	4	0.966214	0.819364	0.103296	3	0.936458	0.915828	0.106321	0.0937322	5	3	1.00876	0.999736	0.0757705	3	0.987627	0.989519	0.248787	3	1.11346	0.873293	0.0883927	3	0.996306	0.972761	0.120933	5	1.01903	0.999303	0.048298
mmu-miR-7008-5p	0.373575	0.653788	5	5	0.823469	0.0662283	0.613894	5	0.972727	0.63221	0.421207	5	0.851111	0.846062	0.478148	6	0.885375	0.697407	0.64688	4	0.995223	0.999753	0.29004	3	0.777143	0.77292	0.267154	0.328401	5	3	0.958436	0.999736	0.374712	3	1.03262	0.956799	0.147368	3	0.882072	0.886807	0.302937	3	0.982505	0.994647	0.58061	5	1.19103	0.999303	0.197611
mmu-miR-7009-5p	0.0617883	0	5	5	1.04376	0.712104	0.061872	5	1.04382	0.608518	0	5	1	0.999234	0.0245084	6	1.01713	0.88259	0.120545	4	1.08715	0.655658	0	3	1	0.93699	0	0	5	3	1	0.999736	0.0281484	3	1.0197	0.987971	0	3	1	0.886952	0	3	1	0.987945	0	5	1	0.999303	0.0519977
mmu-miR-701-3p	0	0	5	5	1	0.972747	0.136589	5	1.0993	0.531824	0.0804732	5	1.05736	0.865081	0	6	1	0.907574	0.0386003	4	1.02712	0.919833	0.0538974	3	1.03807	0.898303	0.149948	0	5	3	1.10953	0.999736	0.0383826	3	1.02696	0.970869	0	3	1	0.942617	0.171681	3	1.12637	0.972761	0	5	1	0.999303	0.150688
mmu-miR-701-5p	0.373575	0.608171	5	5	0.849923	0.27586	0.663047	5	1.03877	0.931298	0.544899	5	0.957091	0.704962	0.674047	6	1.04672	0.960423	0.598086	4	0.993034	0.829321	1.01989	3	1.33027	0.792088	0.544857	0.417527	5	3	1.09227	0.999736	0.885347	3	1.38302	0.781544	1.07201	3	1.57405	0.873293	0.799006	3	1.30268	0.972761	0.734949	5	1.2461	0.999303	0.888389
mmu-miR-7010-5p	0.916171	1.06449	5	5	0.902302	0.956204	1.00565	5	0.960035	0.531831	1.1433	5	1.05615	0.90996	1.13125	6	1.04737	0.907574	1.32814	4	1.20051	0.957549	1.31295	3	1.18794	0.863026	0.338977	0.264695	5	3	1.05284	0.999736	0.344395	3	1.0568	0.989519	0.363587	3	1.07095	0.873293	0.208853	3	0.962033	0.972761	0.36145	5	1.06937	0.999303	0.197611
mmu-miR-7012-5p	0.0617883	0.0521078	5	5	1.00673	0.949026	0.121199	5	1.04906	0.723653	0.168364	5	1.08392	0.806426	0.0544302	6	1.00161	0.848916	0.076916	4	1.01734	0.981777	0	3	0.964526	0.982788	0.0769213	0.138409	5	3	0.958275	0.999736	0.0454195	3	0.937578	0.956799	0.207061	3	1.04874	0.944108	0	3	0.90852	0.972761	0.232508	5	1.0674	0.999303	0.140298
mmu-miR-7013-5p	1.06624	1.09552	5	5	0.979908	0.874697	1.11786	5	1.0156	0.946335	0.982	5	0.924329	0.933058	1.17226	6	1.05463	0.859547	0.80368	4	0.816858	0.564862	1.47979	3	1.30519	0.638852	0.946363	0.681805	5	3	1.20127	0.999736	0.74334	3	1.04358	0.956799	0.842954	3	1.11818	0.96012	0.980796	3	1.23028	0.976095	0.740157	5	1.04128	0.999303	0.861609
mmu-miR-7015-3p	0.264113	0.0804249	5	5	1.13578	0.814644	0.167593	5	1.06228	0.878246	0.145124	5	1.04587	0.953574	0.16941	6	1.06362	0.907574	0.0892601	4	1.00614	0.956194	0.105854	3	1.01778	0.933823	0.120598	0.101696	5	3	1.01319	0.999736	0.135552	3	1.02374	0.987971	0.0314626	3	0.952484	0.887145	0.0693128	3	0.977803	0.972761	0.0817376	5	0.986261	0.999303	0.0519977
mmu-miR-7015-5p	0.184568	0.300229	5	5	0.92296	0.972223	0.261768	5	0.973693	0.906188	0.338641	5	1.02698	0.999234	0.401018	6	1.07236	0.732717	0.242985	4	0.961098	0.975063	0	3	0.812124	0.619186	0.149948	0.0447698	5	3	1.07563	0.999736	0.147759	3	1.074	0.989519	0.0755649	3	1.02157	0.944108	0	3	0.969444	0.972761	0.152775	5	1.07774	0.999303	0.150688
mmu-miR-7016-3p	0.0623161	0.0804249	5	5	0.987526	0.741882	0.0745581	5	0.995942	0.954108	0	5	0.945779	0.933058	0.144396	6	1.04534	0.98128	0.0386003	4	0.971426	0.690543	0.103296	3	1.01598	0.917408	0	0	5	3	1	0.999736	0.0383826	3	1.02696	0.970869	0.0382772	3	1.02689	0.890237	0.0883927	3	1.06319	0.972761	0	5	1	0.999303	0
mmu-miR-7016-5p	0.138092	0.0737278	5	5	1.04562	0.881826	0.244613	5	1.12575	0.531831	0.0598826	5	0.990449	0.953574	0	6	0.95018	0.832051	0.0383157	4	0.975753	0.816619	0	3	0.95018	0.810297	0.0744669	0	5	3	1.05297	0.999736	0.0894526	3	1.06397	0.835657	0	3	1	0.96012	0	3	1	0.972761	0.0668851	5	1.04745	0.999303	0
mmu-miR-7017-5p	0.388448	0.34807	5	5	1.02838	0.646651	0.317728	5	0.979188	0.826112	0.509756	5	1.11859	0.704962	0.480945	6	1.09648	0.697407	0.456884	4	1.07834	0.975063	0.616279	3	1.20431	0.933823	0.149948	0.395267	5	3	0.843629	0.999736	0.216326	3	0.883351	0.913574	0.147368	3	0.842122	0.9045	0.302937	3	0.938007	0.972761	0.223496	5	0.887752	0.999303	0.122346
mmu-miR-7019-3p	0.184568	0.230824	5	5	0.968447	0.814644	0.136589	5	0.936769	0.591329	0.338641	5	1.0776	0.905938	0.296	6	1.04621	0.987824	0.0892601	4	0.906536	0.365572	0	3	0.852148	0.519489	0.0744669	0.211128	5	3	0.909622	0.999736	0.0383826	3	0.887153	0.933269	0.121932	3	0.940046	0.973311	0.108202	3	0.931143	0.972761	0.0784091	5	0.912111	0.999303	0.048298
mmu-miR-7019-5p	0.0706974	0.14387	5	5	0.950545	0.808035	0.376189	5	1.17472	0.513874	0.421207	5	1.21196	0.608008	0.339411	6	1.14515	0.396118	0.219441	4	1.05378	0.892178	0.425018	3	1.21516	0.878467	0.15668	0.328401	5	3	0.887783	0.999736	0.173681	3	0.898307	0.913574	0.111913	3	0.860658	0.944108	0.135448	3	0.874813	0.989345	0.267861	5	0.958906	0.999303	0.184188
mmu-miR-702-3p	2.90471	3.28856	5	5	0.766388	0.687133	3.23849	5	0.965886	0.897608	2.81645	5	0.720909	0.749911	3.06892	6	0.858779	0.832051	3.04023	4	0.841869	0.774037	3.61849	3	1.25695	0.933823	2.67622	3.34524	5	3	0.628936	0.999736	2.85713	3	0.712959	0.971632	3.13106	3	0.862042	0.95183	2.33628	3	0.496906	0.972761	2.59216	5	0.593335	0.999303	2.38368
mmu-miR-702-5p	0.121039	0.14387	5	5	0.984299	0.954031	0.277573	5	1.09711	0.555013	0.077172	5	0.954821	0.977063	0.0586516	6	0.942642	0.9494	0.106516	4	0.974441	0.975063	0	3	0.905088		0	0	5	3	1		0.0281484	3	1.0197		0.13472	3	1.09788		0	3	1		0	5	1		0
mmu-miR-7020-5p	0.227244	0.125588	5	5	1.073	0.874697	0.48255	5	1.28073	0.531831	0.350203	5	1.16847	0.608008	0.144748	6	1.01337	0.941224	0.392745	4	1.20343	0.368573	0	3	0.91663	0.949047	0.179422	0.0476272	5	3	1.09566	0.999736	0.173681	3	1.0913	0.906103	0.181973	3	1.09759	0.905939	0.198683	3	1.11038	0.972761	0.0668851	5	1.01344	0.999303	0.160926
mmu-miR-7021-5p	0.268692	0.287675	5	5	0.986929	0.956204	0.376189	5	1.06327	0.968871	0.220137	5	0.954265	0.953574	0.079893	6	0.865868	0.697407	0.0605317	4	0.854325	0.903124	0	3	0.819221	0.545994	0.368061	0.651299	5	3	0.821745	0.999736	0.395327	3	0.837423	0.977539	0.181973	3	0.722302	0.873293	0.433472	3	0.85986	0.972761	0.369003	5	0.822281	0.999303	0.778151
mmu-miR-7022-5p	0	0	5	5	1	0.75715	0	5	1		0.077172	5	1.05495	0.953574	0	6	1		0.0605317	4	1.04285	0.834935	0	3	1		0	0	5	3	1		0	3	1		0	3	1		0	3	1		0	5	1		0
mmu-miR-7023-3p	0.0617883	0.0521078	5	5	1.00673	0.934121	0	5	0.964526	0.736086	0	5	0.964526		0.0299217	6	0.984739	0.853523	0.0733573	4	1.01484	0.975063	0.0538974	3	1.00124	0.898303	0.0377139	0	5	3	1.02649	0.999736	0.0894526	3	1.06397	0.913574	0.0622537	3	1.0441	0.873293	0	3	1	0.972761	0.0387968	5	1.02726	0.999303	0
mmu-miR-7023-5p	0	0	5	5	1	0.955289	0	5	1	0.882198	0	5	1		0	6	1	0.948457	0	4	1		0	3	1		0	0	5	3	1		0	3	1		0	3	1		0	3	1		0	5	1		0
mmu-miR-7024-3p	0.116957	0.0737278	5	5	1.03042	0.980923	0	5	0.95018	0.568334	0.0743861	5	1.00046	0.94433	0	6	0.95018	0.612634	0.076916	4	1.00221	0.844926	0.103296	3	1.02071	0.931814	0.0413295	0.0476272	5	3	0.995644	0.999736	0.0894526	3	1.02942	0.937644	0.207061	3	1.11685	0.873293	0.0883927	3	1.02866	0.973507	0.0784091	5	1.02157	0.999303	0.102186
mmu-miR-7024-5p	0.802317	0.878859	5	5	0.948328	0.940611	1.13201	5	1.1918	0.285535	0.925635	5	1.03295	0.865081	0.894664	6	1.01102	0.821487	0.978183	4	1.07127	0.348138	0.800949	3	0.947429	0.898303	0.864782	1.18613	5	3	0.800321	0.999736	1.26236	3	1.05426	0.937644	1.14576	3	0.972405	0.905939	1.56498	3	1.30031	0.972761	1.01443	5	0.887797	0.999303	0.966568
mmu-miR-7026-5p	0	0.125588	5	5	0.91663	0.758487	0.136813	5	1.00781	0.820824	0.212555	5	1.06214	0.886667	0.165893	6	1.02833	0.88259	0.0506599	4	0.949389	0.523494	0.455358	3	1.25681	0.754478	0.0744669	0	5	3	1.05297	0.999736	0.173681	3	1.12793	0.906103	0.179239	3	1.13229	0.873293	0	3	1	0.972761	0.0817376	5	1.05829	0.999303	0.198501
mmu-miR-7027-3p	0.232704	0.295583	5	5	0.957352	0.900004	0.339357	5	1.03081	0.920935	0.229089	5	0.954956	0.823464	0.245795	6	0.966078	0.969201	0.173234	4	0.91869	0.538629	0.134521	3	0.894367	0.991536	0.106321	0.324406	5	3	0.859706	0.999736	0.23551	3	0.940242	0.989519	0.373793	3	1.03482	0.881827	0.0551154	3	0.829727	0.989438	0.375774	5	1.03625	0.999303	0.140298
mmu-miR-7027-5p	0	0	5	5	1	0.934121	0.061872	5	1.04382	0.597188	0.117378	5	1.08476	0.704962	0	6	1	0.999506	0	4	1	0.978088	0	3	1	0.891651	0.0769213	0.101696	5	3	0.982974	0.999736	0.0757705	3	0.98219	0.956799	0	3	0.931937	0.873293	0.0551154	3	0.968228	0.992692	0	5	0.931937	0.999303	0.150688
mmu-miR-7028-5p	0.0952338	0.150996	5	5	0.962086	0.902357	0.178183	5	1.01902	0.729403	0.168364	5	1.01211	0.985913	0.134492	6	0.988626	0.989941	0.227979	4	1.05481	0.676585	0	3	0.900629	0.619186	0.149948	0.130345	5	3	1.01368	0.999736	0.21402	3	1.05971	0.937644	0.0755649	3	0.962741	0.87583	0.433472	3	1.23382	0.972761	0.33607	5	1.15327	0.999303	0.308373
mmu-miR-7029-3p	0.0484026	0	5	5	1.03412	0.609178	0.121199	5	1.08764	0.532664	0.0743861	5	1.05291	0.307214	0.080706	6	1.05754	0.551548	0.0386003	4	1.02712	0.690543	0	3	1	0.894819	0	0	5	3	1	0.999736	0.0828492	3	1.05911	0.98833	0.0924014	3	1.06614	0.983488	0	3	1	0.985168	0	5	1	0.999303	0.0419454
mmu-miR-7030-3p	0	0.0737278	5	5	0.95018	0.860362	0	5	0.95018	0.960173	0.0598826	5	0.990449	0.999234	0.168625	6	1.06799	0.786474	0.0347571	4	0.973349	0.703859	0.0538974	3	0.986349	0.973108	0	0.0476272	5	3	0.967526	0.999736	0.0894526	3	1.02942	0.913574	0.215767	3	1.12361	0.873293	0	3	0.967526	0.972761	0.0414476	5	0.995726	0.999303	0.048298
mmu-miR-7030-5p	0	0.0641602	5	5	0.956502	0.973139	0	5	0.956502		0	5	0.956502	0.84809	0	6	0.956502	0.832051	0.0383157	4	0.982245	0.975063	0	3	0.956502	0.810297	0	0	5	3	1		0	3	1		0	3	1		0	3	1		0	5	1		0
mmu-miR-7031-3p	0	0	5	5	1		0.061872	5	1.04382	0.994599	0	5	1	0.943756	0.0544302	6	1.03845	0.834521	0.106232	4	1.07641	0.720355	0	3	1	0.915828	0.0541395	0.138409	5	3	0.943262	0.999736	0.0828492	3	0.962221	0.966398	0.207061	3	1.04874	0.875095	0	3	0.90852	0.972761	0	5	0.90852	0.999303	0.0519977
mmu-miR-7031-5p	0.0617883	0	5	5	1.04376	0.513055	0.0862289	5	1.06159	0.555013	0	5	1	0.969917	0.0299217	6	1.02096	0.746506	0	4	1	0.977689	0.0538974	3	1.03807	0.810297	0.0377139	0.211128	5	3	0.886742	0.999736	0.161198	3	0.965983	0.98833	0.234357	3	1.01623	0.944108	0	3	0.863862	0.972761	0.192015	5	0.986839	0.999303	0.184188
mmu-miR-7032-3p	0.628454	0.732932	5	5	0.930141	0.869882	0.563008	5	0.888889	0.692233	0.561904	5	0.888209	0.870604	0.506956	6	0.855016	0.834521	0.50403	4	0.853284	0.531786	1.12935	3	1.31623	0.792088	0.426702	0.249884	5	3	1.13039	0.999736	0.539192	3	1.22205	0.781544	0.543076	3	1.22535	0.873293	0.208853	3	0.97196	0.972761	0.200087	5	0.966072	0.999303	0.150688
mmu-miR-7032-5p	0	0.0804249	5	5	0.945779	0.758487	0.061872	5	0.987223	0.784145	0	5	0.945779	0.622963	0.0245084	6	0.961983	0.79048	0	4	0.945779	0.690543	0	3	0.945779	0.810297	0	0	5	3	1		0	3	1		0.0622537	3	1.0441		0	3	1		0	5	1		0
mmu-miR-7033-5p	0.385499	0.228958	5	5	1.11461	0.877426	0.761387	5	1.44636	0.513874	0.454587	5	1.16929	0.931928	0.496859	6	1.20406	0.848916	0.371347	4	1.10373	0.975287	1.02796	3	1.7399	0.71702	0.509721	0.487167	5	3	1.01576	0.999736	0.364963	3	0.918783	0.989519	0.510096	3	1.01602	0.939119	0.761316	3	1.20928	0.972761	0.552215	5	1.04612	0.999303	0.197611
mmu-miR-7034-3p	0	0	5	5	1		0	5	1		0	5	1		0	6	1		0.0383157	4	1.02691		0.0538974	3	1.03807		0	0.0447698	5	3	0.969444	0.999736	0	3	0.969444		0	3	0.969444	0.95183	0	3	0.969444		0	5	0.969444	0.999303	0
mmu-miR-7034-5p	0	0.102399	5	5	0.931483	0.839011	0.145452	5	1.03029	0.946243	0.145124	5	1.03006	0.94929	0.189585	6	1.0623	0.999506	0.199757	4	1.06981	0.937285	0.103296	3	1.00062	0.898303	0.195736	0.0447698	5	3	1.11031	0.999736	0.0828492	3	1.02675	0.913574	0.147368	3	1.07371	0.873293	0	3	0.969444	0.972761	0.120933	5	1.05421	0.999303	0.0419454
mmu-miR-7036a-5p	0.116957	0.102399	5	5	1.01014	0.955289	0.0745581	5	0.980887	0.762662	0.0598826	5	0.97096	0.953574	0.0586516	6	0.970132	0.919524	0.0386003	4	0.956742	0.887966	0.156003	3	1.03785	0.929423	0.0413295	0.196694	5	3	0.897906	0.999736	0.132181	3	0.956269	0.989519	0.111913	3	0.942928	0.91525	0	3	0.872548	0.972761	0.0668851	5	0.913953	0.999303	0.0419454
mmu-miR-7038-5p	0.179412	0.156602	5	5	1.01594	0.955289	0.0862289	5	0.952392	0.773462	0.286635	5	1.09432	0.886773	0.179677	6	1.01612	0.941224	0.31735	4	1.11787	0.953815	0.29004	3	1.0969	0.962799	0.0815079	0	5	3	1.05812		0.0828492	3	1.05911		0.0755649	3	1.05377		0	3	1		0.200087	5	1.14877		0.140298
mmu-miR-7039-5p	0.325773	0.228958	5	5	1.06941	0.537773	0.385967	5	1.11497	0.555013	0.374808	5	1.10638	0.635251	0.189585	6	0.973078	0.981978	0.316395	4	1.06248	0.814361	0.465352	3	1.17804	0.900984	0.0413295	0.0881921	5	3	0.968039	0.999736	0.147759	3	1.04215	0.855006	0.0755649	3	0.991286	0.905939	0.135448	3	1.0333	0.972761	0.0784091	5	0.993242	0.999303	0.102186
mmu-miR-7040-5p	0.122052	0.125588	5	5	0.997552	0.897179	0.167593	5	1.02954	0.633462	0	5	0.91663	0.84809	0.0245084	6	0.932335	0.7926	0.113555	4	0.991694	0.890626	0	3	0.91663	0.969345	0	0	5	3	1		0.0828492	3	1.05911		0	3	1		0	3	1		0	5	1		0
mmu-miR-7041-3p	0	0	5	5	1	0.934121	0	5	1	0.918393	0	5	1	0.886773	0.0482115	6	1.03398	0.93962	0.0257746	4	1.01803	0.919833	0.0538974	3	1.03807	0.973241	0.308447	0.149977	5	3	1.1161	0.999736	0.23551	3	1.06108	0.928984	0.215767	3	1.04666	0.91525	0.0551154	3	0.936362	0.972761	0.223496	5	1.05228	0.999303	0.122346
mmu-miR-7042-3p	0.0623161	0.0521078	5	5	1.0071	0.975874	0.136589	5	1.06031	0.551171	0.156694	5	1.07519	0.523524	0.0245084	6	0.981051	0.999506	0.076916	4	1.01734	0.844926	0.0538974	3	1.00124	0.897679	0.145278	0.0937322	5	3	1.03637	0.999736	0.18245	3	1.06342	0.794421	0.181973	3	1.06307	0.873293	0	3	0.937095	0.986558	0	5	0.937095	0.999303	0.140298
mmu-miR-7042-5p	0.0623161	0.0804249	5	5	0.987526	0.959182	0.233001	5	1.11155	0.531831	0.0804732	5	1.00003	0.953574	0.0911461	6	1.00746	0.984966	0.0386003	4	0.971426	0.873025	0.103296	3	1.01598	0.973241	0.0744669	0.0517441	5	3	1.01587	0.999736	0.161198	3	1.07882	0.906103	0.312643	3	1.19823	0.873293	0.198683	3	1.10722	0.972761	0.113394	5	1.04366	0.999303	0.0519977
mmu-miR-7043-3p	0	0	5	5	1	0.822366	0	5	1	0.678651	0	5	1	0.976029	0	6	1	0.88259	0	4	1	0.975063	0	3	1	0.906027	0.0769213	0.211128	5	3	0.911171	0.999736	0	3	0.863862	0.906103	0.0924014	3	0.921	0.886807	0	3	0.863862	0.972761	0.0668851	5	0.904854	0.999303	0
mmu-miR-7043-5p	0	0	5	5	1	0.924864	0	5	1	0.781599	0	5	1	0.90996	0	6	1	0.848916	0	4	1		0	3	1		0	0	5	3	1	0.999736	0	3	1		0	3	1	0.917922	0	3	1	0.972761	0.0414476	5	1.02915	0.999303	0
mmu-miR-7044-3p	1.01095	0.7503	5	5	1.19802	0.69325	1.1156	5	1.28815	0.493596	0.99296	5	1.18317	0.704962	1.09553	6	1.27035	0.414281	1.12486	4	1.29645	0.676585	2.29547	3	2.91839	0.754478	0.71313	0.588281	5	3	1.09039	0.999736	0.539192	3	0.966547	0.976288	1.07201	3	1.39835	0.873293	0.59096	3	1.00186	0.972761	0.560252	5	0.98076	0.999303	0.747194
mmu-miR-7045-3p	0.179412	0.230824	5	5	0.964991	0.860362	0.261768	5	1.02168	0.675666	0.229089	5	0.998798	0.933058	0.359198	6	1.09306	0.495742	0.174316	4	0.961589	0.87416	0.156003	3	0.94946	0.921611	0.349166	0.417527	5	3	0.953721	0.999736	0.462017	3	1.03132	0.989519	0.373793	3	0.970141	0.947704	0.250422	3	0.890628	0.972761	0.250732	5	0.89082	0.999303	0.287114
mmu-miR-7046-3p	0.550359	0.585191	5	5	0.976145	0.888237	0.336759	5	0.84181	0.895831	0.68206	5	1.06945	0.971573	0.570121	6	0.989608	0.842874	0.553167	4	0.978047	0.975063	0.752901	3	1.12327	0.933823	1.15094	1.69502	5	3	0.685829	0.999736	1.43221	3	0.833461	0.970869	1.49994	3	0.873521	0.945112	0.55317	3	0.453177	0.972761	0.997478	5	0.616621	0.999303	1.12436
mmu-miR-7046-5p	0	0.0804249	5	5	0.945779	0.989473	0	5	0.945779	0.597188	0.077172	5	0.997748	0.90996	0.079893	6	0.999631	0.907574	0.317574	4	1.17866	0.283838	0.103296	3	1.01598	0.933823	0.0815079	0	5	3	1.05812	0.999736	0.112214	3	1.08089	0.906103	0.0314626	3	1.02205	0.951574	0	3	1	0.979127	0.130806	5	1.09491	0.999303	0.0519977
mmu-miR-7047-3p	1.15594	1.1414	5	5	1.01013	0.99794	0.922396	5	0.859159	0.946335	0.823156	5	0.802046	0.90996	1.11868	6	0.984376	0.941224	1.21212	4	1.05024	0.865027	1.5138	3	1.29451	0.619186	0.991389	0.825349	5	3	1.12197	0.999736	0.719915	3	0.929525	0.993474	0.895196	3	1.04961	0.939119	0.980796	3	1.11377	0.972761	0.734949	5	0.939262	0.999303	0.411746
mmu-miR-7047-5p	0.276334	0.156602	5	5	1.08653	0.753834	0	5	0.897136	0.888786	0.114396	5	0.971169	0.988611	0.135748	6	0.985649	0.907574	0.113299	4	0.97043	0.847206	0.199687	3	1.03031	0.985559	0.245376	0.196694	5	3	1.03432	0.999736	0.404404	3	1.15485	0.906103	0.179239	3	0.987974	0.944108	0.171681	3	0.982812	0.976095	0.267861	5	1.05057	0.999303	0.198501
mmu-miR-7048-3p	0.336344	0.394619	5	5	0.960412	0.934121	0.317728	5	0.948099	0.837424	0.350203	5	0.969683	0.963557	0.330577	6	0.956581	0.969869	0.333107	4	0.95826	0.814361	0.542788	3	1.10816	0.921611	0.550888	0.838318	5	3	0.81936	0.999736	0.671892	3	0.891047	0.977552	0.85328	3	1.01042	0.881827	0.256662	3	0.668196	0.972761	0.493692	5	0.787512	0.999303	0.329866
mmu-miR-7049-5p	0.234578	0.198009	5	5	1.02567	0.934121	0.483254	5	1.21862	0.531824	0.350203	5	1.11126	0.90996	0.351814	6	1.1125	0.88259	0.268458	4	1.05004	0.91549	0.156003	3	0.971304	0.71702	0.149948	0.324406	5	3	0.886101	0.999736	0.373551	3	1.03465	0.906103	0.111913	3	0.863045	0.873293	0.171681	3	0.89955	0.972761	0.130806	5	0.874421	0.999303	0.184188
mmu-miR-7051-5p	0.232704	0.14387	5	5	1.06351	0.664852	0.261768	5	1.08515	0.559523	0.229089	5	1.06085	0.712372	0.0781332	6	0.955457	0.929788	0.334241	4	1.14106	0.285385	0.651666	3	1.42188	0.801153	0.110307	0.181744	5	3	0.951689	0.999736	0.0281484	3	0.899007	0.913574	0.121932	3	0.959389	0.886807	0.159405	3	0.984635	0.972761	0.218522	5	1.02582	0.999303	0.198501
mmu-miR-7052-3p	1.61773	1.50535	5	5	1.08101	0.934121	1.5061	5	1.00052	0.597188	1.31243	5	0.874836	0.953574	1.27492	6	0.852384	0.834521	1.47437	4	0.978757	0.816619	1.76314	3	1.19565	0.655807	0.787895	0.677038	5	3	1.07987	0.999736	0.773398	3	1.06907	0.993136	0.809686	3	1.0963	0.951574	1.024	3	1.27188	0.972761	0.650243	5	0.981599	0.999303	0.586423
mmu-miR-7052-5p	0.276334	0.15791	5	5	1.08555	0.839011	0.167593	5	1.00673	0.969973	0.338641	5	1.13346	0.90996	0.132033	6	0.982223	0.948457	0.251747	4	1.0672	0.989686	0.251358	3	1.06692	0.933823	0	0.38081	5	3	0.768006	0.999736	0.0894526	3	0.817133	0.855863	0.181973	3	0.871253	0.95183	0	3	0.768006	0.972761	0.0784091	5	0.810902	0.999303	0.0950314
mmu-miR-7053-3p	0.184568	0	5	5	1.13648	0.593296	0.145452	5	1.10608	0.482457	0.0583318	5	1.04126	0.90996	0.128627	6	1.09325	0.719666	0	4	1	0.690543	0.0538974	3	1.03807	0.891905	0.0377139	0.241945	5	3	0.868001	0.999736	0.135552	3	0.928907	0.937644	0.0382772	3	0.86834	0.873293	0.108202	3	0.911464	0.972761	0.192015	5	0.965983	0.999303	0.140298
mmu-miR-7054-5p	0.508152	0.287675	5	5	1.16512	0.391371	0.455512	5	1.12337	0.552372	0.509243	5	1.166	0.870604	0.189571	6	0.93426	0.948457	0.326636	4	1.02737	0.834935	0.686206	3	1.31817	0.689817	0.431613	0.449083	5	3	0.987963	0.999736	0.291465	3	0.896504	0.906103	0.482187	3	1.02321	0.944108	0.514364	3	1.04629	0.973507	0.635776	5	1.13815	0.999303	0.451008
mmu-miR-7055-3p	0	0.14387	5	5	0.905088	0.696234	0.136813	5	0.99512	0.888786	0.077172	5	0.954821	0.89982	0.0700411	6	0.950113	0.848916	0.0747152	4	0.953196	0.975063	0.0538974	3	0.93954	0.792088	0	0.0476272	5	3	0.967526	0.999736	0.313428	3	1.2023	0.65965	0.0911962	3	1.03066	0.873293	0.159405	3	1.08056	0.972761	0.0817376	5	1.02393	0.999303	0
mmu-miR-7055-5p	0.285454	0.300229	5	5	0.989811	0.780197	0.261768	5	0.973693	0.888786	0.145124	5	0.898067	0.993613	0.134748	6	0.891632	0.611458	0.30523	4	1.00347	0.98138	0.156003	3	0.904865	0.898303	0.398166	0.462809	5	3	0.956181	0.999736	0.539192	3	1.05437	0.989519	0.287446	3	0.885544	0.886807	0.317401	3	0.904123	0.972761	0.640186	5	1.13083	0.999303	0.489228
mmu-miR-7056-3p	0.733016	0.585191	5	5	1.1079	0.978182	0.71058	5	1.0908	0.870241	0.842934	5	1.19561	0.846062	0.743084	6	1.11566	0.88259	0.752659	4	1.12309	0.963572	0.672468	3	1.06236	0.878467	0	0.0476272	5	3	0.967526	0.999736	0	3	0.967526	0.984903	0.0755649	3	1.01955	0.93774	0	3	0.967526	0.972761	0	5	0.967526	0.999303	0
mmu-miR-7056-5p	1.77726	1.97225	5	5	0.873576	0.737189	2.00846	5	1.02542	0.876608	2.09781	5	1.09093	0.90996	2.11886	6	1.10696	0.989941	1.81753	4	0.898304	0.619725	1.84336	3	0.914535	0.792088	0.0413295	0.249884	5	3	0.865404	0.999736	0.186396	3	0.956948	0.956799	0.296764	3	1.03303	0.948639	0.0883927	3	0.8941	0.972761	0.223496	5	0.981875	0.999303	0
mmu-miR-7058-5p	0.0952338	0.15791	5	5	0.957486	0.846105	0	5	0.896322	0.784145	0	5	0.896322	0.883493	0.0570029	6	0.932446	0.708968	0.109456	4	0.966972	0.883411	0.103296	3	0.962852	0.898057	0.0815079	0	5	3	1.05812	0.999736	0	3	1	0.937644	0	3	1	0.887145	0	3	1	0.994647	0	5	1		0.048298
mmu-miR-7060-5p	0	0	5	5	1		0	5	1		0.077172	5	1.05495	0.751106	0	6	1		0	4	1	0.978088	0	3	1		0	0	5	3	1	0.999736	0.0828492	3	1.05911	0.913574	0.0622537	3	1.0441	0.873293	0	3	1		0	5	1	0.999303	0
mmu-miR-7061-3p	0.0706974	0.0641602	5	5	1.00454	0.845495	0	5	0.956502		0.114396	5	1.03543	0.84809	0.0482115	6	0.989006	0.98831	0.0383157	4	0.982245	0.976103	0	3	0.956502		0.0377139	0.0881921	5	3	0.965616	0.999736	0.0454195	3	0.970787	0.937644	0	3	0.940701	0.890145	0	3	0.940701	0.972761	0.0414476	5	0.968119	0.999303	0.160926
mmu-miR-7061-5p	0	0.102399	5	5	0.931483	0.606226	0.061872	5	0.9723	0.607563	0.276975	5	1.12863	0.90996	0.0732353	6	0.979988	0.91759	0.0643748	4	0.973988	0.766004	0.251358	3	1.10877	0.898303	0.179422	0.130345	5	3	1.0346	0.999736	0.0894526	3	0.972053	0.964791	0.15087	3	1.01433	0.913869	0.159405	3	1.02035	0.984006	0.192015	5	1.04367	0.999303	0.102186
mmu-miR-7062-5p	0.0484026	0.0737278	5	5	0.982599	0.983193	0	5	0.95018	0.555013	0.156694	5	1.05919	0.999234	0.0700411	6	0.997448	0.848916	0.0347571	4	0.973349	0.643034	0.0538974	3	0.986349	0.810297	0	0.0517441	5	3	0.964769	0.999736	0.055758	3	1.00279	0.945198	0	3	0.964769		0.0551154	3	1.00234	0.972761	0.130806	5	1.05633	0.999303	0
mmu-miR-7063-3p	0	0.102399	5	5	0.931483	0.367921	0.178183	5	1.05393	0.762662	0	5	0.931483	0.806426	0.0857581	6	0.988532	0.809262	0.0506599	4	0.964773	0.889634	0.0538974	3	0.96694	0.883952	0.277256	0.241945	5	3	1.02478	0.999736	0.173681	3	0.953785	0.906103	0.179239	3	0.957466	0.873293	0.159405	3	0.944393	0.972761	0	5	0.845604	0.999303	0.226782
mmu-miR-7063-5p	0.140592	0.0811145	5	5	1.04209	0.975874	0.285813	5	1.15245	0.493596	0.0743861	5	0.995347	0.865081	0.204366	6	1.08919	0.948457	0.0733573	4	0.994638	0.701492	0.199687	3	1.08566	0.977063	0.349166	0.171302	5	3	1.13121	0.999736	0.281781	3	1.07959	0.989519	0.343542	3	1.12681	0.95183	0.463738	3	1.22471	0.972761	0.290911	5	1.08644	0.999303	0.235122
mmu-miR-7064-5p	0	0.0641602	5	5	0.956502	0.780197	0	5	0.956502		0.077172	5	1.00906	0.971573	0.0586516	6	0.996189	0.853523	0	4	0.956502	0.705669	0	3	0.956502	0.955055	0.120598	0.0881921	5	3	1.02272	0.999736	0.0383826	3	0.966064	0.966347	0.0382772	3	0.965993	0.873293	0.0551154	3	0.977334	0.972761	0	5	0.940701	0.999303	0.048298
mmu-miR-7065-3p	0.0706974	0.0641602	5	5	1.00454	0.987942	0.277573	5	1.15943	0.638977	0.168364	5	1.0749	0.953574	0.233242	6	1.12434	0.91759	0.125358	4	1.04333	0.975063	0.375066	3	1.24049	0.77292	0.509721	0.58909	5	3	0.946472	0.999736	0.773398	3	1.13627	0.964245	0.751447	3	1.11911	0.961334	0.325087	3	0.832774	0.972761	0.284578	5	0.809716	0.999303	0.528588
mmu-miR-7065-5p	0.0596636	0.198009	5	5	0.908561	0.456035	0.121199	5	0.948152	0.78303	0	5	0.871753	0.635251	0.0299217	6	0.890022	0.551548	0	4	0.871753	0.285385	0	3	0.871753	0.60142	0.0769213	0.0937322	5	3	0.988415	0.999736	0.0894526	3	0.997038	0.993474	0.147368	3	1.03788	0.873293	0.208853	3	1.08307	0.972761	0.0817376	5	0.99172	0.999303	0.0827056
mmu-miR-7066-3p	0.140592	0.125588	5	5	1.01045	0.817951	0	5	0.91663	0.803681	0.319116	5	1.14356	0.481997	0.168625	6	1.03028	0.939277	0.184573	4	1.04173	0.802071	0.296772	3	1.12598	0.810297	0	0.0937322	5	3	0.937095		0.0383826	3	0.962361	0.936462	0	3	0.937095	0.96012	0	3	0.937095		0	5	0.937095		0
mmu-miR-7066-5p	1.48958	1.37388	5	5	1.0835	0.902076	1.7698	5	1.31578	0.762662	1.66422	5	1.22293	0.812648	1.80826	6	1.35133	0.537613	1.82403	4	1.36618	0.756646	1.17748	3	0.872728	0.81642	0.426874	0.304447	5	3	1.08856	0.999736	0.21402	3	0.939245	0.989519	0.373793	3	1.04924	0.917922	0.250422	3	0.963245	0.972761	0.375774	5	1.05068	0.999303	0.451008
mmu-miR-7068-5p	0.0952338	0.297858	5	5	0.868969	0.537773	0.261357	5	0.975017	0.755484	0.350203	5	1.03695	0.953574	0.303044	6	1.0036	0.907574	0.367893	4	1.04974	0.732451	0.251358	3	0.968283	0.754478	0.179422	0.0881921	5	3	1.06528	0.999736	0.281781	3	1.14361	0.913574	0.432455	3	1.2695	0.873293	0.250422	3	1.11902	0.972761	0.290911	5	1.15086	0.999303	0.329866
mmu-miR-7069-3p	0.563324	0.608171	5	5	0.969392	0.742087	0.517166	5	0.938869	0.878246	0.487027	5	0.919458	0.971573	0.551518	6	0.961492	0.895944	0.35077	4	0.836593	0.731063	0.50459	3	0.93072	0.969345	0.865105	0.588281	5	3	1.21152	0.999736	1.41939	3	1.77905	0.920131	1.46666	3	1.83831	0.873293	0.761316	3	1.12743	0.973507	0.775506	5	1.13857	0.999303	0.749222
mmu-miR-7069-5p	0.232704	0.230824	5	5	1.0013	0.996316	0.261357	5	1.02139	0.882198	0.220385	5	0.99279	0.985913	0.33236	6	1.07292	0.758103	0.142615	4	0.94069	0.865027	0.29004	3	1.0419	0.848389	0.297999	0.101696	5	3	1.14576	0.999736	0.328682	3	1.17039	0.832607	0.248787	3	1.10733	0.938757	0.250422	3	1.10859	0.972761	0.159092	5	1.04059	0.999303	0.140298
mmu-miR-7070-3p	0.634563	0.700649	5	5	0.955226	0.737189	0.582428	5	0.921323	0.678651	0.661788	5	0.973423	0.94433	0.52614	6	0.886069	0.670487	0.456493	4	0.84431	0.467877	0.907279	3	1.15399	0.810297	0.562423	0.522384	5	3	1.02814	0.999736	0.596721	3	1.05288	0.936462	0.59536	3	1.05188	0.875095	0.325087	3	0.872183	0.994647	0.369003	5	0.89914	0.999303	0.339719
mmu-miR-7070-5p	0.0596636	0	5	5	1.04222	0.864307	0	5	1	0.9262	0.114396	5	1.08252	0.806426	0	6	1	0.978683	0	4	1	0.975063	0.296772	3	1.22839	0.810297	0	0.0447698	5	3	0.969444	0.999736	0.0828492	3	1.02675	0.920131	0.111913	3	1.04764	0.873293	0	3	0.969444	0.972761	0	5	0.969444	0.999303	0
mmu-miR-7071-3p	0.373575	0.412518	5	5	0.973367	0.972747	0.613894	5	1.14979	0.513874	0.552073	5	1.10156	0.942537	0.427723	6	1.0106	0.985042	0.769302	4	1.28057	0.578451	0.580001	3	1.1231	0.99232	0.308447	0.130345	5	3	1.13139	0.999736	0.328682	3	1.14737	0.507134	0.371435	3	1.18188	0.873293	0.256662	3	1.0915	0.972761	0.250732	5	1.08703	0.999303	0.198501
mmu-miR-7073-5p	0.591366	0.451043	5	5	1.10215	0.846344	0.453702	5	1.00184	0.692233	0.61271	5	1.11858	0.870604	0.721481	6	1.20617	0.832051	0.904711	4	1.36952	0.311425	0.800949	3	1.27448	0.994331	0.787886	0.728844	5	3	1.04177	0.999736	0.74127	3	1.00865	0.96963	0.877992	3	1.10891	0.951574	0.250422	3	0.717763	0.972761	0.740157	5	1.00787	0.999303	0.778151
mmu-miR-7077-5p	0	0.0641602	5	5	0.956502	0.810191	0	5	0.956502	0.888786	0	5	0.956502	0.883497	0	6	0.956502	0.834521	0.0257746	4	0.973744	0.998438	0	3	0.956502		0	0	5	3	1	0.999736	0	3	1	0.98833	0	3	1		0.0883927	3	1.06319	0.972761	0	5	1	0.999303	0
mmu-miR-7078-5p	0.287713	0.243538	5	5	1.03109	0.955289	0.317728	5	1.05277	0.906188	0.17267	5	0.952065	0.883493	0.233112	6	0.992799	0.888701	0.241361	4	0.998492	0.810209	0.103296	3	0.907367	0.614108	0	0	5	3	1	0.999736	0.0757705	3	1.05392	0.993474	0.218016	3	1.16313	0.875095	0	3	1	0.972761	0	5	1	0.999303	0.102186
mmu-miR-708-3p	2.03205	2.20722	5	5	0.885661	0.606226	2.04589	5	0.894198	0.551171	2.17223	5	0.976037	0.96808	2.15355	6	0.963483	0.856497	1.76092	4	0.733922	0.496117	2.04312	3	0.892487	0.969133	1.11268	0.651299	5	3	1.37686	0.999736	1.10527	3	1.36981	0.772167	1.12632	3	1.38994	0.873293	0.396078	3	0.837859	0.972761	0.58061	5	0.952183	0.999303	0.797036
mmu-miR-708-5p	8.25831	8.50182	5	5	0.844689	0.606226	9.10246	5	1.51638	0.5022	8.34825	5	0.899023	0.985913	8.4382	6	0.956859	0.88259	8.16536	4	0.791983	0.542278	8.90345	3	1.321	0.754478	5.71367	5.19316	5	3	1.43446	0.999736	5.80608	3	1.52935	0.863203	6.24679	3	2.07575	0.873293	5.93373	3	1.67084	0.972761	5.19327	5	1.00007	0.999303	5.76075
mmu-miR-7080-3p	2.87028	3.08807	5	5	0.859881	0.449312	2.73394	5	0.782342	0.398276	2.7473	5	0.789621	0.635251	2.92256	6	0.891617	0.448695	2.86893	4	0.859078	0.58472	3.79703	3	1.63463	0.865734	0.245376	0.38081	5	3	0.910396	0.999736	0.364963	3	0.989076	0.989519	0.510096	3	1.09375	0.875095	0.0883927	3	0.816533	0.972761	0.223496	5	0.896693	0.999303	0.102186
mmu-miR-7080-5p	1.91872	1.8356	5	5	1.0593	0.758487	2.25008	5	1.33282	0.555013	2.15035	5	1.24379	0.976388	2.10183	6	1.20266	0.947902	2.10427	4	1.20469	0.996454	1.84391	3	1.00578	0.915828	0.0541395	0.0476272	5	3	1.00452	0.999736	0.0281484	3	0.986589	0.987971	0.0382772	3	0.99354	0.963194	0.256662	3	1.15591	0.972761	0.130806	5	1.05935	0.999303	0.0827056
mmu-miR-7081-3p	0.0623161	0	5	5	1.04414	0.898255	0	5	1	0.942092	0	5	1	0.875938	0	6	1	0.947902	0.0383157	4	1.02691	0.999753	0	3	1	0.93169	0.0377139	0.0476272	5	3	0.993152	0.999736	0.186396	3	1.10097	0.913574	0.0622537	3	1.01019	0.996481	0.0551154	3	1.0052	0.972761	0.0414476	5	0.995726	0.999303	0.0950314
mmu-miR-7083-5p	0.373575	0.300229	5	5	1.05215	0.823281	0.966942	5	1.58745	0.424492	0.469507	5	1.1245	0.682281	0.382648	6	1.05879	0.83403	0.408472	4	1.07791	0.676585	0.455358	3	1.11352	0.933823	0.120598	0.0447698	5	3	1.05397	0.999736	0.18245	3	1.10013	0.913574	0.121932	3	1.05494	0.917922	0.627785	3	1.49798	0.972761	0.0817376	5	1.02596	0.999303	0.0950314
mmu-miR-7084-5p	0.508152	0.557673	5	5	0.966257	0.934121	0.479618	5	0.947334	0.971027	0.455596	5	0.931691	0.96808	0.604552	6	1.03303	0.848916	0.47762	4	0.946023	0.982686	0.29004	3	0.830681	0.933823	0.850587	0.740947	5	3	1.07896	0.999736	0.655991	3	0.942813	0.996944	0.44243	3	0.813088	0.873293	0.669572	3	0.951731	0.976095	0.787507	5	1.0328	0.999303	0.763233
mmu-miR-7085-5p	0.276334	0.15791	5	5	1.08555	0.839011	0.398603	5	1.18156	0.529636	0.338641	5	1.13346	0.971703	0.189571	6	1.02219	0.969201	0.285749	4	1.09266	0.975063	0.465352	3	1.23751	0.814853	0.145278	0.149977	5	3	0.996748	0.999736	0.147759	3	0.998464	0.970869	0.0755649	3	0.949729	0.966881	0.256662	3	1.07675	0.972761	0	5	0.901265	0.999303	0.122346
mmu-miR-7087-3p	0.385499	0.230824	5	5	1.11317	0.896074	0.233001	5	1.00151	0.719751	0.326866	5	1.06884	0.953574	0.2894	6	1.04144	0.888581	0.209784	4	0.985522	0.756646	0.199687	3	0.978649	0.822609	0.195736	0.149977	5	3	1.03223	0.999736	0.489983	3	1.26576	0.855006	0.3881	3	1.17946	0.972638	0.159405	3	1.00656	0.972761	0.307153	5	1.1151	0.999303	0.0950314
mmu-miR-709	1.24389	1.44905	5	5	0.867444	0.846559	1.89406	5	1.36133	0.285535	1.76949	5	1.24871	0.90996	1.33115	6	0.921533	0.888059	1.7022	4	1.19181	0.47762	1.3988	3	0.965769	0.869233	1.17606	1.43403	5	3	0.836265	0.999736	1.71886	3	1.21827	0.937644	1.34059	3	0.937285	0.890145	1.788	3	1.27807	0.972761	1.38942	5	0.969554	0.999303	1.37466
mmu-miR-7093-3p	0.227244	0.156602	5	5	1.05018	0.823281	0.261768	5	1.07562	0.784145	0.270595	5	1.08222	0.90996	0.155579	6	0.999291	0.611458	0.271977	4	1.08326	0.810209	0.531417	3	1.29667	0.60142	0.212776	0.429433	5	3	0.860557	0.999736	0.135552	3	0.815704	0.906103	0.312643	3	0.922237	0.963194	0	3	0.742553	0.972761	0.375774	5	0.963489	0.999303	0.198501
mmu-miR-7115-5p	0.689409	0.710335	5	5	0.9856	0.983193	1.06728	5	1.28071	0.513874	0.835083	5	1.09032	0.735865	0.867938	6	1.11543	0.463459	0.676593	4	0.976883	0.975063	0.877697	3	1.123	0.810297	0.544971	0.495431	5	3	1.03494	0.999736	0.479283	3	0.98887	0.949778	0.612727	3	1.0847	0.933992	0.55317	3	1.04083	0.972761	0.605949	5	1.07962	0.999303	1.10937
mmu-miR-7116-3p	0	0.0804249	5	5	0.945779	0.838075	0	5	0.945779	0.711129	0.156694	5	1.05429	0.988611	0	6	0.945779	0.832051	0.0257746	4	0.962828	0.619741	0.0538974	3	0.981781	0.822393	0.158656	0	5	3	1.11625	0.999736	0.112214	3	1.08089	0.855863	0.121932	3	1.08819	0.873293	0	3	1		0.0668851	5	1.04745	0.999303	0.150688
mmu-miR-7117-3p	0.563324	0.544619	5	5	1.01305	0.857034	0.48255	5	0.95789	0.946335	0.633154	5	1.06329	0.865081	0.646795	6	1.07339	0.859547	0.581159	4	1.02565	0.826717	0.651666	3	1.07702	0.973241	0.521981	0.249884	5	3	1.20756	0.999736	0.652026	3	1.32147	0.855006	0.591774	3	1.26742	0.873293	0.171681	3	0.947237	0.972761	0.375774	5	1.09118	0.999303	0.347501
mmu-miR-7117-5p	0.0706974	0.0804249	5	5	0.99328	0.949026	0.061872	5	0.987223	0.954108	0.150425	5	1.04972	0.953574	0.231956	6	1.11075	0.735211	0	4	0.945779		0.156003	3	1.05378	0.969345	0.212776	0.211128	5	3	1.00114	0.999736	0.0828492	3	0.914922	0.970162	0.248787	3	1.02645	0.881827	0.108202	3	0.931143	0.972761	0.223496	5	1.00861	0.999303	0.198501
mmu-miR-7118-5p	0	0	5	5	1	0.874697	0	5	1	0.789018	0.077172	5	1.05495	0.76481	0.0245084	6	1.01713	0.834521	0.0733573	4	1.05216	0.727491	0	3	1		0.158656	0	5	3	1.11625	0.999736	0.0281484	3	1.0197	0.937644	0.0755649	3	1.05377	0.875698	0.0551154	3	1.03894	0.972761	0.159092	5	1.11658	0.999303	0.102186
mmu-miR-7211-3p	0.0617883	0	5	5	1.04376		0	5	1		0	5	1		0.0245084	6	1.01713		0	4	1		0	3	1		0.267154	0.0447698	5	3	1.16666	0.999736	0.23551	3	1.14135	0.790727	0.181973	3	1.09977	0.873293	0.250422	3	1.15321	0.972761	0.307153	5	1.19946	0.999303	0.437242
mmu-miR-7212-5p	0.116957	0.335898	5	5	0.859196	0.331555	0.277573	5	0.960378	0.968299	0.366059	5	1.02113	0.886773	0.327139	6	0.993947	0.939277	0.272397	4	0.956939	0.797088	0.199687	3	0.909906	0.898303	0	0.181744	5	3	0.881636	0.999736	0.18245	3	1.00049	0.993474	0.0622537	3	0.920513	0.873293	0.135448	3	0.968419	0.976095	0.196267	5	1.01012	0.999303	0.0519977
mmu-miR-7213-3p	0.550359	0.363616	5	5	1.13819	0.680519	0.455512	5	1.06577	0.971027	0.286635	5	0.94804	0.886773	0.319576	6	0.969935	0.989941	0.501376	4	1.1002	0.999753	0.580001	3	1.16182	0.973241	0.0769213	0.0937322	5	3	0.988415	0.999736	0.147759	3	1.03816	0.913574	0.215767	3	1.08827	0.873293	0.159405	3	1.04657	0.972761	0.232508	5	1.10097	0.999303	0.140298
mmu-miR-7219-3p	0	0.14387	5	5	0.905088	0.545618	0.0745581	5	0.953092	0.945578	0.319116	5	1.12916	0.4283	0.106863	6	0.974675	0.832051	0.279538	4	1.0986	0.477033	0.29004	3	1.10663	0.848389	0.195736	0.287626	5	3	0.938293	0.999736	0.161198	3	0.916097	0.913574	0.334582	3	1.03308	0.96012	0.256662	3	0.978766	0.972761	0.0784091	5	0.865007	0.999303	0.562761
mmu-miR-7220-3p	0.0952338	0	5	5	1.06824	0.959332	0.061872	5	1.04382	0.971027	0.168364	5	1.12378	0.787516	0.153504	6	1.11227	0.859547	0.135108	4	1.09818	0.873845	0	3	1	0.933823	0	0	5	3	1		0	3	1		0	3	1		0	3	1		0	5	1		0
mmu-miR-7224-3p	3.04683	2.86913	5	5	1.13108	0.79462	2.64404	5	0.855545	0.513874	3.0256	5	1.11456	0.84809	2.91524	6	1.03248	0.948457	2.76204	4	0.928458	0.690543	3.83655	3	1.95535	0.697039	1.85946	1.95846	5	3	0.933678	0.999736	1.92515	3	0.977175	0.989519	1.91431	3	0.969862	0.905939	1.70427	3	0.838459	0.972761	1.8894	5	0.953257	0.999303	1.55928
mmu-miR-7226-3p	0.527478	0.486772	5	5	1.02862	0.984177	0.483254	5	0.997565	0.878246	0.276975	5	0.864659	0.708542	0.302595	6	0.880152	0.88259	0.210298	4	0.825607	0.411511	0.425018	3	0.958099	0.994331	0.0815079	0.0937322	5	3	0.991563	0.999736	0.147759	3	1.03816	0.945198	0.218016	3	1.08997	0.873293	0.135448	3	1.02934	0.972761	0.130806	5	1.02603	0.999303	0.160926
mmu-miR-7235-3p	0.0952338	0.15791	5	5	0.957486	0.778244	0.121199	5	0.974875	0.749165	0.0583318	5	0.933306	0.751106	0	6	0.896322	0.554869	0.125899	4	0.978056	0.980695	0.0688281	3	0.940121	0.969345	0.277256	0.395267	5	3	0.921457	0.999736	0.313428	3	0.944853	0.999704	0.407369	3	1.00842	0.938757	0	3	0.760349	0.972761	0.290911	5	0.93022	0.999303	0.0419454
mmu-miR-7236-3p	0.22514	0.0804249	5	5	1.10551	0.839011	0	5	0.945779	0.555013	0.114396	5	1.02383	0.97979	0.358529	6	1.2126	0.652978	0.252701	4	1.12683	0.820967	0.340799	3	1.19779	0.906191	0	0.0517441	5	3	0.964769	0.999736	0.0281484	3	0.983778	0.970869	0.15087	3	1.07112	0.873293	0	3	0.964769		0	5	0.964769		0.0827056
mmu-miR-7237-5p	0	0.0521078	5	5	0.964526	0.99794	0.121199	5	1.04906	0.597188	0.0743861	5	1.01556	0.960304	0.0245084	6	0.981051	0.88259	0.0752395	4	1.01616	0.87582	0	3	0.964526		0	0	5	3	1		0	3	1		0	3	1		0.0551154	3	1.03894		0	5	1		0
mmu-miR-7239-3p	0	0	5	5	1	0.932011	0	5	1	0.954108	0	5	1	0.985913	0.134748	6	1.0979	0.692506	0.0506599	4	1.03574	0.851238	0.103296	3	1.07422	0.855695	0	0	5	3	1		0.0383826	3	1.02696		0	3	1		0.0551154	3	1.03894		0	5	1		0
mmu-miR-7240-3p	0	0	5	5	1	0.955289	0	5	1		0	5	1	0.953574	0	6	1	0.939277	0	4	1		0	3	1	0.906027	0.15668	0	5	3	1.11472	0.999736	0.0828492	3	1.05911	0.937644	0	3	1		0	3	1		0	5	1		0.0419454
mmu-miR-7240-5p	2.5285	2.33265	5	5	1.1454	0.696234	2.55234	5	1.16448	0.493596	2.48631	5	1.11239	0.74139	2.6635	6	1.25775	0.448695	2.56588	4	1.17546	0.298885	3.03264	3	1.62449	0.0920973	1.61631	1.18783	5	3	1.34581	0.999736	1.33176	3	1.10491	0.949778	1.05682	3	0.91319	0.91525	1.80418	3	1.53299	0.972761	1.53331	5	1.27057	0.999303	1.52228
mmu-miR-741-3p	0	0	5	5	1	0.823281	0	5	1		0	5	1		0	6	1		0	4	1		0	3	1		0	0	5	3	1		0	3	1	0.949778	0	3	1	0.887145	0	3	1	0.986558	0	5	1	0.999303	0
mmu-miR-743a-3p	0	0	5	5	1		0	5	1		0	5	1		0	6	1		0	4	1		0	3	1		0	0	5	3	1		0	3	1		0	3	1		0	3	1		0	5	1		0
mmu-miR-743b-3p	0	0	5	5	1		0	5	1		0	5	1		0	6	1		0	4	1		0	3	1		0	0	5	3	1		0	3	1		0	3	1		0	3	1		0	5	1		0
mmu-miR-744-3p	3.37612	3.53498	5	5	0.895734	0.780197	3.09279	5	0.736018	0.5022	3.47626	5	0.960115	0.861512	3.37895	6	0.89749	0.33437	3.222	4	0.804977	0.384446	4.06485	3	1.4438	0.792088	3.04071	2.73817	5	3	1.23331	0.999736	3.65364	3	1.88618	0.767319	4.09182	3	2.55557	0.875095	3.33609	3	1.51353	0.972761	3.51896	5	1.71807	0.999303	3.07267
mmu-miR-744-5p	8.10263	8.16873	5	5	0.955219	0.898232	8.23736	5	1.04872	0.961328	8.14126	5	0.981139	0.953574	8.31975	6	1.11036	0.88259	7.92102	4	0.84223	0.496117	8.35541	3	1.13814	0.848389	7.98565	8.14398	5	3	0.896059	0.999736	8.68303	3	1.45301	0.790727	8.61011	3	1.38139	0.951574	8.52001	3	1.29776	0.972761	8.24847	5	1.07511	0.999303	7.98433
mmu-miR-758-3p	1.2632	1.3682	5	5	0.929809	0.646651	1.13201	5	0.848984	0.398276	1.344	5	0.983369	0.960304	1.23524	6	0.911962	0.702086	1.08842	4	0.823715	0.307469	1.9389	3	1.48525	0.77292	1.48402	0.769633	5	3	1.64078	0.999736	1.60837	3	1.78848	0.763307	2.3237	3	2.93643	0.873293	1.12512	3	1.27942	0.972761	1.22695	5	1.37299	0.999303	0.778151
mmu-miR-758-5p	0	0	5	5	1	0.934121	0.121199	5	1.08764	0.888786	0.0743861	5	1.05291	0.981258	0.100998	6	1.07252	0.758103	0.149955	4	1.10953	0.720355	0.204468	3	1.15226	0.810297	0	0	5	3	1	0.999736	0.109441	3	1.07881	0.989519	0.0382772	3	1.02689	0.91525	0.0551154	3	1.03894	0.994647	0.0414476	5	1.02915	0.999303	0.102186
mmu-miR-760-3p	7.51214	7.5553	5	5	0.970525	0.846518	7.79173	5	1.17807	0.657527	7.52639	5	0.980165	0.90996	7.49338	6	0.957992	0.834521	7.6117	4	1.03987	0.916298	7.52907	3	0.981984	0.898057	5.82656	5.74572	5	3	1.05764	0.999736	5.64386	3	0.931834	0.993474	5.88499	3	1.10135	0.939119	5.77965	3	1.0238	0.972761	5.68042	5	0.95575	0.999303	5.82832
mmu-miR-760-5p	2.37759	2.51842	5	5	0.906998	0.934121	2.78986	5	1.20701	0.513874	1.97243	5	0.684924	0.751106	2.32233	6	0.872914	0.679107	1.92081	4	0.660848	0.593199	2.15832	3	0.779115	0.810297	0.865105	0.907978	5	3	0.97072	0.999736	1.48081	3	1.48744	0.913574	1.24563	3	1.2637	0.886807	1.71135	3	1.74517	0.972761	0.877976	5	0.979419	0.999303	1.06457
mmu-miR-764-3p	2.18536	2.36625	5	5	0.882161	0.780352	3.12084	5	1.68716	0.906188	2.65336	5	1.22019	0.90996	2.49444	6	1.09293	0.868367	2.95146	4	1.50027	0.957549	3.3615	3	1.99343	0.969345	0.106321	0.343134	5	3	0.848618	0.999736	0.922601	3	1.4943	0.790727	0.432455	3	1.06387	0.875095	0.171681	3	0.887948	0.973507	0.36145	5	1.01278	0.999303	0.494192
mmu-miR-764-5p	1.48958	1.85664	5	5	0.775362	0.875854	2.72352	5	1.82372	0.950307	1.68811	5	0.88975	0.953574	1.5887	6	0.830508	0.892799	2.59145	4	1.66419	0.947892	2.95502	3	2.14115	0.878467	0.231887	0.324406	5	3	0.937884	0.999736	0.647268	3	1.25081	0.906103	1.18826	3	1.81989	0.873293	0.0551154	3	0.829727	0.972761	0.120933	5	0.868457	0.999303	0.329866
mmu-miR-7651-5p	0.373575	0.363616	5	5	1.00693	0.955573	0.650444	5	1.21996	0.424492	0.695028	5	1.25824	0.845322	0.581076	6	1.16268	0.670425	0.438923	4	1.05359	0.999753	0.455358	3	1.06566	0.973108	0.285768	0.181744	5	3	1.07477	0.999736	0.18245	3	1.00049	0.970162	0.207061	3	1.0177	0.9155	0.208853	3	1.01897	0.972761	0.36145	5	1.13265	0.999303	0.411746
mmu-miR-7653-3p	0	0	5	5	1	0.911237	0	5	1	0.989915	0	5	1	0.90996	0	6	1	0.907574	0	4	1		0	3	1	0.898303	0.0413295	0.0447698	5	3	0.997618	0.999736	0.109441	3	1.04585	0.781544	0.0924014	3	1.03357	0.873293	0	3	0.969444		0	5	0.969444	0.999303	0.0827056
mmu-miR-7653-5p	0.116957	0.184507	5	5	0.954257	0.818403	0.136813	5	0.967481	0.922638	0.220385	5	1.02518	0.731457	0.178519	6	0.995858	0.745047	0.0733573	4	0.92585	0.975063	0.251358	3	1.04743	0.931035	0.231887	0.324406	5	3	0.937884	0.999736	0.400354	3	1.05405	0.956523	0.3881	3	1.04514	0.875095	0.463738	3	1.1014	0.972761	0.159092	5	0.891734	0.999303	0.235122
mmu-miR-7655-3p	0.276334	0.21076	5	5	1.0465	0.908254	0.453702	5	1.1834	0.5022	0.168364	5	0.971041	0.84809	0.193475	6	0.988091	0.977691	0.299041	4	1.0631	0.816715	0.0538974	3	0.896974	0.655807	0.0744669	0	5	3	1.05297	0.999736	0.0894526	3	1.06397	0.937644	0.207061	3	1.15433	0.873293	0.0883927	3	1.06319	0.972761	0.120933	5	1.08744	0.999303	0.102186
mmu-miR-7656-5p	0.0596636	0.0804249	5	5	0.985712	0.949026	0	5	0.945779	0.8704	0.0598826	5	0.985862	0.931928	0	6	0.945779	0.834521	0.0889756	4	1.00594	0.865027	0	3	0.945779	0.933823	0	0.0447698	5	3	0.969444	0.999736	0.0757705	3	1.02172	0.989519	0.0755649	3	1.02157	0.944108	0	3	0.969444		0.0668851	5	1.01545	0.999303	0.0519977
mmu-miR-7658-3p	0.0952338	0.14387	5	5	0.96685	0.911237	0.0745581	5	0.953092	0.771244	0.156694	5	1.00893	0.999234	0.209066	6	1.04623	0.919524	0.2047	4	1.04307	0.978955	0.0538974	3	0.93954	0.619186	0.110307	0.0476272	5	3	1.0444	0.999736	0.0757705	3	1.0197	0.913574	0.0382772	3	0.99354	0.887145	0.0883927	3	1.02866	0.972761	0.0817376	5	1.02393	0.999303	0.102186
mmu-miR-7658-5p	0.436296	0.540783	5	5	0.930135	0.839011	0.67522	5	1.09766	0.555013	0.580273	5	1.02775	0.731457	0.587853	6	1.03316	0.941224	0.532728	4	0.994432	0.968192	0.103296	3	0.73842	0.826856	0.562423	0.0937322	5	3	1.38385	0.999736	0.173681	3	1.05698	0.913574	0.296764	3	1.15111	0.873293	0.0551154	3	0.973588	0.972761	0.33607	5	1.18291	0.999303	0.268154
mmu-miR-7662-3p	1.0881	0.855742	5	5	1.17475	0.716331	1.1156	5	1.19736	0.784303	0.672048	5	0.880446	0.372539	1.03021	6	1.12855	0.977835	0.892022	4	1.02547	0.989686	1.14932	3	1.22568	0.933823	0.755731	0.75993	5	3	0.997093	0.999736	1.49725	3	1.66708	0.906103	0.960637	3	1.14926	0.890172	0.590224	3	0.889024	0.986558	0.605949	5	0.898767	0.999303	0.226782
mmu-miR-7663-3p	0	0	5	5	1	0.975874	0	5	1	0.753654	0	5	1	0.933058	0	6	1		0	4	1		0	3	1		0	0	5	3	1		0	3	1		0	3	1		0	3	1		0	5	1		0.048298
mmu-miR-7664-3p	0	0.0641602	5	5	0.956502	0.753834	0	5	0.956502	0.523098	0.077172	5	1.00906	0.953574	0	6	0.956502	0.4905	0.0257746	4	0.973744	0.922668	0.199687	3	1.09849	0.817341	0.0377139	0.101696	5	3	0.95662	0.999736	0.109441	3	1.00538	0.993474	0.0382772	3	0.956993	0.875095	0	3	0.931937		0	5	0.931937	0.999303	0.048298
mmu-miR-7665-5p	0.34818	0.447642	5	5	0.933381	0.839011	0.453702	5	1.00421	0.59519	0.421207	5	0.981844	0.950766	0.363918	6	0.943619	0.907574	0.575342	4	1.09255	0.761539	0.375066	3	0.950938	0.973241	0.285768	0.343134	5	3	0.961017	0.999736	0.281781	3	0.958365	0.913574	0.181973	3	0.894305	0.873293	0.259263	3	0.943523	0.976095	0.375774	5	1.02288	0.999303	0.270837
mmu-miR-7666-3p	0.78055	0.855742	5	5	0.949216	0.737189	1.19733	5	1.26715	0.513874	0.799735	5	0.961923	0.883497	0.824797	6	0.978779	0.910084	0.730695	4	0.916974	0.947892	0.375066	3	0.716642	0.748577	1.83083	1.80062	5	3	1.02116	0.999736	1.75388	3	0.968119	0.966398	1.87491	3	1.05284	0.917922	1.40207	3	0.75862	0.995342	1.62422	5	0.884904	0.999303	1.13195
mmu-miR-7668-3p	0.631239	0.749854	5	5	0.921072	0.839011	0.844616	5	1.06789	0.531824	0.709251	5	0.972248	0.953574	0.504842	6	0.843809	0.636135	0.501324	4	0.841754	0.46931	0.531417	3	0.859496	0.754478	0.966057	1.02865	5	3	0.957542	0.999736	1.15157	3	1.08894	0.936462	1.24508	3	1.16185	0.887145	0.914251	3	0.923768	0.986558	1.18971	5	1.11811	0.999303	0.778151
mmu-miR-7668-5p	0.0596636	0	5	5	1.04222	0.875854	0	5	1	0.876929	0	5	1	0.963557	0.079893	6	1.05694	0.890756	0.0746984	4	1.05314	0.844926	0.103296	3	1.07422	0.838519	0.156717	0.343134	5	3	0.878786	0.999736	0.147759	3	0.873346	0.913574	0.261146	3	0.944755	0.948639	0.108202	3	0.849726	0.972761	0.0784091	5	0.832358	0.999303	0.048298
mmu-miR-7669-5p	0.122052	0.0641602	5	5	1.04094	0.717537	0.136589	5	1.05149	0.633462	0.117378	5	1.03758	0.84809	0.0700411	6	1.00408	0.907574	0.0605317	4	0.997488	0.912759	0.0538974	3	0.992912	0.949047	0.145278	0.395267	5	3	0.840903	0.999736	0.109441	3	0.820272	0.913574	0.181973	3	0.862566	0.904186	0.0551154	3	0.789958	0.972761	0.0784091	5	0.802817	0.999303	0.0827056
mmu-miR-7674-3p	0.0617883	0.102399	5	5	0.972243	0.875854	0.167593	5	1.04623	0.933869	0.156694	5	1.03835	0.972047	0.108341	6	1.00413	0.989941	0.113299	4	1.00758	0.926159	0.103296	3	1.00062	0.914991	0.0744669	0.343134	5	3	0.830086	0.999736	0.173681	3	0.88918	0.936462	0.281068	3	0.957892	0.890145	0.159405	3	0.880425	0.972761	0.130806	5	0.863144	0.999303	0.0519977
mmu-miR-7674-5p	0.179412	0.0811145	5	5	1.07051	0.934121	0.145452	5	1.0456	0.749165	0.212555	5	1.09539	0.929962	0.113507	6	1.02271	0.907574	0	4	0.945327	0.814361	0.156003	3	1.05328	0.969345	0.145278	0	5	3	1.10594	0.999736	0.21402	3	1.15992	0.859622	0.147368	3	1.10755	0.873293	0.250422	3	1.18956	0.972761	0.159092	5	1.11658	0.999303	0.243056
mmu-miR-7682-3p	1.07377	0.940703	5	5	1.09663	0.650903	1.13335	5	1.14286	0.727742	1.11376	5	1.12744	0.883493	1.21695	6	1.21104	0.33437	1.06029	4	1.08642	0.770251	1.17748	3	1.17836	0.619186	0.728728	0.453333	5	3	1.21033	0.999736	0.517417	3	1.04542	0.913574	0.215767	3	0.848175	0.873293	0.514364	3	1.04321	0.972761	0.552215	5	1.07094	0.999303	0.888389
mmu-miR-7685-5p	0.22514	0.34807	5	5	0.918321	0.537773	0.261768	5	0.941933	0.723653	0.220137	5	0.915141	0.966347	0.234729	6	0.924444	0.832051	0.347666	4	0.99972	0.972539	0.465352	3	1.08469	0.973241	0.231887	0.28582	5	3	0.963306	0.999736	0.161198	3	0.917244	0.855006	0.338651	3	1.0373	0.873293	0.171681	3	0.923933	0.976095	0.130806	5	0.898124	0.999303	0.184188
mmu-miR-7687-3p	1.52688	1.42364	5	5	1.07418	0.664852	1.47828	5	1.0386	0.904102	1.21588	5	0.865879	0.84809	1.31741	6	0.929008	0.911474	1.26121	4	0.893519	0.906991	1.81242	3	1.30929	0.746681	1.05331	1.16452	5	3	0.92581	0.999736	1.08613	3	0.947117	0.989519	0.929002	3	0.84938	0.95529	0.761316	3	0.756177	0.973507	1.02954	5	0.910683	0.999303	0.77233
mmu-miR-7688-5p	0.946322	1.1414	5	5	0.873526	0.689359	0.728826	5	0.751282	0.513874	1.10696	5	0.97641	0.953574	1.01351	6	0.91517	0.897868	0.767944	4	0.771931	0.496117	1.07955	3	0.958032	0.969345	0.156717	0.651299	5	3	0.709768	0.999736	0.596202	3	0.96253	0.996944	0.482187	3	0.88939	0.9148	0.317401	3	0.79339	0.972761	0.347742	5	0.810253	0.999303	0.458894
mmu-miR-7689-3p	5.55959	5.56102	5	5	0.999009	0.815143	5.55675	5	0.997043	0.994537	5.37137	5	0.876815	0.84809	5.42044	6	0.907152	0.919524	5.33808	4	0.856816	0.578451	5.70895	3	1.10797	0.795127	3.95027	3.70139	5	3	1.18829	0.999736	4.07558	3	1.29611	0.855006	4.18565	3	1.39887	0.9045	3.37175	3	0.795735	0.972761	3.41636	5	0.820724	0.999303	3.07267
mmu-miR-770-3p	6.5542	6.51415	5	5	1.02815	0.758487	6.82108	5	1.23707	0.5022	6.71316	5	1.14791	0.976029	6.78908	6	1.20994	0.556445	6.74879	4	1.17661	0.856328	7.17271	3	1.57851	0.611178	5.61371	5.47252	5	3	1.10281	0.999736	5.51553	3	1.03026	0.933269	6.59632	3	2.1792	0.873293	4.64809	3	0.564705	0.976095	5.43463	5	0.974075	0.999303	4.91395
mmu-miR-770-5p	5.76516	5.86189	5	5	0.935147	0.766079	5.94644	5	1.06036	0.779435	5.6633	5	0.871399	0.933058	6.09855	6	1.17826	0.834521	5.81108	4	0.965391	0.690543	6.23171	3	1.29219	0.786772	4.61436	4.66015	5	3	0.968761	0.999736	5.81519	3	2.22691	0.790727	5.16479	3	1.41877	0.873293	4.42438	3	0.849233	0.976095	4.50549	5	0.898346	0.999303	4.46851
mmu-miR-7a-1-3p	5.89449	5.98587	5	5	0.93862	0.972223	5.92797	5	0.960656	0.837424	6.11709	5	1.09521	0.96808	5.7611	6	0.855732	0.848916	5.78662	4	0.871	0.705669	6.06418	3	1.05578	0.792088	7.93374	7.48344	5	3	1.36632	0.999736	7.4648	3	0.987162	0.937644	7.5386	3	1.03897	0.887145	7.50905	3	1.01791	0.972761	7.72557	5	1.18273	0.999303	7.9403
mmu-miR-7a-2-3p	4.65257	4.90178	5	5	0.841352	0.696234	4.42333	5	0.717749	0.285535	3.7869	5	0.461728	0.635251	3.88832	6	0.495355	0.0687377	4.06267	4	0.558988	0.197196	5.08676	3	1.1368	0.949047	1.6161	2.2507	5	3	0.644123	0.999736	1.95549	3	0.814958	0.998519	2.10275	3	0.902535	0.963647	1.90925	3	0.78925	0.972761	1.41188	5	0.559104	0.999303	2.51049
mmu-miR-7a-5p	8.95162	9.29872	5	5	0.786161	0.50698	8.80586	5	0.710613	0.513874	9.50816	5	1.15623	0.988611	9.31278	6	1.00979	0.907574	9.04278	4	0.837438	0.370319	9.52322	3	1.16837	0.933823	8.63113	9.06498	5	3	0.740283	0.999736	8.90709	3	0.896339	0.966347	9.27597	3	1.15749	0.963647	8.38604	3	0.624627	0.972761	8.65164	5	0.750887	0.999303	8.70664
mmu-miR-7b-3p	4.19197	3.71959	5	5	1.3874	0.537773	3.68786	5	0.978251	0.895831	3.83768	5	1.0853	0.971573	3.66502	6	0.962885	0.858298	3.91789	4	1.14735	0.732451	4.37545	3	1.57556	0.53131	4.74765	3.78882	5	3	1.94373	0.999736	4.24842	3	1.37516	0.906103	4.23874	3	1.36596	0.873293	4.96942	3	2.26671	0.972761	4.63188	5	1.79385	0.999303	4.77928
mmu-miR-7b-5p	7.73978	7.93491	5	5	0.873493	0.606226	7.31886	5	0.652453	0.531831	8.25902	5	1.25189	0.956989	8.07285	6	1.10033	0.948457	7.85426	4	0.945633	0.577644	8.52663	3	1.50704	0.782909	7.56113	7.96622	5	3	0.755191	0.999736	7.71995	3	0.843073	0.989519	7.97058	3	1.00303	0.998244	7.71238	3	0.83866	0.972761	7.73164	5	0.849934	0.999303	7.7805
mmu-miR-802-3p	0	0.102399	5	5	0.931483	0.606226	0	5	0.931483	0.633462	0.0804732	5	0.984917	0.974539	0	6	0.931483	0.647069	0	4	0.931483	0.931118	0	3	0.931483	0.969345	0	0	5	3	1		0	3	1		0	3	1		0	3	1		0	5	1		0
mmu-miR-802-5p	0	0	5	5	1		0	5	1	0.717666	0	5	1	0.947178	0.0324945	6	1.02278	0.848916	0	4	1	0.975063	0	3	1	0.921611	0	0	5	3	1	0.999736	0.0281484	3	1.0197	0.989519	0	3	1		0	3	1		0	5	1		0
mmu-miR-8093	0	0.14387	5	5	0.905088	0.570218	0.0862289	5	0.960834	0.962055	0.077172	5	0.954821	0.90996	0	6	0.905088	0.448695	0.0746984	4	0.953185	0.795336	0	3	0.905088		0	0.0476272	5	3	0.967526	0.999736	0	3	0.967526	0.989956	0.0382772	3	0.99354	0.944108	0	3	0.967526		0	5	0.967526	0.999303	0.0950314
mmu-miR-8103	0.807678	0.563765	5	5	1.1842	0.606226	0.650444	5	1.06192	0.836361	0.852189	5	1.22131	0.685414	0.763151	6	1.14821	0.586873	0.85541	4	1.22404	0.449851	1.14932	3	1.50062	0.60142	0.634289	0.287626	5	3	1.27162	0.999736	0.565352	3	1.21228	0.794421	0.956828	3	1.59019	0.873293	0.256662	3	0.978766	0.972761	0.456195	5	1.12394	0.999303	0.235122
mmu-miR-8107	0.0596636	0	5	5	1.04222	0.955289	0.233001	5	1.17528	0.657527	0.0583318	5	1.04126	0.967383	0	6	1	0.787452	0.0643748	4	1.04563	0.895467	0.156003	3	1.1142	0.898057	0.0769213	0	5	3	1.05476		0.0894526	3	1.06397		0	3	1		0.0551154	3	1.03894		0.0414476	5	1.02915		0.0827056
mmu-miR-8111	0.628454	0.527413	5	5	1.07255	0.888361	0.385967	5	0.90661	0.638977	0.397778	5	0.914063	0.883497	0.597827	6	1.05002	0.966244	0.655183	4	1.0926	0.93513	0.665731	3	1.10062	0.790333	0.536313	0.677038	5	3	0.907063	0.999736	0.596202	3	0.94551	0.937644	0.936705	3	1.1972	0.873293	0.474485	3	0.869012	0.972761	0.355315	5	0.800114	0.999303	0.557795
mmu-miR-8112	0.138092	0.228958	5	5	0.938959	0.932011	0.167593	5	0.958357	0.783356	0.0804732	5	0.902198	0.364912	0.0299217	6	0.871132	0.251079	0.142382	4	0.941755	0.795336	0.156003	3	0.950689	0.933823	0.688704	0.449083	5	3	1.18068	0.999736	0.922601	3	1.38849	0.987971	0.945612	3	1.41082	0.91525	0.463738	3	1.01021	0.972761	0.375774	5	0.950455	0.999303	0.287114
mmu-miR-8114	1.84521	1.42073	5	5	1.34209	0.391371	1.48053	5	1.04232	0.820652	1.17762	5	0.844918	0.865081	1.39503	6	0.982342	0.981978	1.40748	4	0.990854	0.975063	1.78376	3	1.28612	0.611178	0.578101	0.740947	5	3	0.893262	0.999736	1.36525	3	1.54146	0.913574	1.17423	3	1.3503	0.873293	0.877104	3	1.09897	0.976095	0.814955	5	1.05264	0.999303	0.437242
mmu-miR-8117	0.0623161	0	5	5	1.04414	0.69325	0	5	1	0.818719	0.0598826	5	1.04238	0.883493	0.0324945	6	1.02278	0.848916	0	4	1	0.975063	0	3	1	0.874861	0	0	5	3	1		0	3	1		0	3	1		0	3	1		0	5	1		0
mmu-miR-8120	0.172063	0.14387	5	5	1.01973	0.98301	0.0745581	5	0.953092	0.696974	0.114396	5	0.979778	0.943396	0.145932	6	1.00143	0.907574	0.149938	4	1.00421	0.953695	0.199687	3	1.03945	0.969345	0	0	5	3	1	0.999736	0.0383826	3	1.02696	0.989519	0	3	1	0.920672	0	3	1		0	5	1	0.999303	0
mmu-miR-871-3p	0	0	5	5	1		0	5	1		0	5	1		0	6	1		0	4	1		0	3	1		0	0	5	3	1	0.999736	0	3	1		0	3	1	0.96012	0	3	1		0	5	1		0
mmu-miR-871-5p	0	0	5	5	1	0.780197	0	5	1		0	5	1		0	6	1	0.834521	0	4	1		0	3	1		0.0377139	0	5	3	1.02649	0.999736	0	3	1	0.937644	0	3	1	0.922232	0	3	1		0	5	1	0.999303	0
mmu-miR-872-3p	4.28233	4.45411	5	5	0.887744	0.46339	4.23194	5	0.857275	0.5022	4.3179	5	0.909907	0.883493	4.34569	6	0.927598	0.71918	4.14209	4	0.80551	0.246776	4.72031	3	1.20263	0.810297	4.42506	4.17127	5	3	1.19234	0.999736	4.47504	3	1.23437	0.906103	4.79066	3	1.53623	0.873293	4.4073	3	1.17775	0.972761	3.79217	5	0.768916	0.999303	3.49046
mmu-miR-872-5p	5.95828	6.43229	5	5	0.719959	0.730662	6.86769	5	1.35228	0.531824	5.87728	5	0.680649	0.749911	6.07256	6	0.779309	0.6527	5.82325	4	0.655629	0.285385	6.55066	3	1.08551	0.801153	6.41048	6.01212	5	3	1.318	0.999736	6.39514	3	1.30407	0.989519	6.26676	3	1.19304	0.979652	6.52307	3	1.42499	0.972761	5.96708	5	0.969264	0.999303	6.92332
mmu-miR-873a-3p	1.09762	1.17529	5	5	0.947587	0.924864	1.45957	5	1.21781	0.531824	1.28015	5	1.07539	0.845322	1.07731	6	0.934342	0.949673	0.965743	4	0.864809	0.705669	1.8766	3	1.62598	0.60142	0.926692	1.2486	5	3	0.800011	0.999736	1.19797	3	0.965516	0.989519	1.65014	3	1.32091	0.884417	0.433472	3	0.568358	0.972761	0.775506	5	0.720418	0.999303	0.658786
mmu-miR-873a-5p	4.35389	4.43269	5	5	0.946841	0.606226	4.1677	5	0.832206	0.529636	4.27749	5	0.898006	0.90996	4.3134	6	0.920638	0.69336	4.03067	4	0.756796	0.411511	4.90167	3	1.38413	0.619186	2.55002	2.24049	5	3	1.23931	0.999736	2.84135	3	1.51662	0.855006	3.25956	3	2.02661	0.873293	2.14143	3	0.933644	0.972761	2.40176	5	1.11827	0.999303	2.67111
mmu-miR-874-3p	5.16615	4.88326	5	5	1.21663	0.780197	5.1277	5	1.18463	0.597188	4.95161	5	1.04852	0.89982	4.88966	6	1.00445	0.999506	4.78267	4	0.932649	0.868893	5.15562	3	1.20778	0.754478	5.77122	4.59649	5	3	2.25751	0.999736	6.94734	3	5.10125	0.863203	6.14454	3	2.92423	0.873293	5.9118	3	2.48856	0.972761	6.01134	5	2.66632	0.999303	5.53597
mmu-miR-874-5p	5.39036	5.44801	5	5	0.960829	0.934121	6.0772	5	1.54669	0.511345	5.34133	5	0.928719	0.933058	5.43946	6	0.994088	0.941224	5.16626	4	0.822591	0.496117	5.26943	3	0.883572	0.973108	5.08528	3.49017	5	3	3.02116	0.999736	4.96911	3	2.78744	0.471334	4.84129	3	2.5511	0.873293	6.14932	3	6.31661	0.972761	4.8004	5	2.4798	0.999303	4.57008
mmu-miR-876-5p	0.0484026	0	5	5	1.03412	0.838075	0	5	1		0	5	1	0.953574	0	6	1		0	4	1	0.972539	0.103296	3	1.07422	0.865734	0	0	5	3	1		0	3	1		0	3	1		0	3	1		0	5	1		0
mmu-miR-877-3p	3.62064	3.687	5	5	0.955044	0.537773	3.62026	5	0.95479	0.755484	3.62332	5	0.956822	0.931928	3.60073	6	0.941953	0.7926	3.56702	4	0.920201	0.765041	3.6973	3	1.00717	0.945419	3.72628	3.64435	5	3	1.05843	0.999736	3.03758	3	0.656665	0.989519	3.78359	3	1.10132	0.873293	2.64552	3	0.500404	0.972761	3.40401	5	0.846546	0.999303	2.2347
mmu-miR-877-5p	5.24218	5.30708	5	5	0.95601	0.838075	5.87021	5	1.47747	0.457847	5.32222	5	1.01055	0.90996	5.19904	6	0.927851	0.978683	5.43453	4	1.09236	0.471677	5.44358	3	1.09923	0.619186	4.73201	4.62471	5	3	1.07721	0.999736	4.77721	3	1.1115	0.96535	4.77331	3	1.10849	0.906482	4.9016	3	1.21158	0.972761	4.58013	5	0.969567	0.999303	4.45978
mmu-miR-878-3p	0	0	5	5	1		0	5	1		0	5	1		0	6	1		0	4	1		0	3	1		0	0	5	3	1		0	3	1		0	3	1		0	3	1		0	5	1		0
mmu-miR-878-5p	0	0	5	5	1		0	5	1		0	5	1		0	6	1		0	4	1		0	3	1		0	0	5	3	1		0	3	1		0	3	1		0	3	1		0	5	1		0
mmu-miR-879-3p	4.40116	4.73167	5	5	0.795255	0.766079	5.07983	5	1.27294	0.539171	4.62308	5	0.927497	0.953574	4.92268	6	1.14157	0.530063	4.66921	4	0.957631	0.989939	5.3394	3	1.52387	0.71702	4.30629	3.32399	5	3	1.9756	0.999736	4.53373	3	2.31295	0.471334	4.68457	3	2.56788	0.873293	4.70049	3	2.59637	0.972761	4.533	5	2.31178	0.999303	3.95726
mmu-miR-879-5p	1.38051	1.61334	5	5	0.850963	0.705007	1.88017	5	1.20316	0.285535	1.54754	5	0.955413	0.974539	1.68878	6	1.05368	0.948457	1.39682	4	0.860636	0.728	1.63281	3	1.01359	0.915828	0.989696	0.524271	5	3	1.38072	0.999736	1.95478	3	2.69542	0.65965	1.91431	3	2.62086	0.873293	1.85165	3	2.50946	0.972761	1.474	5	1.93151	0.999303	1.25977
mmu-miR-880-3p	0	0	5	5	1	0.89918	0	5	1		0	5	1		0	6	1		0	4	1		0	3	1		0	0	5	3	1		0	3	1		0	3	1		0	3	1		0	5	1		0
mmu-miR-9-3p	6.3891	6.58605	5	5	0.872391	0.646651	6.56419	5	0.984957	0.723653	6.71631	5	1.09449	0.90996	6.63148	6	1.03199	0.952098	6.03448	4	0.682276	0.243284	7.65946	3	2.10439	0.655807	9.76932	10.4227	5	3	0.635783	0.999736	9.78583	3	0.643099	0.989519	10.0565	3	0.7758	0.922688	7.93907	3	0.178793	0.972761	9.1345	5	0.409457	0.999303	9.64817
mmu-miR-9-5p	14.861	15.2146	5	5	0.782647	0.693224	14.9974	5	0.860254	0.678425	15.1415	5	0.950592	0.960304	14.9239	6	0.817488	0.772348	14.7569	4	0.72813	0.419435	15.3953	3	1.13341	0.754478	15.0277	14.4174	5	3	1.52653	0.999736	14.6538	3	1.17803	0.987971	14.5767	3	1.11674	0.944108	15.2412	3	1.77011	0.972761	14.9582	5	1.45473	0.999303	15.4106
mmu-miR-92a-1-5p	0.287713	0.398715	5	5	0.925944	0.949026	0.167593	5	0.851972	0.608518	0.338641	5	0.959215	0.886667	0.206521	6	0.875273	0.735382	0.376678	4	0.984841	0.949393	0.918917	3	1.43416	0.727347	0	0	5	3	1		0	3	1		0.0314626	3	1.02205		0	3	1		0	5	1		0.0419454
mmu-miR-92a-2-5p	0	0.0521078	5	5	0.964526	0.934682	0.0745581	5	1.01568	0.965472	0	5	0.964526	0.978857	0	6	0.964526	0.88259	0.0605317	4	1.00586	0.957549	0	3	0.964526	0.969345	0	0	5	3	1		0	3	1		0	3	1		0	3	1		0	5	1		0
mmu-miR-92a-3p	7.16832	7.43991	5	5	0.82841	0.537773	7.53275	5	1.06647	0.922638	7.37607	5	0.956718	0.883493	7.4448	6	1.0034	0.907574	7.32009	4	0.920304	0.655658	7.89166	3	1.3677	0.619186	5.78672	5.96197	5	3	0.885611	0.999736	6.05872	3	1.06936	0.922008	6.33868	3	1.29838	0.873293	4.4867	3	0.359664	0.972761	5.36473	5	0.661015	0.999303	5.28148
mmu-miR-92b-3p	9.98883	10.1616	5	5	0.887122	0.698119	10.3041	5	1.10383	0.971027	10.2069	5	1.03188	0.960304	10.442	6	1.2145	0.948457	10.5281	4	1.28923	0.636914	10.84	3	1.6003	0.754478	9.47029	10.5544	5	3	0.471674	0.999736	9.20988	3	0.393776	0.937419	10.0161	3	0.688587	0.91368	8.5661	3	0.25203	0.972761	9.37331	5	0.441007	0.999303	8.97676
mmu-miR-92b-5p	5.44094	5.33329	5	5	1.07747	0.924864	5.59245	5	1.19678	0.533803	5.78338	5	1.36612	0.953574	5.6202	6	1.22002	0.402842	5.57434	4	1.18185	0.492759	5.71536	3	1.30321	0.801153	2.33726	1.90774	5	3	1.34678	0.999736	2.63937	3	1.66051	0.763307	2.41776	3	1.42407	0.873293	2.21476	3	1.23715	0.972761	2.87015	5	1.94855	0.999303	3.10868
mmu-miR-93-3p	1.15345	1.21663	5	5	0.957156	0.758487	1.23781	5	1.01479	0.995751	1.28932	5	1.05168	0.97504	1.33122	6	1.08267	0.848916	0.912857	4	0.810132	0.586898	1.55082	3	1.26067	0.898303	1.59775	1.59159	5	3	1.00428	0.999736	1.37624	3	0.861335	0.937644	1.8831	3	1.22392	0.873293	0.732935	3	0.551466	0.972761	1.33256	5	0.835647	0.999303	0.966568
mmu-miR-93-5p	8.33196	8.67971	5	5	0.785807	0.414031	8.79943	5	1.08652	0.555013	8.34394	5	0.792356	0.704962	8.53849	6	0.906747	0.888701	8.41699	4	0.83351	0.453585	8.94837	3	1.20468	0.767316	7.58054	6.80706	5	3	1.70939	0.999736	7.66628	3	1.81406	0.790727	7.64769	3	1.79084	0.873293	7.03647	3	1.17236	0.972761	7.17769	5	1.29292	0.999303	7.84096
mmu-miR-935	1.56499	1.59656	5	5	0.978349	0.874697	1.50982	5	0.941646	0.723653	1.71746	5	1.08741	0.993613	1.74406	6	1.10765	0.907574	1.60121	4	1.00322	0.975287	2.21319	3	1.53329	0.701298	1.02323	0.769633	5	3	1.19218	0.999736	0.838429	3	1.04884	0.98435	1.26967	3	1.41425	0.887145	1.03664	3	1.20331	0.976095	0.853354	5	1.05975	0.999303	0.305689
mmu-miR-96-3p	0	0	5	5	1		0	5	1		0	5	1		0	6	1		0	4	1		0	3	1		0	0	5	3	1		0	3	1		0	3	1		0	3	1		0	5	1		0
mmu-miR-96-5p	0.232704	0.150996	5	5	1.05827	0.860362	0.167593	5	1.01157	0.736407	0.212555	5	1.04359	0.867362	0.159763	6	1.0061	0.842874	0.0747152	4	0.9485	0.814361	0.105854	3	0.969194	0.969345	0.409895	0.677038	5	3	0.830964	0.999736	0.328989	3	0.785646	0.906103	0.542774	3	0.911135	0.96012	0.0883927	3	0.664967	0.972761	0.36145	5	0.803524	0.999303	0.287114
mmu-miR-9768-5p	0.276334	0.34807	5	5	0.951492	0.898232	0.261768	5	0.941933	0.722136	0.350203	5	1.00148	0.903455	0.310637	6	0.974387	0.91759	0.314406	4	0.976936	0.975063	0.425018	3	1.05478	0.898303	0.349166	0.343134	5	3	1.00419	0.999736	0.544339	3	1.14966	0.996944	0.432455	3	1.06387	0.951574	0.259263	3	0.943523	0.972761	0.347742	5	1.0032	0.999303	0.308373
mmu-miR-9769-3p	0.388448	0.548614	5	5	0.894922	0.839011	0.455512	5	0.937505	0.531824	0.455596	5	0.93756	0.90996	0.658608	6	1.07922	0.670582	0.759791	4	1.15763	0.795497	0.375066	3	0.886659	0.878467	0.582186	0.620134	5	3	0.974039	0.999736	0.655991	3	1.02517	0.987971	0.504781	3	0.923156	0.892853	0.514364	3	0.929309	0.972761	0.740053	5	1.08667	0.999303	0.731696
mmu-miR-98-3p	0.116957	0.21076	5	5	0.93705	0.846559	0.136813	5	0.950035	0.762662	0.150425	5	0.959041	0.993423	0.152048	6	0.960121	0.910084	0.142615	4	0.953863	0.906991	0.383523	3	1.12722	0.933823	0.277256	0.0881921	5	3	1.14002	0.999736	0.283007	3	1.14458	0.937644	0.516206	3	1.34538	0.873293	0.259263	3	1.12589	0.972761	0.10351	5	1.01067	0.999303	0.468338
mmu-miR-99a-3p	5.30726	5.70526	5	5	0.758905	0.193964	5.37922	5	0.797723	0.532013	5.35763	5	0.785871	0.704962	5.45474	6	0.840593	0.448695	5.33221	4	0.772145	0.243824	5.77575	3	1.05007	0.973108	3.27912	3.07262	5	3	1.15388	0.999736	4.95835	3	3.69541	0.763307	5.24165	3	4.4972	0.873293	3.99201	3	1.89132	0.972761	4.7233	5	3.13982	0.999303	4.78956
mmu-miR-99a-5p	8.55957	9.05268	5	5	0.710494	0.209551	8.58341	5	0.72233	0.513874	8.92697	5	0.916555	0.886773	8.83733	6	0.861341	0.80722	8.68195	4	0.773392	0.285385	9.69777	3	1.56384	0.71702	9.04769	8.9172	5	3	1.09466	0.999736	9.90817	3	1.98751	0.855006	10.231	3	2.48598	0.873293	8.53187	3	0.765603	0.973507	8.55008	5	0.775326	0.999303	9.06936
mmu-miR-99b-5p	7.37105	7.64712	5	5	0.825837	0.27586	7.63525	5	0.991807	0.859524	7.70535	5	1.04119	0.953574	7.58105	6	0.955238	0.853523	7.4024	4	0.843981	0.380882	7.88645	3	1.18044	0.898057	9.25683	9.3465	5	3	0.93974	0.999736	9.15085	3	0.873179	0.989519	9.48235	3	1.09874	0.890172	8.76968	3	0.67044	0.972761	8.81753	5	0.693051	0.999303	7.87897
mmu-miR-9b-3p	0	0	5	5	1	0.87835	0	5	1	0.93789	0	5	1		0.0200851	6	1.01402	0.995368	0.0889756	4	1.06361	0.782457	0.0688281	3	1.04886	0.898303	0.0541395	0.197975	5	3	0.90511	0.999736	0.144151	3	0.96338	0.956799	0.082422	3	0.923029	0.979652	0	3	0.871774	0.972761	0.120933	5	0.948	0.999303	0.287114
mmu-miR-9b-5p	0.303787	0.287675	5	5	1.01123	0.848242	0.261768	5	0.982203	0.871541	0.26036	5	0.981245	0.971703	0.207907	6	0.94621	0.88259	0.380379	4	1.06637	0.63434	0.37093	3	1.05941	0.810297	0.421213	0.237571	5	3	1.13575	0.999736	0.227443	3	0.993005	0.987971	0.287446	3	1.03518	0.952914	0.250422	3	1.00895	0.972761	0.302369	5	1.04594	0.999303	0.805178
mmu-let-7f-2-3p	2.84197	3.28265	5	5	0.736787	0.537773	2.96199	5	0.800705	0.552372	2.87045	5	0.751476	0.635251	2.99889	6	0.821449	0.567821	2.7287	4	0.681153	0.246578	3.00923	3	0.827355	0.933823	1.51703	1.36597	5	3	1.11038	0.999736	2.34876	3	1.97628	0.763307	2.59668	3	2.34683	0.873293	2.25622	3	1.85351	0.972761	2.62947	5	2.40078	0.999303	2.08209
mmu-miR-149-3p	0	0	5	5	1	0.934121	0	5	1		0	5	1	0.966347	0	6	1	0.91759	0	4	1		0	3	1		0	0	5	3	1		0.0757705	3	1.05392		0	3	1		0	3	1		0	5	1		0
mmu-miR-6985-5p	0.464673	0.297858	5	5	1.12258	0.879592	0.510261	5	1.15862	0.920935	0.397778	5	1.07171	0.96808	0.546822	6	1.18835	0.848916	0.419706	4	1.08813	0.97466	0.199687	3	0.934217	0.689817	0.536313	0.522384	5	3	1.0097	0.999736	0.291465	3	0.852092	0.937644	0.296764	3	0.855227	0.887145	0.474485	3	0.967344	0.986558	0.466335	5	0.961894	0.999303	0.385596
mmu-miR-471-3p	0	0	5	5	1		0	5	1		0	5	1		0	6	1		0	4	1		0	3	1		0	0	5	3	1		0	3	1		0	3	1		0	3	1		0	5	1		0
[truncated: 315 more columns]

## Sheet: CA1_female
miRNA	geom_median_age__12_brain_region=cc_log2	geom_median_age__3_brain_region=cc_log2	num_age__12_brain_region=cc	num_age__3_brain_region=cc	fc_age__12_vs_3_brain_region=cc	welchs_ttest_adjp_bh_age__12_vs_3_brain_region=cc	geom_median_age__15_brain_region=cc_log2	num_age__15_brain_region=cc	fc_age__15_vs_3_brain_region=cc	welchs_ttest_adjp_bh_age__15_vs_3_brain_region=cc	geom_median_age__18_brain_region=cc_log2	num_age__18_brain_region=cc	fc_age__18_vs_3_brain_region=cc	welchs_ttest_adjp_bh_age__18_vs_3_brain_region=cc	geom_median_age__21_brain_region=cc_log2	num_age__21_brain_region=cc	fc_age__21_vs_3_brain_region=cc	welchs_ttest_adjp_bh_age__21_vs_3_brain_region=cc	geom_median_age__12_brain_region=cer_log2	geom_median_age__3_brain_region=cer_log2	num_age__12_brain_region=cer	num_age__3_brain_region=cer	fc_age__12_vs_3_brain_region=cer	welchs_ttest_adjp_bh_age__12_vs_3_brain_region=cer	geom_median_age__15_brain_region=cer_log2	num_age__15_brain_region=cer	fc_age__15_vs_3_brain_region=cer	welchs_ttest_adjp_bh_age__15_vs_3_brain_region=cer	geom_median_age__18_brain_region=cer_log2	num_age__18_brain_region=cer	fc_age__18_vs_3_brain_region=cer	welchs_ttest_adjp_bh_age__18_vs_3_brain_region=cer	geom_median_age__21_brain_region=cer_log2	num_age__21_brain_region=cer	fc_age__21_vs_3_brain_region=cer	welchs_ttest_adjp_bh_age__21_vs_3_brain_region=cer	geom_median_age__12_brain_region=cor_log2	geom_median_age__3_brain_region=cor_log2	num_age__12_brain_region=cor	num_age__3_brain_region=cor	fc_age__12_vs_3_brain_region=cor	welchs_ttest_adjp_bh_age__12_vs_3_brain_region=cor	geom_median_age__15_brain_region=cor_log2	num_age__15_brain_region=cor	fc_age__15_vs_3_brain_region=cor	welchs_ttest_adjp_bh_age__15_vs_3_brain_region=cor	geom_median_age__18_brain_region=cor_log2	num_age__18_brain_region=cor	fc_age__18_vs_3_brain_region=cor
mmu-miR-1895	3.7525	2.45102	4	5	2.4648	0.609407	3.86883	5	2.67179	0.711377	3.90718	5	2.74376	0.944535	3.86562	5	2.66585	0.22439	2.07339	2.25945	4	4	0.878999	0.948093	2.78885	4	1.44332	0.969851	1.93732	5	0.799889	0.829498	2.15314	5	0.928958	0.999483	4.89252	2.2021	5	5	6.45505	0.0575508	4.12186	5	3.78362	0.606059	5.30402	5	8.58562
mmu-miR-6983-5p	0	0.179138	4	5	0.883231	0.609407	0.183762	5	1.00321	0.909487	0.167449	5	0.99193	0.944535	0.061872	5	0.921933	0.76664	0	0.0322095	4	4	0.977921	0.983823	0.111028	4	1.05615	0.667134	0.0387325	5	1.00453	0.826897	0	5	0.977921	0.999483	0.0693907	0.0632118	5	5	1.00429	0.938054	0.0671288	5	1.00272	0.964475	0.171194	5	1.07772
mmu-miR-7066-3p	0.0333763	0.300019	4	5	0.831252	0.810005	0.240159	5	0.959357	0.941406	0.175122	5	0.917069	0.944535	0.14725	5	0.899522	0.718503	0	0	4	4	1		0	4	1		0	5	1		0	5	1		0.218189	0.0632118	5	5	1.1134	0.759496	0.25026	5	1.13843	0.883437	0.24973	5	1.13801
mmu-let-7a-1-3p	3.92006	4.08721	4	5	0.890597	0.984857	3.56893	5	0.698202	0.962029	4.09908	5	1.00826	0.988314	4.40953	5	1.25034	0.962855	5.2146	3.51674	4	4	3.24419	0.632293	5.56152	4	4.1261	0.667134	5.7945	5	4.84925	0.409474	4.73676	5	2.3295	0.999483	3.93673	4.21206	5	5	0.826262	0.93445	4.59951	5	1.30808	0.786144	4.14692	5	0.955849
mmu-let-7a-5p	15.6489	15.6172	4	5	1.02219	0.984857	14.9402	5	0.625465	0.904527	15.3541	5	0.833294	0.988314	15.4236	5	0.874435	0.993898	16.2081	16.9935	4	4	0.580221	0.623924	16.3808	4	0.653974	0.667134	16.2717	5	0.606355	0.409474	16.8642	5	0.914301	0.999483	15.9241	16.302	5	5	0.769575	0.777894	16.0127	5	0.818293	0.920433	15.5387	5	0.589165
mmu-let-7b-3p	3.4374	3.19421	4	5	1.1836	0.984857	2.83406	5	0.779082	0.896718	3.14982	5	0.969702	0.988314	3.32879	5	1.09777	0.993898	3.71272	1.48136	4	4	4.69576	0.622459	2.84624	4	2.57554	0.667134	3.37725	5	3.72151	0.409474	1.58216	5	1.07237	0.999483	3.22139	3.23466	5	5	0.990846	0.896741	3.18348	5	0.965147	0.981258	2.48286	5	0.593862
mmu-let-7b-5p	14.9499	14.311	4	5	1.55718	0.984857	14.4074	5	1.06908	0.944002	14.2958	5	0.989539	0.999027	14.3875	5	1.05443	0.993898	14.8979	15.7022	4	4	0.572639	0.622459	15.0009	4	0.615036	0.667134	14.797	5	0.533963	0.409474	15.3616	5	0.789717	0.999483	14.6371	14.8921	5	5	0.837966	0.999464	14.6367	5	0.837736	0.994809	14.5319	5	0.779067
mmu-let-7c-1-3p	1.2441	1.17304	4	5	1.05049	0.984857	1.15876	5	0.990151	0.941406	0.90074	5	0.827995	0.944535	1.24347	5	1.05002	0.993898	2.09831	1.13069	4	4	1.9556	0.622459	1.53735	4	1.32561	0.667134	1.86044	5	1.65836	0.409474	1.18585	5	1.03897	0.999483	1.49739	1.30642	5	5	1.14154	0.759496	1.71643	5	1.3287	0.786144	1.43484	5	1.0931
mmu-let-7c-2-3p	3.92006	4.08721	4	5	0.890597	0.984857	3.56893	5	0.698202	0.962029	4.09908	5	1.00826	0.988314	4.40953	5	1.25034	0.962855	5.21513	3.51674	4	4	3.24537	0.632293	5.56152	4	4.1261	0.667134	5.7945	5	4.84925	0.409474	4.73676	5	2.3295	0.999483	3.93673	4.21206	5	5	0.826262	0.93445	4.59951	5	1.30808	0.786144	4.14692	5	0.955849
mmu-let-7c-5p	16.1953	15.797	4	5	1.3179	0.984857	15.5921	5	0.8676	0.921845	15.6337	5	0.892954	0.995083	15.8963	5	1.07125	0.993898	16.477	17.768	4	4	0.408654	0.622459	16.9219	4	0.556271	0.667134	16.6695	5	0.466991	0.409474	17.0045	5	0.589076	0.999483	16.2657	16.5771	5	5	0.80589	0.759496	16.3429	5	0.850184	0.868936	16.0334	5	0.686017
mmu-let-7d-3p	7.19674	7.15518	4	5	1.02922	0.984857	6.67443	5	0.716604	0.904527	7.24944	5	1.06751	0.988314	7.77084	5	1.53226	0.993898	7.37275	4.82515	4	4	5.8466	0.622459	6.82457	4	3.99838	0.667134	7.5535	5	6.62696	0.409474	4.53467	5	0.817628	0.999483	6.74318	6.38202	5	5	1.28445	0.639346	6.80358	5	1.33937	0.830846	5.86348	5	0.698075
mmu-let-7e-3p	2.38487	2.28458	4	5	1.07199	0.984857	2.34011	5	1.03924	0.904527	2.63852	5	1.27804	0.944535	2.83885	5	1.46843	0.947136	4.11733	2.93703	4	4	2.26623	0.622459	3.26394	4	1.25433	0.675272	3.97713	5	2.05637	0.409474	2.92143	5	0.989246	0.999483	2.92324	2.65705	5	5	1.20262	0.982029	2.55913	5	0.934379	0.896828	2.59907	5	0.960604
mmu-let-7e-5p	13.4246	13.1621	4	5	1.19954	0.984857	12.9851	5	0.884526	0.904527	12.9596	5	0.869005	0.973607	13.0223	5	0.907589	0.993898	13.5986	15.0385	4	4	0.368584	0.622459	13.9495	4	0.470075	0.667134	13.6957	5	0.394259	0.409474	14.3717	5	0.629915	0.999483	14.002	14.0816	5	5	0.94634	0.999937	14.037	5	0.969549	0.930545	13.7223	5	0.779552
mmu-let-7f-1-3p	2.33731	2.4484	4	5	0.925893	0.984857	2.12119	5	0.797079	0.945825	2.48404	5	1.02502	0.995083	2.54486	5	1.06915	0.993898	2.86764	1.39234	4	4	2.78041	0.622459	2.10713	4	1.64125	0.667134	3.04165	5	3.13685	0.409474	1.65885	5	1.20289	0.999483	2.19912	1.91164	5	5	1.2205	0.999937	2.32802	5	1.33457	0.855446	1.97181	5	1.04259
mmu-let-7f-5p	14.139	14.2675	4	5	0.91478	0.984857	13.3149	5	0.5167	0.896718	13.6863	5	0.668422	0.979944	13.6704	5	0.661086	0.993898	15.1814	15.0451	4	4	1.09904	0.624093	15.4111	4	1.28876	0.667134	15.3056	5	1.19788	0.806878	15.361	5	1.24475	0.999483	14.6156	14.992	5	5	0.770397	0.677211	14.9252	5	0.954778	0.86101	14.4797	5	0.70115
mmu-let-7g-3p	5.04613	4.95787	4	5	1.06309	0.984857	5.20615	5	1.18779	0.941406	4.98576	5	1.01952	0.999027	4.9434	5	0.990027	0.993898	4.53475	2.5723	4	4	3.89724	0.622459	4.41933	4	3.5976	0.667134	4.75535	5	4.54113	0.409474	2.96344	5	1.31143	0.999483	5.0277	4.59757	5	5	1.34735	0.668975	4.98794	5	1.31073	0.855446	4.65838	5	1.04305
mmu-let-7i-3p	7.83616	8.17616	4	5	0.790045	0.984857	8.30428	5	1.09287	0.904527	8.31657	5	1.10222	0.956905	8.19904	5	1.01599	0.993268	7.66691	5.27683	4	4	5.24186	0.622459	6.71739	4	2.71426	0.677278	7.61539	5	5.05798	0.409474	5.53835	5	1.19874	0.999483	7.4994	6.68021	5	5	1.76442	0.668975	7.33337	5	1.5726	0.896828	7.38635	5	1.63143
mmu-let-7i-5p	13.2708	12.9806	4	5	1.2228	0.984857	12.7194	5	0.834378	0.938566	12.8249	5	0.897708	0.995083	12.8051	5	0.885461	0.993898	13.5383	12.9626	4	4	1.49042	0.632293	13.2629	4	1.23141	0.790343	13.0278	5	1.04626	0.778675	13.4871	5	1.43846	0.999483	13.4476	13.5522	5	5	0.930061	0.934716	13.0301	5	0.696364	0.913806	13.0146	5	0.688936
mmu-let-7j	10.334	10.0078	4	5	1.25371	0.984857	9.68328	5	0.798586	0.932331	9.65072	5	0.780762	0.995083	9.3266	5	0.623662	0.993898	10.2919	9.82944	4	4	1.37788	0.692811	9.97141	4	1.10341	0.849526	10.3703	5	1.45489	0.555654	10.4343	5	1.5208	0.999483	9.79248	10.0064	5	5	0.862191	0.935653	9.66373	5	0.788579	0.950277	9.32475	5	0.623454
mmu-let-7k	2.97732	2.77669	4	5	1.1492	0.984857	2.98458	5	1.15499	0.995309	2.74945	5	0.981293	0.994183	2.61554	5	0.894309	0.993898	3.20373	3.91857	4	4	0.609273	0.622459	3.50895	4	0.752818	0.667134	3.22827	5	0.619724	0.409474	4.18034	5	1.19894	0.999483	3.44694	3.14835	5	5	1.22995	0.953262	3.22784	5	1.05665	0.92384	3.37585	5	1.17081
mmu-miR-100-3p	1.65607	1.92863	4	5	0.827847	0.984857	2.17948	5	1.1899	0.988572	2.1065	5	1.13121	0.995083	2.14336	5	1.16049	0.993898	2.26963	1.63001	4	4	1.55792	0.760613	2.79858	4	2.24789	0.667134	2.64671	5	2.0233	0.414388	2.47096	5	1.79123	0.999483	1.56524	1.94107	5	5	0.770663	0.897994	1.81737	5	0.917831	0.896828	1.91524	5	0.98226
mmu-miR-100-5p	6.23512	6.11186	4	5	1.08919	0.984857	6.49148	5	1.30099	0.909487	6.34853	5	1.17826	0.944535	6.67227	5	1.47468	0.885291	6.62037	4.03229	4	4	6.01295	0.623924	5.90213	4	3.6549	0.667134	6.67667	5	6.25224	0.409474	5.0813	5	2.0691	0.999483	5.52707	5.55014	5	5	0.984137	0.935653	5.91861	5	1.29098	0.830846	5.66865	5	1.08561
mmu-miR-101a-3p	6.92439	6.39654	4	5	1.44177	0.984857	6.81121	5	1.333	0.927389	6.70377	5	1.23733	0.956905	6.73075	5	1.26068	0.993898	6.72574	5.19526	4	4	2.88881	0.655978	7.46762	4	4.8311	0.667134	7.12586	5	3.81213	0.411071	7.13135	5	3.82666	0.999483	6.03453	6.18853	5	5	0.89875	0.759496	6.35619	5	1.12323	0.948659	5.99919	5	0.877005
mmu-miR-101b-3p	6.65694	6.44405	4	5	1.15901	0.984857	7.09875	5	1.57429	0.896718	6.1644	5	0.823789	0.988314	6.49671	5	1.03718	0.993898	6.52547	4.4163	4	4	4.31443	0.622992	6.70447	4	4.88436	0.667134	7.04678	5	6.19231	0.409474	6.6782	5	4.79623	0.999483	5.36662	5.70932	5	5	0.788562	0.840884	5.8699	5	1.11774	0.896828	6.03045	5	1.24931
mmu-miR-101c	0.839651	0.877596	4	5	0.974041	0.984857	0.667801	5	0.86466	0.990845	0.962301	5	1.06047	0.988314	1.00153	5	1.0897	0.993898	1.33357	0.587627	4	4	1.67707	0.63459	1.56164	4	1.9643	0.667134	1.7028	5	2.1662	0.409474	1.47241	5	1.84648	0.999483	0.733812	0.727145	5	5	1.00463	0.935653	0.860438	5	1.09679	0.993611	0.784677	5	1.04068
mmu-miR-103-2-5p	0.154331	0	4	5	1.11291	0.984857	0.19229	5	1.14258	0.843006	0.0580027	5	1.04102	0.995083	0.0760001	5	1.05409	0.947136	0.147471	0	4	4	1.10763	0.622459	0.0754575	4	1.0537	0.677278	0.0545573	5	1.03854	0.50335	0.0913722	5	1.06538	0.999483	0.149062	0	5	5	1.10885	0.639346	0.0502724	5	1.03546	0.955305	0	5	1
mmu-miR-103-3p	10.9059	10.6312	4	5	1.2097	0.984857	10.9122	5	1.21497	0.904527	10.3396	5	0.816972	0.973607	10.4699	5	0.894194	0.993898	10.6434	7.66695	4	4	7.87051	0.623924	9.88167	4	4.64193	0.667134	10.1619	5	5.6369	0.412196	10.4755	5	7.0058	0.999483	10.3154	10.2496	5	5	1.04666	0.999937	10.3656	5	1.08372	0.951961	10.5975	5	1.27268
[truncated: 1,147 more rows]
[truncated: 203 more columns]
