# Supplementary material for: A spatio-temporal brain miRNA expression atlas identifies sex-independent age-related microglial driven miR-155-5p increase
Source: Nat Commun. 2025 May 17;16:4588. doi: 10.1038/s41467-025-59860-6 (PMC12085673; doi:10.1038/s41467-025-59860-6)
Supplement: Supplementary file 10 — Supplementary Data 8 [file 41467_2025_59860_MOESM10_ESM.xlsx]

## Sheet: DE_analysis
miRNA	num_age__3_brain_region=olf	geom_median_age__3_brain_region=olf_log2	num_age__12_brain_region=olf	geom_median_age__12_brain_region=olf_log2	welchs_ttest_adjp_bh_age__12_vs_3_brain_region=olf	fc_age__12_vs_3_brain_region=olf	num_age__15_brain_region=olf	geom_median_age__15_brain_region=olf_log2	welchs_ttest_adjp_bh_age__15_vs_3_brain_region=olf	fc_age__15_vs_3_brain_region=olf	num_age__18_brain_region=olf	geom_median_age__18_brain_region=olf_log2	welchs_ttest_adjp_bh_age__18_vs_3_brain_region=olf	fc_age__18_vs_3_brain_region=olf	num_age__21_brain_region=olf	geom_median_age__21_brain_region=olf_log2	welchs_ttest_adjp_bh_age__21_vs_3_brain_region=olf	fc_age__21_vs_3_brain_region=olf	num_age__26_brain_region=olf	geom_median_age__26_brain_region=olf_log2	welchs_ttest_adjp_bh_age__26_vs_3_brain_region=olf	fc_age__26_vs_3_brain_region=olf	num_age__28_brain_region=olf	geom_median_age__28_brain_region=olf_log2	welchs_ttest_adjp_bh_age__28_vs_3_brain_region=olf	fc_age__28_vs_3_brain_region=olf	num_age__3_brain_region=cor	geom_median_age__3_brain_region=cor_log2	num_age__12_brain_region=cor	geom_median_age__12_brain_region=cor_log2	welchs_ttest_adjp_bh_age__12_vs_3_brain_region=cor	fc_age__12_vs_3_brain_region=cor	num_age__15_brain_region=cor	geom_median_age__15_brain_region=cor_log2	welchs_ttest_adjp_bh_age__15_vs_3_brain_region=cor	fc_age__15_vs_3_brain_region=cor	num_age__18_brain_region=cor	geom_median_age__18_brain_region=cor_log2	welchs_ttest_adjp_bh_age__18_vs_3_brain_region=cor	fc_age__18_vs_3_brain_region=cor	num_age__21_brain_region=cor	geom_median_age__21_brain_region=cor_log2	welchs_ttest_adjp_bh_age__21_vs_3_brain_region=cor	fc_age__21_vs_3_brain_region=cor	num_age__26_brain_region=cor	geom_median_age__26_brain_region=cor_log2	welchs_ttest_adjp_bh_age__26_vs_3_brain_region=cor	fc_age__26_vs_3_brain_region=cor	num_age__28_brain_region=cor
mmu-miR-1895	10	1.82699	9	3.40373	0.0138787	2.98296	10	3.16201	0.000217628	2.5228	10	3.18117	0.200818	2.55652	11	3.27308	0.000690512	2.7247	5	3.331	0.00017853	2.83632	3	2.78053	0.017629	1.93663	10	2.66409	10	4.9372	1.41898e-06	4.83364	10	4.21368	0.00142093	2.92735	10	5.39023	0.00296845	6.61682	11	4.33332	0.000679851	3.18046	5	5.13314	0.0496852	5.53679	3
mmu-miR-3473a	10	2.76798	9	3.62193	0.00805031	1.80744	10	2.99852	0.711961	1.17327	10	2.8528	0.990819	1.06055	11	2.61228	0.781834	0.897695	5	3.7062	0.121379	1.91616	3	2.94669	0.773983	1.13187	10	2.88152	10	3.37281	0.322974	1.4057	10	2.87245	0.96328	0.99373	10	2.42413	0.195898	0.728304	11	2.57883	0.825973	0.810736	5	3.26952	0.342247	1.30858	3
mmu-miR-3473b	10	3.25223	9	3.88294	0.0138787	1.54833	10	3.3047	0.864292	1.03704	10	3.13466	0.798912	0.921738	11	2.96008	0.488008	0.816686	5	3.83621	0.242545	1.49899	3	3.25486	0.875705	1.00183	10	3.08425	10	3.55093	0.360748	1.38193	10	3.15003	0.930233	1.04666	10	2.80901	0.325439	0.826317	11	2.99218	0.991192	0.938177	5	3.51274	0.413335	1.34583	3
mmu-miR-12191-3p	10	0.883044	9	0.911629	0.787497	1.02001	10	0.850547	0.841503	0.977726	10	0.666678	0.626757	0.860731	11	0.555326	0.264012	0.796796	5	0.677589	0.717977	0.867265	3	0.821942	0.864564	0.958532	10	0.274673	10	0.482138	0.436074	1.15466	10	0.517956	0.723996	1.18368	10	0.426954	0.757348	1.11132	11	0.465167	0.708269	1.14115	5	0.630508	0.652482	1.27973	3
mmu-miR-5100	10	0.108495	9	0.111173	0.898734	1.00186	10	0.304467	0.0362591	1.1455	10	0.203337	0.341359	1.06795	11	0.336391	0.0483547	1.17113	5	0.360597	0.0870218	1.19094	3	0.369015	0.133289	1.19791	10	0.114131	10	0.0677029	0.939015	0.968331	10	0.0912498	0.915112	0.984265	10	0.110652	0.768171	0.997591	11	0.212712	0.68327	1.07072	5	0.0628244	0.965928	0.965062	3
mmu-miR-467c-5p	10	2.80558	9	2.52658	0.220256	0.824157	10	2.51558	0.107301	0.817901	10	2.38799	0.173884	0.748671	11	2.54881	0.173964	0.836956	5	2.30563	0.0117871	0.707131	3	2.52111	0.149109	0.82104	10	1.97222	10	1.49577	0.0681599	0.718743	10	1.88376	0.706176	0.940526	10	1.59484	0.0807194	0.769837	11	1.67426	0.120747	0.813401	5	1.56481	0.0496852	0.753975	3
mmu-miR-467d-5p	10	2.21677	9	2.00744	0.0901837	0.86494	10	1.78008	0.0134298	0.738827	10	1.72077	0.0334257	0.70907	11	1.81287	0.0247621	0.755813	5	1.71817	0.18445	0.707796	3	1.78719	0.353053	0.74248	10	1.82723	10	1.29779	0.0898569	0.692823	10	1.34886	0.167025	0.717788	10	1.2826	0.114536	0.685568	11	1.43005	0.064592	0.759341	5	1.00855	0.0496852	0.566963	3
mmu-miR-296-5p	10	2.72857	9	1.88786	0.000109648	0.558366	10	1.50925	4.49354e-05	0.429484	10	1.31344	1.67692e-07	0.374975	11	1.52153	4.76425e-08	0.433155	5	1.41749	0.0117871	0.403019	3	1.60231	0.343006	0.458101	10	2.45484	10	1.58767	0.0109588	0.548222	10	1.80345	0.134909	0.636666	10	1.44271	0.00880952	0.495813	11	1.57077	0.0109908	0.541839	5	1.33583	0.243943	0.460409	3
mmu-miR-3960	10	0.356822	9	0.471579	0.794997	1.08279	10	0.40066	0.61836	1.03085	10	0.199522	0.914869	0.896702	11	0.274352	0.643733	0.94444	5	0.324703	0.961218	0.977983	3	0.544016	0.531156	1.13855	10	0.104256	10	0.265324	0.417211	1.11811	10	0.231587	0.439952	1.09227	10	0.448169	0.0322502	1.26919	11	0.282869	0.424688	1.1318	5	0.289886	0.43433	1.13731	3
mmu-miR-542-5p	10	2.29015	9	1.68818	0.042288	0.658856	10	2.18485	0.405161	0.929616	10	2.00511	0.472542	0.820719	11	1.84335	0.166372	0.733671	5	1.38355	0.149806	0.533441	3	1.78939	0.353053	0.706735	10	2.53457	10	2.42228	0.941683	0.92512	10	2.4767	0.968558	0.960683	10	2.44346	0.816937	0.9388	11	2.68792	0.7069	1.11215	5	2.48432	0.828922	0.965768	3
mmu-miR-669c-5p	10	5.264	9	4.93164	0.553288	0.794236	10	4.88564	0.0510909	0.769312	10	4.9582	0.366434	0.808993	11	4.85124	0.173964	0.751185	5	4.53874	0.0636968	0.604889	3	4.57398	0.017629	0.619844	10	5.02664	10	4.42331	0.0898569	0.658233	10	4.43759	0.167025	0.664783	10	4.2907	0.054861	0.600427	11	4.24648	0.064592	0.582304	5	3.79077	0.0496852	0.424587	3
mmu-miR-144-3p	10	0.0982752	9	0.224545	0.796736	1.09147	10	0.156864	0.947851	1.04145	10	0.0712259	0.880685	0.981426	11	0.129966	0.919439	1.02221	5	0.39562	0.513889	1.22888	3	0.23669	0.863247	1.10069	10	0.115785	10	0.176892	0.798539	1.04327	10	0.103049	0.982403	0.991211	10	0	0.771372	0.92288	11	0.0618881	0.991853	0.963331	5	0.561998	0.652482	1.36246	3
mmu-miR-17-3p	10	2.92321	9	2.45488	0.00846251	0.7228	10	2.37705	0.00085169	0.684838	10	2.45329	0.0089067	0.722001	11	2.40998	0.0353207	0.700653	5	2.07106	0.00196305	0.553956	3	2.42439	0.0181439	0.707681	10	2.04362	10	1.83115	0.713191	0.86306	10	1.90355	0.714122	0.907478	10	1.65498	0.423727	0.763852	11	1.65936	0.407888	0.766172	5	1.91942	0.683638	0.917515	3
mmu-miR-466c-5p	10	2.44561	9	2.30587	0.917281	0.907685	10	2.38386	0.555223	0.958103	10	2.14046	0.531017	0.80936	11	2.3861	0.896879	0.959588	5	2.0328	0.512928	0.751158	3	2.21874	0.706899	0.854485	10	1.4179	10	1.23921	0.831647	0.883506	10	1.20794	0.5842	0.864561	10	0.990473	0.105851	0.743585	11	1.28532	0.582358	0.912199	5	1.04752	0.0840832	0.773579	3
mmu-miR-669l-5p	10	1.91742	9	1.63074	0.220256	0.819784	10	1.71107	0.160916	0.866729	10	1.64583	0.538715	0.828407	11	1.81287	0.643733	0.930092	5	1.58378	0.22258	0.79353	3	1.6505	0.496584	0.831092	10	1.54398	10	0.97674	0.0898569	0.674906	10	1.00281	0.167025	0.687211	10	1.03674	0.112915	0.703566	11	1.11067	0.224128	0.740559	5	0.965414	0.243943	0.669628	3
mmu-miR-344f-3p	10	2.47189	9	2.04422	0.0630495	0.743461	10	2.13138	0.0376405	0.789759	10	2.05338	0.0837546	0.748193	11	2.02461	0.0867479	0.733422	5	2.08611	0.22258	0.765362	3	2.51269	0.859961	1.02868	10	0.984601	10	0.656813	0.521549	0.796757	10	0.801888	0.714122	0.881044	10	0.671494	0.191597	0.804906	11	0.647026	0.461572	0.79137	5	0.486022	0.420441	0.707803	3
mmu-miR-466d-5p	10	0.752577	9	0.680516	0.98458	0.951278	10	0.576814	0.783257	0.885299	10	0.505351	0.797346	0.842515	11	0.569234	0.643733	0.880659	5	0.463214	0.391521	0.818263	3	0.55321	0.706899	0.870932	10	0.60601	10	0.38759	0.199618	0.859506	10	0.419037	0.483292	0.878447	10	0.338671	0.114536	0.830851	11	0.436919	0.411624	0.889403	5	0.394458	0.478911	0.863608	3
mmu-miR-466n-5p	10	0.752577	9	0.680516	0.98458	0.951278	10	0.576814	0.783257	0.885299	10	0.505351	0.797346	0.842515	11	0.569234	0.643733	0.880659	5	0.463214	0.391521	0.818263	3	0.55321	0.706899	0.870932	10	0.60601	10	0.38759	0.199618	0.859506	10	0.419037	0.483292	0.878447	10	0.338671	0.114536	0.830851	11	0.436919	0.411624	0.889403	5	0.394458	0.478911	0.863608	3
mmu-miR-296-3p	10	2.09063	9	1.43347	0.000985558	0.634123	10	1.20778	8.7277e-05	0.542296	10	1.2037	0.00162353	0.540761	11	1.22681	2.82255e-07	0.549494	5	1.08644	0.00484802	0.498549	3	1.43679	0.228009	0.635587	10	1.35872	10	0.855608	0.299578	0.705585	10	1.1822	0.788101	0.884837	10	1.1353	0.195898	0.856535	11	1.05615	0.259248	0.81081	5	1.36303	0.76611	1.00299	3
mmu-miR-8101	10	0.135926	9	0.202485	0.994886	1.04722	10	0.123025	0.630904	0.991098	10	0.0597252	0.43022	0.948552	11	0.0733634	0.335626	0.957562	5	0.171467	0.837915	1.02494	3	0.169817	0.974685	1.02377	10	0.0986724	10	0.134783	0.544964	1.02535	10	0.0247048	0.723996	0.950022	10	0	0.168392	0.933892	11	0	0.749129	0.933892	5	0	0.907848	0.933892	3
mmu-miR-6392-5p	10	0.719834	9	0.315481	0.439783	0.755575	10	0.503491	0.523517	0.860744	10	0.980042	0.822388	1.19765	11	0.596184	0.328908	0.917863	5	0.30576	0.135976	0.750501	3	0.321734	0.417563	0.758857	10	0.322992	10	0.280212	0.977351	0.970782	10	0.341011	0.924238	1.01257	10	0.325816	0.861848	1.00196	11	0.508293	0.7069	1.13705	5	0.341126	0.866907	1.01265	3
mmu-miR-298-5p	10	3.37045	9	2.71532	0.000985558	0.635019	10	2.28479	1.79393e-05	0.471177	10	2.38197	0.00389481	0.50401	11	2.4161	4.76425e-08	0.516075	5	2.30832	0.0227857	0.478925	3	2.41425	0.160717	0.515414	10	3.12393	10	2.65031	0.0898569	0.720157	10	2.77694	0.255442	0.786225	10	2.43925	0.0146474	0.622142	11	2.78064	0.064592	0.788244	5	2.61922	0.243943	0.704801	3
mmu-miR-669f-3p	10	1.55501	9	1.33962	0.746163	0.861315	10	1.37671	0.109583	0.883742	10	1.32872	0.329199	0.85483	11	1.37686	0.365677	0.883835	5	1.45057	0.470946	0.930166	3	1.16939	0.366101	0.765448	10	0.590172	10	0.453726	0.697874	0.909757	10	0.662697	0.99324	1.05156	10	0.424962	0.31249	0.891799	11	0.524375	0.688406	0.955417	5	0.335758	0.476614	0.838327	3
mmu-miR-18a-3p	10	0.108495	9	0	0.53058	0.927555	10	0.0263922	0.141902	0.94468	10	0.104145	0.797346	0.996989	11	0.050996	0.303857	0.960928	5	0.0882794	0.600668	0.986085	3	0.0473735	0.347735	0.958519	10	0.0717549	10	0.0294753	0.95239	0.971119	10	0	0.914198	0.95148	10	0	0.845122	0.95148	11	0	0.925873	0.95148	5	0	0.652482	0.95148	3
mmu-miR-467e-5p	10	4.31878	9	4.17173	0.787497	0.903098	10	3.71113	0.0674259	0.656265	10	3.9648	0.326676	0.782425	11	4.13346	0.641111	0.879456	5	3.77616	0.107135	0.686525	3	4.00986	0.820634	0.807247	10	3.10065	10	2.3822	0.0374792	0.60775	10	2.67892	0.134909	0.746527	10	2.34638	0.0330389	0.592845	11	2.52498	0.064592	0.670975	5	2.23908	0.296437	0.550354	3
mmu-miR-669a-5p	10	3.43837	9	3.3743	0.787497	0.956559	10	3.79518	0.187455	1.28059	10	3.30132	0.538715	0.909376	11	3.70591	0.997755	1.20375	5	3.3245	0.772919	0.924105	3	3.22263	0.516209	0.861101	10	3.08418	10	2.1247	0.0487967	0.514241	10	2.29885	0.109063	0.580218	10	2.26209	0.0296222	0.56562	11	2.40928	0.120747	0.626375	5	1.89337	0.0496852	0.438057	3
mmu-miR-669p-5p	10	3.43837	9	3.3743	0.787497	0.956559	10	3.79518	0.187455	1.28059	10	3.30132	0.538715	0.909376	11	3.70591	0.997755	1.20375	5	3.3245	0.772919	0.924105	3	3.22263	0.516209	0.861101	10	3.08418	10	2.1247	0.0487967	0.514241	10	2.29885	0.109063	0.580218	10	2.26209	0.0296222	0.56562	11	2.40928	0.120747	0.626375	5	1.89337	0.0496852	0.438057	3
mmu-miR-3058-3p	10	0.325742	9	0.258793	0.945225	0.954654	10	0.39865	0.672329	1.05183	10	0.211157	0.544143	0.923648	11	0.324072	0.964781	0.998843	5	0.371566	0.424162	1.03227	3	0.341479	0.907072	1.01097	10	0.269902	10	0.366289	0.962254	1.06909	10	0.276084	0.943666	1.00429	10	0.475872	0.738387	1.15346	11	0.424804	0.918178	1.11335	5	0.530644	0.487979	1.19809	3
mmu-miR-466b-5p	10	0.520215	9	0.591822	0.846444	1.05089	10	0.404078	0.223447	0.922655	10	0.475229	0.720957	0.969299	11	0.400342	0.591055	0.920269	5	0.291591	0.562171	0.853448	3	0.23669	0.3043	0.821581	10	0.133863	10	0.147893	0.95239	1.00977	10	0.150212	0.990122	1.0114	10	0.236102	0.857197	1.07344	11	0.102456	0.995908	0.978466	5	0.218321	0.926576	1.06029	3
mmu-miR-466o-5p	10	0.538556	9	0.641188	0.850914	1.07373	10	0.428444	0.199887	0.926516	10	0.518832	0.730136	0.986422	11	0.423462	0.585908	0.923323	5	0.338431	0.607709	0.870475	3	0.23669	0.341058	0.811203	10	0.138316	10	0.17151	0.951492	1.02328	10	0.165496	0.989813	1.01902	10	0.245721	0.91407	1.07729	11	0.125101	0.999451	0.990882	5	0.224842	0.934881	1.06181	3
mmu-miR-669o-5p	10	2.95928	9	2.67296	0.51264	0.819995	10	2.72992	0.161074	0.853014	10	2.56963	0.0497843	0.763316	11	2.71633	0.173964	0.845017	5	2.70661	0.386916	0.839343	3	2.48307	0.232291	0.718865	10	2.43645	10	2.0824	0.343678	0.782387	10	2.14494	0.263013	0.817048	10	2.02164	0.167156	0.750121	11	2.16117	0.366058	0.826293	5	1.69359	0.363838	0.597553	3
mmu-miR-679-3p	10	0	9	0	0.945225	1	10	0	0.901879	1	10	0	0.902353	1	11	0	0.839619	1	5	0	0.988967	1	3	0.0932408	0.86356	1.06676	10	0.295913	10	0.169526	0.469338	0.916123	10	0.0668788	0.132495	0.853206	10	0	0.0570601	0.814557	11	0.151296	0.19704	0.90462	5	0.131277	0.296437	0.892153	3
mmu-miR-679-5p	10	0.144947	9	0.0503798	0.794997	0.936553	10	0.0889387	0.630904	0.961922	10	0.135295	0.999209	0.993332	11	0.100251	0.766268	0.969494	5	0.211329	0.765698	1.04709	3	0.0588549	0.0794057	0.942071	10	0.363071	10	0.28303	0.784698	0.946031	10	0.307973	0.956822	0.96253	10	0.306693	0.738387	0.961676	11	0.436919	0.925873	1.05252	5	0.341476	0.76611	0.985143	3
mmu-miR-669i	10	0.0561454	9	0.0533471	0.962857	0.998062	10	0.0545922	0.860365	0.998924	10	0.0295609	0.856256	0.981742	11	0	0.517284	0.961831	5	0	0.503232	0.961831	3	0.0473735	0.706899	0.993938	10	0.0650038	10	0.0981989	0.95239	1.02328	10	0.0910814	0.982403	1.01824	10	0.0517113	0.816937	0.990829	11	0.098611	0.858609	1.02357	5	0.0595799	0.979513	0.996248	3
mmu-miR-3102-5p	10	0.410666	9	0.381974	0.931304	0.980309	10	0.495117	0.784675	1.06028	10	0.366384	0.787363	0.969772	11	0.316731	0.641111	0.936964	5	0.249574	0.18981	0.894348	3	0.378997	0.748343	0.978288	10	0.751297	10	0.460477	0.148665	0.817437	10	0.494911	0.37854	0.837182	10	0.608616	0.662134	0.905834	11	0.465167	0.136925	0.820099	5	0.465765	0.389018	0.820439	3
mmu-miR-670-3p	10	1.72493	9	1.38343	0.290497	0.789221	10	1.64603	0.711961	0.946777	10	1.42492	0.405104	0.812247	11	1.5075	0.40788	0.860094	5	1.30403	0.133176	0.746959	3	1.39172	0.232291	0.793765	10	0.806774	10	0.811472	0.999289	1.00326	10	0.834715	0.99324	1.01956	10	0.701071	0.907025	0.929352	11	0.752561	0.902859	0.96312	5	1.03433	0.554445	1.17085	3
mmu-miR-466e-5p	10	0.340259	9	0.283647	0.796736	0.96152	10	0.315597	0.608667	0.983051	10	0.28731	0.720957	0.963964	11	0.40898	0.812026	1.04879	5	0.19111	0.135976	0.901782	3	0.23669	0.410522	0.930728	10	0.0916063	10	0.114107	0.986884	1.01572	10	0.103049	0.985537	1.00796	10	0.234014	0.587439	1.10375	11	0.0661643	0.957814	0.98252	5	0.122891	0.932967	1.02192	3
mmu-miR-7044-5p	10	0.239516	9	0.46121	0.612723	1.1661	10	0.5296	0.107301	1.22271	10	0.356295	0.797346	1.08431	11	0.387177	0.620775	1.10777	5	0.602681	0.0694909	1.28624	3	0.617402	0.0193338	1.29944	10	0.609212	10	0.688925	0.92165	1.05681	10	0.622279	0.930233	1.0091	10	1.03714	0.130083	1.3453	11	0.771125	0.771137	1.11877	5	0.978	0.414431	1.29127	3
mmu-miR-7677-3p	10	0.103946	9	0.0990596	0.962857	0.996619	10	0.0931182	0.996818	0.992523	10	0.0506942	0.900596	0.963762	11	0.0733634	0.641111	0.979025	5	0.0448148	0.308675	0.959842	3	0.137695	0.998251	1.02367	10	0	10	0.0817058	0.413017	1.05827	10	0.0281452	0.75643	1.0197	10	0	0.962225	1	11	0.0760842	0.411624	1.05415	5	0.116797	0.683638	1.08432	3
mmu-miR-6958-3p	10	0.576951	9	0.294892	0.553288	0.822416	10	0.566419	0.583832	0.992726	10	0.648652	0.881672	1.05095	11	0.238664	0.343552	0.79098	5	0.28221	0.308675	0.815219	3	0.290256	0.775351	0.819778	10	0.19841	10	0.342628	0.817275	1.10513	10	0.250925	0.985537	1.03707	10	0.32834	0.521998	1.09424	11	0.240215	0.96429	1.0294	5	0.251598	0.946418	1.03755	3
mmu-miR-351-5p	10	3.25671	9	2.97527	0.51264	0.822769	10	2.6827	0.0094087	0.671748	10	2.76678	0.0497843	0.712058	11	2.97636	0.133976	0.82339	5	2.67839	0.320613	0.669742	3	2.79791	0.421683	0.727591	10	4.18392	10	3.89502	0.495914	0.818522	10	3.67313	0.150943	0.701839	10	3.65117	0.111491	0.691236	11	3.75503	0.211717	0.742835	5	4.02166	0.678437	0.89362	3
mmu-miR-503-5p	10	1.71738	9	1.46589	0.553288	0.840026	10	1.46219	0.199887	0.837875	10	1.61865	0.522861	0.933852	11	1.53289	0.308357	0.879958	5	1.45781	0.223471	0.835336	3	1.50386	0.861811	0.862428	10	2.87704	10	2.41706	0.0487967	0.726997	10	2.36893	0.0675352	0.70314	10	2.5485	0.114536	0.796342	11	2.4649	0.064592	0.751506	5	2.33559	0.226089	0.68708	3
mmu-miR-466h-5p	10	0.938172	9	0.804178	0.796736	0.911305	10	0.785108	0.706402	0.899338	10	0.798804	0.720957	0.907917	11	0.920258	0.766268	0.98766	5	0.69322	0.663353	0.843844	3	0.821942	0.683409	0.922595	10	0.624519	10	0.630585	0.92165	1.00421	10	0.591908	0.914198	0.977649	10	0.507339	0.446773	0.921988	11	0.433652	0.556043	0.876079	5	0.607939	0.863397	0.988574	3
mmu-miR-212-3p	10	9.86357	9	9.36096	0.0630495	0.705829	10	9.99182	0.710594	1.09297	10	9.51896	0.652966	0.787524	11	9.152	0.237806	0.610657	5	9.02003	0.0360805	0.557274	3	8.72217	0.406317	0.45332	10	10.5145	10	10.1194	0.322974	0.760401	10	10.2835	0.706427	0.852003	10	10.4859	0.772536	0.980351	11	10.5087	0.929771	0.995962	5	10.3163	0.45838	0.871594	3
mmu-miR-466p-5p	10	0.345054	9	0.329398	0.999918	0.989207	10	0.251095	0.609945	0.936949	10	0.229963	0.784087	0.923325	11	0.286739	0.903609	0.960385	5	0.435636	0.853914	1.0648	3	0.369015	0.900364	1.01675	10	0.164058	10	0.173979	0.9375	1.0069	10	0.150917	0.803331	0.990933	10	0.193923	0.812489	1.02092	11	0.174274	0.825973	1.00711	5	0.116797	0.45838	0.967772	3
mmu-miR-6941-5p	10	0.337161	9	0.235957	0.98458	0.932255	10	0.223683	0.433904	0.924357	10	0.144265	0.200818	0.874847	11	0.153858	0.23253	0.880684	5	0.214987	0.514696	0.918802	3	0.0588549	0.160717	0.824559	10	0.195496	10	0.133499	0.803676	0.957937	10	0.152129	0.956822	0.970387	10	0.173029	0.81217	0.984548	11	0.145234	0.991853	0.96576	5	0.210668	0.863397	1.01057	3
mmu-miR-7037-5p	10	0.426367	9	0.381974	0.960169	0.969698	10	0.465331	0.460505	1.02738	10	0.429769	0.970735	1.00236	11	0.443393	0.881743	1.01187	5	0.38126	0.875926	0.969218	3	0.369015	0.680626	0.961027	10	0.68331	10	1.0281	0.469217	1.26996	10	0.6126	0.99324	0.952169	10	1.01275	0.230481	1.25652	11	0.513984	0.944706	0.889258	5	1.14103	0.45838	1.37337	3
mmu-miR-466k	10	0.111445	9	0.191752	0.94211	1.05724	10	0.107193	0.953182	0.997057	10	0.140172	0.949036	1.02011	11	0.129966	0.916798	1.01292	5	0.171467	0.821195	1.04248	3	0.0473735	0.526449	0.956561	10	0	10	0.0346953	0.726544	1.02434	10	0	0.900457	1	10	0	0.962225	1	11	0.0604608	0.697748	1.0428	5	0.0628244	0.900848	1.04451	3
mmu-miR-467a-5p	10	2.1837	9	2.01695	0.875281	0.890848	10	2.20468	0.836781	1.01465	10	1.80202	0.173884	0.767547	11	2.21723	0.903609	1.02352	5	1.91123	0.561431	0.827905	3	2.04265	0.729207	0.906858	10	2.11582	10	1.31498	0.0681599	0.574014	10	1.60906	0.5842	0.7038	10	1.55812	0.130083	0.679381	11	1.56401	0.232199	0.682161	5	1.55555	0.243943	0.678176	3
mmu-miR-467b-5p	10	2.1837	9	2.01695	0.875281	0.890848	10	2.19513	0.841503	1.00796	10	1.80202	0.173884	0.767547	11	2.21723	0.903609	1.02352	5	1.91123	0.561431	0.827905	3	2.04265	0.729207	0.906858	10	2.11582	10	1.31498	0.0681599	0.574014	10	1.60906	0.5842	0.7038	10	1.55812	0.130083	0.679381	11	1.56401	0.232199	0.682161	5	1.55555	0.243943	0.678176	3
mmu-miR-466f-5p	10	0.225261	9	0.154465	0.787497	0.952112	10	0.197926	0.98145	0.981231	10	0.166334	0.57017	0.959978	11	0.129537	0.437004	0.935802	5	0.130473	0.257302	0.93641	3	0.137695	0.862486	0.941109	10	0.051524	10	0.0747475	0.95239	1.01623	10	0.0533685	0.930233	1.00128	10	0.0788831	0.904095	1.01914	11	0	0.750188	0.964916	5	0	0.855206	0.964916	3
mmu-miR-541-3p	10	1.0899	9	0.794595	0.43402	0.814901	10	0.611224	0.00428122	0.717637	10	0.886571	0.5286	0.868545	11	0.955314	0.40788	0.910932	5	0.889001	0.293916	0.870009	3	0.953079	0.706899	0.909523	10	1.65852	10	1.29032	0.413017	0.774747	10	1.53199	0.914198	0.916032	10	1.46658	0.506159	0.87543	11	1.49143	0.627851	0.890641	5	1.42728	0.487979	0.8519	3
mmu-miR-669c-3p	10	0.255985	9	0.0795635	0.326324	0.884895	10	0.21101	0.872574	0.969307	10	0.109862	0.465504	0.903675	11	0.116072	0.3785	0.907574	5	0.119585	0.135976	0.909787	3	0.0932408	0.771421	0.893324	10	0.125282	10	0	0.413017	0.916825	10	0.122595	0.907028	0.998139	10	0.115646	0.82741	0.993343	11	0.0813027	0.789426	0.969976	5	0.143806	0.863397	1.01292	3
mmu-miR-18a-5p	10	3.45467	9	2.77398	0.000985558	0.623867	10	2.91456	0.00869142	0.687719	10	2.59623	0.000914247	0.551548	11	2.60909	0.000471381	0.556489	5	2.81754	0.00196305	0.64299	3	2.48715	0.175582	0.511386	10	2.39675	10	1.75268	0.0898569	0.639906	10	2.06151	0.566717	0.792652	10	2.03611	0.168392	0.77882	11	1.95141	0.225515	0.734409	5	2.21584	0.547441	0.882143	3
mmu-miR-297a-5p	10	0.645658	9	0.662127	0.879364	1.01148	10	0.688566	0.817025	1.03019	10	0.350197	0.00979153	0.814812	11	0.517069	0.23253	0.914726	5	0.42134	0.18981	0.856	3	0.533679	0.748343	0.925318	10	0.226129	10	0.298607	0.9375	1.05152	10	0.273743	0.977379	1.03355	10	0.147042	0.700788	0.946656	11	0.26699	0.955014	1.02873	5	0.180622	0.938271	0.968949	3
mmu-miR-298-3p	10	0.223773	9	0.15351	0.86597	0.952465	10	0.148803	0.123101	0.949362	10	0.0234631	0.720957	0.870364	11	0.0592032	0.173964	0.892194	5	0.0456369	0.0119264	0.883844	3	0	0.0181439	0.856323	10	0.12786	10	0	0.44657	0.915188	10	0.0873684	0.762761	0.972324	10	0.0729849	0.533295	0.962678	11	0	0.277977	0.915188	5	0	0.225949	0.915188	3
mmu-miR-3098-5p	10	0.07366	9	0.0566572	0.962857	0.988284	10	0.0724166	0.940037	0.999138	10	0.0886786	0.980183	1.01046	11	0.101425	0.981558	1.01943	5	0.19111	0.687121	1.08482	3	0.169817	0.629208	1.06892	10	0	10	0	0.9375	1	10	0.0669399	0.911714	1.04749	10	0.0957786	0.533295	1.06864	11	0	0.802315	1	5	0	0.827663	1	3
mmu-miR-409-5p	10	0.926136	9	0.823316	0.787497	0.931211	10	0.767375	0.51337	0.895794	10	0.67633	0.531017	0.84101	11	0.86263	0.766268	0.956936	5	0.794429	0.742218	0.912751	3	0.700067	0.665241	0.854961	10	1.93324	10	1.47219	0.321889	0.726456	10	1.71923	0.762761	0.862136	10	1.51111	0.175128	0.746318	11	1.67941	0.661849	0.838664	5	1.67859	0.45838	0.838185	3
mmu-miR-466a-5p	10	0.204798	9	0.226625	0.98458	1.01524	10	0.190591	0.928703	0.990201	10	0.172233	0.630326	0.977681	11	0.178782	0.961212	0.982129	5	0.214987	0.891833	1.00709	3	0.18082	0.859961	0.983517	10	0.202138	10	0.159173	0.877433	0.970658	10	0.0829903	0.714122	0.920732	10	0.190466	0.98049	0.991943	11	0.158234	0.821803	0.970026	5	0.0595799	0.45838	0.905912	3
mmu-miR-466d-3p	10	2.54786	9	2.17578	0.413657	0.77267	10	2.45344	0.750401	0.936652	10	2.10582	0.173884	0.736097	11	2.25421	0.0681817	0.815838	5	1.74418	0.0870218	0.572888	3	1.78939	0.610219	0.591123	10	1.52286	10	1.1136	0.244675	0.753014	10	1.13823	0.255442	0.765979	10	1.0612	0.224202	0.726152	11	0.993051	0.120747	0.692648	5	1.03414	0.332223	0.712657	3
mmu-miR-466f	10	0.225261	9	0.154465	0.787497	0.952112	10	0.197926	0.962038	0.981231	10	0.166334	0.57017	0.959978	11	0.129537	0.437004	0.935802	5	0.130473	0.246916	0.93641	3	0.137695	0.901674	0.941109	10	0.051524	10	0.0747475	0.95239	1.01623	10	0.0533685	0.930233	1.00128	10	0.0788831	0.904095	1.01914	11	0	0.750188	0.964916	5	0	0.855206	0.964916	3
mmu-miR-467a-3p	10	2.0495	9	1.5875	0.0156093	0.725977	10	1.55399	0.0455674	0.709309	10	1.56056	0.200818	0.712545	11	1.5239	0.0589897	0.694668	5	1.32799	0.0117871	0.606459	3	1.60231	0.639622	0.733469	10	1.03743	10	0.719674	0.469338	0.802318	10	0.975772	0.960896	0.958164	10	0.861128	0.752728	0.88497	11	0.709695	0.424688	0.796787	5	0.530644	0.243943	0.70379	3
mmu-miR-467d-3p	10	2.0495	9	1.5875	0.0156093	0.725977	10	1.55399	0.0455674	0.709309	10	1.56056	0.200818	0.712545	11	1.5239	0.0589897	0.694668	5	1.32799	0.0117871	0.606459	3	1.60231	0.639622	0.733469	10	1.03743	10	0.719674	0.469338	0.802318	10	0.975772	0.960896	0.958164	10	0.861128	0.783858	0.88497	11	0.709695	0.424688	0.796787	5	0.530644	0.243943	0.70379	3
mmu-miR-5112	10	0	9	0		1	10	0		1	10	0		1	11	0		1	5	0		1	3	0		1	10	0	10	0	0.941683	1	10	0	0.930233	1	10	0	0.771372	1	11	0	0.82102	1	5	0	0.934881	1	3
mmu-miR-669f-5p	10	1.6582	9	1.678	0.962571	1.01382	10	1.49156	0.69882	0.890917	10	1.41999	0.954219	0.847794	11	1.44228	0.3785	0.860996	5	1.59976	0.636613	0.960303	3	1.252	0.263166	0.754609	10	0.79402	10	0.715776	0.602584	0.94721	10	0.656188	0.621935	0.908884	10	0.515193	0.168392	0.824261	11	0.755668	0.821803	0.973766	5	0.669273	0.45838	0.917165	3
mmu-miR-7008-5p	10	0.204798	9	0.188911	0.921866	0.989049	10	0.239414	0.928564	1.02428	10	0.160689	0.880637	0.969889	11	0.170785	0.812026	0.9767	5	0.250118	0.932974	1.03191	3	0.0473735	0.229055	0.896625	10	0.524609	10	0.484388	0.783884	0.972506	10	0.304999	0.5842	0.858798	10	0.519295	0.619307	0.996323	11	0.35792	0.590351	0.890885	5	0.210668	0.58664	0.804441	3
mmu-miR-7669-3p	10	0.23964	9	0.360073	0.898734	1.08706	10	0.210598	0.971975	0.980071	10	0.138746	0.957474	0.932455	11	0.147879	0.766268	0.938377	5	0.0898742	0.490493	0.901397	3	0.23669	0.961217	0.997957	10	0.435421	10	0.261077	0.606559	0.88617	10	0.314536	0.723996	0.919623	10	0.408467	0.831031	0.98149	11	0.288221	0.68327	0.903001	5	0.236131	0.652482	0.870979	3
mmu-miR-670-5p	10	2.02402	9	1.73791	0.542941	0.820112	10	1.82967	0.499045	0.873966	10	1.71017	0.159216	0.804492	11	1.7242	0.0589897	0.812353	5	1.45781	0.204192	0.675391	3	1.67084	0.252376	0.782859	10	1.05623	10	1.03141	0.999289	0.982943	10	1.01331	0.982403	0.970684	10	0.851232	0.521998	0.867538	11	1.02322	0.986832	0.977376	5	1.16751	0.863397	1.08019	3
mmu-miR-6990-5p	10	0.135926	9	0.0990596	0.898734	0.97477	10	0	0.15025	0.910086	10	0.0692356	0.964393	0.954826	11	0.0943914	0.368293	0.971621	5	0.160278	0.816492	1.01702	3	0.18082	0.748343	1.03161	10	0.105329	10	0.127492	0.9572	1.01548	10	0.0752199	0.914198	0.979346	10	0.0792518	0.668637	0.982087	11	0.129427	0.986832	1.01684	5	0.143806	0.925841	1.02703	3
mmu-miR-3102-5p.2-5p	10	3.94125	9	3.73121	0.682526	0.864518	10	3.59894	0.141251	0.788777	10	3.71994	0.957474	0.857788	11	3.58086	0.0806627	0.778954	5	3.57618	0.133176	0.776433	3	3.71792	0.599308	0.85659	10	3.71493	10	3.82046	0.95239	1.07589	10	3.838	0.762761	1.08905	10	3.82183	0.857197	1.07691	11	3.74324	0.995908	1.01981	5	3.66082	0.857565	0.963186	3
mmu-miR-669b-5p	10	2.51991	9	2.50761	0.912063	0.991507	10	2.54499	0.9133	1.01753	10	2.31024	0.434685	0.864735	11	2.18502	0.335626	0.792845	5	2.43498	0.602225	0.942826	3	2.27468	0.453728	0.843683	10	1.51987	10	1.42188	0.807732	0.934334	10	1.24505	0.466478	0.826553	10	1.27722	0.518215	0.845196	11	1.34526	0.566817	0.886009	5	1.16247	0.413335	0.780575	3
mmu-miR-6928-3p	10	0.0731673	9	0.0657576	0.994886	0.994877	10	0.0704556	0.967385	0.998122	10	0.0632736	0.951951	0.993166	11	0.0733634	0.89199	1.00014	5	0.0448148	0.882688	0.980539	3	0.0588549	0.901674	0.990128	10	0.0598711	10	0.173083	0.490862	1.08163	10	0.146672	0.658214	1.06201	10	0.0807441	0.738387	1.01457	11	0	0.991853	0.95935	5	0.123027	0.76611	1.04475	3
mmu-miR-668-3p	10	8.32426	9	7.72325	0.243009	0.659291	10	7.99274	0.495074	0.794701	10	8.12046	0.973399	0.868258	11	7.70238	0.355732	0.649823	5	7.20252	0.18981	0.459539	3	7.51936	0.665611	0.572403	10	7.77885	10	7.62369	0.94606	0.898029	10	8.16956	0.824791	1.31104	10	7.45773	0.966546	0.800447	11	8.91614	0.424688	2.19966	5	8.08358	0.893168	1.23518	3
mmu-miR-181c-5p	10	10.2933	9	10.1311	0.571101	0.893633	10	10.2992	0.755478	1.00409	10	10.1973	0.880685	0.935636	11	10.1039	0.220341	0.876974	5	10.0493	0.562171	0.844385	3	10.1958	0.86356	0.934658	10	9.49835	10	9.5006	0.943266	1.00156	10	9.48016	0.99324	0.987466	10	9.6263	0.97416	1.09274	11	9.62567	0.906039	1.09226	5	9.71764	0.76611	1.16415	3
mmu-miR-690	10	0.343918	9	0.512429	0.669071	1.1239	10	0.371987	0.836781	1.01965	10	0.21497	0.630326	0.914497	11	0.266451	0.839619	0.94772	5	0.473945	0.518287	1.09431	3	0.55321	0.119473	1.15612	10	0.176295	10	0.197815	0.972766	1.01503	10	0.329165	0.75643	1.11178	10	0.195935	0.932906	1.01371	11	0.231332	0.75431	1.03889	5	0.131277	0.993682	0.969278	3
mmu-miR-1951	10	0.0982752	9	0	0.73756	0.934149	10	0.0629631	0.402552	0.975821	10	0	0.519366	0.934149	11	0.0664463	0.70004	0.978179	5	0	0.308675	0.934149	3	0		0.934149	10	0	10	0.0304802	0.715488	1.02135	10	0	0.930233	1	10	0.121423	0.147788	1.08781	11	0.0813027	0.366058	1.05797	5	0.0628244	0.658373	1.04451	3
mmu-miR-466b-3p	10	2.89835	9	2.18501	0.0630495	0.609905	10	2.60691	0.683921	0.817084	10	2.15525	0.378567	0.597454	11	2.32114	0.0589897	0.670258	5	2.0685	0.0117871	0.562588	3	1.90522	0.394521	0.502386	10	1.8978	10	1.45416	0.254527	0.73528	10	1.57548	0.724295	0.799786	10	1.78654	0.962225	0.92578	11	1.21831	0.064592	0.624389	5	1.43724	0.308726	0.726704	3
mmu-miR-466i-5p	10	2.63615	9	2.68823	0.962857	1.03676	10	2.75068	0.894527	1.08262	10	2.81949	0.891292	1.13551	11	2.61768	0.999908	0.987279	5	2.73283	0.924487	1.06931	3	2.60434	0.993784	0.978195	10	3.2133	10	3.39461	0.392165	1.13391	10	3.1409	0.875609	0.951054	10	3.0783	0.771372	0.910666	11	3.06224	0.944706	0.900585	5	3.2142	0.913964	1.00062	3
mmu-miR-5113	10	2.91231	9	2.93524	0.796736	1.01602	10	2.39556	0.024535	0.698947	10	2.79985	0.599761	0.925014	11	2.83171	0.320893	0.945664	5	2.79976	0.392112	0.924954	3	2.57227	0.645045	0.790019	10	2.97704	10	3.05403	0.995764	1.05481	10	2.92137	0.976236	0.962145	10	2.6464	0.148044	0.795183	11	2.8253	0.509678	0.900164	5	2.64853	0.644618	0.796357	3
mmu-miR-466a-3p	10	2.96177	9	2.23622	0.0630495	0.604768	10	2.6606	0.682698	0.811597	10	2.23292	0.4137	0.603387	11	2.38557	0.0589897	0.67073	5	2.10864	0.0117871	0.553582	3	1.95265	0.406317	0.49685	10	1.93702	10	1.49108	0.254527	0.734106	10	1.61652	0.723996	0.800789	10	1.84939	0.966546	0.941067	11	1.26782	0.064592	0.628855	5	1.47606	0.3304	0.726501	3
mmu-miR-466c-3p	10	2.95679	9	2.22778	0.0630495	0.603316	10	2.6606	0.686041	0.8144	10	2.21515	0.405104	0.598056	11	2.38557	0.0589897	0.673047	5	2.10864	0.0117871	0.555494	3	1.95265	0.394521	0.498566	10	1.93702	10	1.49108	0.254527	0.734106	10	1.61292	0.723996	0.798796	10	1.83602	0.966546	0.932385	11	1.26782	0.064592	0.628855	5	1.47606	0.3304	0.726501	3
mmu-miR-466e-3p	10	2.96177	9	2.23622	0.0630495	0.604768	10	2.6606	0.682698	0.811597	10	2.23292	0.4137	0.603387	11	2.38557	0.0589897	0.67073	5	2.10864	0.0117871	0.553582	3	1.95265	0.406317	0.49685	10	1.93702	10	1.49108	0.254527	0.734106	10	1.61652	0.723996	0.800789	10	1.84939	0.966546	0.941067	11	1.26782	0.064592	0.628855	5	1.47606	0.3304	0.726501	3
mmu-miR-466p-3p	10	2.95679	9	2.22778	0.0630495	0.603316	10	2.6606	0.686041	0.8144	10	2.21515	0.405104	0.598056	11	2.38557	0.0589897	0.673047	5	2.10864	0.0117871	0.555494	3	1.95265	0.394521	0.498566	10	1.93702	10	1.49108	0.254527	0.734106	10	1.61292	0.723996	0.798796	10	1.83602	0.966546	0.932385	11	1.26782	0.064592	0.628855	5	1.47606	0.3304	0.726501	3
mmu-miR-7069-5p	10	0.154096	9	0.148783	0.989873	0.996324	10	0.128995	0.84733	0.982752	10	0.147851	0.951951	0.99568	11	0	0.678818	0.898695	5	0.0882794	0.600668	0.955404	3	0	0.295694	0.898695	10	0.237378	10	0.213535	0.714953	0.983609	10	0.1403	0.773304	0.934925	10	0.254223	0.84908	1.01174	11	0.217927	0.705919	0.986608	5	0.335758	0.861133	1.07057	3
mmu-miR-297a-3p	10	1.00933	9	0.823351	0.65424	0.879053	10	0.772557	0.107301	0.848642	10	0.889479	0.912111	0.920283	11	0.955629	0.560663	0.963462	5	0.510886	0.0117871	0.70787	3	0.708634	0.252376	0.811861	10	0.472403	10	0.491348	0.941683	1.01322	10	0.33053	0.964969	0.906342	10	0.408467	0.685971	0.956651	11	0.436919	0.995908	0.975704	5	0.210668	0.243943	0.834084	3
mmu-miR-297b-3p	10	1.00933	9	0.823351	0.65424	0.879053	10	0.772557	0.107301	0.848642	10	0.889479	0.912111	0.920283	11	0.955629	0.560663	0.963462	5	0.510886	0.0117871	0.70787	3	0.708634	0.252376	0.811861	10	0.472403	10	0.491348	0.941683	1.01322	10	0.33053	0.964969	0.906342	10	0.408467	0.685971	0.956651	11	0.436919	0.995908	0.975704	5	0.210668	0.243943	0.834084	3
mmu-miR-297c-3p	10	1.00933	9	0.823351	0.65424	0.879053	10	0.772557	0.107301	0.848642	10	0.889479	0.912111	0.920283	11	0.955629	0.560663	0.963462	5	0.510886	0.0117871	0.70787	3	0.708634	0.252376	0.811861	10	0.472403	10	0.491348	0.941683	1.01322	10	0.33053	0.964969	0.906342	10	0.408467	0.685971	0.956651	11	0.436919	0.995908	0.975704	5	0.210668	0.243943	0.834084	3
mmu-miR-669e-5p	10	1.34931	9	1.11624	0.213891	0.850822	10	1.13364	0.20896	0.861146	10	1.14893	0.873853	0.870318	11	1.27755	0.581704	0.951473	5	1.02765	0.180567	0.800149	3	0.776646	0.530046	0.672373	10	0.983003	10	0.558085	0.143123	0.744881	10	0.56357	0.155637	0.747718	10	0.651496	0.0781177	0.794706	11	0.659559	0.415181	0.79916	5	0.65221	0.389018	0.795099	3
mmu-miR-2137	10	1.03635	9	1.07963	0.999918	1.03045	10	1.41382	0.600483	1.29906	10	1.1568	0.912111	1.08707	11	0.883998	0.696218	0.899781	5	1.15139	0.992525	1.083	3	0.906438	0.681544	0.913886	10	1.38474	10	1.37798	0.798539	0.995326	10	1.50467	0.930233	1.08668	10	1.87567	0.360633	1.40536	11	1.20445	0.938337	0.882525	5	1.55555	0.863397	1.12569	3
mmu-miR-760-5p	10	1.5533	9	1.31148	0.282843	0.845678	10	1.70952	0.758939	1.11436	10	1.64743	0.970735	1.06742	11	1.50334	0.752453	0.965958	5	1.15139	0.364147	0.756852	3	1.36864	0.496584	0.879855	10	1.86625	10	1.73873	0.95239	0.915402	10	1.8408	0.930233	0.982513	10	2.07537	0.404542	1.15598	11	1.84773	0.955483	0.987245	5	2.03283	0.756887	1.12239	3
mmu-miR-1964-5p	10	0.789305	9	0.796662	0.984574	1.00511	10	0.895134	0.568517	1.07611	10	0.828383	0.93985	1.02746	11	0.746887	0.807941	0.971026	5	0.934059	0.890378	1.10554	3	0.885073	0.706899	1.06863	10	0.760949	10	0.552624	0.441493	0.865541	10	0.896334	0.907028	1.09839	10	1.05035	0.415017	1.22213	11	0.814051	0.958915	1.03749	5	0.749582	0.907848	0.992152	3
mmu-miR-669h-5p	10	0.478147	9	0.355926	0.571101	0.918772	10	0.38368	0.51337	0.936618	10	0.302161	0.173884	0.885162	11	0.266451	0.541942	0.863521	5	0.403957	0.441278	0.949875	3	0.391768	0.876083	0.941884	10	1.02063	10	0.486811	0.0487967	0.690725	10	0.799418	0.664205	0.857846	10	0.843213	0.437632	0.884286	11	0.634903	0.211717	0.765394	5	0.391284	0.0496852	0.646471	3
mmu-miR-451a	10	2.28443	9	2.82172	0.787497	1.45124	10	3.06852	0.774014	1.72201	10	2.1351	0.999209	0.901667	11	2.38557	0.997755	1.07262	5	4.16229	0.22258	3.67529	3	3.76699	0.35272	2.79444	10	2.69114	10	3.65265	0.466657	1.94736	10	2.32627	0.99324	0.776542	10	1.85185	0.753253	0.55892	11	1.37607	0.916414	0.401907	5	3.90723	0.431652	2.32317	3
mmu-miR-466m-5p	10	0.66456	9	0.562824	0.879364	0.931911	10	0.486451	0.43933	0.883861	10	0.456517	0.415671	0.865711	11	0.494851	0.621384	0.889022	5	0.429813	0.475831	0.849834	3	0.391768	0.405099	0.827716	10	0.240808	10	0.265324	0.92165	1.01714	10	0.331119	0.989813	1.0646	10	0.185986	0.46383	0.962713	11	0.282869	0.938337	1.02958	5	0.131277	0.828922	0.926889	3
mmu-miR-669k-5p	10	0.561568	9	0.575026	0.950196	1.00937	10	0.45252	0.549081	0.9272	10	0.334148	0.173884	0.854161	11	0.448016	0.162306	0.92431	5	0.462274	0.308675	0.933489	3	0.369015	0.719931	0.875056	10	0.72916	10	0.349475	0.254527	0.768605	10	0.487475	0.63825	0.845757	10	0.493463	0.402287	0.849274	11	0.446083	0.556043	0.821836	5	0.505144	0.459183	0.856178	3
mmu-miR-6916-5p	10	0.0746115	9	0.104792	0.948469	1.02114	10	0.0700878	0.466594	0.996869	10	0.0255608	0.666118	0.966572	11	0.0662218	0.944272	0.994202	5	0.0417695	0.427171	0.977493	3	0.0588549	0.965992	0.989138	10	0.113409	10	0.2894	0.469217	1.12974	10	0.109287	0.976236	0.997147	10	0.124778	0.962225	1.00791	11	0.148879	0.926781	1.02489	5	0.236131	0.652482	1.08879	3
mmu-miR-322-3p	10	1.36368	9	1.05469	0.220256	0.807205	10	1.06496	0.123101	0.812976	10	1.14286	0.609295	0.85808	11	1.35325	0.620093	0.992796	5	1.23345	0.475831	0.913684	3	1.32319	0.706899	0.972325	10	1.65097	10	1.19285	0.0898569	0.727937	10	1.4163	0.566717	0.849885	10	1.13322	0.0361975	0.698463	11	1.24904	0.232199	0.756846	5	1.30782	0.420441	0.788323	3
mmu-miR-132-5p	10	5.27133	9	5.3776	0.948469	1.07644	10	5.10443	0.391769	0.89075	10	5.33396	0.991262	1.04437	11	5.47027	0.668879	1.14785	5	5.44572	0.86433	1.12848	3	5.64651	0.748343	1.297	10	6.39462	10	6.59161	0.859314	1.1463	10	6.318	0.974588	0.948272	10	6.04583	0.230082	0.785238	11	6.25225	0.999451	0.906027	5	6.21999	0.938271	0.885994	3
mmu-miR-3102-3p.2-3p	10	4.11811	9	3.81806	0.802051	0.812224	10	3.51042	0.320055	0.656244	10	4.49825	0.730136	1.30147	11	3.63887	0.3785	0.717357	5	3.55116	0.290747	0.675042	3	4.21144	0.845906	1.06683	10	3.54793	10	4.13582	0.870956	1.50304	10	4.31605	0.703008	1.70304	10	3.96536	0.854219	1.33554	11	4.91074	0.366058	2.57185	5	4.38511	0.821736	1.78655	3
mmu-miR-1983	10	6.40923	9	5.85088	0.0138787	0.679078	10	5.42715	3.70567e-05	0.506249	10	5.39935	0.00139135	0.496587	11	5.58876	2.69708e-05	0.566256	5	5.13732	0.00484802	0.414112	3	5.28117	0.0449245	0.45753	10	6.40854	10	6.01172	0.254527	0.759531	10	6.35014	0.954667	0.96033	10	5.70047	0.0867237	0.612139	11	6.15064	0.567309	0.836306	5	6.05755	0.413335	0.784046	3
mmu-miR-5126	10	0.523684	9	0.967911	0.53058	1.36058	10	0.732018	0.67897	1.15535	10	0.657111	0.72302	1.0969	11	0.57629	0.883706	1.03714	5	0.772484	0.780381	1.18822	3	0.62415	0.911046	1.07212	10	1.04592	10	1.39994	0.544964	1.27811	10	1.11915	0.99324	1.05207	10	1.51802	0.413909	1.38712	11	0.67617	0.683462	0.773915	5	0.952096	0.863397	0.937034	3
mmu-miR-7020-3p	10	0.0495854	9	0	0.98458	0.966214	10	0.0277412	0.710594	0.984973	10	0	0.83919	0.966214	11	0	0.693588	0.966214	5	0	0.172051	0.966214	3	0.0473735	0.863429	0.998468	10	0	10	0.0805983	0.656996	1.05746	10	0	0.624101	1	10	0	0.816937	1	11	0.0763591	0.654517	1.05435	5	0	0.995055	1	3
mmu-miR-667-5p	10	1.79121	9	1.81273	0.914065	1.01503	10	1.50607	0.170704	0.820662	10	1.69408	0.797346	0.934891	11	1.76568	0.87837	0.982459	5	1.48531	0.06998	0.808938	3	1.82398	0.909603	1.02298	10	3.41245	10	3.12169	0.510204	0.817469	10	3.12188	0.771128	0.817578	10	3.17821	0.614519	0.850133	11	3.1895	0.545686	0.856809	5	3.2632	0.884336	0.901717	3
mmu-miR-3086-5p	10	2.35692	9	2.35681	0.903077	0.999919	10	2.57384	0.184577	1.16225	10	2.27643	0.937533	0.945738	11	2.35069	0.682589	0.995687	5	2.50353	0.946833	1.10697	3	2.11865	0.341058	0.847757	10	3.26942	10	2.46401	0.140435	0.572199	10	3.10847	0.914198	0.894437	10	2.87975	0.953592	0.763301	11	2.46241	0.064592	0.571565	5	2.52836	0.459183	0.598297	3
mmu-miR-3070-3p	10	0.225261	9	0.356563	0.787497	1.09528	10	0.347839	0.275764	1.08868	10	0.242596	0.970735	1.01209	11	0.282	0.914531	1.04011	5	0.130177	0.427171	0.936218	3	0.30296	0.739585	1.05533	10	0.525579	10	0.431362	0.92165	0.936781	10	0.431073	0.673765	0.936593	10	0.682427	0.288499	1.11485	11	0.52088	0.877786	0.996749	5	0.465765	0.857825	0.959388	3
mmu-miR-6516-5p	10	1.87574	9	1.96368	0.898734	1.06285	10	2.02168	0.68308	1.10645	10	2.09292	0.798912	1.16246	11	2.33252	0.257196	1.37248	5	2.09699	0.640822	1.16574	3	2.27468	0.160717	1.31854	10	2.95428	10	2.8981	0.968432	0.961808	10	3.15901	0.588531	1.15247	10	2.839	0.731519	0.923199	11	2.76434	0.749498	0.876641	5	2.99781	0.69487	1.03063	3
mmu-miR-669k-3p	10	0	9	0	0.999918	1	10	0	0.501949	1	10	0	0.797346	1	11	0	0.627717	1	5	0	0.640822	1	3	0		1	10	0	10	0	0.9375	1	10	0		1	10	0	0.953592	1	11	0	0.78214	1	5	0		1	3
mmu-miR-6970-3p	10	0.444955	9	0.471579	0.873058	1.01863	10	0.635979	0.328267	1.14157	10	0.549273	0.991262	1.07499	11	0.37098	0.559974	0.950017	5	0.510886	0.992525	1.04676	3	0.62415	0.893662	1.13225	10	0.259756	10	0.381966	0.80607	1.0884	10	0.486159	0.483292	1.16991	10	0.495095	0.288499	1.17718	11	0.508293	0.365909	1.188	5	0.530644	0.33711	1.20655	3
mmu-miR-132-3p	10	9.04612	9	7.51065	0.521626	0.344968	10	9.68945	0.766915	1.56193	10	8.68147	0.923477	0.77666	11	7.76646	0.627677	0.411893	5	7.06718	0.238462	0.253676	3	7.09202	0.3043	0.258083	10	6.23355	10	6.49946	0.986884	1.20239	10	6.51187	0.99324	1.21278	10	8.96797	0.4291	6.65489	11	7.8212	0.744751	3.00558	5	7.04962	0.891697	1.76059	3
mmu-miR-135a-2-3p	10	3.23898	9	2.71314	0.0360542	0.694555	10	2.53291	0.0299721	0.612984	10	2.98508	0.415671	0.838622	11	2.74863	0.125511	0.711852	5	2.20063	0.0694909	0.486882	3	2.46987	0.595149	0.586778	10	1.84823	10	1.84349	0.986884	0.996724	10	2.43173	0.762761	1.49848	10	1.78402	0.816937	0.956468	11	2.76083	0.447764	1.88243	5	2.25799	0.989127	1.32846	3
mmu-miR-370-3p	10	3.509	9	3.59466	0.960169	1.06117	10	3.3526	0.438973	0.897262	10	3.477	0.78549	0.978059	11	3.35802	0.469677	0.900637	5	3.34019	0.715676	0.889575	3	3.66422	0.79719	1.11359	10	4.13006	10	4.16539	0.95239	1.02479	10	4.21584	0.982403	1.06126	10	4.4943	0.286622	1.2872	11	4.37022	0.995908	1.18113	5	4.4004	0.728862	1.20609	3
mmu-miR-3618-5p	10	0.218451	9	0.214389	0.999918	0.997188	10	0.167976	0.823196	0.965618	10	0.213726	0.990819	0.99673	11	0.149583	0.981558	0.953386	5	0.230013	0.746408	1.00805	3	0.378997	0.156271	1.11771	10	0.376888	10	0.233917	0.875241	0.905652	10	0.279747	0.926154	0.934884	10	0.182739	0.191597	0.874088	11	0.148356	0.366058	0.853503	5	0.391284	0.8361	1.01003	3
mmu-miR-297c-5p	10	0.370263	9	0.300974	0.898734	0.953107	10	0.272153	0.810903	0.934256	10	0.205446	0.599761	0.892042	11	0.248395	0.53675	0.918997	5	0.211329	0.295747	0.895686	3	0.341905	0.936187	0.980535	10	0.103771	10	0.0294753	0.951492	0.949806	10	0.167761	0.707458	1.04535	10	0.129672	0.688106	1.01812	11	0.0763591	0.969917	0.981179	5	0.0628244	0.863629	0.972017	3
mmu-miR-466h-3p	10	0.658958	9	0.512429	0.746163	0.903422	10	0.454641	0.630904	0.86795	10	0.472563	0.394707	0.878799	11	0.491278	0.382838	0.890273	5	0.38126	0.422019	0.824906	3	0.55321	0.639622	0.929323	10	0.627563	10	0.447757	0.220887	0.882821	10	0.435102	0.594259	0.875111	10	0.445887	0.167156	0.881678	11	0.288221	0.120747	0.790401	5	0.391284	0.69487	0.848932	3
mmu-miR-669m-5p	10	0.669375	9	0.535147	0.912063	0.911157	10	0.486451	0.482782	0.880916	10	0.420222	0.353683	0.84139	11	0.525565	0.643733	0.905125	5	0.429813	0.492742	0.847002	3	0.391768	0.410522	0.824958	10	0.212875	10	0.265324	0.95239	1.03702	10	0.358559	0.959114	1.10625	10	0.118846	0.468496	0.936903	11	0.277175	0.991853	1.04558	5	0.131277	0.733939	0.94501	3
mmu-miR-669a-3p	10	2.97778	9	2.62553	0.181677	0.783364	10	2.51171	0.0305733	0.723935	10	2.349	0.0287402	0.646724	11	2.51023	0.0483547	0.723195	5	2.31482	0.0328197	0.631584	3	2.4077	0.161371	0.673579	10	1.70137	10	1.38254	0.711575	0.801718	10	1.51181	0.911714	0.876869	10	1.50391	0.478044	0.872085	11	1.54256	0.661849	0.89576	5	1.49056	0.69487	0.864051	3
mmu-miR-669o-3p	10	2.97778	9	2.62553	0.181677	0.783364	10	2.51171	0.0305733	0.723935	10	2.349	0.0287402	0.646724	11	2.51023	0.0483547	0.723195	5	2.31482	0.0328197	0.631584	3	2.4077	0.161371	0.673579	10	1.70137	10	1.38254	0.711575	0.801718	10	1.51181	0.911714	0.876869	10	1.50391	0.478044	0.872085	11	1.54256	0.661849	0.89576	5	1.49056	0.69487	0.864051	3
mmu-miR-129-2-3p	10	9.86744	9	9.9115	0.98458	1.03101	10	9.82656	0.783257	0.97206	10	9.98467	0.797346	1.08464	11	9.85684	0.969804	0.992676	5	9.99484	0.893887	1.09232	3	10.2342	0.263166	1.28942	10	11.0647	10	11.0564	0.895726	0.994279	10	11.2999	0.617585	1.17705	10	11.0933	0.891996	1.02004	11	11.3455	0.366058	1.21487	5	11.2918	0.929269	1.17049	3
mmu-miR-188-3p	10	1.35671	9	1.45488	0.960169	1.07042	10	1.42045	0.983571	1.04517	10	1.33893	0.962553	0.987753	11	1.37686	0.970808	1.01407	5	1.48125	0.780488	1.09017	3	1.47657	0.825057	1.08663	10	1.61985	10	1.73377	0.928479	1.08217	10	1.89908	0.86062	1.21355	10	1.77571	0.475886	1.11409	11	1.92851	0.461572	1.23856	5	1.83669	0.702474	1.16219	3
mmu-miR-1231-3p	10	0.0946836	9	0	0.553288	0.936478	10	0.0532432	0.788864	0.971684	10	0	0.650195	0.936478	11	0.0578558	0.849419	0.974796	5	0	0.282687	0.936478	3	0	0.353053	0.936478	10	0	10	0	0.92165	1	10	0	0.926154	1	10	0	0.848433	1	11	0.0639061	0.999451	1.04529	5	0	0.998469	1	3
mmu-miR-181c-3p	10	2.80946	9	2.61034	0.746163	0.871081	10	2.76707	0.869208	0.971045	10	2.52909	0.780275	0.823378	11	2.55704	0.237596	0.83949	5	2.60856	0.706657	0.870006	3	2.65712	0.617916	0.89979	10	2.37788	10	2.5861	0.999289	1.15526	10	2.71956	0.673765	1.26723	10	2.64437	0.785787	1.20288	11	2.65697	0.944706	1.21342	5	2.61318	0.730873	1.17715	3
mmu-miR-450a-5p	10	1.21332	9	1.30403	0.924849	1.0649	10	1.21853	0.609945	1.00362	10	1.3255	0.991262	1.08086	11	1.3971	0.773585	1.13586	5	1.2444	0.710959	1.02178	3	1.43428	0.862486	1.16551	10	1.32091	10	1.14354	0.606559	0.884318	10	1.14518	0.846653	0.885323	10	1.0331	0.255827	0.819146	11	1.14871	0.703027	0.887493	5	1.06779	0.652482	0.839082	3
mmu-miR-450b-3p	10	0.632942	9	0.642806	0.948469	1.00686	10	0.545396	0.687503	0.941123	10	0.559888	0.608356	0.950624	11	0.48107	0.366373	0.900082	5	0.589584	0.744109	0.970394	3	0.544016	0.639622	0.940223	10	0.921754	10	0.887047	0.92165	0.97623	10	0.697394	0.714122	0.855975	10	0.739829	0.194067	0.881526	11	0.74793	0.719782	0.88649	5	0.737799	0.597342	0.880287	3
mmu-miR-677-5p	10	2.22612	9	1.98693	0.794997	0.847223	10	2.07486	0.732636	0.900463	10	2.38525	0.962553	1.11662	11	2.20708	0.589029	0.986892	5	1.45057	0.427171	0.584167	3	2.11865	0.937209	0.928213	10	1.63739	10	1.9616	0.784698	1.25197	10	1.9996	0.75643	1.2854	10	2.13044	0.201551	1.40742	11	2.59041	0.139023	1.93591	5	2.20326	0.598415	1.48028	3
mmu-miR-7239-3p	10	0	9	0		1	10	0.0263922		1.01846	10	0		1	11	0		1	5	0.0448148		1.03155	3	0		1	10	0	10	0		1	10	0.0634572		1.04497	10	0		1	11	0		1	5	0		1	3
mmu-miR-466m-3p	10	0.0559215	9	0.0437371	0.98458	0.99159	10	0	0.476135	0.96198	10	0.0517661	0.923349	0.997124	11	0.0516036	0.962963	0.997012	5	0.0448148	0.875926	0.992331	3	0.137695	0.162696	1.05832	10	0.069963	10	0	0.775296	0.952662	10	0	0.723996	0.952662	10	0	0.487423	0.952662	11	0	0.662152	0.952662	5	0	0.523103	0.952662	3
mmu-miR-541-5p	10	9.24594	9	9.17023	0.882988	0.948873	10	8.9654	0.121139	0.823283	10	8.98186	0.321265	0.83273	11	9.15627	0.981558	0.939732	5	8.88608	0.438644	0.779236	3	9.15301	0.665241	0.937611	10	10.5939	10	10.2316	0.0898569	0.777916	10	10.4276	0.568182	0.891136	10	10.0501	0.125723	0.685969	11	10.1547	0.211717	0.737527	5	10.0039	0.3304	0.664344	3
mmu-miR-99b-5p	10	7.67557	9	7.6716	0.960169	0.997253	10	7.74648	0.974284	1.05038	10	7.77819	0.990819	1.07373	11	7.81502	0.971009	1.10149	5	7.92653	0.931341	1.19	3	7.67259	0.779287	0.997938	10	7.21106	10	6.93058	0.826624	0.823314	10	7.22207	0.954527	1.00766	10	7.53063	0.962225	1.24796	11	7.12497	0.926781	0.942074	5	7.2095	0.927516	0.998918	3
mmu-miR-22-3p	10	7.30992	9	7.33358	0.927746	1.01653	10	7.24711	0.40309	0.957399	10	7.28108	0.797346	0.980211	11	7.56735	0.84272	1.19535	5	7.4644	0.94688	1.11302	3	7.33107	0.954803	1.01477	10	8.01706	10	7.87789	0.321889	0.908041	10	8.11126	0.959114	1.06747	10	7.77849	0.285242	0.847583	11	8.03849	0.825973	1.01496	5	7.9139	0.543409	0.930991	3
mmu-miR-1188-3p	10	0.0464896	9	0.078796	0.948469	1.02265	10	0.0541333	0.883058	1.00531	10	0.0718293	0.949036	1.01772	11	0.0664463	0.983045	1.01393	5	0.0882794	0.946833	1.02939	3	0.0473735	0.939897	1.00061	10	0.282518	10	0.327222	0.999289	1.03147	10	0.313736	0.959885	1.02187	10	0.203172	0.614456	0.946486	11	0.190911	0.902859	0.938477	5	0.325356	0.946418	1.03014	3
mmu-miR-5122	10	0.381696	9	0.535147	0.873058	1.11223	10	0.541066	0.63532	1.1168	10	0.427585	0.880685	1.03232	11	0.449078	0.997335	1.04781	5	0.39562	0.877893	1.0097	3	0.290256	0.807513	0.938586	10	0.271833	10	0.420486	0.560416	1.10853	10	0.307973	0.986298	1.02537	10	0.505697	0.229634	1.17598	11	0.248193	0.923022	0.983747	5	0.465765	0.459183	1.14388	3
mmu-miR-6926-3p	10	0	9	0	0.942307	1	10	0.0277412	0.606803	1.01941	10	0	0.951951	1	11	0	0.781834	1	5	0	0.839398	1	3	0		1	10	0	10	0.0943133	0.459748	1.06756	10	0.0634572	0.662434	1.04497	10	0	0.874521	1	11	0.0639061	0.407888	1.04529	5	0	0.741979	1	3
mmu-miR-218-1-3p	10	0.558594	9	0.549868	0.873058	0.99397	10	0.389937	0.583832	0.88967	10	0.453821	0.949036	0.929951	11	0.50318	0.864203	0.962318	5	0.38126	0.424162	0.884336	3	0.55321	0.901674	0.996275	10	2.03905	10	2.04889	0.95239	1.00684	10	2.15371	0.99324	1.08272	10	2.30599	0.712281	1.20325	11	1.82138	0.688406	0.859953	5	2.00831	0.976862	0.978917	3
mmu-miR-20a-3p	10	0.342337	9	0.214389	0.553288	0.915132	10	0.308703	0.974284	0.976957	10	0.211155	0.608356	0.913083	11	0.190807	0.589029	0.900296	5	0.287892	0.710959	0.962965	3	0.181057	0.706899	0.894232	10	0.0779973	10	0.107912	0.986884	1.02095	10	0.189938	0.943666	1.08068	10	0.158664	0.933434	1.05751	11	0.145234	0.991853	1.04771	5	0.0628244	0.825674	0.989538	3
mmu-miR-7667-5p	10	0	9	0	0.962857	1	10	0.0288743	0.277134	1.02022	10	0	0.949036	1	11	0	0.811772	1	5	0	0.875926	1	3	0		1	10	0	10	0	0.92165	1	10	0	0.706176	1	10	0	0.737745	1	11	0	0.710345	1	5	0	0.651245	1	3
mmu-miR-3101-5p	10	0.191766	9	0.254973	0.794997	1.04479	10	0.232146	0.836781	1.02838	10	0.184831	0.984769	0.995205	11	0.238664	0.5635	1.03304	5	0.132795	0.982872	0.959949	3	0.23669	0.685809	1.03163	10	0.129766	10	0	0.544964	0.91398	10	0.0281452	0.703008	0.931986	10	0.174086	0.575894	1.0312	11	0.129427	0.98471	0.999765	5	0.0595799	0.797725	0.952515	3
mmu-miR-500-5p	10	0.299264	9	0.283647	0.962857	0.989233	10	0.418133	0.137338	1.08588	10	0.284832	0.962553	0.990046	11	0.363365	0.583035	1.04543	5	0.304517	0.79704	1.00365	3	0.321734	0.785529	1.0157	10	0.294787	10	0.24515	0.441493	0.966179	10	0.233968	0.5842	0.95872	10	0.208732	0.637866	0.942095	11	0.178228	0.472266	0.922385	5	0.394458	0.971404	1.07153	3
mmu-miR-666-3p	10	4.96799	9	4.78844	0.768903	0.882981	10	4.90737	0.434618	0.958855	10	4.93677	0.739602	0.978593	11	4.77858	0.23409	0.876964	5	4.60673	0.32283	0.778485	3	5.22315	0.909603	1.19347	10	5.66324	10	6.0854	0.751821	1.33993	10	6.25089	0.5842	1.5028	10	5.9419	0.752004	1.21307	11	6.11344	0.597989	1.36623	5	6.10032	0.689786	1.35386	3
mmu-miR-7669-5p	10	0.0526591	9	0.148783	0.828144	1.0689	10	0	0.608235	0.964158	10	0.0557251	0.925507	1.00213	11	0.116072	0.828436	1.04494	5	0.130177	0.773158	1.0552	3	0	0.706899	0.964158	10	0	10	0.0382276	0.95239	1.02685	10	0	0.980257	1	10	0	0.738387	1	11	0.0812851	0.556043	1.05796	5	0	0.730873	1	3
mmu-miR-201-5p	10	0.257254	9	0.481705	0.450149	1.16833	10	0.314242	0.79236	1.04029	10	0.146908	0.696156	0.926366	11	0.363365	0.278803	1.07632	5	0.518145	0.22258	1.19822	3	0.439965	0.187487	1.13502	10	0.128856	10	0.172313	0.980893	1.03058	10	0.130911	0.911886	1.00143	10	0.042575	0.216476	0.941948	11	0.151296	0.925873	1.01568	5	0.236131	0.694354	1.07719	3
mmu-miR-3475-3p	10	5.48453	9	5.39389	0.99975	0.939106	10	5.62432	0.493995	1.10175	10	5.43989	0.949036	0.969531	11	5.61098	0.514761	1.0916	5	5.46635	0.887667	0.987478	3	5.50985	0.779287	1.0177	10	7.06985	10	6.75815	0.343678	0.805691	10	6.55329	0.370516	0.699034	10	6.66327	0.0807194	0.75441	11	6.53817	0.282731	0.691747	5	6.64716	0.476544	0.746029	3
mmu-miR-6239	10	0.239477	9	0.189465	0.999918	0.965928	10	0.251095	0.887136	1.00809	10	0.144645	0.844558	0.936381	11	0.416971	0.278978	1.13092	5	0.234199	0.891833	0.996348	3	0.169817	0.977897	0.952863	10	0.722553	10	0.553343	0.80607	0.889329	10	0.45833	0.602513	0.832647	10	0.679522	0.77121	0.970614	11	0.510408	0.624802	0.863253	5	0.531156	0.863629	0.875757	3
mmu-miR-6933-5p	10	0.219141	9	0.159094	0.794997	0.959233	10	0.111575	0.121294	0.928153	10	0.188645	0.970735	0.979084	11	0.147879	0.278803	0.951805	5	0.197712	0.624521	0.985256	3	0.263385	0.984559	1.03114	10	0.504027	10	0.548014	0.995531	1.03096	10	0.660861	0.743953	1.11484	10	0.505146	0.785787	1.00078	11	0.574522	0.728138	1.05008	5	0.656715	0.516449	1.11164	3
mmu-miR-7662-3p	10	1.36156	9	0.790581	0.355136	0.673158	10	1.32716	0.88689	0.976435	10	1.47136	0.965969	1.07907	11	1.05678	0.641111	0.809563	5	0.619519	0.105062	0.597891	3	0.62415	0.341058	0.599813	10	0.41947	10	0.337276	0.986884	0.94462	10	0.537137	0.964969	1.08498	10	0.617008	0.966546	1.14674	11	0.886671	0.693136	1.38242	5	0.557457	0.946418	1.10037	3
mmu-miR-323-3p	10	8.49052	9	8.41958	0.905885	0.952017	10	7.93162	0.0103467	0.678821	10	8.04045	0.00174554	0.732011	11	8.3315	0.0834795	0.895634	5	8.14768	0.238462	0.788489	3	8.55246	0.977897	1.04387	10	8.77431	10	8.14067	0.0681599	0.644551	10	8.65461	0.848667	0.920384	10	8.31056	0.0749036	0.725102	11	8.40375	0.35837	0.773486	5	8.4366	0.45838	0.7913	3
mmu-miR-3067-5p	10	0.0433201	9	0.0795635	0.794997	1.02544	10	0.107193	0.215281	1.04527	10	0	0.707183	0.970419	11	0.0479675	0.720066	1.00323	5	0.0448148	0.977701	1.00104	3	0.0588549	0.864323	1.01083	10	0	10	0		1	10	0		1	10	0	0.695264	1	11	0		1	5	0		1	3
mmu-miR-150-5p	10	8.20573	9	7.98599	0.948469	0.858718	10	8.2225	0.924428	1.01169	10	7.64118	0.32896	0.676164	11	7.75359	0.075521	0.730957	5	7.94155	0.600668	0.83267	3	7.81041	0.706899	0.76032	10	9.3983	10	9.63478	0.714953	1.17812	10	9.48665	0.930233	1.06316	10	10.1544	0.500248	1.68888	11	9.12706	0.538715	0.828612	5	9.49508	0.76611	1.06939	3
mmu-miR-412-5p	10	4.21145	9	3.87889	0.335893	0.794128	10	3.87003	0.0150374	0.789265	10	3.72781	0.0196708	0.715171	11	3.84187	0.0778269	0.774006	5	3.472	0.238462	0.598967	3	4.16118	0.850462	0.965755	10	5.6288	10	5.2575	0.436074	0.773088	10	5.36934	0.856712	0.835398	10	5.33166	0.197126	0.813864	11	5.18995	0.232626	0.737721	5	5.29684	0.45838	0.794454	3
mmu-miR-467h	10	0.348449	9	0.278847	0.553288	0.952901	10	0.258239	0.502981	0.939386	10	0.223744	0.341359	0.917191	11	0.316731	0.781834	0.978255	5	0.287892	0.424162	0.958894	3	0.378997	0.971845	1.0214	10	0.142	10	0.0599555	0.275971	0.944718	10	0.0823445	0.638424	0.959493	10	0.0360692	0.287826	0.929205	11	0.158234	0.984693	1.01132	5	0	0.055167	0.906262	3
mmu-miR-485-5p	10	5.16251	9	5.37849	0.850914	1.16149	10	5.10462	0.657565	0.960665	10	5.09207	0.78549	0.952347	11	5.24076	0.860216	1.05574	5	5.6319	0.900823	1.38452	3	5.4821	0.442248	1.24798	10	6.98401	10	7.2502	0.606559	1.20263	10	7.3092	0.872931	1.25283	10	6.81842	0.811976	0.891567	11	6.89874	0.828486	0.942611	5	7.30808	0.683638	1.25186	3
mmu-miR-5627-5p	10	0.0639115	9	0.104792	0.908093	1.02874	10	0.173088	0.522853	1.07861	10	0	0.730136	0.956667	11	0.0662218	0.970808	1.0016	5	0.230013	0.675238	1.12202	3	0.115403	0.901674	1.03634	10	0	10	0	0.934039	1	10	0	0.914198	1	10	0.0951042	0.473654	1.06814	11	0	0.902859	1	5	0	0.848872	1	3
mmu-miR-6904-5p	10	0.0297937	9	0	0.875281	0.97956	10	0.0451735	0.951579	1.01072	10	0.0211333	0.900596	0.994015	11	0	0.585908	0.97956	5	0.0417695	0.607709	1.00834	3	0.115403	0.900364	1.06114	10	0.139879	10	0.092131	0.73875	0.967445	10	0.105964	0.803331	0.976766	10	0.106389	0.638321	0.977054	11	0	0.415181	0.907595	5	0	0.478911	0.907595	3
mmu-miR-544-5p	10	0.171341	9	0.163704	0.794997	0.99472	10	0.162334	0.947782	0.993776	10	0.120746	0.787363	0.965538	11	0.182985	0.981558	1.0081	5	0.171467	0.800009	1.00009	3	0.222693	0.665241	1.03624	10	0.172719	10	0.251634	0.94606	1.05622	10	0.257973	0.959114	1.06087	10	0.188807	0.98049	1.01121	11	0.158267	0.945261	0.990033	5	0.122891	0.891697	0.966052	3
mmu-miR-1948-3p	10	0.653827	9	0.624126	0.875281	0.979623	10	0.56237	0.249215	0.938574	10	0.63177	0.957474	0.984827	11	0.591787	0.446732	0.957908	5	0.496982	0.470946	0.896985	3	0.67886	0.911046	1.0175	10	0.127203	10	0.123228	0.766905	0.997249	10	0.149348	0.930233	1.01547	10	0.173029	0.883311	1.03227	11	0.294501	0.926781	1.12295	5	0.236382	0.891697	1.07861	3
mmu-miR-539-5p	10	0.928075	9	0.88058	0.830319	0.967615	10	0.852893	0.322156	0.949223	10	0.830137	0.844558	0.934368	11	0.841214	0.914531	0.941569	5	1.1976	0.765698	1.20541	3	0.776646	0.928627	0.900358	10	0.731924	10	0.716313	0.92752	0.989238	10	0.704898	0.921978	0.981441	10	0.675763	0.863968	0.96182	11	0.724428	0.995908	0.994818	5	0.658657	0.820734	0.950484	3
mmu-miR-3058-5p	10	0.0682257	9	0.154967	0.746163	1.06197	10	0.183267	0.107301	1.08301	10	0.0976789	0.975304	1.02063	11	0.0620884	0.929327	0.995755	5	0	0.839398	0.95381	3	0.137695	0.748343	1.04933	10	0.105329	10	0.0944198	0.80607	0.992467	10	0.114869	0.952069	1.00663	10	0	0.750085	0.929593	11	0.0813027	0.827424	0.983484	5	0.0736942	0.991136	0.978311	3
mmu-miR-340-3p	10	7.15198	9	6.83637	0.542941	0.803508	10	6.73876	0.0305733	0.750946	10	6.95918	0.666118	0.874902	11	6.66293	0.334671	0.712491	5	6.63577	0.411542	0.699205	3	6.92533	0.706899	0.854619	10	6.60088	10	6.11978	0.44581	0.71643	10	6.99563	0.441175	1.31471	10	6.29081	0.430346	0.806601	11	6.98286	0.259248	1.30312	5	6.15222	0.684904	0.732723	3
mmu-miR-322-5p	10	5.2966	9	5.25136	0.790189	0.969131	10	5.25247	0.919428	0.969877	10	5.20733	0.787363	0.94	11	5.21353	0.608103	0.944051	5	5.08699	0.293916	0.864773	3	4.84455	0.426039	0.731008	10	6.10719	10	5.66709	0.330013	0.737081	10	5.64577	0.167025	0.726269	10	5.82358	0.750085	0.82153	11	5.6337	0.120747	0.72022	5	5.40036	0.296437	0.612662	3
mmu-miR-490-3p	10	6.80787	9	6.38162	0.794997	0.744196	10	6.96728	0.402552	1.11683	10	7.01164	0.366434	1.1517	11	6.67998	0.912475	0.915166	5	6.32539	0.427171	0.715749	3	6.72685	0.936187	0.945388	10	4.42915	10	4.81308	0.630275	1.3049	10	4.52431	0.959885	1.06819	10	4.8953	0.74159	1.38142	11	4.88941	0.934135	1.37579	5	5.34386	0.342724	1.8852	3
mmu-miR-592-3p	10	0.341156	9	0.274834	0.914065	0.95507	10	0.245685	0.242453	0.935967	10	0.2754	0.841784	0.955445	11	0.201701	0.470015	0.907862	5	0.269786	0.793287	0.951734	3	0.181057	0.88388	0.894964	10	0.0393598	10	0.0501182	0.95239	1.00748	10	0.182406	0.707458	1.10423	10	0.142779	0.555076	1.07432	11	0.0744436	0.991853	1.02462	5	0.0595799	0.979513	1.01411	3
mmu-miR-665-5p	10	0	9	0	0.948469	1	10	0	0.823196	1	10	0	0.822388	1	11	0	0.743313	1	5	0		1	3	0	0.936187	1	10	0	10	0.0294753	0.9375	1.02064	10	0.0300817	0.946518	1.02107	10	0.119453	0.277559	1.08632	11	0	0.802121	1	5	0.122891	0.56988	1.08891	3
mmu-miR-124-3p	10	16.2681	9	16.244	0.98458	0.983451	10	16.3882	0.802633	1.08686	10	16.2543	0.991262	0.990531	11	16.3365	0.944272	1.04861	5	16.2682	0.876988	1.00013	3	16.5871	0.353718	1.2475	10	15.7216	10	15.9922	0.531777	1.20633	10	16.0877	0.606684	1.28887	10	15.9171	0.741268	1.14516	11	16.0176	0.662152	1.2277	5	16.3411	0.389018	1.53634	3
mmu-miR-1945	10	0.196459	9	0.111173	0.768587	0.942598	10	0.209376	0.628885	1.00899	10	0.176548	0.957474	0.986293	11	0.155379	0.964781	0.971927	5	0.0823636	0.935451	0.923961	3	0.222254	0.86356	1.01804	10	0.413323	10	0.347009	0.986884	0.955075	10	0.394713	0.99324	0.987183	10	0.329339	0.91407	0.943449	11	0.277659	0.710345	0.910251	5	0.335758	0.702474	0.947656	3
mmu-miR-3102-3p	10	2.65142	9	2.49054	0.73756	0.89448	10	2.73979	0.568517	1.06317	10	2.61861	0.949036	0.97752	11	2.4205	0.488008	0.852093	5	2.22734	0.427171	0.745313	3	2.62534	0.973138	0.982086	10	2.39351	10	2.80823	0.521549	1.33303	10	2.63545	0.930233	1.18258	10	2.66602	0.634549	1.2079	11	2.70878	0.811031	1.24424	5	2.62957	0.70763	1.17777	3
mmu-miR-381-5p	10	2.97794	9	2.96776	0.964114	0.99297	10	2.69793	0.289985	0.823586	10	3.15669	0.959938	1.13191	11	2.96351	0.854096	0.99005	5	2.87101	0.706657	0.928562	3	2.99581	0.936285	1.01247	10	3.79096	10	3.53309	0.509204	0.836324	10	3.95986	0.946518	1.1242	10	3.08968	0.139891	0.615029	11	3.68076	0.879616	0.926459	5	3.33339	0.516198	0.728213	3
mmu-miR-505-3p	10	1.26451	9	1.23292	0.920899	0.97834	10	1.15687	0.468755	0.928102	10	1.05421	0.366434	0.864356	11	1.35896	0.958977	1.06766	5	0.999113	0.492742	0.831968	3	1.16939	0.831408	0.936189	10	1.01841	10	1.0246	0.986378	1.0043	10	1.07246	0.99324	1.03818	10	0.769174	0.22528	0.841344	11	0.900295	0.802315	0.921392	5	1.10633	0.934881	1.06284	3
mmu-miR-5104b-5p	10	0.0539206	9	0.0566572	0.920899	1.0019	10	0.0541333	0.942086	1.00015	10	0.0255608	0.712248	0.980534	11	0.0733634	0.835379	1.01357	5	0	0.492742	0.963315	3	0.0473735	0.937209	0.995472	10	0.0777169	10	0.0739584	0.999289	0.997398	10	0.0668788	0.930233	0.992516	10	0	0.98452	0.947556	11	0	0.761075	0.947556	5	0	0.934881	0.947556	3
mmu-miR-676-5p	10	1.1857	9	1.30694	0.794997	1.08766	10	1.28934	0.858686	1.07448	10	1.29759	0.970735	1.08064	11	1.42659	0.585908	1.18172	5	1.47075	0.624521	1.21845	3	1.43679	0.706899	1.19011	10	0.879363	10	0.800267	0.986392	0.946651	10	0.795411	0.85024	0.943469	10	0.681387	0.468496	0.871773	11	0.830388	0.929771	0.966622	5	0.793865	0.811039	0.942459	3
mmu-miR-7075-3p	10	0.832841	9	0.329398	0.43402	0.705422	10	0.599063	0.917046	0.850405	10	0.817336	0.980183	0.989311	11	0.688545	0.870585	0.904821	5	0.249574	0.139554	0.667451	3	0.414795	0.356624	0.748438	10	0.101245	10	0.186264	0.95239	1.0607	10	0.214468	0.914198	1.08164	10	0.0697121	0.845122	0.97838	11	0.424804	0.942915	1.25141	5	0.274569	0.995055	1.12765	3
mmu-miR-7688-5p	10	0.976941	9	0.881205	0.898734	0.935795	10	0.858249	0.222022	0.921022	10	1.15955	0.899698	1.13493	11	1.05941	0.824349	1.05883	5	1.1368	0.891833	1.11718	3	0.848931	0.748343	0.915093	10	0.639899	10	0.989579	0.469217	1.27428	10	0.81161	0.714122	1.12639	10	0.726378	0.736032	1.06178	11	0.659559	0.995908	1.01372	5	0.893255	0.771317	1.19198	3
mmu-miR-7a-2-3p	10	5.48714	9	5.16641	0.0630495	0.800666	10	5.37393	0.109583	0.924534	10	4.98144	0.00241312	0.704319	11	4.87579	0.00571013	0.654585	5	4.75318	0.06998	0.601252	3	4.79173	0.526449	0.617534	10	2.71605	10	2.45321	0.300498	0.833442	10	2.54224	0.619775	0.886495	10	2.48544	0.320805	0.852271	11	2.59468	0.991853	0.919316	5	2.46129	0.45838	0.838127	3
mmu-miR-27b-3p	10	11.3401	9	11.4173	0.960169	1.05498	10	11.513	0.258952	1.12734	10	11.4715	0.991262	1.09537	11	11.5103	0.335626	1.12526	5	11.5801	0.427171	1.18099	3	11.5603	0.0700787	1.1649	10	11.4108	10	10.9978	0.544964	0.751083	10	11.5769	0.99324	1.12199	10	11.3524	0.696522	0.960346	11	11.3721	0.750188	0.973558	5	11.2156	0.750753	0.873436	3
mmu-miR-3473d	10	0.183492	9	0.167515	0.898734	0.988986	10	0.225566	0.810903	1.02959	10	0.126394	0.964393	0.961196	11	0.149583	0.965858	0.97677	5	0.19111	0.934206	1.00529	3	0.263385	0.973138	1.05694	10	0.338873	10	0.247423	0.892164	0.938579	10	0.326801	0.943666	0.991667	10	0.258142	0.738387	0.945578	11	0.397304	0.837567	1.04133	5	0.373103	0.929514	1.02401	3
mmu-miR-505-5p	10	2.12017	9	1.88029	0.571101	0.846814	10	1.7121	0.107301	0.753631	10	2.10416	0.8888	0.988963	11	2.0228	0.560663	0.934737	5	1.85377	0.326741	0.831391	3	1.8406	0.420005	0.823839	10	2.79548	10	2.48469	0.436074	0.8062	10	2.99495	0.848451	1.14827	10	2.58267	0.342496	0.862854	11	2.71019	0.99906	0.942594	5	2.66472	0.730873	0.913347	3
mmu-miR-6935-5p	10	0.083026	9	0.154465	0.732163	1.05076	10	0.095395	0.959781	1.00861	10	0.128487	0.797346	1.03201	11	0.116072	0.593372	1.02317	5	0.121847	0.833245	1.02727	3	0.0932408	0.958156	1.00711	10	0.0913691	10	0.0346953	0.9375	0.961478	10	0.121307	0.911714	1.02097	10	0.0723772	0.783858	0.986922	11	0.158234	0.802315	1.04744	5	0.0628244	0.863397	0.980409	3
mmu-miR-6970-5p	10	0.196198	9	0.183699	0.999918	0.991374	10	0.181155	0.761371	0.989627	10	0.199522	0.957474	1.00231	11	0.227213	0.926757	1.02173	5	0.0898742	0.512928	0.928952	3	0.137695	0.993784	0.96026	10	0.212689	10	0.258011	0.98463	1.03191	10	0.177164	0.914198	0.975677	10	0.246436	0.98049	1.02367	11	0.233058	0.944706	1.01422	5	0.325356	0.948475	1.08123	3
mmu-miR-7066-3p	10	0.0467474	9	0	0.960169	0.968117	10	0.0545922	0.482782	1.00545	10	0	0.991262	0.968117	11	0.0664463	0.620093	1.01375	5	0.119585	0.557732	1.05178	3	0	0.980639	0.968117	10	0.0777169	10	0.219728	0.821275	1.10344	10	0.238591	0.954527	1.11796	10	0.183661	0.688106	1.0762	11	0.148879	0.991853	1.05056	5	0.180817	0.894071	1.07408	3
mmu-miR-872-3p	10	4.97851	9	4.96862	0.999918	0.993167	10	4.75378	0.750401	0.855752	10	4.70385	0.822388	0.826644	11	5.0012	0.818598	1.01585	5	4.89666	0.635783	0.944846	3	4.91195	0.859961	0.954911	10	4.27881	10	3.8354	0.469217	0.735397	10	4.11694	0.986298	0.893868	10	3.85991	0.209612	0.747994	11	4.02505	0.660939	0.838713	5	4.04732	0.803959	0.851758	3
mmu-miR-130a-3p	10	8.48305	9	8.26883	0.43402	0.862016	10	8.25043	0.174051	0.851089	10	8.07003	0.109528	0.751048	11	8.13514	0.166372	0.785724	5	8.26722	0.290747	0.861052	3	8.09044	0.68646	0.761751	10	6.97797	10	6.95126	0.908599	0.981651	10	6.8906	0.762761	0.941233	10	7.115	0.622228	1.09963	11	6.8091	0.623072	0.889539	5	7.15349	0.828922	1.12937	3
mmu-miR-744-3p	10	2.77874	9	2.96776	0.964114	1.13999	10	2.68333	0.265058	0.936007	10	3.00659	0.970383	1.17109	11	3.16235	0.679104	1.3046	5	2.82635	0.977701	1.03355	3	2.98369	0.918756	1.15264	10	3.70664	10	3.51706	0.540446	0.876857	10	4.00178	0.602513	1.227	10	3.56521	0.403187	0.906616	11	3.8059	0.999451	1.07122	5	3.74075	0.863397	1.02392	3
mmu-miR-5123	10	0.236029	9	0.148783	0.914065	0.941318	10	0.205313	0.763471	0.978934	10	0.219579	0.964393	0.988662	11	0.0797802	0.23409	0.897355	5	0.174476	0.893887	0.958233	3	0.0932408	0.160717	0.905767	10	0	10	0		1	10	0.0300817	0.974588	1.02107	10	0	0.935368	1	11	0.0744436	0.789426	1.05295	5	0	0.929514	1	3
mmu-miR-6946-5p	10	0.672198	9	0.562824	0.787497	0.92699	10	0.504851	0.521006	0.890479	10	0.809968	0.971897	1.1002	11	0.740058	0.910491	1.04816	5	0.716134	0.703362	1.03092	3	0.708634	0.862486	1.02558	10	0.995566	10	1.26635	0.495914	1.20647	10	1.12273	0.723996	1.09215	10	1.09877	0.953592	1.07415	11	1.1105	0.75431	1.08292	5	1.0791	0.694354	1.05961	3
mmu-miR-666-5p	10	2.72871	9	2.63221	0.964114	0.935297	10	2.73319	0.940037	1.00311	10	2.63002	0.761716	0.933882	11	2.63146	0.744782	0.934813	5	2.78172	0.972904	1.03743	3	2.84708	0.639622	1.08551	10	3.65993	10	3.46444	0.630275	0.873275	10	3.61107	0.976236	0.966704	10	3.70309	0.816937	1.03037	11	3.57475	0.783994	0.942671	5	3.55993	0.835137	0.933031	3
mmu-miR-673-5p	10	2.93469	9	2.91178	0.919028	0.984247	10	3.28591	0.328351	1.27564	10	2.81184	0.912111	0.918375	11	2.78487	0.303857	0.901367	5	2.99223	0.783223	1.04069	3	2.88934	0.526449	0.969058	10	2.98337	10	2.9617	0.986884	0.985091	10	2.84894	0.921978	0.91103	10	3.61152	0.103275	1.54558	11	2.80128	0.802315	0.881426	5	2.96529	0.960221	0.987545	3
mmu-miR-551b-3p	10	6.77214	9	6.71428	0.882988	0.960688	10	6.84797	0.714811	1.05397	10	6.71231	0.891292	0.959379	11	6.9266	0.893634	1.113	5	6.78052	0.875926	1.00582	3	6.83929	0.973138	1.04765	10	7.16451	10	6.93404	0.986884	0.852356	10	7.43559	0.899787	1.20671	10	7.26305	0.722057	1.07069	11	7.62305	0.70211	1.37415	5	7.24602	0.683638	1.05813	3
mmu-miR-7226-3p	10	0.314375	9	0.214389	0.787497	0.933042	10	0.33083	0.860365	1.01147	10	0.366384	0.999209	1.03671	11	0.274352	0.870585	0.972639	5	0.28221	0.805573	0.977951	3	0.30296	0.864678	0.992119	10	0.26758	10	0.350534	0.820988	1.05918	10	0.278743	0.914198	1.00777	10	0.268683	0.845912	1.00077	11	0.283821	0.991853	1.01132	5	0.289886	0.960952	1.01558	3
mmu-miR-744-5p	10	7.10946	9	7.1438	0.931304	1.02409	10	7.13975	0.795684	1.02122	10	7.00445	0.970735	0.929801	11	7.09251	0.930456	0.988324	5	7.01563	0.946833	0.937032	3	7.17022	0.92345	1.04302	10	8.61899	10	8.82777	0.360748	1.15571	10	8.43378	0.846653	0.879522	10	8.75036	0.587439	1.09534	11	8.70866	0.991853	1.06413	5	8.98161	0.243943	1.28576	3
mmu-miR-101c	10	1.18718	9	1.2364	0.882988	1.03471	10	1.07655	0.858686	0.926183	10	1.33483	0.914869	1.10776	11	1.48698	0.3785	1.23097	5	1.32817	0.691928	1.10266	3	1.41635	0.655881	1.17216	10	0.80427	10	0.80655	0.986392	1.00158	10	0.916799	0.85024	1.08112	10	0.839825	0.85127	1.02495	11	0.914207	0.734954	1.07918	5	1.0791	0.863629	1.20985	3
mmu-let-7a-2-3p	10	0.373576	9	0.320499	0.98458	0.963878	10	0.248502	0.0765611	0.916957	10	0.277699	0.912111	0.935703	11	0.316731	0.908182	0.961364	5	0.332585	0.875926	0.971987	3	0.486604	0.739585	1.0815	10	0.589611	10	0.447757	0.544964	0.906353	10	0.540043	0.940573	0.966225	10	0.257547	0.215427	0.794399	11	0.549702	0.800759	0.972716	5	0.737113	0.538181	1.10765	3
mmu-miR-487b-3p	10	9.42715	9	9.43575	0.999918	1.00598	10	9.11681	0.167925	0.806452	10	9.1987	0.707183	0.853555	11	9.32136	0.368293	0.929301	5	9.34273	0.640822	0.943164	3	9.14913	0.936187	0.824725	10	9.57364	10	9.08491	0.0898569	0.712653	10	9.50109	0.863997	0.950955	10	9.06434	0.130083	0.702564	11	9.3501	0.661849	0.856465	5	9.2383	0.487979	0.792597	3
mmu-miR-5130	10	0	9	0	0.936968	1	10	0.0532432	0.154028	1.03759	10	0	0.949036	1	11	0	0.994663	1	5	0	0.969257	1	3	0	0.911046	1	10	0	10	0	0.86442	1	10	0	0.706427	1	10	0.255429	0.290959	1.19369	11	0	0.716304	1	5	0	0.925841	1	3
mmu-miR-878-5p	10	0	9	0		1	10	0		1	10	0		1	11	0	0.875308	1	5	0		1	3	0		1	10	0	10	0		1	10	0		1	10	0		1	11	0		1	5	0		1	3
mmu-miR-206-3p	10	3.28275	9	3.3635	0.964114	1.05757	10	3.42462	0.557396	1.10334	10	3.27557	0.982275	0.995039	11	3.21939	0.964781	0.957032	5	3.40387	0.640822	1.08758	3	3.19301	0.950079	0.939695	10	3.02573	10	3.48457	0.521549	1.37443	10	3.24283	0.696381	1.16239	10	3.78568	0.0999371	1.69342	11	3.06487	0.986832	1.0275	5	3.04525	0.82162	1.01362	3
mmu-miR-3470b	10	0.429505	9	0.432701	0.962857	1.00222	10	0.535222	0.838108	1.07603	10	0.332569	0.544143	0.935017	11	0.37098	0.629795	0.960246	5	0.39562	0.572074	0.976786	3	0.486027	0.949134	1.03996	10	0.20537	10	0.168504	0.942445	0.97477	10	0.233893	0.974588	1.01997	10	0.349849	0.366614	1.10533	11	0.158234	0.953207	0.967856	5	0.17183	0.907848	0.97702	3
mmu-miR-6906-3p	10	0	9	0	0.796736	1	10	0	0.919428	1	10	0	0.940965	1	11	0	0.53941	1	5	0	0.667395	1	3	0.115403	0.706899	1.08328	10	0.0753596	10	0.0712796	0.932758	0.997176	10	0.0281452	0.930233	0.967803	10	0.0360692	0.962225	0.973133	11	0	0.670915	0.949106	5	0	0.658373	0.949106	3
mmu-miR-3106-5p	10	1.2069	9	0.900258	0.181677	0.80852	10	0.955117	0.516488	0.839856	10	1.08366	0.78549	0.918124	11	0.933355	0.474103	0.827283	5	0.838968	0.220276	0.774891	3	1.05839	0.714849	0.902179	10	2.36994	10	2.24423	0.92165	0.916548	10	2.64495	0.914198	1.21	10	2.65356	0.619307	1.21724	11	2.59365	0.877786	1.16773	5	2.44649	0.920239	1.05449	3
mmu-miR-381-3p	10	5.63649	9	5.58779	0.948469	0.966808	10	5.70047	0.734583	1.04535	10	5.50685	0.720957	0.914063	11	5.6235	0.955745	0.991037	5	5.39663	0.740229	0.846832	3	5.54466	0.791399	0.938333	10	6.69665	10	6.34919	0.95239	0.785966	10	6.5032	0.930233	0.874511	10	6.36376	0.85127	0.793946	11	6.37978	0.802121	0.802808	5	6.5382	0.934881	0.895984	3
mmu-miR-425-3p	10	4.46817	9	4.05628	0.157126	0.751638	10	4.21989	0.104886	0.841903	10	4.33835	0.538715	0.913944	11	4.14698	0.3785	0.800409	5	3.99499	0.0870218	0.720374	3	3.81274	0.405099	0.634886	10	4.56687	10	4.39144	0.415835	0.885506	10	4.82231	0.949937	1.1937	10	4.50073	0.437632	0.955187	11	4.8443	0.761075	1.21203	5	4.39418	0.45838	0.887184	3
mmu-miR-532-5p	10	8.88172	9	9.05792	0.948469	1.12991	10	8.89267	0.687933	1.00762	10	8.99471	0.999209	1.08147	11	8.87821	0.997755	0.997573	5	8.98794	0.946833	1.0764	3	8.94421	0.832878	1.04427	10	9.0829	10	8.75366	0.476844	0.795952	10	9.1944	0.706176	1.08035	10	8.84721	0.182367	0.849278	11	9.04888	0.991853	0.976694	5	8.98994	0.833792	0.937597	3
mmu-miR-542-3p	10	0.589113	9	0.310711	0.656666	0.824504	10	0.387426	0.122313	0.869534	10	0.372775	0.223156	0.860748	11	0.337832	0.366373	0.84015	5	0.463214	0.640822	0.916433	3	0.341905	0.418297	0.842525	10	0.201891	10	0.262819	0.95239	1.04314	10	0.214085	0.930233	1.00849	10	0.224827	0.857197	1.01602	11	0.158234	0.670915	0.970192	5	0.236131	0.891697	1.02402	3
mmu-miR-1193-5p	10	0.420119	9	0.401002	0.794997	0.986836	10	0.34452	0.600921	0.948947	10	0.301545	0.538715	0.921097	11	0.420159	0.903701	1.00003	5	0.39562	0.985607	0.983162	3	0.52001	0.852418	1.07169	10	0.893686	10	0.674387	0.92165	0.858982	10	0.637267	0.807328	0.837163	10	0.557584	0.430346	0.792178	11	0.459889	0.447764	0.740311	5	0.505144	0.803959	0.763901	3
mmu-miR-135b-5p	10	6.90522	9	6.81645	0.962857	0.940323	10	6.90677	0.856118	1.00108	10	6.77669	0.802113	0.914765	11	6.97288	0.959108	1.04802	5	6.79838	0.875926	0.928621	3	6.82876	0.954803	0.948384	10	4.90324	10	4.52796	0.525039	0.770955	10	4.62458	0.99324	0.824356	10	4.58395	0.827058	0.801462	11	4.93605	0.999451	1.023	5	4.73523	0.70793	0.89007	3
mmu-miR-148a-3p	10	2.15686	9	1.81687	0.858168	0.790047	10	1.76691	0.103992	0.763153	10	1.7547	0.31384	0.756724	11	2.11602	0.843384	0.972087	5	1.72857	0.427171	0.743141	3	1.76702	0.308067	0.763213	10	1.56068	10	1.14071	0.419388	0.747441	10	1.33379	0.872931	0.854475	10	1.30097	0.277559	0.83526	11	1.35891	0.687871	0.869487	5	1.0791	0.507846	0.716194	3
mmu-miR-5106	10	0	9	0	0.931304	1	10	0.0528702	0.777068	1.03733	10	0.0211333	0.880685	1.01476	11	0	0.819189	1	5	0	0.948288	1	3	0	0.851845	1	10	0.142468	10	0.0935964	0.854755	0.966692	10	0.12087	0.99324	0.985141	10	0.132771	0.828862	0.993301	11	0.0813027	0.938337	0.95849	5	0.0628244	0.749869	0.946291	3
mmu-miR-673-3p	10	1.10605	9	1.11494	0.962857	1.00618	10	0.910798	0.331397	0.873419	10	0.942356	0.538715	0.892735	11	1.08091	0.788319	0.982727	5	0.956071	0.557649	0.901262	3	0.821942	0.442248	0.821248	10	2.14083	10	2.0056	0.579703	0.910522	10	1.90417	0.703008	0.848705	10	2.08106	0.449425	0.959416	11	1.91535	0.407888	0.855306	5	2.18796	0.750753	1.0332	3
mmu-miR-128-1-5p	10	3.81523	9	2.3647	0.452496	0.365888	10	3.53692	0.817025	0.82456	10	3.80704	0.949036	0.99434	11	4.26687	0.80005	1.36759	5	1.96446	0.133176	0.277245	3	3.13528	0.689902	0.624186	10	2.7164	10	3.52191	0.879593	1.74777	10	3.97099	0.911714	2.38599	10	3.02789	0.991622	1.24099	11	4.47227	0.603965	3.37731	5	4.25664	0.821736	2.90842	3
mmu-miR-466f-3p	10	0.863899	9	0.611053	0.125393	0.839239	10	0.645634	0.0788085	0.859599	10	0.687273	0.221359	0.88477	11	0.690988	0.173964	0.887051	5	0.575049	0.019713	0.818554	3	0.751403	0.410522	0.924986	10	0.407256	10	0.482168	0.522416	1.0533	10	0.521394	0.194758	1.08233	10	0.455166	0.427525	1.03377	11	0.430646	0.805544	1.01635	5	0.388674	0.94176	0.987203	3
mmu-miR-377-5p	10	0.372641	9	0.422437	0.794997	1.03512	10	0.339271	0.876926	0.977135	10	0.369896	0.964393	0.998099	11	0.443393	0.53675	1.05026	5	0.473945	0.475831	1.07274	3	0.414795	0.909603	1.02965	10	0.977059	10	0.961237	0.939015	0.989093	10	1.03211	0.898426	1.0389	10	0.821276	0.693702	0.897645	11	1.06148	0.916414	1.06026	5	0.703895	0.619494	0.827503	3
mmu-miR-540-5p	10	2.78173	9	2.66807	0.794997	0.924242	10	2.26472	0.141902	0.69882	10	2.51928	0.244238	0.833672	11	2.5097	0.281764	0.828151	5	2.50353	0.424162	0.82462	3	2.42548	0.341058	0.781189	10	4.8305	10	4.61296	0.95239	0.86003	10	4.67807	0.915112	0.899734	10	4.32227	0.481737	0.703085	11	4.48087	0.687871	0.784783	5	4.58817	0.86629	0.845382	3
mmu-miR-7664-3p	10	0.0916334	9	0.104792	0.970088	1.00916	10	0.107676	0.836781	1.01118	10	0.153048	0.797346	1.04349	11	0.100251	0.781834	1.00599	5	0.0898742	0.809792	0.998781	3	0.115403	0.950079	1.01661	10	0.0333979	10	0.0729229	0.986884	1.02778	10	0.0794295	0.930233	1.03242	10	0.0366768	0.738387	1.00228	11	0.0604608	0.986832	1.01894	5	0.0595799	0.821736	1.01831	3
mmu-miR-669d-5p	10	0.950828	9	0.724042	0.226505	0.854537	10	0.841585	0.209216	0.927074	10	0.842779	0.707183	0.927842	11	0.796195	0.67136	0.898361	5	0.719195	0.308675	0.85167	3	0.919477	0.862486	0.978503	10	0.386236	10	0.418972	0.854238	1.02295	10	0.338196	0.99324	0.96725	10	0.247732	0.962225	0.908461	11	0.294501	0.959172	0.938394	5	0.236382	0.45838	0.901342	3
mmu-miR-199b-5p	10	0.326571	9	0.302374	0.885687	0.983368	10	0.352969	0.609945	1.01847	10	0.277628	0.739892	0.966644	11	0.227213	0.471962	0.933448	5	0.197712	0.308675	0.914554	3	0.0932408	0.770177	0.850669	10	0.0333979	10	0.127523	0.877433	1.06742	10	0.120508	0.921978	1.06224	10	0.140588	0.715019	1.07713	11	0.098611	0.688406	1.04624	5	0.0628244	0.833792	1.02061	3
mmu-miR-130b-3p	10	5.13998	9	5.23258	0.962857	1.06629	10	5.21613	0.548956	1.0542	10	5.00975	0.353683	0.913686	11	5.08834	0.709182	0.964844	5	5.22046	0.887667	1.05737	3	5.18659	0.863429	1.03284	10	3.71122	10	3.57788	0.803676	0.911719	10	3.78351	0.821735	1.05138	10	3.98631	0.533295	1.21006	11	3.39988	0.253228	0.80589	5	3.43188	0.841227	0.823965	3
mmu-miR-6986-5p	10	0.978525	9	0.857516	0.787497	0.919544	10	0.849914	0.403415	0.914712	10	0.951134	0.957474	0.981194	11	0.740058	0.23253	0.847646	5	0.850108	0.683798	0.914835	3	0.848931	0.798523	0.914089	10	1.44626	10	1.24106	0.360748	0.867417	10	1.39553	0.99324	0.965448	10	1.27873	0.218909	0.890366	11	1.50635	0.793359	1.04253	5	1.47526	0.771942	1.02031	3
mmu-miR-181b-2-3p	10	0.325742	9	0.310711	0.553288	0.989635	10	0.229442	0.209216	0.935429	10	0.213722	0.573889	0.925291	11	0.304343	0.641111	0.985277	5	0.234199	0.308675	0.938519	3	0.290256	0.706899	0.975703	10	0.1184	10	0.138034	0.859314	1.0137	10	0.173611	0.985537	1.03901	10	0.131863	0.904095	1.00938	11	0.118489	0.802121	1.00006	5	0.116797	0.907848	0.998889	3
mmu-miR-3084-5p	10	2.61147	9	2.57115	0.920899	0.972442	10	2.95799	0.13703	1.27149	10	2.84377	0.712178	1.17471	11	2.94531	0.591055	1.26037	5	2.94444	0.133176	1.2596	3	2.93379	0.739585	1.25034	10	2.81659	10	2.93218	0.806486	1.08341	10	3.03848	0.5842	1.16626	10	3.00485	0.806718	1.13938	11	3.09336	0.624802	1.21148	5	2.99781	0.518703	1.13384	3
mmu-miR-7042-5p	10	0.0433201	9	0.0763087	0.898734	1.02313	10	0.0712835	0.732636	1.01957	10	0.0651282	0.900596	1.01523	11	0.0592032	0.781834	1.01107	5	0.119585	0.780067	1.05429	3	0.0629112	0.79719	1.01367	10	0.0908839	10	0.182021	0.661069	1.06521	10	0.0629974	0.964969	0.980856	10	0	0.873333	0.938947	11	0	0.761075	0.938947	5	0.116797	0.979953	1.01812	3
mmu-miR-487b-5p	10	1.14502	9	1.13655	0.893961	0.994143	10	1.08905	0.869137	0.961945	10	1.13717	0.962553	0.994571	11	1.23296	0.729403	1.06285	5	1.15139	0.977701	1.00442	3	0.985917	0.626568	0.895581	10	1.40497	10	1.37798	0.951492	0.981468	10	1.76151	0.619775	1.28035	10	1.58807	0.78589	1.13533	11	1.8021	0.70211	1.31689	5	1.35615	0.848872	0.966726	3
mmu-miR-344f-5p	10	0.572362	9	0.422437	0.413657	0.901297	10	0.599969	0.817025	1.01932	10	0.389737	0.880685	0.881099	11	0.57629	0.951508	1.00273	5	0.503657	0.308675	0.953494	3	0.575589	0.861811	1.00224	10	0.103675	10	0.0382276	0.986884	0.955649	10	0.115323	0.914198	1.00811	10	0.0360692	0.793157	0.95422	11	0	0.993764	0.930659	5	0.0628244	0.733358	0.972082	3
mmu-miR-346-5p	10	1.569	9	1.52635	0.999918	0.970872	10	1.31593	0.284784	0.839108	10	1.40498	0.513346	0.892535	11	1.4954	0.720066	0.950265	5	1.28653	0.196546	0.822183	3	1.58432	0.907072	1.01067	10	2.03611	10	2.19479	0.888168	1.11626	10	2.16491	0.921978	1.09338	10	1.88017	0.752004	0.897545	11	2.27855	0.995908	1.18299	5	2.2445	0.960952	1.15539	3
mmu-miR-455-5p	10	0.981048	9	0.98507	0.98458	1.00279	10	1.02557	0.783257	1.03134	10	1.04466	0.949036	1.04508	11	1.03098	0.863146	1.03522	5	1.23345	0.311281	1.19118	3	1.04943	0.974075	1.04854	10	0.313659	10	0.336964	0.899295	1.01629	10	0.449665	0.658214	1.09886	10	0.373055	0.639645	1.04203	11	0.227982	0.916414	0.942342	5	0.224842	0.972595	0.940293	3
mmu-miR-29b-1-5p	10	3.31719	9	3.74947	0.304785	1.34936	10	3.45334	0.894527	1.09897	10	3.41607	0.72302	1.07094	11	3.65557	0.244243	1.26434	5	3.69705	0.473072	1.30122	3	3.81274	0.496584	1.40986	10	4.40557	10	4.85593	0.140435	1.36637	10	4.48488	0.930173	1.05651	10	4.69214	0.320043	1.21973	11	4.21986	0.790155	0.879216	5	4.87026	0.408871	1.38002	3
mmu-miR-1193-3p	10	1.17014	9	0.896739	0.670319	0.827366	10	0.882407	0.0568787	0.819187	10	0.872228	0.626757	0.813428	11	1.01645	0.335626	0.898949	5	0.864743	0.635783	0.809218	3	0.952105	0.568083	0.859735	10	1.67593	10	1.33154	0.441493	0.78764	10	1.72207	0.966012	1.0325	10	1.10582	0.114536	0.673565	11	1.45228	0.828117	0.856393	5	1.07078	0.387456	0.657403	3
mmu-miR-186-3p	10	2.31485	9	2.38653	0.746163	1.05094	10	2.26254	0.876926	0.964395	10	2.51554	0.712178	1.14925	11	2.31978	0.811772	1.00342	5	2.13998	0.881104	0.885852	3	2.24716	0.936285	0.954168	10	2.29048	10	1.94492	0.606559	0.787005	10	2.23674	0.976236	0.963434	10	2.49453	0.259517	1.15193	11	2.33956	0.902859	1.0346	5	2.03283	0.694354	0.836451	3
mmu-miR-466g	10	0.301228	9	0.206521	0.873058	0.936462	10	0.187623	0.199582	0.924275	10	0.253176	0.949036	0.967242	11	0.286739	0.831813	0.990007	5	0.249574	0.308675	0.964829	3	0.415563	0.779287	1.08248	10	0.191463	10	0.0939555	0.413017	0.934646	10	0.0552333	0.714122	0.909894	10	0.179652	0.966546	0.991846	11	0.118489	0.710345	0.950676	5	0.122891	0.45838	0.953581	3
mmu-miR-6940-3p	10	0.0495854	9	0.0437371	0.944839	0.995954	10	0.095395	0.774014	1.03226	10	0.0692356	0.88006	1.01371	11	0.0479675	0.799399	0.998879	5	0	0.626444	0.966214	3	0.0932408	0.929341	1.03072	10	0.0264733	10	0.210082	0.360748	1.13572	10	0.055218	0.986298	1.02012	10	0.129216	0.637866	1.07381	11	0.148356	0.802121	1.08815	5	0.123027	0.863629	1.06922	3
mmu-miR-874-3p	10	5.27314	9	4.99146	0.796736	0.822629	10	5.66669	0.33777	1.31362	10	5.61224	0.353683	1.26497	11	5.43445	0.683765	1.1183	5	5.24707	0.687121	0.982094	3	5.18526	0.937895	0.940907	10	4.8535	10	5.09478	0.769816	1.18203	10	5.14947	0.75643	1.22771	10	5.32512	0.23593	1.38667	11	5.56293	0.424807	1.63515	5	5.60756	0.678437	1.68653	3
mmu-miR-935	10	1.45068	9	1.66348	0.553288	1.15893	10	1.67807	0.226098	1.17072	10	1.4782	0.999209	1.01926	11	1.64285	0.916798	1.14247	5	1.65686	0.809792	1.15363	3	1.56615	0.739585	1.08333	10	1.57442	10	1.95489	0.531777	1.30177	10	1.63844	0.99324	1.04538	10	1.82527	0.437632	1.18991	11	1.94961	0.582358	1.29701	5	2.08717	0.323824	1.42676	3
mmu-miR-99a-5p	10	8.37307	9	8.16056	0.794997	0.863036	10	8.02979	0.0299721	0.788246	10	8.18109	0.492511	0.875401	11	8.34641	0.766091	0.981693	5	8.39848	0.875926	1.01777	3	8.3351	0.930001	0.974025	10	8.89842	10	8.6927	0.784698	0.867108	10	8.9731	0.907028	1.05313	10	8.68132	0.328565	0.860296	11	8.87571	0.989627	0.984385	5	8.91117	0.979513	1.00888	3
mmu-miR-1941-5p	10	0.380841	9	0.315481	0.879364	0.955707	10	0.375914	0.536044	0.996591	10	0.166334	0.109528	0.86184	11	0.248395	0.357642	0.912283	5	0.19111	0.0328197	0.876769	3	0.222254	0.502084	0.895902	10	1.0279	10	0.83564	0.859314	0.875234	10	0.963836	0.99324	0.956567	10	1.33804	0.105851	1.23983	11	0.989531	0.956455	0.973756	5	0.952096	0.96196	0.948814	3
mmu-miR-668-5p	10	0.690924	9	0.538076	0.794997	0.899473	10	0.554512	0.0823381	0.909779	10	0.437813	0.443906	0.839085	11	0.536145	0.268103	0.89827	5	0.603457	0.775909	0.941174	3	0.618105	0.706899	0.950778	10	1.1355	10	0.968145	0.784698	0.890477	10	1.19154	0.968558	1.03961	10	0.840531	0.506668	0.815092	11	0.957226	0.991853	0.883762	5	1.12469	0.900848	0.992536	3
mmu-miR-134-3p	10	4.20335	9	4.26003	0.962857	1.04007	10	4.17958	0.783257	0.983663	10	4.18442	0.964393	0.986967	11	4.26349	0.825385	1.04257	5	4.18914	0.715676	0.990199	3	4.53806	0.751164	1.26113	10	6.13416	10	5.90107	0.396234	0.850813	10	6.08691	0.914198	0.967779	10	5.75925	0.115826	0.771154	11	5.97284	0.590351	0.894204	5	5.93784	0.598415	0.872774	3
mmu-miR-669l-3p	10	0	9	0	0.98458	1	10	0	0.894527	1	10	0	0.844558	1	11	0.0516036	0.244556	1.03642	5	0	0.809792	1	3	0		1	10	0	10	0		1	10	0		1	10	0		1	11	0		1	5	0		1	3
mmu-miR-3077-3p	10	0.0684496	9	0.0990596	0.951574	1.02144	10	0.172408	0.536044	1.07472	10	0.156976	0.824821	1.06328	11	0.0516036	0.781834	0.988391	5	0.132795	0.640822	1.04561	3	0.0629112	0.935454	0.996168	10	0.0618849	10	0.222209	0.322974	1.11754	10	0.219998	0.483292	1.11583	10	0.155844	0.393568	1.06729	11	0.190911	0.524029	1.09356	5	0.17183	0.694354	1.07919	3
mmu-miR-7070-3p	10	0.896784	9	1.00096	0.944839	1.07488	10	1.08905	0.258678	1.14256	10	1.08016	0.841784	1.13554	11	0.95805	0.944272	1.04338	5	1.34634	0.528438	1.36562	3	1.24407	0.526449	1.27217	10	0.764334	10	0.72436	0.999289	0.972672	10	0.801556	0.989813	1.02614	10	0.718109	0.84104	0.968467	11	0.67617	0.869852	0.940719	5	0.775799	0.833017	1.00798	3
mmu-miR-1970c-5p	10	0.869993	9	0.881307	0.875281	1.00787	10	0.722404	0.209216	0.902758	10	0.824419	0.980183	0.968904	11	0.768599	0.95326	0.932132	5	0.794429	0.825298	0.948971	3	1.02491	0.161224	1.11336	10	0.681798	10	0.516616	0.80607	0.891816	10	0.66585	0.930233	0.989006	10	0.398441	0.343242	0.821676	11	0.555124	0.925873	0.915941	5	0.793865	0.863397	1.08078	3
mmu-miR-466j	10	0.316318	9	0.337639	0.962857	1.01489	10	0.316731	0.876926	1.00029	10	0.236817	0.797346	0.946385	11	0.295638	0.729661	0.985768	5	0.175855	0.318483	0.907228	3	0.18082	0.653253	0.910355	10	0.089249	10	0.0935964	0.952775	1.00302	10	0.10693	0.946518	1.01233	10	0.0792518	0.58174	0.993094	11	0.0760842	0.79074	0.990916	5	0.17183	0.759383	1.05891	3
mmu-miR-12187-5p	10	0.0238481	9	0	0.948469	0.983606	10	0.07057	0.580959	1.03292	10	0.125608	0.530109	1.07308	11	0	0.910491	0.983606	5	0	0.799995	0.983606	3	0.0588549	0.86356	1.02456	10	0.0264733	10	0.14581	0.9375	1.08624	10	0.138805	0.788101	1.08097	10	0.229735	0.388433	1.1513	11	0.233058	0.344439	1.15395	5	0.210668	0.472325	1.13618	3
mmu-miR-191-3p	10	6.26028	9	6.13908	0.746163	0.91942	10	5.65926	0.0172522	0.659289	10	6.02473	0.226324	0.849361	11	6.05581	0.0848563	0.867855	5	6.10061	0.50463	0.895232	3	6.19058	0.566939	0.952835	10	6.22275	10	5.99509	0.483617	0.854017	10	6.53742	0.638424	1.24372	10	5.9191	0.201551	0.810199	11	6.19042	0.662152	0.97784	5	6.02273	0.503893	0.870536	3
mmu-miR-467c-3p	10	0.0697703	9	0.0861872	0.945225	1.01144	10	0	0.68308	0.95279	10	0.0777914	0.975304	1.00558	11	0.0733634	0.641111	1.00249	5	0.0665562	0.969738	0.997775	3	0.0932408	0.977897	1.0164	10	0	10	0.062179	0.951492	1.04404	10	0	0.75643	1	10	0	0.965425	1	11	0		1	5	0	0.891697	1	3
mmu-miR-7658-5p	10	0.320428	9	0.345554	0.999918	1.01757	10	0.27553	0.920494	0.969359	10	0.258364	0.951951	0.957893	11	0.336391	0.801855	1.01113	5	0.33011	0.890378	1.00673	3	0.415563	0.706899	1.06817	10	0.335506	10	0.321209	0.9572	0.990139	10	0.175151	0.75643	0.894805	10	0.360637	0.812489	1.01757	11	0.283821	0.750188	0.964809	5	0.210668	0.503893	0.917108	3
mmu-miR-466i-3p	10	0.504729	9	0.345554	0.562769	0.895537	10	0.35372	0.273377	0.900621	10	0.445927	0.599761	0.960061	11	0.416971	0.632879	0.940984	5	0.160278	0.22258	0.787608	3	0.414795	0.521234	0.939566	10	0.208284	10	0.18449	0.977351	0.983643	10	0.212111	0.99324	1.00266	10	0.189459	0.935368	0.987037	11	0.148879	0.672934	0.95966	5	0.274569	0.993682	1.04702	3
mmu-miR-146a-5p	10	7.58424	9	7.65233	0.796736	1.04832	10	7.86853	0.172108	1.2178	10	7.76923	0.807619	1.13681	11	7.95955	0.0483547	1.29711	5	8.11488	0.179427	1.44457	3	8.17035	0.232291	1.50119	10	7.41768	10	7.35561	0.820988	0.957888	10	7.78897	0.150943	1.29351	10	7.89056	0.1147	1.38787	11	7.86514	0.000541165	1.36364	5	7.67226	0.389018	1.19299	3
mmu-miR-7b-5p	10	9.46776	9	9.49257	0.921866	1.01735	10	9.0941	0.0843356	0.771826	10	9.52872	0.990819	1.04316	11	9.62416	0.696062	1.1145	5	9.87556	0.629358	1.32666	3	9.98305	0.629208	1.42928	10	8.52072	10	8.46372	0.891593	0.961265	10	8.2975	0.846653	0.856652	10	8.17802	0.328565	0.788567	11	8.38394	0.925873	0.909548	5	8.36694	0.658373	0.898895	3
mmu-miR-344e-3p	10	0	9	0		1	10	0		1	10	0		1	11	0		1	5	0		1	3	0		1	10	0	10	0		1	10	0		1	10	0		1	11	0		1	5	0		1	3
mmu-miR-1941-3p	10	0.501097	9	0.320499	0.702288	0.882337	10	0.203464	0.0194273	0.813586	10	0.198456	0.00937669	0.810767	11	0.404706	0.444619	0.93537	5	0.30576	0.169908	0.873369	3	0.459167	0.932917	0.971355	10	0.712913	10	0.379694	0.531777	0.793764	10	0.663847	0.95157	0.966562	10	0.641569	0.429503	0.951751	11	0.62621	0.800759	0.941672	5	0.561998	0.702474	0.900679	3
mmu-miR-6902-5p	10	0.162522	9	0.116637	0.986413	0.968695	10	0.230339	0.715671	1.04813	10	0.202918	0.730136	1.0284	11	0.113481	0.944272	0.966579	5	0.132795	0.852195	0.979606	3	0.123193	0.90769	0.973108	10	0.0908839	10	0	0.466657	0.938947	10	0.0252233	0.715376	0.955508	10	0	0.921824	0.938947	11	0	0.925873	0.938947	5	0.122891	0.863397	1.02243	3
mmu-miR-7687-3p	10	1.11688	9	1.03511	0.787497	0.944901	10	1.21663	0.694863	1.07159	10	1.03845	0.720957	0.947093	11	0.86263	0.268103	0.838424	5	0.887409	0.514696	0.852949	3	0.906438	0.723722	0.864274	10	1.05007	10	1.05241	0.999289	1.00162	10	1.0696	0.907028	1.01363	10	0.850276	0.966546	0.870674	11	1.14811	0.70211	1.07032	5	1.10829	0.833792	1.04118	3
mmu-miR-130a-5p	10	0.893807	9	0.88058	0.975995	0.990874	10	0.752586	0.289288	0.906752	10	0.773803	0.949036	0.920185	11	0.952689	0.766268	1.04166	5	0.818659	0.88443	0.949245	3	0.813701	0.624107	0.945988	10	0.426742	10	0.335961	0.775296	0.939014	10	0.395897	0.982401	0.978847	10	0.413987	0.935368	0.991198	11	0.277659	0.259248	0.901823	5	0.275974	0.683638	0.900771	3
mmu-miR-337-5p	10	6.12439	9	5.91336	0.873058	0.863925	10	5.60743	0.107301	0.698844	10	5.7324	0.366434	0.762077	11	5.82431	0.419765	0.812208	5	5.71573	0.284215	0.753327	3	6.00654	0.92345	0.921562	10	7.40378	10	6.95017	0.606559	0.730216	10	7.5043	0.617585	1.07216	10	7.03306	0.476864	0.773398	11	7.01657	0.670915	0.764607	5	6.91775	0.730873	0.713986	3
mmu-miR-448-5p	10	0.225261	9	0.226625	0.999918	1.00095	10	0.177955	0.876926	0.967742	10	0.271774	0.712537	1.03277	11	0.23377	0.870927	1.00592	5	0.214987	0.967786	0.992904	3	0.123193	0.696469	0.931697	10	0.299292	10	0.253052	0.95239	0.968457	10	0.304638	0.930233	1.00371	10	0.353372	0.555076	1.0382	11	0.277659	0.877786	0.985117	5	0.341126	0.900848	1.02942	3
mmu-miR-6917-3p	10	0.0221512	9	0	0.787497	0.984763	10	0	0.859783	0.984763	10	0.0211333	0.88724	0.999295	11	0	0.978839	0.984763	5	0.0417695	0.98375	1.01369	3	0	0.993784	0.984763	10	0	10	0	0.951492	1	10	0.0300817	0.99324	1.02107	10	0.0729849	0.962225	1.05189	11	0	0.991853	1	5	0	0.925841	1	3
mmu-miR-671-5p	10	5.51521	9	5.56472	0.787497	1.03492	10	5.70645	0.308179	1.14175	10	5.40209	0.841784	0.924588	11	5.39578	0.505547	0.920553	5	5.20802	0.427171	0.808214	3	5.40278	0.820634	0.925027	10	5.57932	10	5.70816	0.705128	1.09342	10	5.53204	0.914198	0.967759	10	6.12771	0.112915	1.46246	11	5.59993	0.938337	1.01439	5	5.64269	0.770745	1.0449	3
mmu-miR-7213-5p	10	0.557354	9	0.485577	0.746163	0.951465	10	0.694051	0.297192	1.09939	10	0.532338	0.840957	0.982809	11	0.536145	0.958977	0.985406	5	0.435636	0.590984	0.919092	3	0.531783	0.988054	0.982431	10	1.04898	10	1.03586	0.939015	0.990948	10	1.07608	0.974588	1.01896	10	1.12704	0.935328	1.0556	11	0.871252	0.802315	0.884094	5	0.656715	0.652482	0.761932	3
mmu-miR-155-5p	10	3.91479	9	3.91285	0.986413	0.998656	10	4.05434	0.761371	1.10156	10	4.04093	0.898552	1.09137	11	4.23067	0.554993	1.24477	5	4.50517	0.332732	1.50563	3	4.23465	0.706899	1.24821	10	2.85584	10	3.20428	0.544964	1.27318	10	3.25169	0.487481	1.31572	10	3.59004	0.0627508	1.66348	11	3.43261	0.138452	1.49151	5	3.63529	0.109055	1.71647	3
mmu-miR-3470a	10	0.325821	9	0.478147	0.794997	1.11136	10	0.399402	0.763471	1.05232	10	0.307009	0.967696	0.987045	11	0.266451	0.930456	0.959683	5	0.371566	0.942047	1.03222	3	0.321734	0.92345	0.997171	10	0.264869	10	0.240401	0.960049	0.983183	10	0.271624	0.986298	1.00469	10	0.321275	0.719809	1.03987	11	0.190911	0.750188	0.950028	5	0.486022	0.516198	1.16567	3
mmu-miR-467e-3p	10	0.33087	9	0.315481	0.992615	0.98939	10	0.111575	0.141902	0.858985	10	0.250133	0.949036	0.945574	11	0.266451	0.949228	0.95633	5	0.292747	0.691928	0.973922	3	0.415563	0.983157	1.06046	10	0.166281	10	0.172313	0.972766	1.00419	10	0.113866	0.714122	0.964321	10	0.128508	0.84104	0.974158	11	0.151296	0.670915	0.989667	5	0.122891	0.946418	0.970372	3
mmu-miR-5627-3p	10	0.316631	9	0.183699	0.787497	0.911976	10	0.272443	0.968048	0.969836	10	0.337158	0.787363	1.01433	11	0.295638	0.883706	0.985554	5	0.19111	0.969738	0.916673	3	0.263385	0.86356	0.963765	10	0.0598711	10	0.115229	0.798182	1.03912	10	0.0742534	0.786738	1.01002	10	0.142455	0.24063	1.05891	11	0.0744436	0.902859	1.01015	5	0.116797	0.770745	1.04025	3
mmu-miR-18b-5p	10	0.0982752	9	0.0437371	0.850914	0.962903	10	0.06285	0.742534	0.975744	10	0.0662906	0.995292	0.978074	11	0.0516036	0.781834	0.968167	5	0.0882794	0.662647	0.993095	3	0.0473735	0.79719	0.965333	10	0	10	0	0.972766	1	10	0.0528499	0.975723	1.03731	10	0		1	11	0	0.693136	1	5	0	0.863397	1	3
mmu-miR-1b-3p	10	0.241701	9	0.278847	0.999918	1.02608	10	0.169582	0.370868	0.95124	10	0.16107	0.964393	0.945643	11	0.190807	0.718164	0.965338	5	0.250118	0.891833	1.00585	3	0	0.0225919	0.845747	10	0.189349	10	0.0924282	0.854238	0.935027	10	0.176859	0.976236	0.99138	10	0.121423	0.451382	0.954009	11	0.0639061	0.660939	0.916723	5	0.0628244	0.476614	0.916036	3
mmu-miR-5108	10	0	9	0		1	10	0		1	10	0		1	11	0		1	5	0		1	3	0		1	10	0	10	0	0.92165	1	10	0	0.914198	1	10	0	0.741268	1	11	0	0.827424	1	5	0		1	3
mmu-miR-743b-3p	10	0	9	0	0.898734	1	10	0		1	10	0	0.910834	1	11	0		1	5	0		1	3	0		1	10	0	10	0		1	10	0		1	10	0		1	11	0		1	5	0		1	3
mmu-let-7i-3p	10	7.2006	9	7.09355	0.916041	0.928488	10	7.1014	0.609945	0.933551	10	7.10633	0.957474	0.93675	11	7.11165	0.772774	0.940208	5	7.16073	0.88443	0.972745	3	7.24165	0.911046	1.02886	10	7.19773	10	7.49088	0.732943	1.22531	10	7.37036	0.911714	1.12711	10	7.41029	0.962225	1.15874	11	7.65717	0.761075	1.37501	5	7.89298	0.45838	1.61916	3
mmu-miR-1306-3p	10	0.172631	9	0.189465	0.787497	1.01174	10	0.252892	0.348195	1.05721	10	0.186505	0.918066	1.00966	11	0.190807	0.679104	1.01268	5	0.214987	0.78671	1.02979	3	0.169817	0.79737	0.998052	10	0.105597	10	0.0986841	0.999289	0.99522	10	0.037774	0.954527	0.954077	10	0	0.715147	0.92942	11	0.0760842	0.925873	0.979751	5	0	0.998948	0.92942	3
mmu-miR-135b-3p	10	1.74201	9	1.48355	0.43402	0.835978	10	1.79781	0.628626	1.03944	10	1.49774	0.513346	0.844243	11	1.4954	0.173964	0.842873	5	1.4824	0.411542	0.835311	3	1.27875	0.341058	0.725344	10	0.418883	10	0.466642	0.999289	1.03366	10	0.441099	0.986298	1.01552	10	0.723683	0.186259	1.23525	11	0.677335	0.415181	1.19619	5	0.439431	0.841227	1.01434	3
mmu-miR-137-5p	10	1.0345	9	0.947033	0.962857	0.94117	10	0.888402	0.172949	0.903688	10	0.967716	0.975304	0.954761	11	0.875519	0.781834	0.895654	5	0.963954	0.701047	0.952274	3	1.00105	0.935454	0.977078	10	2.4565	10	2.35635	0.92165	0.932933	10	2.28349	0.724402	0.886989	10	2.14195	0.342937	0.804102	11	2.40301	0.802315	0.9636	5	2.5028	0.828922	1.03262	3
mmu-miR-148b-5p	10	1.40324	9	1.26415	0.846444	0.908093	10	1.49651	0.977402	1.06679	10	1.24752	0.394707	0.897687	11	1.38801	0.663564	0.989497	5	1.57676	0.715676	1.1278	3	1.36864	0.729207	0.976302	10	1.20624	10	1.10717	0.711575	0.933632	10	1.14199	0.907841	0.956443	10	1.36491	0.690956	1.11625	11	1.07913	0.567309	0.915664	5	1.16247	0.863397	0.970117	3
mmu-miR-16-2-3p	10	0	9	0	0.970644	1	10	0.0642223	0.58687	1.04552	10	0.0211333	0.949036	1.01476	11	0	0.860216	1	5	0	0.662647	1	3	0.0473735	0.937209	1.03338	10	0	10	0	0.877433	1	10	0	0.914198	1	10	0	0.962225	1	11	0	0.78214	1	5	0	0.733939	1	3
mmu-miR-185-3p	10	0.625147	9	0.745194	0.787497	1.08677	10	0.873147	0.223832	1.18756	10	0.72759	0.798072	1.07359	11	0.746887	0.820642	1.08805	5	0.733412	0.948288	1.07793	3	0.952105	0.706899	1.25437	10	1.55821	10	1.60626	0.986884	1.03387	10	1.41824	0.856712	0.907542	10	1.53691	0.752728	0.985346	11	1.71124	0.871642	1.11191	5	1.42728	0.881542	0.913242	3
mmu-miR-1943-5p	10	0.946103	9	0.838021	0.98458	0.927821	10	0.932767	0.609945	0.990798	10	0.873128	0.914869	0.950676	11	0.933355	0.994663	0.991203	5	0.99385	0.994384	1.03365	3	0.736578	0.911046	0.864822	10	0.931163	10	0.928114	0.932758	0.997889	10	0.780179	0.771128	0.900636	10	0.967543	0.760196	1.02554	11	0.781304	0.793359	0.901338	5	0.775109	0.750753	0.897476	3
mmu-miR-23b-5p	10	1.47222	9	1.69708	0.642733	1.16866	10	1.35093	0.777564	0.919366	10	1.59291	0.730136	1.08725	11	1.75413	0.342836	1.2158	5	1.75628	0.424162	1.21762	3	1.79504	0.232291	1.25078	10	2.54306	10	2.83367	0.656996	1.22316	10	2.76956	0.762761	1.16999	10	2.47783	0.500248	0.955797	11	2.7044	0.829246	1.11833	5	2.69478	0.927516	1.1109	3
mmu-miR-299a-3p	10	1.62632	9	1.6472	0.960169	1.01457	10	1.5891	0.74821	0.974526	10	1.56503	0.856083	0.958401	11	1.76032	0.733901	1.09733	5	1.70764	0.958545	1.05798	3	1.85986	0.937209	1.17571	10	3.1513	10	3.13214	0.509204	0.986808	10	3.13117	0.619775	0.986146	10	2.95154	0.186834	0.870695	11	3.11842	0.697506	0.977471	5	2.93656	0.45838	0.861702	3
mmu-miR-3059-5p	10	3.91069	9	3.75784	0.999918	0.899469	10	4.46167	0.165011	1.46508	10	3.74861	0.691688	0.893733	11	4.03488	0.92937	1.08989	5	4.27536	0.626444	1.28759	3	3.93195	0.930001	1.01485	10	3.27889	10	3.18842	0.986884	0.939218	10	3.29287	0.968558	1.00974	10	3.94676	0.149034	1.58872	11	3.35074	0.944706	1.05107	5	3.27795	0.934881	0.999346	3
mmu-miR-3061-5p	10	3.40239	9	3.28872	0.746163	0.924236	10	3.50605	0.750401	1.0745	10	3.3502	0.88724	0.964475	11	3.2401	0.334671	0.893607	5	3.25047	0.523794	0.900054	3	3.45308	0.863429	1.03576	10	2.93483	10	2.80026	0.441493	0.910943	10	2.85971	0.85024	0.949267	10	2.89361	0.865301	0.971839	11	2.83749	0.540282	0.93476	5	2.80767	0.597342	0.915635	3
mmu-miR-3099-3p	10	9.30071	9	9.13253	0.960169	0.889964	10	9.41662	0.468755	1.08365	10	9.01158	0.990819	0.818391	11	9.11849	0.730369	0.881341	5	9.12578	0.582161	0.885809	3	8.98023	0.160717	0.800804	10	8.90225	10	8.62333	0.784698	0.824212	10	8.6829	0.696381	0.858956	10	9.01258	0.556446	1.07948	11	8.60754	0.410272	0.815238	5	8.64568	0.863397	0.83708	3
mmu-miR-409-3p	10	7.12277	9	7.00133	0.787497	0.919267	10	6.67096	0.0269361	0.731122	10	6.64809	0.00594434	0.719625	11	6.90231	0.560663	0.858293	5	6.77289	0.308675	0.784647	3	7.00434	0.706899	0.921187	10	8.53624	10	7.89722	0.148665	0.64215	10	8.41411	0.771128	0.918832	10	7.6788	0.0322502	0.551932	11	7.91325	0.139023	0.649324	5	7.84547	0.371406	0.619525	3
mmu-miR-466n-3p	10	0.0645599	9	0.0503798	0.999918	0.990219	10	0.0263922	0.836781	0.973891	10	0	0.293939	0.956237	11	0	0.523904	0.956237	5	0.0448148	0.512842	0.986407	3	0.0588549	0.912573	0.996053	10	0.0370025	10	0	0.834036	0.974678	10	0	0.703008	0.974678	10	0	0.555076	0.974678	11	0	0.559844	0.974678	5	0	0.770745	0.974678	3
mmu-miR-5119	10	0	9	0		1	10	0	0.721172	1	10	0	0.830276	1	11	0	0.811002	1	5	0		1	3	0.0588549	0.742981	1.04164	10	0	10	0	0.92165	1	10	0.0582692	0.723996	1.04122	10	0.0880194	0.375438	1.06291	11	0	0.989627	1	5	0.122891	0.70763	1.08891	3
mmu-miR-551b-5p	10	0.906491	9	1.13655	0.931304	1.17288	10	0.887149	0.583832	0.986682	10	0.905889	0.798912	0.999583	11	0.973408	0.869487	1.04748	5	1.33773	0.319461	1.34839	3	1.56615	0.567794	1.57971	10	0.923888	10	1.22055	0.775296	1.2283	10	0.990542	0.842656	1.04729	10	0.989806	0.953592	1.04675	11	1.04961	0.663301	1.09105	5	1.0791	0.841227	1.11358	3
mmu-miR-652-5p	10	0.664562	9	0.422437	0.73756	0.845499	10	0.623616	0.894527	0.972017	10	0.509286	0.949036	0.897961	11	0.387177	0.281764	0.825085	5	0.338431	0.487158	0.797673	3	0.486027	0.706899	0.8836	10	0.524568	10	0.449305	0.951492	0.949169	10	0.759022	0.5842	1.17646	10	0.7428	0.406665	1.16331	11	0.519264	0.83338	0.99633	5	0.549704	0.946418	1.01758	3
mmu-miR-31-3p	10	2.66085	9	2.21563	0.794997	0.73447	10	2.43717	0.756235	0.856377	10	2.29165	0.78549	0.774214	11	2.30245	0.481806	0.780031	5	2.50083	0.691932	0.895013	3	2.38799	0.875871	0.827679	10	2.68122	10	2.42657	0.825938	0.838187	10	2.94563	0.730322	1.20114	10	2.64429	0.966546	0.974726	11	2.83696	0.902859	1.11399	5	2.86309	0.863397	1.13435	3
mmu-miR-493-3p	10	1.18008	9	1.06671	0.481111	0.924431	10	1.00699	0.31585	0.88694	10	0.958724	0.626757	0.857761	11	0.990153	0.591055	0.876652	5	1.02037	0.398696	0.895206	3	0.840874	0.678171	0.790478	10	1.2554	10	1.05925	0.585705	0.872878	10	1.34129	0.960896	1.06134	10	0.935741	0.13332	0.801258	11	1.04961	0.624802	0.867063	5	0.914877	0.243943	0.789754	3
mmu-miR-6906-5p	10	0.0987745	9	0.0566572	0.920899	0.971229	10	0.0532432	0.400672	0.968933	10	0.0692356	0.820114	0.979733	11	0.0578558	0.591055	0.972036	5	0.0456369	0.963838	0.963838	3	0	0.527716	0.933826	10	0.264456	10	0.241066	0.95239	0.983918	10	0.233585	0.907028	0.978829	10	0.0880194	0.727093	0.884886	11	0.148356	0.701221	0.922678	5	0.123027	0.948475	0.90662	3
mmu-miR-7237-5p	10	0	9	0	0.809224	1	10	0.0700878	0.176286	1.04978	10	0.0301643	0.565299	1.02113	11	0	0.444619	1	5	0.0417695	0.612748	1.02938	3	0	0.937209	1	10	0.0686084	10	0	0.697874	0.953557	10	0.0582269	0.930233	0.99283	10	0.145785	0.458014	1.05495	11	0.0744436	0.926781	1.00405	5	0.116797	0.863397	1.03397	3
mmu-miR-99b-3p	10	5.70366	9	5.57956	0.787497	0.917573	10	5.66432	0.920494	0.973096	10	5.24955	0.0287406	0.72996	11	5.47606	0.406201	0.854056	5	5.55285	0.596759	0.900745	3	5.48689	0.736232	0.86049	10	5.97466	10	5.56799	0.436074	0.754366	10	5.74145	0.714122	0.850745	10	5.67429	0.478044	0.812045	11	5.55863	0.259248	0.749485	5	5.55637	0.399273	0.748311	3
mmu-miR-151-3p	10	2.99822	9	2.84642	0.960169	0.900128	10	3.47297	0.122313	1.38968	10	2.98182	0.730136	0.988696	11	3.02914	0.781834	1.02166	5	3.28386	0.492742	1.21895	3	3.31598	0.893662	1.2464	10	3.32743	10	3.07037	0.867845	0.836792	10	3.21395	0.959114	0.92436	10	3.81506	0.152811	1.40214	11	3.16036	0.840418	0.890651	5	3.34272	0.927516	1.01066	3
mmu-miR-3547-3p	10	1.92386	9	1.80456	0.872842	0.920633	10	1.767	0.339907	0.896974	10	1.90584	0.88006	0.987587	11	2.01233	0.916798	1.06324	5	1.84284	0.578198	0.945392	3	2.02695	0.739585	1.07407	10	0.780382	10	0.792684	0.94606	1.00856	10	0.853455	0.921978	1.05195	10	0.871333	0.922956	1.06507	11	1.02978	0.670915	1.18871	5	0.703895	0.96196	0.948364	3
mmu-miR-382-3p	10	3.47626	9	3.3913	0.59895	0.942809	10	3.2657	0.536044	0.864201	10	3.4666	0.72302	0.993324	11	3.70836	0.860216	1.17455	5	3.35145	0.662647	0.917122	3	3.5639	0.965992	1.06263	10	3.57718	10	3.38832	0.769816	0.877297	10	3.54597	0.869209	0.978594	10	3.30363	0.783858	0.82728	11	3.49006	0.858609	0.941398	5	3.34645	0.635994	0.852201	3
mmu-miR-3968	10	0.677161	9	0.728804	0.898734	1.03644	10	0.585617	0.478937	0.938517	10	0.512233	0.489793	0.891973	11	0.536145	0.173964	0.90688	5	0.643161	0.94639	0.976708	3	0.776646	0.81769	1.07139	10	0.717331	10	0.854767	0.859314	1.09995	10	0.891958	0.921978	1.12867	10	0.941989	0.845609	1.1685	11	0.900295	0.905809	1.13521	5	0.917736	0.702474	1.14902	3
mmu-miR-5099	10	4.45302	9	4.40087	0.850914	0.964498	10	4.58616	0.993735	1.09668	10	4.65749	0.957474	1.15226	11	4.74254	0.470015	1.22223	5	4.68632	0.946077	1.17552	3	5.23069	0.417563	1.71436	10	4.46199	10	4.64259	0.606559	1.13336	10	4.03912	0.5842	0.745937	10	4.65726	0.645138	1.14493	11	4.6913	0.761075	1.17227	5	4.88194	0.479592	1.33788	3
mmu-miR-6915-3p	10	1.20824	9	1.20389	0.924849	0.99699	10	1.59181	0.176286	1.30456	10	1.10687	0.378056	0.932146	11	1.16231	0.923841	0.968662	5	1.5113	0.678302	1.23375	3	1.32135	0.937895	1.08155	10	2.07286	10	2.38835	0.495914	1.24444	10	2.55398	0.466478	1.39582	10	3.50135	0.176721	2.69164	11	2.22049	0.670915	1.10775	5	2.6538	0.420441	1.49582	3
mmu-miR-6936-3p	10	0.219907	9	0.104792	0.813164	0.923309	10	0.166411	0.630904	0.963599	10	0.126394	0.841784	0.937238	11	0.227213	0.962963	1.00508	5	0.0665562	0.432961	0.89916	3	0.123193	0.706899	0.935161	10	0.256863	10	0.121782	0.849072	0.910619	10	0.345454	0.884218	1.06333	10	0.189459	0.783858	0.954354	11	0.359486	0.750188	1.07372	5	0.236131	0.989127	0.985733	3
mmu-miR-6944-3p	10	0.427898	9	0.21779	0.912063	0.864472	10	0.263486	0.730991	0.892292	10	0.277628	0.315323	0.901082	11	0.274352	0.0991549	0.899038	5	0.269786	0.139975	0.896197	3	0.290256	0.394521	0.909004	10	0.382481	10	0.707247	0.495914	1.25246	10	0.25762	0.930233	0.917092	10	0.402926	0.962225	1.01427	11	0.386057	0.991853	1.00248	5	0.486022	0.733358	1.07441	3
mmu-miR-7006-3p	10	0.114602	9	0.0763087	0.898734	0.973807	10	0.142645	0.781161	1.01963	10	0.0445964	0.739602	0.952635	11	0.0943914	0.976718	0.986089	5	0.0610314	0.404295	0.963549	3	0.115403	0.937895	1.00056	10	0.15146	10	0.215739	0.784698	1.04556	10	0.146592	0.959114	0.996632	10	0.122587	0.380674	0.980186	11	0.12123	0.761075	0.979264	5	0.143806	0.89633	0.994709	3
mmu-miR-7042-3p	10	0.0561454	9	0.0503798	0.980853	0.996012	10	0.0883338	0.894527	1.02256	10	0.0565724	0.964393	1.0003	11	0.0578558	0.903609	1.00119	5	0.174476	0.424162	1.08548	3	0.0473735	0.862486	0.993938	10	0.0686084	10	0.0866381	0.999289	1.01258	10	0.0485914	0.954527	0.986221	10	0.0957786	0.962225	1.01901	11	0.0661643	0.761075	0.998307	5	0.0736942	0.959287	1.00353	3
mmu-miR-7220-3p	10	0.222851	9	0.206521	0.850914	0.988745	10	0.220013	0.959432	0.998035	10	0.131693	0.618275	0.938769	11	0.155379	0.95116	0.954309	5	0.174476	0.636613	0.967026	3	0.137695	0.899702	0.942683	10	0.287219	10	0.152282	0.37049	0.91071	10	0.221321	0.771128	0.955351	10	0.17693	0.456053	0.926402	11	0.190911	0.747302	0.935424	5	0.143806	0.478911	0.905375	3
mmu-miR-1932	10	0	9	0	0.98458	1	10	0.0187813	0.88407	1.0131	10	0.0301643	0.975304	1.02113	11	0.0479675	0.965858	1.03381	5	0.0417695	0.88443	1.02938	3	0	0.863429	1	10	0.0370025	10	0	0.999289	0.974678	10	0	0.982403	0.974678	10	0.0727459	0.783858	1.02508	11	0	0.825973	0.974678	5	0.131277	0.82162	1.06753	3
mmu-miR-494-5p	10	0.397516	9	0.388797	0.98458	0.993974	10	0.330148	0.523517	0.954378	10	0.350192	0.999209	0.967729	11	0.360965	0.964781	0.974983	5	0.402053	0.740229	1.00315	3	0.451225	0.739585	1.03793	10	1.47142	10	0.904728	0.0747546	0.675164	10	0.995187	0.134909	0.718854	10	0.961245	0.0547041	0.702139	11	1.18612	0.411624	0.820574	5	1.01699	0.332223	0.729802	3
mmu-miR-137-3p	10	7.38594	9	7.20417	0.873058	0.881622	10	7.03193	0.345403	0.782404	10	7.02383	0.455128	0.778026	11	7.34831	0.910491	0.974253	5	6.9942	0.607709	0.762206	3	7.2089	0.807513	0.884512	10	8.74742	10	8.33061	0.516632	0.749081	10	8.59693	0.99324	0.900946	10	8.26942	0.6106	0.717972	11	8.57535	0.802315	0.887567	5	8.44706	0.793386	0.812048	3
mmu-miR-7054-5p	10	0.28369	9	0.292246	0.960169	1.00595	10	0.204562	0.516488	0.946629	10	0.203349	0.640974	0.945834	11	0.238664	0.812074	0.969272	5	0.249574	0.773644	0.976629	3	0.321734	0.706899	1.02672	10	0.385097	10	0.462821	0.951492	1.05535	10	0.495629	0.930233	1.07963	10	0.373055	0.864183	0.991688	11	0.491309	0.992377	1.0764	5	0.236131	0.678791	0.901896	3
mmu-miR-218-5p	10	11.2232	9	10.5732	0.553288	0.637281	10	11.2229	0.823196	0.999815	10	11.1161	0.923349	0.928472	11	10.4703	0.709182	0.593406	5	10.2724	0.440903	0.517365	3	10.3325	0.306182	0.539359	10	10.2973	10	10.5487	0.999289	1.19035	10	10.8439	0.820093	1.46065	10	10.6409	0.78589	1.26894	11	10.8623	0.670915	1.4794	5	10.4328	0.971404	1.0985	3
mmu-miR-326-3p	10	5.5527	9	5.66028	0.914065	1.07742	10	5.79146	0.109977	1.17998	10	5.50764	0.957474	0.969251	11	5.62181	0.841482	1.04907	5	5.73568	0.652035	1.13522	3	5.83243	0.232291	1.21397	10	6.66702	10	6.80456	0.522575	1.10003	10	6.86244	0.75698	1.14506	10	6.93279	0.255827	1.20228	11	6.71954	0.914233	1.03708	5	7.02675	0.296437	1.28319	3
mmu-miR-674-5p	10	7.89864	9	7.99577	0.960169	1.06965	10	7.73536	0.141317	0.892994	10	7.8892	0.980183	0.99348	11	7.88004	0.80005	0.987192	5	7.97972	0.812305	1.05781	3	7.99896	0.696469	1.07201	10	8.73786	10	8.55097	0.466657	0.878499	10	8.52195	0.75643	0.861004	10	8.42211	0.24063	0.803435	11	8.51114	0.461572	0.854574	5	8.52596	0.462812	0.863401	3
mmu-miR-292a-3p	10	0	9	0		1	10	0		1	10	0		1	11	0		1	5	0		1	3	0		1	10	0	10	0		1	10	0		1	10	0		1	11	0		1	5	0		1	3
mmu-miR-193a-5p	10	1.8817	9	1.90498	0.960169	1.01627	10	2.43784	0.0172522	1.47034	10	1.73138	0.982275	0.901055	11	1.88932	0.970808	1.0053	5	2.0328	0.475831	1.11042	3	1.76844	0.974075	0.924501	10	1.91014	10	2.00947	0.80607	1.07127	10	2.22959	0.696381	1.24785	10	2.97094	0.0570601	2.08608	11	2.35909	0.545686	1.36505	5	2.57377	0.45838	1.58406	3
mmu-miR-540-3p	10	4.57002	9	4.37464	0.999918	0.87334	10	4.71752	0.146138	1.10764	10	4.39802	0.538715	0.887607	11	4.19255	0.173964	0.769786	5	4.25592	0.470946	0.804351	3	4.14494	0.526449	0.744796	10	5.92867	10	5.71931	0.606559	0.864919	10	5.92022	0.824017	0.994163	10	6.0313	0.496448	1.07373	11	5.69443	0.417221	0.850132	5	5.69003	0.817513	0.847546	3
mmu-miR-7043-5p	10	0.105769	9	0.111173	0.943105	1.00375	10	0.0993515	0.884221	0.995562	10	0.122723	0.984769	1.01182	11	0.143176	0.781834	1.02627	5	0.171467	0.424162	1.04659	3	0.115403	0.922908	1.0067	10	0	10	0	0.711575	1	10	0	0.976236	1	10	0	0.953592	1	11	0	0.986832	1	5	0	0.863397	1	3
mmu-miR-873a-5p	10	3.88856	9	3.93158	0.962857	1.03027	10	3.4479	0.475026	0.736799	10	3.7938	0.959928	0.936426	11	3.93809	0.388234	1.03493	5	3.86477	0.893887	0.983641	3	4.10635	0.394521	1.16295	10	5.77359	10	5.63465	0.737271	0.908188	10	5.80633	0.99324	1.02296	10	5.08812	0.147788	0.621805	11	5.58426	0.683462	0.877012	5	5.78172	0.8361	1.00565	3
mmu-miR-3057-5p	10	0.768733	9	0.947033	0.746163	1.13155	10	0.888661	0.536044	1.08668	10	0.920131	0.755145	1.11064	11	0.915968	0.781834	1.10744	5	0.838968	0.607709	1.04989	3	0.938136	0.937209	1.12459	10	1.33154	10	1.5588	0.531777	1.17061	10	1.38743	0.907028	1.0395	10	1.56196	0.325439	1.17318	11	1.47681	0.802315	1.10594	5	1.67466	0.821736	1.2685	3
mmu-miR-770-5p	10	4.2773	9	4.35707	0.98458	1.05685	10	4.2989	0.823617	1.01508	10	3.97553	0.630326	0.811253	11	4.29603	0.978839	1.01307	5	4.31975	0.890378	1.02986	3	4.74977	0.845283	1.38748	10	5.73379	10	5.94317	0.891207	1.15619	10	5.85465	0.987364	1.08738	10	6.17461	0.694783	1.35738	11	5.74007	0.995908	1.00436	5	6.06344	0.76611	1.25671	3
mmu-miR-3064-5p	10	1.32623	9	1.28183	0.962857	0.969697	10	1.31136	0.920804	0.989748	10	1.19729	0.844558	0.914505	11	1.12917	0.334671	0.872332	5	1.4846	0.737562	1.11603	3	1.61809	0.871406	1.22422	10	1.35576	10	1.46452	0.79163	1.0783	10	1.28501	0.99324	0.952144	10	1.65576	0.237301	1.23114	11	1.1105	0.837567	0.843662	5	1.67466	0.45838	1.24738	3
mmu-miR-7a-5p	10	10.5622	9	10.8021	0.957322	1.18092	10	10.1974	0.0484796	0.776595	10	10.4446	0.912111	0.921706	11	10.7269	0.753039	1.12089	5	10.8569	0.600668	1.22665	3	10.9704	0.540131	1.327	10	8.74666	10	8.82734	0.940428	1.05752	10	8.63343	0.959885	0.92452	10	8.33783	0.355955	0.753235	11	8.7387	0.837567	0.994498	5	8.75087	0.977125	1.00292	3
mmu-miR-1251-5p	10	0.276285	9	0.251094	0.960169	0.982691	10	0.238373	0.983571	0.974064	10	0.123883	0.819985	0.899751	11	0.113481	0.253391	0.893287	5	0.0898742	0.122381	0.87879	3	0.123193	0.936187	0.899321	10	0.448102	10	0.444429	0.854981	0.997457	10	0.419448	0.907028	0.980334	10	0.366152	0.780798	0.94478	11	0.459889	0.914233	1.0082	5	0.362652	0.7348	0.94249	3
mmu-miR-1291	10	0.214587	9	0.188911	0.98458	0.982361	10	0.16482	0.968182	0.966092	10	0.326403	0.538715	1.08059	11	0.178782	0.839619	0.975487	5	0.214987	0.936247	1.00028	3	0.369015	0.706899	1.11298	10	0.327541	10	0.210082	0.544964	0.921809	10	0.382992	0.752201	1.03918	10	0.36961	0.722904	1.02959	11	0.33888	0.852155	1.00789	5	0.450862	0.840884	1.08924	3
mmu-miR-1927	10	0.413473	9	0.539616	0.873058	1.09137	10	0.517957	0.960435	1.07511	10	0.613511	0.957474	1.14873	11	0.508673	0.736413	1.06821	5	0.589584	0.593726	1.12983	3	0.459167	0.911046	1.03218	10	0.125424	10	0	0.544964	0.916735	10	0.0742991	0.696381	0.965184	10	0.208732	0.938234	1.05944	11	0.098611	0.840151	0.981587	5	0.0628244	0.682091	0.957538	3
mmu-miR-301b-3p	10	1.70949	9	1.72616	0.875281	1.01163	10	1.88166	0.275764	1.12675	10	1.81139	0.921562	1.07319	11	1.77152	0.839619	1.04394	5	1.83637	0.492742	1.09193	3	1.58636	0.902744	0.918197	10	0.895182	10	0.759381	0.640958	0.910164	10	0.825022	0.715179	0.952532	10	1.07824	0.738387	1.13529	11	0.808074	0.802315	0.941408	5	0.848184	0.934881	0.967948	3
mmu-miR-3083b-5p	10	0.806633	9	0.794595	0.98458	0.99169	10	0.733216	0.881351	0.950384	10	0.760525	0.88724	0.968545	11	0.746887	0.944272	0.959433	5	0.794596	0.88443	0.991691	3	0.848931	0.937209	1.02975	10	1.80424	10	1.4678	0.419388	0.791993	10	1.82106	0.930233	1.01173	10	1.49393	0.163814	0.806471	11	1.39535	0.108868	0.753202	5	1.53866	0.684209	0.831867	3
mmu-miR-410-5p	10	1.75705	9	1.95561	0.796736	1.14755	10	2.0476	0.536044	1.22311	10	1.9377	0.970735	1.13339	11	1.84134	0.781834	1.06016	5	2.05774	0.661766	1.23173	3	2.13913	0.303456	1.30322	10	3.08071	10	3.25444	0.802655	1.12797	10	3.07424	0.988175	0.995525	10	3.1254	0.962225	1.03146	11	3.244	0.984693	1.11984	5	3.07561	0.991411	0.996472	3
mmu-miR-431-3p	10	3.22648	9	3.11341	0.850914	0.924621	10	3.11502	0.377933	0.925651	10	2.9684	0.538715	0.836204	11	3.29207	0.684236	1.04652	5	3.09064	0.559319	0.910144	3	3.07795	0.820634	0.902174	10	4.61685	10	4.29517	0.537945	0.800137	10	4.6488	0.95629	1.02239	10	4.00544	0.0639517	0.654556	11	4.22325	0.365909	0.761227	5	4.39707	0.694354	0.858692	3
mmu-miR-544-3p	10	1.81086	9	1.68313	0.787497	0.915271	10	1.93723	0.578231	1.09155	10	1.64182	0.650195	0.88944	11	1.96878	0.897903	1.11568	5	1.73148	0.877372	0.946465	3	1.93788	0.748343	1.09204	10	2.18918	10	2.26512	0.92165	1.05405	10	2.38252	0.629598	1.14341	10	2.37718	0.89363	1.13918	11	2.37894	0.800759	1.14057	5	2.16082	0.828922	0.980532	3
mmu-miR-6540-5p	10	1.03005	9	0.728804	0.112476	0.811553	10	0.743519	0.0698677	0.819873	10	0.650963	0.0635633	0.768926	11	0.768599	0.0867479	0.83425	5	0.557914	0.0117871	0.720898	3	0.772188	0.197012	0.836328	10	0.79638	10	0.893257	0.93147	1.06946	10	0.761396	0.743142	0.976043	10	0.701745	0.619307	0.936509	11	0.728585	0.75431	0.954096	5	0.83683	0.991526	1.02843	3
mmu-miR-6927-5p	10	0.184431	9	0.251094	0.798188	1.04729	10	0.308703	0.795684	1.08996	10	0.361974	0.626757	1.13096	11	0.121615	0.702304	0.957393	5	0.555826	0.466078	1.2936	3	0.30296	0.459652	1.08563	10	0.248498	10	0.236746	0.94606	0.991887	10	0.229304	0.966012	0.986784	10	0.304775	0.785787	1.03978	11	0.212712	0.926781	0.9755	5	0.325356	0.946418	1.05472	3
mmu-miR-7047-3p	10	0.675974	9	0.798035	0.73756	1.08829	10	0.732071	0.682002	1.03965	10	0.722383	0.973399	1.03269	11	0.60092	0.962963	0.949307	5	0.864192	0.308675	1.13936	3	0.985917	0.463276	1.23966	10	1.02386	10	1.3069	0.495914	1.21675	10	1.12205	0.982403	1.07043	10	1.14926	0.962225	1.09081	11	1.13183	0.925873	1.07771	5	1.17491	0.841227	1.11038	3
mmu-miR-1969	10	0.99409	9	0.872689	0.642733	0.919295	10	0.68863	0.0134298	0.809184	10	0.905891	0.991262	0.940696	11	0.729094	0.125511	0.832201	5	0.956071	0.963838	0.973992	3	0.62415	0.595149	0.773815	10	1.15353	10	1.04673	0.968432	0.92865	10	1.19731	0.974588	1.03081	10	1.17738	0.954829	1.01667	11	1.13643	0.99295	0.988221	5	1.22263	0.730873	1.04907	3
mmu-miR-411-3p	10	4.4468	9	4.46913	0.944839	1.0156	10	4.30717	0.208223	0.907753	10	4.37824	0.756929	0.953591	11	4.6045	0.843384	1.1155	5	4.32448	0.809792	0.918708	3	4.66203	0.988054	1.16089	10	5.68086	10	5.33545	0.330013	0.787085	10	5.66036	0.898426	0.985892	10	5.4773	0.255827	0.868407	11	5.59931	0.688406	0.945045	5	5.42343	0.476544	0.836576	3
mmu-miR-1249-5p	10	0.166703	9	0.202485	0.571101	1.02511	10	0.189595	0.920494	1.01599	10	0.244292	0.720957	1.05525	11	0.282	0.36658	1.0832	5	0.250118	0.561431	1.05952	3	0.0629112	0.280697	0.930584	10	0.448764	10	0.420486	0.986884	0.98059	10	0.399145	0.921978	0.966192	10	0.393132	0.966546	0.962173	11	0.397304	0.925873	0.96496	5	0.464104	0.96196	1.01069	3
mmu-miR-1306-5p	10	2.39451	9	2.35842	0.898734	0.975299	10	2.31406	0.894527	0.945763	10	2.26313	0.962553	0.91296	11	2.14342	0.398979	0.840265	5	2.51123	0.807133	1.08427	3	2.69034	0.86356	1.2276	10	2.0887	10	2.40279	0.531777	1.24323	10	2.33567	0.673765	1.18671	10	2.3012	0.525546	1.1587	11	2.18177	0.556043	1.06664	5	2.64293	0.45838	1.46839	3
mmu-miR-181d-5p	10	7.56524	9	7.61632	0.898734	1.03604	10	7.85735	0.178639	1.22443	10	7.53834	0.957474	0.981525	11	7.45173	0.781834	0.924335	5	7.72757	0.686993	1.11909	3	7.62078	0.931087	1.03925	10	7.292	10	6.69085	0.441192	0.659231	10	7.14611	0.95157	0.903823	10	7.3974	0.279261	1.07579	11	7.1724	0.934135	0.920446	5	6.7739	0.514284	0.698289	3
mmu-miR-1934-3p	10	0.0695745	9	0.154967	0.768903	1.06098	10	0.0898243	0.9133	1.01414	10	0.13504	0.811072	1.04642	11	0.121615	0.625876	1.03673	5	0.197712	0.492742	1.09288	3	0.272851	0.706899	1.15131	10	0.201483	10	0.222732	0.886314	1.01484	10	0.189455	0.981614	0.991698	10	0.214131	0.929803	1.00881	11	0.221382	0.960241	1.01389	5	0.275974	0.803959	1.05299	3
mmu-miR-1955-5p	10	1.22732	9	1.13137	0.553288	0.935655	10	1.28688	0.860365	1.04215	10	1.0505	0.394707	0.884651	11	1.15412	0.32041	0.950529	5	1.18572	0.613313	0.97158	3	1.16939	0.716432	0.96064	10	1.17235	10	1.00143	0.469338	0.88828	10	1.15967	0.858211	0.99125	10	1.24422	0.820468	1.05108	11	1.15243	0.991853	0.986293	5	1.0791	0.863397	0.937411	3
mmu-miR-19b-1-5p	10	0.411588	9	0.283647	0.794997	0.915136	10	0.33016	0.630904	0.945121	10	0.349805	0.923349	0.958079	11	0.304343	0.290239	0.928359	5	0.36653	0.603582	0.969251	3	0.18082	0.406317	0.852181	10	0.239472	10	0.120939	0.544964	0.921124	10	0.16885	0.788101	0.952228	10	0.228728	0.752728	0.992581	11	0.145234	0.661849	0.936767	5	0.131277	0.988716	0.927748	3
mmu-miR-20b-3p	10	0.122917	9	0.0990596	0.98458	0.983599	10	0.0791955	0.568517	0.970149	10	0.116257	0.914869	0.995394	11	0.147879	0.972113	1.01745	5	0.171467	0.960774	1.03422	3	0.0629112	0.526449	0.95926	10	0.111559	10	0.172313	0.92752	1.04301	10	0	0.730322	0.925587	10	0	0.264054	0.925587	11	0.0763591	0.964443	0.975897	5	0.131277	0.934846	1.01376	3
mmu-miR-3082-5p	10	0.197905	9	0.251094	0.991355	1.03756	10	0.231975	0.993735	1.0239	10	0.223744	0.957474	1.01807	11	0.248395	0.994663	1.03562	5	0.197712	0.793774	0.999866	3	0.341479	0.871797	1.10464	10	0.148882	10	0.275608	0.495914	1.09181	10	0.334613	0.466478	1.13739	10	0.225725	0.647975	1.05471	11	0.183806	0.837567	1.0245	5	0.224842	0.694354	1.05406	3
mmu-miR-3087-3p	10	2.89189	9	2.73281	0.920899	0.895594	10	2.99499	0.583832	1.07408	10	2.83986	0.959928	0.96458	11	2.78796	0.843384	0.930492	5	2.8179	0.884635	0.950009	3	2.84708	0.88388	0.969417	10	2.64012	10	2.57373	0.892164	0.955024	10	3.20719	0.255442	1.48152	10	2.7175	0.779357	1.0551	11	2.77951	0.70211	1.10144	5	2.59244	0.979513	0.967493	3
mmu-miR-3097-5p	10	1.77389	9	1.60461	0.970644	0.889289	10	1.83096	0.412961	1.04036	10	1.63124	0.798912	0.905855	11	1.76701	0.774357	0.995245	5	1.84929	0.706657	1.05366	3	1.96504	0.526449	1.14167	10	1.32126	10	1.46392	0.597878	1.10394	10	1.26959	0.976236	0.964819	10	1.59885	0.400864	1.21217	11	1.43933	0.547626	1.08528	5	1.55555	0.45838	1.17633	3
mmu-miR-342-3p	10	9.29566	9	9.09409	0.872842	0.869605	10	9.06004	0.0967706	0.849321	10	8.90941	0.0590116	0.76512	11	9.23957	0.926757	0.961867	5	9.1177	0.600668	0.883957	3	9.11001	0.928627	0.879256	10	8.75409	10	8.61588	0.80607	0.908643	10	8.6612	0.99324	0.93764	10	8.53563	0.525546	0.859481	11	8.68049	0.964443	0.950264	5	8.67428	0.821688	0.946181	3
mmu-miR-344i	10	0.0194719	9	0.0657576	0.850914	1.0326	10	0	0.989954	0.986594	10	0	0.951951	0.986594	11	0	0.999515	0.986594	5	0	0.6372	0.986594	3	0	0.901674	0.986594	10	0	10	0	0.92165	1	10	0	0.99324	1	10	0	0.872774	1	11	0	0.995908	1	5	0	0.855206	1	3
mmu-miR-543-3p	10	3.09189	9	3.15783	0.999918	1.04677	10	2.7378	0.107301	0.782363	10	2.99568	0.88006	0.935489	11	3.09427	0.910491	1.00165	5	3.06579	0.800009	0.982074	3	3.10619	0.936187	1.00996	10	3.73957	10	3.5923	0.999289	0.902954	10	3.73556	0.989813	0.99722	10	3.15275	0.332397	0.665806	11	3.51977	0.802315	0.858684	5	3.75268	0.934881	1.00913	3
mmu-miR-6238	10	0.166703	9	0.154465	0.895092	0.991553	10	0.143564	0.856118	0.984089	10	0.184684	0.88724	1.01254	11	0.129537	0.910491	0.974567	5	0.160278	0.893759	0.995556	3	0.0629112	0.765811	0.930584	10	1.62079	10	1.34214	0.95239	0.824363	10	1.54638	0.99324	0.949731	10	1.55959	0.926496	0.958466	11	0.650583	0.278101	0.510432	5	0.952096	0.709053	0.629075	3
mmu-miR-652-3p	10	6.72751	9	6.72375	0.962857	0.997398	10	6.81644	0.308179	1.06358	10	6.72477	0.964393	0.998103	11	6.68906	0.903609	0.973698	5	6.90017	0.646402	1.12713	3	6.74734	0.871406	1.01384	10	7.20623	10	7.29971	0.820988	1.06694	10	7.38295	0.762761	1.13031	10	7.78118	0.218909	1.48963	11	7.41408	0.78214	1.15496	5	7.63661	0.414431	1.34759	3
mmu-miR-672-3p	10	2.35154	9	2.31779	0.920899	0.97688	10	2.01003	0.261225	0.789217	10	1.99368	0.473157	0.780323	11	2.28099	0.733901	0.952281	5	2.23762	0.528438	0.924074	3	2.36159	0.93441	1.00699	10	1.84307	10	1.63919	0.603391	0.868215	10	1.83924	0.954667	0.99735	10	1.45548	0.31249	0.764406	11	1.548	0.651296	0.815032	5	1.6303	0.756887	0.862879	3
mmu-miR-6903-3p	10	0.0421135	9	0.0437371	0.999918	1.00113	10	0.035999	0.9133	0.995771	10	0.0853229	0.72302	1.0304	11	0.0662218	0.812026	1.01685	5	0.0665562	0.799995	1.01709	3	0.0588549	0.898008	1.01167	10	0	10	0	0.9375	1	10	0	0.821526	1	10	0	0.935368	1	11	0	0.902859	1	5	0	0.952742	1	3
mmu-miR-6967-3p	10	0.135926	9	0.111173	0.999918	0.982989	10	0.157943	0.600921	1.01538	10	0.1825	0.814417	1.03281	11	0.238664	0.547568	1.07381	5	0.0610314	0.881719	0.949412	3	0.222693	0.639622	1.06199	10	0.173162	10	0.156704	0.92752	0.988657	10	0.206166	0.99324	1.02314	10	0.121423	0.811976	0.964773	11	0.125101	0.789426	0.967235	5	0.131277	0.920239	0.971384	3
mmu-miR-6987-5p	10	0	9	0.0503798	0.802051	1.03554	10	0.026851	0.710594	1.01879	10	0	0.964393	1	11	0.050996	0.733901	1.03598	5	0	0.765698	1	3	0.0588549	0.837192	1.04164	10	0.152044	10	0.121297	0.92165	0.978914	10	0.0499281	0.875609	0.931666	10	0.0866423	0.920212	0.95568	11	0	0.366058	0.899975	5	0.251598	0.840884	1.07144	3
mmu-miR-7022-5p	10	0	9	0		1	10	0		1	10	0	0.881672	1	11	0		1	5	0	0.812497	1	3	0	0.894539	1	10	0	10	0	0.697874	1	10	0	0.771128	1	10	0		1	11	0	0.934135	1	5	0	0.848872	1	3
mmu-miR-7027-5p	10	0	9	0.0861872	0.676247	1.06156	10	0.026851	0.810903	1.01879	10	0	0.952159	1	11	0.0578558	0.910491	1.04092	5	0	0.977701	1	3	0.0932408	0.819425	1.06676	10	0	10	0.0692236	0.656996	1.04915	10	0	0.99324	1	10	0	0.891787	1	11	0	0.926781	1	5	0	0.960221	1	3
mmu-miR-7051-5p	10	0.0975218	9	0.0990596	0.850914	1.00107	10	0.16482	0.928564	1.04775	10	0.0909706	0.739245	0.995469	11	0.19019	0.958977	1.06634	5	0.132795	0.869774	1.02475	3	0.18082	0.851845	1.05944	10	0.190071	10	0.156704	0.875241	0.977137	10	0.109486	0.696381	0.945674	10	0.229735	0.811976	1.02787	11	0.12123	0.848026	0.953404	5	0.391284	0.658373	1.14966	3
mmu-miR-7078-5p	10	0.23858	9	0.207456	0.850914	0.978658	10	0.198517	0.700342	0.972612	10	0.288542	0.720957	1.03524	11	0.248009	0.812026	1.00656	5	0.360597	0.299493	1.08825	3	0.222254	0.894496	0.988747	10	0.358818	10	0.441059	0.854981	1.05866	10	0.264944	0.846653	0.937003	10	0.305694	0.783858	0.963847	11	0.430564	0.986832	1.05099	5	0.557457	0.730873	1.14762	3
mmu-miR-708-3p	10	2.24398	9	2.22433	0.927746	0.986476	10	2.03033	0.222022	0.862356	10	2.32482	0.949036	1.05764	11	2.33729	0.766268	1.06682	5	2.19655	0.852195	0.967661	3	2.30908	0.706899	1.04616	10	1.955	10	1.80694	0.495914	0.902466	10	1.89269	0.930233	0.957729	10	1.69224	0.30952	0.833494	11	1.71124	0.670915	0.844544	5	2.0411	0.924037	1.0615	3
mmu-miR-1251-3p	10	0.0971291	9	0.0763087	0.787497	0.985672	10	0.0628733	0.911149	0.976535	10	0.0255608	0.366434	0.951603	11	0.121615	0.896879	1.01712	5	0.160278	0.88443	1.04474	3	0.123193	0.936187	1.01823	10	0.128856	10	0.169526	0.854238	1.02859	10	0.078463	0.914198	0.965673	10	0	0.638321	0.914556	11	0	0.582358	0.914556	5	0.236131	0.413335	1.07719	3
mmu-miR-185-5p	10	8.63212	9	8.46441	0.542941	0.890255	10	8.39813	0.199582	0.85028	10	8.51788	0.553454	0.923869	11	8.55317	0.621384	0.946748	5	8.38671	0.135976	0.843575	3	8.26816	0.770177	0.777029	10	9.4627	10	9.03946	0.436074	0.745751	10	9.43198	0.914198	0.978931	10	9.37229	0.59383	0.939254	11	9.13869	0.334541	0.798848	5	9.07882	0.45838	0.766375	3
mmu-miR-1981-5p	10	5.60653	9	5.6886	0.980853	1.05854	10	5.62852	0.823922	1.01536	10	5.59579	0.980183	0.992582	11	5.6298	0.958977	1.01626	5	5.81528	0.637286	1.15569	3	5.3842	0.665241	0.85718	10	6.90899	10	7.20016	0.343678	1.22364	10	6.60048	0.602513	0.807473	10	7.14428	0.573997	1.17714	11	6.68901	0.670915	0.858575	5	7.05546	0.821736	1.10685	3
mmu-miR-495-3p	10	4.35026	9	4.37318	0.98458	1.01602	10	4.11231	0.235795	0.847953	10	4.36514	0.957474	1.01037	11	4.47484	0.812026	1.09019	5	4.38049	0.946077	1.02118	3	4.65012	0.820634	1.23103	10	4.47383	10	4.30672	0.395552	0.890624	10	4.47879	0.994748	1.00345	10	4.18147	0.33484	0.816566	11	4.563	0.995908	1.06376	5	4.26726	0.57177	0.866594	3
mmu-miR-7016-5p	10	0.0598112	9	0.0533471	0.924936	0.995529	10	0.026851	0.434255	0.977413	10	0.0597252	0.994888	0.99994	11	0.0516036	0.753549	0.994327	5	0.0417695	0.424162	0.987572	3	0		0.95939	10	0	10	0.0294753	0.95239	1.02064	10	0.0912498	0.911886	1.06529	10	0.141291	0.534567	1.10289	11	0.0639061	0.991853	1.04529	5	0.0628244	0.941167	1.04451	3
mmu-miR-7658-3p	10	0	9	0.0533471	0.962857	1.03767	10	0.0187813	0.830407	1.0131	10	0.0656872	0.980183	1.04658	11	0.0797802	0.763821	1.05686	5	0.130473	0.614464	1.09465	3	0.0629112	0.936285	1.04457	10	0.100242	10	0.0729536	0.92165	0.981263	10	0	0.85024	0.932877	10	0.0951042	0.935368	0.996445	11	0.148356	0.78214	1.03391	5	0	0.45838	0.932877	3
mmu-miR-450b-5p	10	0.135792	9	0.154465	0.960169	1.01303	10	0.0890265	0.968182	0.968104	10	0.0878521	0.971897	0.967316	11	0.129966	0.970808	0.99597	5	0.0898742	0.890378	0.968673	3	0.222254	0.600181	1.06176	10	0.0383571	10	0.0935964	0.984833	1.03903	10	0.0968887	0.99324	1.04141	10	0.124778	0.812489	1.06173	11	0.0760842	0.995908	1.0265	5	0.116797	0.974412	1.05588	3
mmu-miR-8093	10	0.0239031	9	0	0.98458	0.983568	10	0	0.634601	0.983568	10	0	0.949036	0.983568	11	0	0.944272	0.983568	5	0.0417695	0.957817	1.01246	3	0.137695	0.739585	1.08207	10	0	10	0	0.92752	1	10	0.0251362	0.99324	1.01758	10	0.0957786	0.547328	1.06864	11	0	0.938337	1	5	0.180817	0.653901	1.13353	3
mmu-miR-210-5p	10	0	9	0	0.787497	1	10	0	0.836609	1	10	0.0255608	0.958425	1.01788	11	0	0.855859	1	5	0	0.841828	1	3	0.0932408	0.851845	1.06676	10	0	10	0	0.812437	1	10	0.0980173	0.617521	1.0703	10	0.0360692	0.771372	1.02532	11	0.125101	0.415181	1.09058	5	0.236382	0.45838	1.17803	3
mmu-miR-669p-3p	10	0.245818	9	0.0566572	0.0138787	0.877116	10	0.0883338	0.176286	0.896587	10	0.0723923	0.0343292	0.886735	11	0.101425	0.0353207	0.90476	5	0.0665562	0.45306	0.883155	3	0.0473735	0.232291	0.87149	10	0.0316059	10	0.0670001	0.9375	1.02484	10	0.0300817	0.921978	0.998944	10	0	0.911403	0.978331	11	0	0.78214	0.978331	5	0	0.946418	0.978331	3
mmu-miR-17-5p	10	6.12952	9	5.56272	0.181677	0.675115	10	5.97173	0.710594	0.896399	10	5.67533	0.200818	0.729919	11	5.70462	0.169066	0.744889	5	5.70033	0.290747	0.74268	3	5.43724	0.26336	0.618874	10	4.5622	10	4.38004	0.92165	0.881377	10	4.53602	0.943666	0.982015	10	4.79446	0.186834	1.17467	11	4.43659	0.693136	0.916615	5	4.53943	0.867903	0.984336	3
mmu-miR-186-5p	10	3.84164	9	3.76439	0.958602	0.94786	10	3.75355	0.738646	0.940767	10	3.69107	0.798912	0.900893	11	4.0577	0.674862	1.16155	5	3.84458	0.969738	1.00203	3	3.72248	0.779287	0.920721	10	3.46175	10	3.44029	0.633312	0.985233	10	3.39453	0.898426	0.954471	10	3.15495	0.189039	0.808431	11	3.14359	0.415181	0.802094	5	3.19781	0.243943	0.832811	3
mmu-miR-101b-3p	10	7.1101	9	7.17782	0.873058	1.04806	10	7.58079	0.0318645	1.38577	10	7.09678	0.949036	0.990805	11	7.25155	0.406201	1.10301	5	7.26943	0.542051	1.11676	3	7.28502	0.442248	1.1289	10	5.77504	10	5.54479	0.934039	0.852484	10	5.93901	0.714122	1.12037	10	6.12962	0.104813	1.27861	11	5.7551	0.926846	0.98627	5	5.97725	0.682091	1.15046	3
mmu-miR-10b-3p	10	0	9	0		1	10	0	0.85143	1	10	0		1	11	0	0.964781	1	5	0		1	3	0		1	10	0	10	0		1	10	0		1	10	0		1	11	0		1	5	0		1	3
mmu-miR-129-1-3p	10	8.59394	9	8.34845	0.92529	0.843531	10	8.40568	0.568517	0.877662	10	8.53765	0.991262	0.961732	11	8.35823	0.903609	0.849271	5	8.50089	0.848271	0.937537	3	8.74502	0.394521	1.1104	10	8.71068	10	8.90568	0.798182	1.14472	10	8.95028	0.714122	1.18067	10	8.88213	0.953592	1.12619	11	9.05656	0.461572	1.27093	5	9.05798	0.8361	1.27218	3
mmu-miR-1843b-3p	10	6.01964	9	5.89603	0.850914	0.917891	10	5.71134	0.176239	0.807594	10	6.12762	0.93985	1.07772	11	5.96931	0.645724	0.965715	5	5.92342	0.796415	0.93548	3	6.13518	0.937209	1.08338	10	7.30899	10	7.26826	0.932758	0.972168	10	7.62653	0.788101	1.2462	10	7.30564	0.80964	0.997683	11	7.88612	0.683462	1.49188	5	7.90014	0.635994	1.50646	3
mmu-miR-190b-5p	10	2.00637	9	2.21846	0.732073	1.15836	10	1.78324	0.351596	0.856704	10	1.89051	0.772324	0.922832	11	1.90361	0.98437	0.931249	5	2.02163	0.725609	1.01064	3	2.07251	0.706899	1.04691	10	1.95533	10	1.78057	0.999289	0.885914	10	1.88199	0.930233	0.950435	10	1.70574	0.904095	0.841131	11	1.73553	0.925873	0.858682	5	1.49056	0.678791	0.724587	3
mmu-miR-1912-5p	10	0	9	0		1	10	0		1	10	0		1	11	0		1	5	0		1	3	0		1	10	0	10	0		1	10	0		1	10	0		1	11	0		1	5	0		1	3
mmu-miR-1943-3p	10	0.203302	9	0.206521	0.948469	1.00223	10	0.15666	0.876926	0.968187	10	0.184174	0.914869	0.986829	11	0.227213	0.335626	1.01671	5	0.287892	0.475831	1.06039	3	0.0629112	0.349649	0.907274	10	0.200575	10	0.111276	0.798539	0.93998	10	0.0636462	0.602513	0.909453	10	0.105781	0.690956	0.936406	11	0.0744436	0.344439	0.916285	5	0.116797	0.828395	0.943583	3
mmu-miR-202-3p	10	0.0499759	9	0.189465	0.746163	1.10151	10	0.132953	0.568517	1.0592	10	0.0295609	0.949036	0.985949	11	0	0.999908	0.965952	5	0.130177	0.635911	1.05717	3	0	0.472311	0.965952	10	0.492364	10	0.412099	0.726544	0.945884	10	0.354508	0.707458	0.908869	10	0.552884	0.59383	1.04284	11	0.294501	0.666194	0.871841	5	0.17183	0.681304	0.800774	3
mmu-miR-20a-5p	10	5.74389	9	5.26643	0.0630495	0.718242	10	5.83842	0.938327	1.06771	10	5.26994	0.0923072	0.719989	11	5.4676	0.338631	0.82571	5	5.36511	0.282687	0.769083	3	5.38945	0.516209	0.782171	10	4.27396	10	4.15795	0.854238	0.922738	10	4.40454	0.911714	1.09474	10	4.718	0.115826	1.36041	11	4.31903	0.95731	1.03173	5	4.37085	0.798	1.06946	3
mmu-miR-214-5p	10	0.145007	9	0.0657576	0.954549	0.94655	10	0.0791955	0.568517	0.955408	10	0.168008	0.949036	1.01607	11	0.129537	0.643733	0.989334	5	0.121847	0.50463	0.984075	3	0.0629112	0.595149	0.944684	10	0	10	0.0327037	0.986884	1.02293	10	0.0333755	0.930233	1.0234	10	0	0.935368	1	11	0	0.986353	1	5	0	0.998948	1	3
mmu-miR-223-3p	10	4.30387	9	3.97082	0.703834	0.793858	10	4.27348	0.924079	0.979157	10	4.30891	0.970735	1.0035	11	4.46558	0.719422	1.11861	5	4.35172	0.891833	1.03373	3	4.88171	0.406317	1.49261	10	3.36234	10	3.36748	0.837528	1.00357	10	3.24175	0.914198	0.919807	10	3.26047	0.696522	0.931823	11	3.90414	0.802315	1.45579	5	3.61364	0.740933	1.19028	3
mmu-miR-3070-5p	10	0.117241	9	0.14615	0.999918	1.02024	10	0.234402	0.199582	1.0846	10	0.129647	0.962553	1.00864	11	0.101425	0.944272	0.989097	5	0.197712	0.706657	1.05736	3	0.115403	0.850462	0.998726	10	0.284421	10	0.392205	0.92165	1.07757	10	0.250224	0.930233	0.976575	10	0.4526	0.390307	1.12364	11	0.398054	0.710345	1.08195	5	0.362652	0.96277	1.05572	3
mmu-miR-3073a-3p	10	0	9	0	0.962571	1	10	0	0.841503	1	10	0	0.739245	1	11	0		1	5	0	0.985607	1	3	0	0.936285	1	10	0	10	0	0.951492	1	10	0	0.905495	1	10	0	0.427525	1	11	0	0.995908	1	5	0	0.811039	1	3
mmu-miR-3084-3p	10	2.22822	9	2.28493	0.873058	1.04009	10	2.55034	0.107301	1.25017	10	2.3233	0.696156	1.06812	11	2.34816	0.408193	1.08669	5	2.56492	0.107135	1.26287	3	2.81088	0.0174759	1.49761	10	2.93112	10	3.25078	0.466657	1.24804	10	3.64995	0.134909	1.64585	10	3.32398	0.130083	1.313	11	3.43308	0.366058	1.41614	5	3.59819	0.373153	1.58785	3
mmu-miR-3085-5p	10	0.431292	9	0.453508	0.94211	1.01552	10	0.449259	0.92851	1.01253	10	0.334148	0.814417	0.934882	11	0.448016	0.791112	1.01166	5	0.462274	0.88443	1.02171	3	0.321734	0.929341	0.926872	10	0.352634	10	0.458451	0.670088	1.0761	10	0.410179	0.846653	1.04069	10	0.417638	0.64776	1.04609	11	0.397304	0.75431	1.03145	5	0.616818	0.652482	1.20096	3
mmu-miR-328-3p	10	8.05385	9	7.95121	0.960169	0.931328	10	8.04925	0.823617	0.996817	10	7.77388	0.8888	0.823609	11	8.15548	0.940925	1.07299	5	8.28699	0.875926	1.17539	3	8.1515	0.85977	1.07003	10	8.83602	10	9.16199	0.797812	1.2535	10	9.13545	0.85187	1.23066	10	8.67861	0.85127	0.896633	11	8.93403	0.93669	1.07029	5	9.31209	0.8361	1.39094	3
mmu-miR-329-3p	10	4.05833	9	4.00465	0.98458	0.963479	10	3.55556	0.0318645	0.705754	10	3.76103	0.494756	0.813775	11	3.65915	0.301877	0.75829	5	3.72468	0.715676	0.793528	3	3.93428	0.928932	0.917609	10	5.63528	10	5.44453	0.951492	0.876151	10	5.66542	0.930233	1.02112	10	5.35845	0.478044	0.825404	11	5.54299	0.995908	0.938033	5	5.55799	0.96196	0.94784	3
mmu-miR-329-5p	10	1.49417	9	1.68488	0.873058	1.14133	10	1.53085	0.507755	1.02575	10	1.5055	0.970735	1.00788	11	1.65469	0.591055	1.11769	5	1.4328	0.909792	0.958354	3	1.89486	0.421683	1.32014	10	2.93931	10	3.07288	0.980893	1.09701	10	3.03088	0.999538	1.06553	10	2.97129	0.98049	1.02242	11	2.98761	0.986353	1.03405	5	3.28001	0.243943	1.26638	3
mmu-miR-331-5p	10	1.16033	9	1.07963	0.948469	0.9456	10	1.41917	0.420849	1.19651	10	0.966243	0.538715	0.874125	11	1.12869	0.718164	0.97831	5	1.4328	0.946833	1.20787	3	1.22359	0.936285	1.04483	10	1.0882	10	1.02758	0.972766	0.958852	10	1.1172	0.959114	1.02031	10	1.40603	0.320156	1.24646	11	1.20143	0.959172	1.08165	5	1.28032	0.803102	1.14245	3
mmu-miR-351-3p	10	0.0464896	9	0	0.948469	0.968289	10	0	0.275764	0.968289	10	0	0.957474	0.968289	11	0	0.641111	0.968289	5	0		0.968289	3	0	0.875871	0.968289	10	0.138568	10	0.0709313	0.732943	0.9542	10	0	0.530843	0.908421	10	0.106389	0.842725	0.977942	11	0.0604608	0.623072	0.9473	5	0	0.635994	0.908421	3
mmu-miR-361-3p	10	4.21485	9	4.15528	0.787497	0.959549	10	3.82004	0.107301	0.760586	10	4.19328	0.797346	0.985157	11	4.1994	0.958977	0.989344	5	4.12275	0.706657	0.938155	3	4.13126	0.706899	0.943705	10	4.89885	10	4.53273	0.148665	0.775866	10	4.84987	0.976236	0.966615	10	4.40678	0.130083	0.711003	11	4.655	0.380029	0.844485	5	4.41216	0.45838	0.713661	3
mmu-miR-378a-3p	10	10.4411	9	10.3582	0.950196	0.944204	10	11.0256	0.0107697	1.49961	10	10.3465	0.912111	0.93658	11	10.4804	0.958977	1.02762	5	10.6117	0.842295	1.12556	3	10.3203	0.86356	0.919734	10	9.40728	10	9.34014	0.798539	0.954532	10	9.30942	0.914198	0.934422	10	10.0262	0.13332	1.53572	11	9.29168	0.688406	0.923001	5	9.60809	0.70763	1.14935	3
mmu-miR-411-5p	10	7.41508	9	7.46199	0.850914	1.03305	10	7.49319	0.495548	1.05563	10	7.34185	0.976958	0.950504	11	7.54004	0.709182	1.09048	5	7.55199	0.557732	1.09955	3	7.4024	0.941239	0.99125	10	8.45095	10	8.46224	0.978732	1.00785	10	8.48897	0.974588	1.0267	10	8.6744	0.492171	1.16753	11	8.35868	0.925304	0.938047	5	8.40591	0.863629	0.969265	3
mmu-miR-448-3p	10	0.380667	9	0.421184	0.960169	1.02848	10	0.278912	0.687503	0.931899	10	0.397252	0.960377	1.01156	11	0.43489	0.951508	1.0383	5	0.33011	0.626444	0.965564	3	0.414795	0.972392	1.02394	10	0.191907	10	0.107554	0.9375	0.943207	10	0.303487	0.723996	1.08041	10	0.162006	0.770389	0.979487	11	0.336839	0.606099	1.10568	5	0.131277	0.934846	0.958845	3
mmu-miR-493-5p	10	1.6715	9	1.69842	0.873058	1.01883	10	1.53948	0.63532	0.912554	10	1.50116	0.797346	0.888636	11	1.80017	0.336413	1.09328	5	1.76463	0.893887	1.06668	3	1.94582	0.0188635	1.20943	10	2.58471	10	2.58142	0.798182	0.99772	10	2.52123	0.954527	0.956953	10	2.34717	0.209612	0.848188	11	2.35909	0.556043	0.85523	5	2.4475	0.840709	0.909274	3
mmu-miR-494-3p	10	0.0297937	9	0.0503798	0.960169	1.01437	10	0.0862567	0.823617	1.03991	10	0	0.538715	0.97956	11	0.0620884	0.949228	1.02264	5	0.0456369	0.891838	1.01104	3	0.0473735	0.937209	1.01226	10	0.211781	10	0	0.254527	0.863471	10	0.0658252	0.328641	0.90378	10	0.0517113	0.14007	0.894982	11	0.0760842	0.366058	0.91023	5	0	0.45838	0.863471	3
mmu-miR-503-3p	10	0.276969	9	0.248957	0.920899	0.980771	10	0.410204	0.44102	1.09675	10	0.141952	0.435001	0.910659	11	0.129537	0.316707	0.902856	5	0.19111	0.397664	0.942223	3	0.222254	0.716432	0.962785	10	0.431148	10	0.226307	0.540446	0.867635	10	0.23612	0.762761	0.873556	10	0.379434	0.6106	0.96479	11	0.346837	0.938337	0.943235	5	0.224842	0.45838	0.866754	3
mmu-miR-5125	10	0.1432	9	0.191752	0.850914	1.03423	10	0.123276	0.817025	0.986285	10	0.0557662	0.407558	0.941195	11	0.100251	0.812026	0.970669	5	0.0882794	0.946077	0.962647	3	0.290256	0.626568	1.10731	10	0.0393598	10	0.0631839	0.829064	1.01665	10	0.136987	0.706427	1.07001	10	0.0360692	0.891787	0.997722	11	0.0661643	0.939395	1.01875	5	0.116797	0.635994	1.05514	3
mmu-miR-5129-5p	10	0.82233	9	0.985007	0.873058	1.11936	10	0.671211	0.475026	0.900552	10	0.731658	0.973399	0.939085	11	0.841214	0.812026	1.01318	5	0.995564	0.282687	1.12758	3	0.806939	0.909603	0.989389	10	0.757309	10	1.14204	0.799172	1.30562	10	0.900242	0.797246	1.10415	10	0.584484	0.78589	0.887104	11	0.771819	0.934135	1.01011	5	0.814691	0.702474	1.04058	3
mmu-miR-543-5p	10	4.64898	9	4.51532	0.999918	0.911517	10	4.47543	0.345403	0.886656	10	4.32305	0.159216	0.797782	11	4.55738	0.5063	0.938484	5	4.63022	0.979343	0.987083	3	4.69719	0.936187	1.03398	10	6.16476	10	5.99548	0.80607	0.889288	10	6.07253	0.99324	0.938073	10	5.80463	0.587439	0.779094	11	5.97665	0.556043	0.877756	5	6.03261	0.988716	0.912473	3
mmu-miR-5623-5p	10	0.177789	9	0.113001	0.612723	0.956086	10	0.0730849	0.136756	0.929996	10	0.112194	0.538715	0.955551	11	0.143176	0.949228	0.976293	5	0.0898742	0.290747	0.940882	3	0.115403	0.353718	0.957679	10	0.104677	10	0.107554	0.995531	1.002	10	0.219998	0.691298	1.08322	10	0.159572	0.783858	1.03878	11	0.158267	0.907265	1.03784	5	0.236131	0.745371	1.0954	3
mmu-miR-582-3p	10	0.528261	9	0.664327	0.439138	1.0989	10	0.608651	0.752949	1.0573	10	0.537202	0.88724	1.00622	11	0.750421	0.173964	1.16648	5	0.720865	0.640822	1.14282	3	0.736578	0.653253	1.15534	10	1.02888	10	0.83019	0.696529	0.871343	10	1.00977	0.949386	0.986843	10	0.894757	0.816937	0.911224	11	0.914207	0.623072	0.923593	5	0.561998	0.414431	0.723527	3
mmu-miR-6240	10	0.278909	9	1.13137	0.73756	1.80558	10	0.447882	0.924079	1.12426	10	0.368141	0.921562	1.0638	11	0.504775	0.961893	1.16948	5	0.639822	0.754445	1.28424	3	0.369015	0.973138	1.06445	10	3.46949	10	3.51818	0.892164	1.03433	10	3.64927	0.954667	1.13271	10	2.9784	0.921824	0.711491	11	1.50607	0.279908	0.25642	5	2.38301	0.863397	0.470909	3
mmu-miR-6900-3p	10	0.176732	9	0.206521	0.850914	1.02086	10	0.121094	0.498944	0.962169	10	0.195061	0.88724	1.01279	11	0.182985	0.944272	1.00434	5	0.19111	0.766346	1.01002	3	0.263385	0.969279	1.0619	10	0.142	10	0.179015	0.986884	1.02599	10	0.34453	0.5842	1.15071	10	0.143487	0.828862	1.00103	11	0.329747	0.744751	1.13898	5	0.275974	0.535555	1.09731	3
mmu-miR-6909-5p	10	0	9	0		1	10	0	0.876926	1	10	0		1	11	0	0.719422	1	5	0	0.773644	1	3	0	0.850462	1	10	0	10	0	0.951492	1	10	0.0281452	0.976236	1.0197	10	0	0.827058	1	11	0	0.944706	1	5	0.0628244	0.756887	1.04451	3
mmu-miR-6931-3p	10	0.0465446	9	0.0533471	0.920899	1.00473	10	0.0776312	0.755478	1.02178	10	0.116716	0.824821	1.04984	11	0.05313	0.958977	1.00458	5	0.130473	0.518293	1.0599	3	0.115403	0.735719	1.04889	10	0.0522465	10	0.121297	0.9375	1.04903	10	0.0678558	0.965481	1.01088	10	0.141296	0.476141	1.06367	11	0.148879	0.556043	1.06927	5	0.123027	0.82747	1.05028	3
mmu-miR-6962-5p	10	0	9	0	0.98458	1	10	0	0.767414	1	10	0	0.957474	1	11	0	0.802454	1	5	0	0.657391	1	3	0		1	10	0.0658331	10	0.0501182	0.9572	0.989166	10	0	0.714122	0.955393	10	0	0.472865	0.955393	11	0	0.821803	0.955393	5	0	0.770745	0.955393	3
mmu-miR-702-3p	10	2.11961	9	2.1127	0.875281	0.995218	10	2.34803	0.34123	1.17155	10	2.17398	0.991262	1.03841	11	2.03944	0.766268	0.945943	5	2.17061	0.715676	1.03598	3	2.46987	0.726332	1.27479	10	3.07143	10	3.5504	0.0898569	1.39376	10	3.21411	0.914198	1.10396	10	3.62483	0.150906	1.46754	11	3.16968	0.688406	1.07048	5	3.77958	0.191453	1.63371	3
mmu-miR-7049-5p	10	0.185355	9	0.113001	0.999918	0.951085	10	0.318417	0.174753	1.09662	10	0.0919119	0.840957	0.937283	11	0.182985	0.999908	0.998358	5	0.234199	0.982872	1.03444	3	0.169817	0.779287	0.989288	10	0.115785	10	0.287982	0.859314	1.12677	10	0.221321	0.946518	1.07589	10	0.397678	0.176721	1.21579	11	0.21718	0.942803	1.07281	5	0.274569	0.749869	1.11635	3
mmu-miR-7058-5p	10	0	9	0	0.768587	1	10	0.0340889	0.409647	1.02391	10	0	0.625321	1	11	0	0.581704	1	5	0	0.796415	1	3	0	0.876083	1	10	0	10	0	0.859314	1	10	0	0.75643	1	10	0.0366768	0.737221	1.02575	11	0	0.902859	1	5	0	0.694354	1	3
mmu-miR-7065-5p	10	0.0910747	9	0.0533471	0.948469	0.974188	10	0.0629631	0.836781	0.980703	10	0.0473386	0.995925	0.970139	11	0	0.568855	0.938823	5	0	0.5901	0.938823	3	0.0473735	0.862486	0.970163	10	0	10	0.0761819	0.717167	1.05422	10	0.0794295	0.714122	1.0566	10	0.0723772	0.752004	1.05145	11	0	0.995908	1	5	0.116797	0.683638	1.08432	3
mmu-miR-7069-3p	10	0.343732	9	0.244501	0.980853	0.933531	10	0.33321	0.901879	0.992734	10	0.225971	0.993228	0.921617	11	0.238664	0.996883	0.929761	5	0.250118	0.493353	0.937173	3	0.451225	0.851845	1.07735	10	0.329335	10	0.609955	0.928943	1.21472	10	0.686353	0.837875	1.28078	10	0.390184	0.97416	1.04308	11	0.674174	0.689782	1.27001	5	0.775109	0.694354	1.36204	3
mmu-miR-7117-5p	10	0.0238481	9	0.0533471	0.794997	1.02066	10	0.0187813	0.763471	0.996494	10	0	0.975304	0.983606	11	0.0479675	0.896307	1.01686	5	0.0665562	0.893887	1.03005	3	0	0.974075	0.983606	10	0.123723	10	0.0346953	0.625551	0.940156	10	0.078463	0.714918	0.969115	10	0.0708759	0.962225	0.964032	11	0.0763591	0.75431	0.967703	5	0.0736942	0.893168	0.965917	3
mmu-miR-7224-3p	10	2.10671	9	2.31187	0.920899	1.15281	10	1.86182	0.634601	0.84388	10	2.03093	0.900596	0.948829	11	2.17593	0.919976	1.04915	5	2.20577	0.875926	1.07107	3	2.07353	0.973138	0.977261	10	2.47849	10	2.56776	0.92165	1.06383	10	2.54467	0.974588	1.04694	10	2.47961	0.366614	1.00078	11	2.63148	0.802315	1.11187	5	2.36184	0.843748	0.922323	3
mmu-miR-877-5p	10	4.34416	9	4.10675	0.944782	0.848265	10	4.64188	0.0392548	1.2292	10	3.88732	0.974352	0.728581	11	4.11512	0.319236	0.853199	5	4.18475	0.88443	0.895387	3	3.90999	0.487109	0.740117	10	4.64104	10	4.87145	0.820988	1.17316	10	4.71255	0.797246	1.05081	10	5.65252	0.0758692	2.01597	11	4.64982	0.833304	1.0061	5	4.63842	0.855206	0.998184	3
mmu-miR-99a-3p	10	3.72781	9	3.4069	0.0630495	0.800568	10	3.61298	0.370868	0.923494	10	3.44309	0.301484	0.820902	11	3.6076	0.388234	0.920053	5	3.4555	0.246916	0.827993	3	3.70424	0.937209	0.983798	10	4.78877	10	4.7709	0.9375	0.987686	10	5.15335	0.5842	1.2875	10	4.67085	0.84908	0.921515	11	4.68285	0.944706	0.929211	5	4.8219	0.863397	1.02323	3
mmu-miR-101a-3p	10	6.87378	9	7.15449	0.768903	1.21479	10	7.05041	0.456819	1.13024	10	7.13405	0.538715	1.1977	11	7.30829	0.0834795	1.35145	5	7.17428	0.22258	1.23157	3	7.22585	0.79737	1.27639	10	6.21449	10	6.00204	0.544964	0.863066	10	6.31918	0.949937	1.07526	10	6.12523	0.931046	0.940001	11	6.32399	0.773849	1.07885	5	6.34529	0.952742	1.0949	3
mmu-miR-12193-3p	10	0.0774498	9	0.0566572	0.960169	0.985691	10	0.206968	0.123101	1.09393	10	0.0964339	0.949036	1.01325	11	0.143176	0.598676	1.04661	5	0.0456369	0.596759	0.97819	3	0.18082	0.779287	1.07428	10	0.175014	10	0.210082	0.95239	1.02461	10	0.177022	0.954527	1.00139	10	0.284566	0.559251	1.07889	11	0.0813027	0.761075	0.937109	5	0.131277	0.920239	0.970139	3
mmu-miR-122-5p	10	1.91211	9	1.99463	0.960169	1.05887	10	1.88467	0.860365	0.981158	10	1.73323	0.758881	0.883387	11	2.034	0.70004	1.08816	5	2.08111	0.582934	1.12427	3	1.84951	0.929341	0.957537	10	3.11792	10	3.06803	0.997126	0.966006	10	2.96233	0.863997	0.897762	10	2.8115	0.481737	0.808643	11	3.11501	0.995908	0.997986	5	3.13751	0.920239	1.01367	3
mmu-miR-127-3p	10	11.0234	9	10.9014	0.918835	0.91892	10	11.1903	0.44102	1.12266	10	10.7014	0.341359	0.799967	11	11.1124	0.679104	1.06362	5	11.1145	0.977701	1.0652	3	10.7928	0.496584	0.85227	10	11.8163	10	11.5912	0.531777	0.855561	10	11.6979	0.723996	0.921223	10	12.0182	0.444919	1.15023	11	11.4468	0.146093	0.774036	5	11.8759	0.840898	1.04216	3
mmu-miR-127-5p	10	3.71548	9	3.62389	0.916041	0.938483	10	3.7326	0.974284	1.01193	10	3.81979	0.970735	1.07498	11	3.76892	0.919727	1.03773	5	3.69925	0.607709	0.988813	3	3.85405	0.706899	1.10081	10	4.79091	10	4.68938	0.951492	0.932044	10	4.73154	0.994768	0.959679	10	4.43798	0.78589	0.78299	11	4.68968	0.993764	0.93224	5	4.73536	0.821736	0.962226	3
mmu-miR-129-5p	10	10.4078	9	10.5338	0.960169	1.09124	10	10.8971	0.0497228	1.40375	10	10.051	0.365243	0.780881	11	10.6115	0.312596	1.15166	5	10.6559	0.890378	1.1876	3	10.5256	0.86356	1.08505	10	11.0062	10	10.8365	0.784698	0.888983	10	10.6779	0.599865	0.796483	10	10.9886	0.953592	0.987833	11	10.991	0.761075	0.989484	5	10.8379	0.857825	0.889866	3
mmu-miR-135a-5p	10	8.13966	9	7.83624	0.794997	0.810329	10	7.58394	0.0427179	0.680319	10	7.61856	0.395123	0.696841	11	8.03045	0.831813	0.927096	5	7.46848	0.377421	0.627992	3	7.75002	0.648907	0.763321	10	7.92388	10	7.66758	0.448289	0.837236	10	7.88	0.986298	0.970044	10	7.74268	0.437632	0.881968	11	7.87986	0.925873	0.969951	5	7.78558	0.938271	0.90859	3
mmu-miR-138-1-3p	10	3.99222	9	3.91602	0.994886	0.948553	10	4.63726	0.0455674	1.56378	10	4.03332	0.949036	1.0289	11	3.95934	0.994777	0.977467	5	4.09516	0.825298	1.07395	3	3.88485	0.898008	0.928276	10	4.51096	10	4.39057	0.980893	0.919938	10	4.46111	0.848667	0.966035	10	5.74504	0.147788	2.35231	11	4.5596	0.926171	1.03429	5	4.37922	0.941167	0.912731	3
mmu-miR-191-5p	10	13.2643	9	13.0311	0.746163	0.850725	10	12.8978	0.104588	0.775667	10	12.8867	0.0837546	0.769689	11	12.9604	0.0521831	0.810033	5	12.9615	0.149806	0.810682	3	13.0579	0.347735	0.866689	10	13.0856	10	12.6668	0.413017	0.748001	10	13.2807	0.634637	1.14475	10	13.0635	0.738387	0.984754	11	13.1408	0.986832	1.03894	5	12.885	0.427748	0.870154	3
mmu-miR-1933-5p	10	0.0447928	9	0.0503798	0.787497	1.00388	10	0.0566154	0.405345	1.00823	10	0	0.880685	0.969429	11	0	0.959189	0.969429	5	0.0610314	0.646402	1.01132	3	0	0.739585	0.969429	10	0	10	0	0.834036	1	10	0	0.723996	1	10	0	0.521998	1	11	0	0.693136	1	5	0	0.730873	1	3
mmu-miR-1946a	10	0	9	0	0.920899	1	10	0.06285	0.261225	1.04453	10	0	0.973399	1	11	0	0.970808	1	5	0.0417695	0.669368	1.02938	3	0	0.902744	1	10	0.0264733	10	0.0382276	0.951492	1.00818	10	0.037774	0.954667	1.00786	10	0.0807441	0.966546	1.03833	11	0.0776304	0.991853	1.0361	5	0.0628244	0.979513	1.02552	3
mmu-miR-19b-3p	10	1.88718	9	1.50933	0.43402	0.769583	10	1.42443	0.00869142	0.725604	10	1.50092	0.315323	0.765108	11	1.60375	0.187823	0.821633	5	1.43661	0.11851	0.731755	3	1.36864	0.479106	0.698078	10	1.21925	10	1.04079	0.656996	0.883648	10	1.11462	0.952069	0.93004	10	0.94338	0.221843	0.825951	11	1.13183	0.97496	0.941203	5	0.965414	0.828922	0.838663	3
mmu-miR-203-3p	10	3.85302	9	3.75218	0.948469	0.932489	10	4.01396	0.861252	1.11802	10	3.79198	0.951951	0.958569	11	4.06077	0.709182	1.15488	5	4.02238	0.562171	1.12455	3	4.02286	0.626158	1.12493	10	2.47719	10	2.74788	0.606559	1.20638	10	2.79665	0.487481	1.24786	10	2.88254	0.148044	1.3244	11	2.80403	0.277977	1.25426	5	3.03599	0.221048	1.47304	3
mmu-miR-219a-1-3p	10	0.812167	9	0.915371	0.898734	1.07416	10	0.967005	0.237519	1.1133	10	0.835288	0.650195	1.01616	11	0.844718	0.964781	1.02282	5	0.824832	0.590925	1.00882	3	0.585663	0.706899	0.854704	10	0.811977	10	0.589274	0.321889	0.856959	10	0.836271	0.930233	1.01698	10	0.57505	0.114536	0.848551	11	0.609728	0.380029	0.869195	5	0.590671	0.243943	0.857789	3
mmu-miR-219a-5p	10	0.981405	9	1.05835	0.589094	1.05478	10	0.861796	0.867993	0.920437	10	1.19317	0.538715	1.1581	11	1.24442	0.0589897	1.19999	5	1.23345	0.492742	1.19089	3	1.19697	0.236506	1.16116	10	1.93702	10	1.97689	0.999289	1.02802	10	2.46017	0.673478	1.43709	10	2.243	0.613685	1.23625	11	2.31626	0.662152	1.30066	5	2.16256	0.863397	1.16921	3
mmu-miR-21a-3p	10	0.405236	9	0.320499	0.794997	0.942957	10	0.430691	0.911019	1.0178	10	0.259204	0.553454	0.903733	11	0.358202	0.585908	0.967924	5	0.254391	0.174424	0.900723	3	0.378997	0.863247	0.981977	10	0.470511	10	0.394267	0.606559	0.948524	10	0.311521	0.606684	0.895652	10	0.351453	0.785787	0.920789	11	0.433652	0.986832	0.974775	5	0.362652	0.920239	0.927964	3
mmu-miR-25-5p	10	0.111551	9	0.206521	0.873058	1.06804	10	0.153657	0.840475	1.02962	10	0.259031	0.455128	1.10763	11	0.201701	0.335626	1.06448	5	0.269786	0.308675	1.11592	3	0.23669	0.546739	1.09061	10	0.227689	10	0.219321	0.951492	0.994217	10	0.360541	0.602513	1.09646	10	0.173937	0.990311	0.963428	11	0.285882	0.683462	1.04116	5	0.450862	0.566521	1.1673	3
mmu-miR-28a-3p	10	3.60072	9	3.54484	0.787497	0.962011	10	3.37275	0.122313	0.853838	10	3.5088	0.826276	0.938277	11	3.56598	0.733901	0.976209	5	3.25077	0.514696	0.78461	3	3.59406	0.925457	0.995394	10	3.31627	10	3.24429	0.93506	0.951333	10	3.17291	0.921978	0.905406	10	3.06084	0.237932	0.837737	11	3.15755	0.674088	0.895817	5	3.25437	0.730873	0.958001	3
mmu-miR-293-3p	10	0	9	0		1	10	0	0.933506	1	10	0		1	11	0	0.799708	1	5	0	0.640822	1	3	0		1	10	0	10	0		1	10	0		1	10	0	0.845609	1	11	0	0.843671	1	5	0		1	3
mmu-miR-300-5p	10	3.81753	9	3.85132	0.948469	1.02369	10	3.69475	0.279739	0.918413	10	3.70714	0.83237	0.926334	11	3.80248	0.964781	0.98962	5	3.81562	0.774281	0.998677	3	3.6236	0.928627	0.87422	10	5.15804	10	5.23609	0.986884	1.05559	10	5.24195	0.976236	1.05988	10	5.07172	0.821502	0.941922	11	5.16357	0.925873	1.00384	5	5.11985	0.929514	0.973875	3
mmu-miR-3072-3p	10	2.08133	9	2.17103	0.872324	1.06415	10	2.21401	0.818085	1.09633	10	2.07494	0.914869	0.995585	11	2.11725	0.944272	1.02521	5	2.12779	0.958993	1.03273	3	2.13913	0.934108	1.04088	10	3.10899	10	3.39037	0.891593	1.21536	10	3.31686	0.921978	1.15498	10	3.28794	0.850727	1.13206	11	3.51638	0.75431	1.32628	5	3.58565	0.530132	1.39151	3
mmu-miR-3080-5p	10	0.281751	9	0.421184	0.439138	1.10147	10	0.229355	0.917046	0.964333	10	0.306079	0.962553	1.01701	11	0.286739	0.729264	1.00346	5	0.269786	0.600668	0.991741	3	0.321734	0.706899	1.0281	10	0.103771	10	0.0729229	0.92165	0.978845	10	0.0629974	0.788101	0.972134	10	0.143943	0.965425	1.02824	11	0.0776304	0.925809	0.982044	5	0.0736942	0.832635	0.979369	3
mmu-miR-3086-3p	10	0.812986	9	0.744344	0.999918	0.953535	10	0.993524	0.347616	1.13331	10	0.698659	0.973399	0.923813	11	0.769407	0.788319	0.970245	5	0.830096	0.931341	1.01193	3	0.776646	0.973138	0.975125	10	0.839571	10	0.817506	0.9375	0.984822	10	0.72793	0.930233	0.925535	10	1.13643	0.176825	1.22846	11	0.67617	0.871642	0.892918	5	0.848184	0.884336	1.00599	3
mmu-miR-3103-3p	10	0.100549	9	0.154465	0.980853	1.03808	10	0.106308	0.970528	1.004	10	0.0262053	0.801212	0.949774	11	0.113481	0.961212	1.009	5	0.175855	0.825298	1.05358	3	0.115403	0.909603	1.01035	10	0.170662	10	0.200136	0.924485	1.02064	10	0.139304	0.946518	0.978499	10	0.143943	0.962225	0.98165	11	0.0763591	0.710345	0.936725	5	0.0628244	0.888394	0.927978	3
mmu-miR-3105-5p	10	0.540333	9	0.420709	0.787497	0.920428	10	0.638398	0.993735	1.07034	10	0.507484	0.720957	0.977488	11	0.525828	0.763821	0.989996	5	0.584371	0.81751	1.031	3	0.459167	0.532192	0.945294	10	0	10	0		1	10	0		1	10	0	0.530307	1	11	0	0.688406	1	5	0		1	3
mmu-miR-346-3p	10	0.111944	9	0.111173	0.787497	0.999466	10	0.090936	0.836781	0.985544	10	0.0804112	0.880685	0.97838	11	0.0797802	0.981558	0.977952	5	0.0456369	0.68773	0.955079	3	0.115403	0.937209	1.0024	10	0.0753596	10	0.160752	0.656996	1.06098	10	0.26539	0.204241	1.14079	10	0.156581	0.588748	1.05791	11	0.233058	0.624802	1.11551	5	0.131277	0.756887	1.03952	3
mmu-miR-3544-3p	10	0	9	0	0.999918	1	10	0	0.911149	1	10	0		1	11	0		1	5	0		1	3	0		1	10	0	10	0		1	10	0		1	10	0		1	11	0		1	5	0		1	3
mmu-miR-378b	10	3.19181	9	2.93459	0.553288	0.836701	10	3.51087	0.0282651	1.24752	10	3.09849	0.964393	0.937365	11	3.15997	0.958977	0.978176	5	3.11254	0.767331	0.946534	3	3.05081	0.953595	0.906891	10	2.31205	10	2.31374	0.968432	1.00117	10	2.31012	0.885486	0.998662	10	2.73512	0.186834	1.34078	11	2.23581	0.75431	0.948525	5	2.48849	0.926576	1.13009	3
mmu-miR-378c	10	6.78742	9	6.53229	0.553288	0.837914	10	7.13374	0.00871191	1.27131	10	6.73774	0.96256	0.966157	11	6.78273	0.997952	0.996755	5	6.7203	0.875378	0.954546	3	6.67617	0.965992	0.92579	10	5.73498	10	5.74022	0.816556	1.00364	10	5.54654	0.807328	0.877559	10	5.9998	0.225069	1.20149	11	5.56006	0.789426	0.88582	5	5.8672	0.684209	1.09598	3
mmu-miR-425-5p	10	5.17995	9	5.02453	0.776094	0.897872	10	4.88225	0.0843356	0.81355	10	4.90205	0.200818	0.824793	11	5.17422	0.584508	0.996035	5	5.0542	0.717977	0.916529	3	4.87148	0.341058	0.8075	10	4.9996	10	4.88554	0.483617	0.923984	10	5.30372	0.921978	1.23467	10	5.02271	0.853482	1.01615	11	5.09406	0.953138	1.06766	5	4.93843	0.863397	0.958482	3
mmu-miR-485-3p	10	3.1727	9	3.32462	0.794997	1.11105	10	2.87269	0.0765611	0.81225	10	3.04535	0.551904	0.915513	11	3.16441	0.997755	0.994273	5	3.20558	0.813607	1.02305	3	3.18774	0.91532	1.01048	10	3.53435	10	3.75853	0.705339	1.16811	10	3.49866	0.968558	0.975564	10	3.32404	0.715019	0.864353	11	3.56415	0.925873	1.02087	5	3.75201	0.739338	1.16285	3
mmu-miR-486a-5p	10	1.02012	9	0.983828	0.994886	0.97516	10	1.2032	0.223447	1.1353	10	0.950532	0.980183	0.952913	11	0.869901	0.733901	0.901116	5	0.925911	0.881104	0.936788	3	1.09423	0.875871	1.05271	10	0.406707	10	0.766679	0.413017	1.2834	10	0.536725	0.930233	1.09431	10	0.908262	0.150906	1.41574	11	0.491309	0.986353	1.0604	5	0.65221	0.682091	1.18551	3
mmu-miR-486b-5p	10	0.997533	9	0.94365	0.98458	0.96334	10	1.15988	0.297192	1.11911	10	0.950532	0.999209	0.967946	11	0.869901	0.7648	0.915332	5	0.889001	0.893887	0.927531	3	1.07149	0.86356	1.0526	10	0.406707	10	0.766679	0.360748	1.2834	10	0.536725	0.930233	1.09431	10	0.876339	0.160244	1.38476	11	0.491309	0.986832	1.0604	5	0.65221	0.662701	1.18551	3
mmu-miR-490-5p	10	7.4197	9	7.51711	0.960169	1.06985	10	7.7251	0.0581787	1.23576	10	7.48447	0.991262	1.04592	11	7.44825	0.812026	1.01999	5	7.52279	0.800009	1.07407	3	7.48429	0.765811	1.04579	10	5.42839	10	5.77041	0.540446	1.26753	10	5.91146	0.263013	1.39771	10	6.27883	0.0296222	1.80305	11	5.7499	0.569834	1.24964	5	6.1626	0.29975	1.66348	3
mmu-miR-496a-3p	10	3.18319	9	3.20618	0.980853	1.01606	10	3.11256	0.452745	0.952222	10	2.96745	0.513295	0.861104	11	3.19443	0.993588	1.00783	5	3.37854	0.635783	1.145	3	3.59902	0.263166	1.33407	10	3.86476	10	3.75696	0.859314	0.927999	10	3.8354	0.976236	0.979852	10	3.7583	0.365758	0.928866	11	3.649	0.670915	0.861093	5	3.82523	0.988716	0.972972	3
mmu-miR-501-3p	10	6.13457	9	5.89217	0.802051	0.845339	10	6.31088	0.167925	1.12999	10	5.85799	0.964393	0.825548	11	5.77316	0.173964	0.778404	5	6.06314	0.881719	0.9517	3	5.85371	0.527716	0.823104	10	5.83789	10	5.7489	0.951492	0.940184	10	5.98864	0.820093	1.11015	10	6.6582	0.104813	1.7658	11	5.86199	0.925873	1.01685	5	6.08365	0.810045	1.18572	3
mmu-miR-501-5p	10	3.53555	9	3.38578	0.534241	0.901396	10	3.65595	0.783257	1.08703	10	3.36098	0.739245	0.886035	11	3.54671	0.961308	1.00777	5	3.53226	0.946833	0.997721	3	3.6649	0.706899	1.0938	10	3.38113	10	3.40322	0.802655	1.01543	10	3.43055	0.976236	1.03485	10	3.46525	0.99662	1.06004	11	3.52169	0.906039	1.10233	5	3.34928	0.934881	0.978163	3
mmu-miR-504-5p	10	0.0460543	9	0.0990596	0.948469	1.03742	10	0.0532432	0.710594	1.005	10	0.0301643	0.970735	0.989046	11	0.104373	0.944272	1.04125	5	0.0665562	0.92721	1.01431	3	0.18082	0.832878	1.09791	10	0.115785	10	0.107554	0.941683	0.994311	10	0.10735	0.99324	0.99417	10	0	0.308427	0.92288	11	0	0.671346	0.92288	5	0.236382	0.796387	1.08718	3
mmu-miR-5129-3p	10	0.769082	9	0.94409	0.571101	1.12897	10	0.80469	0.756534	1.02499	10	0.886571	0.856256	1.08485	11	0.993615	0.342836	1.1684	5	0.995564	0.320613	1.16998	3	1.09423	0.459652	1.25279	10	0.481743	10	0.606115	0.80607	1.09003	10	0.676846	0.619775	1.14481	10	0.452266	0.634549	0.979775	11	0.647026	0.761075	1.12139	5	0.779687	0.469186	1.22939	3
mmu-miR-532-3p	10	2.94306	9	2.72671	0.960169	0.860742	10	3.4365	0.123101	1.4078	10	2.73104	0.894746	0.863329	11	2.79425	0.343233	0.901992	5	2.82635	0.893887	0.922292	3	2.74595	0.825191	0.872296	10	3.13334	10	3.26216	0.775296	1.0934	10	3.27247	0.807328	1.10124	10	4.27877	0.167156	2.21211	11	3.29906	0.556043	1.12173	5	3.83912	0.45838	1.63102	3
mmu-miR-5616-5p	10	0.1352	9	0.0795635	0.950229	0.96217	10	0.270048	0.442642	1.09798	10	0.0919119	0.522861	0.970441	11	0.0662218	0.444619	0.953313	5	0.0823636	0.963838	0.964039	3	0.123193	0.665241	0.991712	10	0	10	0	0.93092	1	10	0	0.723996	1	10	0.0360692	0.575894	1.02532	11	0	0.662152	1	5	0	0.946418	1	3
mmu-miR-6395	10	0.494594	9	0.552224	0.787497	1.04075	10	0.556634	0.549081	1.04394	10	0.321202	0.650195	0.886756	11	0.60092	0.368293	1.07648	5	0.470578	0.960774	0.983491	3	0.618105	0.248268	1.08938	10	0.524609	10	0.480745	0.971924	0.970053	10	0.659382	0.706427	1.09792	10	0.551338	0.785787	1.0187	11	0.62621	0.556043	1.07296	5	0.703895	0.69487	1.13232	3
mmu-miR-653-5p	10	0	9	0		1	10	0		1	10	0		1	11	0		1	5	0		1	3	0		1	10	0	10	0		1	10	0		1	10	0		1	11	0		1	5	0		1	3
mmu-miR-667-3p	10	5.56892	9	5.52841	0.999918	0.972316	10	5.89022	0.0849905	1.24946	10	5.41004	0.973399	0.895723	11	5.45565	0.84272	0.924491	5	5.19374	0.683798	0.771013	3	5.39551	0.93441	0.886748	10	7.5772	10	7.61839	0.936553	1.02896	10	7.67207	0.891981	1.06797	10	8.48381	0.100642	1.87464	11	7.78934	0.662152	1.15841	5	7.91054	0.848872	1.25993	3
mmu-miR-676-3p	10	7.81693	9	7.70493	0.962571	0.925304	10	7.60494	0.109007	0.863349	10	7.48548	0.173884	0.794741	11	7.57255	0.565372	0.844182	5	7.60315	0.607709	0.862274	3	7.34757	0.904429	0.722284	10	7.39228	10	6.88798	0.662492	0.705001	10	6.931	0.723996	0.726341	10	6.82167	0.429503	0.673331	11	7.08047	0.761075	0.805629	5	6.76349	0.45838	0.646721	3
mmu-miR-6769b-3p	10	1.38554	9	1.39479	0.98458	1.00644	10	1.82943	0.184577	1.36027	10	1.36004	0.991262	0.982482	11	1.18616	0.591055	0.870924	5	0.973913	0.503232	0.751777	3	1.82373	0.936187	1.35491	10	1.51138	10	1.94869	0.732943	1.35408	10	2.0892	0.696381	1.49259	10	2.32469	0.230082	1.75723	11	2.30463	0.366058	1.73297	5	2.28635	0.689786	1.71115	3
mmu-miR-6930-5p	10	0	9	0.0503798	0.794997	1.03554	10	0	0.525569	1	10	0	0.914869	1	11	0.0664463	0.268103	1.04713	5	0	0.977701	1	3	0	0.973138	1	10	0.209058	10	0	0.540446	0.865102	10	0.0333755	0.788101	0.885348	10	0.136031	0.935368	0.950641	11	0.098611	0.827424	0.926301	5	0.116797	0.925841	0.938051	3
mmu-miR-6952-5p	10	0.430586	9	0.352786	0.918835	0.947501	10	0.499187	0.669832	1.0487	10	0.445289	0.951951	1.01024	11	0.557132	0.676135	1.09168	5	0.39562	0.969257	0.976054	3	0.341905	0.953595	0.940382	10	0.647828	10	0.83585	0.999289	1.1392	10	0.666648	0.989813	1.01313	10	0.736655	0.820468	1.06351	11	0.638198	0.890975	0.993347	5	0.507539	0.76611	0.907337	3
mmu-miR-6953-3p	10	0.56164	9	0.574985	0.992615	1.00929	10	0.726608	0.568517	1.12114	10	0.583709	0.991262	1.01541	11	0.559161	0.860216	0.998283	5	0.557914	0.977701	0.997421	3	0.575589	0.936187	1.00972	10	0.966787	10	1.048	0.854238	1.05791	10	0.911523	0.99324	0.962419	10	1.12745	0.587439	1.1178	11	1.01947	0.728138	1.03719	5	1.27755	0.644618	1.24037	3
mmu-miR-6991-3p	10	0.264523	9	0.159094	0.787497	0.929529	10	0.188126	0.557541	0.948424	10	0.1154	0.159216	0.901799	11	0.238664	0.753039	0.982236	5	0.130177	0.318483	0.911083	3	0.222254	0.79752	0.971127	10	0.434534	10	0.451303	0.932758	1.01169	10	0.439169	0.99324	1.00322	10	0.458219	0.763435	1.01655	11	0.413269	0.925873	0.985369	5	0.531156	0.841227	1.06927	3
mmu-miR-6994-3p	10	0	9	0.0861872	0.794997	1.06156	10	0.0263922	0.920804	1.01846	10	0.0517661	0.983139	1.03653	11	0.05313	0.897903	1.03751	5	0.130177	0.308675	1.09443	3	0	0.934108	1	10	0	10	0.0866381	0.30796	1.06189	10	0.037774	0.619775	1.02653	10	0	0.568105	1	11	0.0763591	0.259925	1.05435	5	0.131277	0.243943	1.09526	3
mmu-miR-6995-3p	10	0	9	0.0437371	0.98458	1.03078	10	0.0768032	0.795684	1.05468	10	0	0.949418	1	11	0.100251	0.767335	1.07196	5	0.0448148	0.983693	1.03155	3	0	0.739585	1	10	0.105329	10	0.0729229	0.859314	0.977788	10	0.078463	0.938359	0.98155	10	0.0587961	0.857197	0.96826	11	0.0776304	0.999451	0.980984	5	0.0736942	0.863629	0.978311	3
mmu-miR-6999-3p	10	0	9	0		1	10	0	0.980881	1	10	0		1	11	0	0.860216	1	5	0		1	3	0		1	10	0	10	0	0.995619	1	10	0.0247048	0.723996	1.01727	10	0	0.918812	1	11	0	0.706875	1	5	0	0.938271	1	3
mmu-miR-7001-5p	10	0	9	0.0437371	0.94211	1.03078	10	0	0.777564	1	10	0	0.951951	1	11	0	0.908182	1	5	0	0.977344	1	3	0	0.902744	1	10	0	10	0	0.939015	1	10	0	0.954527	1	10	0	0.80964	1	11	0	0.852155	1	5	0	0.825768	1	3
mmu-miR-7029-3p	10	0.0194719	9	0.0795635	0.787497	1.04253	10	0.0566154	0.727421	1.02608	10	0.0255608	0.949036	1.00423	11	0	0.944272	0.986594	5	0	0.775909	0.986594	3	0.123193	0.79737	1.07454	10	0.0264733	10	0.0747475	0.719308	1.03403	10	0.0587878	0.723996	1.02265	10	0.0877805	0.342496	1.04341	11	0.0639061	0.778786	1.02629	5	0	0.818187	0.981817	3
mmu-miR-7041-3p	10	0.0462571	9	0	0.962857	0.968446	10	0.0277412	0.974284	0.987248	10	0.041665	0.991262	0.996822	11	0.050996	0.903609	1.00329	5	0	0.571571	0.968446	3	0.0473735	0.820634	1.00077	10	0	10	0		1	10	0		1	10	0		1	11	0		1	5	0		1	3
mmu-miR-7043-3p	10	0.13041	9	0.15351	0.850914	1.01614	10	0.0798003	0.894527	0.965528	10	0.125227	0.856256	0.996414	11	0.0733634	0.958977	0.96123	5	0.0665562	0.902148	0.956705	3	0.0473735	0.459652	0.944069	10	0	10	0	0.980716	1	10	0	0.75521	1	10	0		1	11	0	0.75431	1	5	0	0.960952	1	3
mmu-miR-7047-5p	10	0.0983817	9	0.127424	0.920899	1.02033	10	0.157943	0.167448	1.04215	10	0.159395	0.83919	1.0432	11	0.155379	0.41888	1.0403	5	0.171467	0.503232	1.05196	3	0.0588549	0.487109	0.972974	10	0.358041	10	0.263943	0.606559	0.936858	10	0.21184	0.466478	0.903627	10	0.119085	0.130083	0.847358	11	0.151296	0.344439	0.86649	5	0.325356	0.946418	0.977599	3
mmu-miR-7055-3p	10	0	9	0	0.94211	1	10	0.026851	0.223447	1.01879	10	0	0.951951	1	11	0	0.812074	1	5	0	0.982872	1	3	0	0.86356	1	10	0.196708	10	0.230118	0.986392	1.02343	10	0.243537	0.99324	1.03299	10	0.141178	0.981908	0.962241	11	0.148356	0.688406	0.967041	5	0.143806	0.653901	0.963996	3
mmu-miR-7080-3p	10	3.46078	9	3.63096	0.43402	1.1252	10	3.42934	0.707836	0.978442	10	3.43564	0.912111	0.982727	11	3.47865	0.914531	1.01247	5	3.57159	0.875926	1.07983	3	3.85293	0.674584	1.31234	10	2.78042	10	2.97916	0.606559	1.1477	10	3.15605	0.629598	1.29741	10	2.75748	0.891787	0.984224	11	3.13591	0.670915	1.27942	5	3.32059	0.523103	1.45415	3
mmu-miR-98-5p	10	10.0363	9	9.89456	0.873058	0.906449	10	9.69253	0.0364526	0.788	10	9.87678	0.609295	0.895347	11	9.93217	0.682589	0.930389	5	9.87135	0.470703	0.891982	3	9.73268	0.540131	0.810239	10	10.2378	10	9.73742	0.360748	0.706908	10	9.95322	0.797246	0.820967	10	9.55971	0.147788	0.62498	11	9.9832	0.70211	0.838207	5	9.24248	0.45838	0.501618	3
mmu-miR-103-2-5p	10	0.0645599	9	0.0657576	0.893961	1.00083	10	0.0700878	0.840537	1.00384	10	0.0211333	0.964393	0.970348	11	0.0620884	0.994663	0.998288	5	0.0417695	0.612748	0.984327	3	0.0932408	0.859961	1.02008	10	0.0393598	10	0.0939555	0.911495	1.03857	10	0.049841	0.989813	1.00729	10	0.0360692	0.953592	0.997722	11	0.0661643	0.992515	1.01875	5	0.122891	0.689786	1.05961	3
mmu-miR-1197-5p	10	0.0238481	9	0.0437371	0.962857	1.01388	10	0	0.75778	0.983606	10	0	0.957474	0.983606	11	0.0479675	0.944272	1.01686	5	0.121847	0.438644	1.07029	3	0	0.870406	0.983606	10	0.16493	10	0	0.330013	0.891972	10	0.0503595	0.483292	0.923658	10	0.0360692	0.13332	0.914554	11	0	0.424688	0.891972	5	0.0595799	0.866907	0.92958	3
mmu-miR-187-5p	10	2.06615	9	2.072	0.879364	1.00407	10	2.34191	0.0455674	1.21063	10	2.02377	0.964393	0.971054	11	1.98425	0.812074	0.944814	5	2.26833	0.686993	1.15044	3	2.18247	0.527716	1.08397	10	0.695066	10	0.763235	0.939015	1.04839	10	0.666628	0.946518	0.980481	10	0.84789	0.637866	1.11174	11	0.728585	0.944706	1.02351	5	1.13864	0.516198	1.35997	3
mmu-miR-1931	10	0.322591	9	0.500155	0.746163	1.13097	10	0.47996	0.581915	1.11525	10	0.260235	0.797346	0.957699	11	0.363365	0.780126	1.02867	5	0.462274	0.325619	1.10166	3	0.414795	0.852418	1.066	10	0.314296	10	0.373821	0.9375	1.04212	10	0.354594	0.986298	1.02833	10	0.30232	0.907025	0.991733	11	0.288221	0.951324	0.982088	5	0.274569	0.927516	0.972839	3
mmu-miR-27a-5p	10	0.159714	9	0.154967	0.94211	0.996715	10	0.158519	0.840475	0.999172	10	0.203337	0.838924	1.0307	11	0.225321	0.743313	1.04653	5	0.19111	0.765698	1.022	3	0.18082	0.739585	1.01474	10	0.148871	10	0.218845	0.970973	1.0497	10	0.264944	0.930233	1.08378	10	0.141291	0.530307	0.994759	11	0.174274	0.929771	1.01776	5	0.251598	0.8361	1.0738	3
mmu-miR-339-5p	10	2.58128	9	2.06983	0.553288	0.701519	10	3.17709	0.356104	1.51132	10	2.85818	0.617194	1.21159	11	2.5177	0.446732	0.95689	5	2.53323	0.578198	0.967245	3	2.53318	0.79719	0.967208	10	1.55354	10	2.42083	0.674899	1.82423	10	2.35265	0.483292	1.74004	10	2.56937	0.130083	2.02207	11	2.78408	0.149293	2.34655	5	2.92214	0.678437	2.5822	3
mmu-miR-344-3p	10	8.59292	9	8.50534	0.787497	0.941101	10	8.46407	0.920494	0.914559	10	8.83624	0.599761	1.18371	11	8.34641	0.709182	0.842935	5	8.15236	0.487158	0.73685	3	8.63097	0.953595	1.02672	10	6.62976	10	6.67807	0.999289	1.03406	10	7.46535	0.255442	1.7846	10	6.94386	0.460861	1.24324	11	7.64784	0.064592	2.02523	5	7.3645	0.535555	1.6641	3
mmu-miR-3970	10	3.61328	9	3.79255	0.873058	1.13231	10	3.4726	0.690324	0.90709	10	3.63391	0.962553	1.0144	11	3.52041	0.999908	0.937652	5	3.77118	0.450398	1.11566	3	3.59488	0.875871	0.987326	10	2.79144	10	2.30778	0.413017	0.715164	10	2.39991	0.706427	0.762324	10	2.3109	0.288499	0.716713	11	2.44324	0.750188	0.785566	5	2.15953	0.678437	0.645321	3
mmu-miR-5116	10	0.0943652	9	0.163704	0.787497	1.04924	10	0.211072	0.216923	1.08426	10	0.210976	0.548763	1.08418	11	0.274352	0.104645	1.13287	5	0.332585	0.28618	1.17954	3	0.575589	0.353053	1.39593	10	0.0686084	10	0	0.999289	0.953557	10	0	0.99324	0.953557	10	0	0.446773	0.953557	11	0.0813027	0.925873	1.00884	5	0	0.387456	0.953557	3
mmu-miR-7118-5p	10	0	9	0	0.794997	1	10	0		1	10	0	0.627073	1	11	0	0.855648	1	5	0.0417695	0.793774	1.02938	3	0	0.901674	1	10	0	10	0	0.92752	1	10	0	0.968558	1	10	0	0.752728	1	11	0	0.953207	1	5	0	0.924037	1	3
mmu-miR-181d-3p	10	0.369488	9	0.320499	0.948469	0.966614	10	0.333553	0.858686	0.975399	10	0.265309	0.630326	0.930334	11	0.30644	0.885087	0.95724	5	0.197712	0.139554	0.887749	3	0.30296	0.902744	0.954934	10	0.386671	10	0.41037	0.854238	1.01656	10	0.361718	0.959885	0.982852	10	0.208079	0.783858	0.883565	11	0.231285	0.761075	0.897892	5	0.335758	0.863397	0.965325	3
mmu-miR-93-3p	10	0.902593	9	0.728804	0.813164	0.886512	10	0.822983	0.841503	0.946314	10	0.806069	0.951951	0.935284	11	0.789375	0.733841	0.924524	5	0.931636	0.994384	1.02034	3	0.813701	0.742981	0.940245	10	0.736195	10	0.872982	0.766905	1.09945	10	0.912969	0.914198	1.13035	10	0.738833	0.875358	1.00183	11	0.788752	0.925873	1.0371	5	0.952096	0.630143	1.16143	3
mmu-miR-192-5p	10	7.06106	9	6.83696	0.746163	0.856127	10	7.08726	0.745164	1.01833	10	7.01176	0.797346	0.966406	11	6.92435	0.228835	0.909594	5	6.75389	0.424162	0.808229	3	7.00466	0.783677	0.961664	10	5.8334	10	5.38821	0.391845	0.734484	10	6.12747	0.466478	1.22609	10	5.7493	0.691799	0.943371	11	5.8675	0.862156	1.02392	5	5.73047	0.884336	0.931137	3
mmu-miR-344d-3-5p	10	0.0221512	9	0.0533471	0.964114	1.02186	10	0.0545922	0.841503	1.02274	10	0.0672259	0.970735	1.03174	11	0.0578558	0.93596	1.02506	5	0.19111	0.618557	1.12425	3	0.181057	0.706976	1.11644	10	0.442726	10	0.426478	0.986884	0.988801	10	0.592875	0.723996	1.10968	10	0.582985	0.790341	1.1021	11	0.724428	0.378003	1.21563	5	0.65221	0.694354	1.15628	3
mmu-miR-7013-5p	10	0.965462	9	1.16456	0.924742	1.14798	10	1.02184	0.836781	1.03985	10	0.991947	0.949036	1.01853	11	1.00386	0.995889	1.02698	5	1.09297	0.489387	1.09241	3	1.11661	0.540131	1.11045	10	1.62253	10	1.31702	0.330013	0.809157	10	1.64299	0.99324	1.01428	10	1.41688	0.167156	0.867144	11	1.51356	0.75431	0.927247	5	1.55537	0.770745	0.954516	3
mmu-miR-470-5p	10	0	9	0		1	10	0		1	10	0		1	11	0		1	5	0		1	3	0		1	10	0	10	0		1	10	0	0.99324	1	10	0		1	11	0	0.75431	1	5	0		1	3
mmu-miR-598-3p	10	5.41293	9	5.10112	0.542941	0.80563	10	5.02859	0.0849905	0.766128	10	5.258	0.428322	0.898175	11	5.20445	0.335626	0.865447	5	5.04074	0.246916	0.772609	3	4.97872	0.0700787	0.740097	10	6.76264	10	6.5294	0.606559	0.850721	10	7.0857	0.5842	1.25097	10	6.55874	0.6106	0.868198	11	6.98736	0.661849	1.16855	5	6.37375	0.497863	0.763713	3
mmu-let-7j	10	9.68692	9	9.48889	0.794997	0.871743	10	9.3153	0.0987567	0.772916	10	9.81316	0.841784	1.09145	11	9.55357	0.357642	0.911713	5	9.60354	0.499717	0.943844	3	9.30376	0.86356	0.76676	10	10.0185	10	9.73362	0.670088	0.820814	10	9.80764	0.723996	0.864025	10	9.44298	0.264054	0.671046	11	9.77467	0.687871	0.844501	5	9.5703	0.811039	0.732961	3
mmu-miR-30d-5p	10	5.53612	9	5.54533	0.898734	1.0064	10	5.82558	0.176286	1.22218	10	5.73855	0.841784	1.15063	11	5.84016	0.23409	1.23459	5	5.81015	0.174424	1.20918	3	5.92635	0.540131	1.3106	10	5.55338	10	5.39753	0.799551	0.897601	10	5.40814	0.914198	0.90423	10	5.29495	0.637866	0.835996	11	5.40507	0.995908	0.902304	5	5.433	0.947501	0.919944	3
mmu-miR-341-3p	10	8.36098	9	8.25079	0.481111	0.926466	10	8.38273	0.993735	1.01519	10	8.39908	0.844558	1.02675	11	8.29167	0.766268	0.953092	5	7.95894	0.320613	0.756785	3	8.25308	0.820634	0.927934	10	9.69317	10	9.52144	0.798182	0.887777	10	9.77734	0.873674	1.06008	10	9.94013	0.918117	1.18671	11	9.55639	0.623072	0.909549	5	9.48277	0.894071	0.864297	3
mmu-miR-7219-3p	10	0.27476	9	0.226625	0.794997	0.967186	10	0.167645	0.703823	0.928443	10	0.213786	0.912111	0.958616	11	0.327589	0.562019	1.0373	5	0.403957	0.5901	1.09368	3	0.30296	0.679087	1.01974	10	0.318847	10	0.147988	0.469338	0.888313	10	0.149348	0.723996	0.889151	10	0.195935	0.897402	0.918332	11	0.183806	0.802121	0.910643	5	0.275974	0.926576	0.97072	3
mmu-miR-92b-5p	10	3.97214	9	4.04444	0.964114	1.05139	10	3.86212	0.609945	0.926571	10	3.92826	0.991262	0.97004	11	3.76186	0.753039	0.864366	5	3.7843	0.475831	0.877917	3	3.49097	0.232291	0.716394	10	3.78729	10	3.47707	0.469338	0.806522	10	3.20012	0.150943	0.665648	10	3.13403	0.111491	0.635844	11	3.21824	0.344439	0.674063	5	3.26675	0.660142	0.697111	3
mmu-miR-465d-3p	10	0	9	0		1	10	0		1	10	0		1	11	0		1	5	0		1	3	0		1	10	0	10	0		1	10	0		1	10	0		1	11	0		1	5	0		1	3
mmu-miR-188-5p	10	4.89359	9	4.79023	0.945225	0.930864	10	5.33108	0.0300958	1.35425	10	4.76699	0.875204	0.915988	11	4.8684	0.812026	0.982689	5	4.92728	0.946833	1.02362	3	4.98585	0.938368	1.06604	10	4.82016	10	4.84576	0.853179	1.0179	10	4.67177	0.99324	0.902254	10	5.21445	0.111491	1.31429	11	4.77798	0.986832	0.971185	5	4.94527	0.523103	1.09059	3
mmu-miR-5110	10	0	9	0	0.94211	1	10	0	0.823196	1	10	0	0.844558	1	11	0	0.863549	1	5	0		1	3	0		1	10	0	10	0	0.834036	1	10	0	0.952069	1	10	0	0.785787	1	11	0	0.96429	1	5	0	0.702474	1	3
mmu-miR-6899-3p	10	0.556929	9	0.547654	0.974643	0.993592	10	0.375914	0.347616	0.882082	10	0.410073	0.980183	0.903216	11	0.573059	0.926757	1.01124	5	0.463214	0.942047	0.937106	3	0.585663	0.912573	1.02012	10	0.622327	10	0.515395	0.986884	0.928561	10	0.649263	0.986298	1.01885	10	0.499765	0.752004	0.918555	11	0.513984	0.761075	0.927653	5	0.743813	0.770745	1.08786	3
mmu-miR-6903-5p	10	0.0559215	9	0.0503798	0.850914	0.996166	10	0.0711748	0.974284	1.01063	10	0.0718293	0.880685	1.01109	11	0.100251	0.926757	1.0312	5	0.0882794	0.738313	1.02268	3	0.0588549	0.807513	1.00204	10	0	10	0	0.853844	1	10	0	0.723996	1	10	0	0.926496	1	11	0.0661643	0.911101	1.04693	5	0	0.756887	1	3
mmu-miR-6538	10	0	9	0.0975456	0.794997	1.06995	10	0	0.70592	1	10	0	0.844558	1	11	0	0.999908	1	5	0		1	3	0	0.829365	1	10	0.267903	10	0.300387	0.92165	1.02277	10	0.221473	0.907841	0.968329	10	0.497288	0.737745	1.17234	11	0.0812851	0.654517	0.878663	5	0.438995	0.784987	1.12591	3
mmu-miR-665-3p	10	3.82398	9	3.72906	0.787497	0.936323	10	3.61094	0.478937	0.862717	10	3.88645	0.912111	1.04425	11	3.84667	0.970808	1.01586	5	3.58334	0.499717	0.846368	3	3.99533	0.771724	1.12611	10	5.29717	10	5.19735	0.92752	0.933145	10	5.28561	0.952069	0.992015	10	4.89634	0.511168	0.757422	11	5.37461	0.956315	1.05514	5	5.49526	0.748223	1.14718	3
mmu-miR-133b-3p	10	2.99647	9	2.99528	0.960169	0.999177	10	3.02828	0.632088	1.02229	10	2.75786	0.880685	0.84756	11	3.15418	0.273336	1.11552	5	3.27582	0.345414	1.21365	3	3.49097	0.161224	1.40883	10	5.19025	10	5.18736	0.995531	0.998	10	5.28902	0.943666	1.07086	10	5.05556	0.581818	0.910866	11	5.19587	0.938337	1.00391	5	5.48292	0.243943	1.22491	3
mmu-miR-28a-5p	10	5.51816	9	5.50193	0.960169	0.988813	10	5.50504	0.932328	0.990952	10	5.24354	0.780275	0.826673	11	5.29038	0.641111	0.853951	5	5.61729	0.608876	1.07113	3	5.591	0.894496	1.05179	10	5.04565	10	4.72882	0.0941261	0.802834	10	5.10147	0.994768	1.03945	10	4.76311	0.133652	0.822142	11	4.89342	0.478128	0.899863	5	4.8786	0.45838	0.890662	3
mmu-miR-433-3p	10	4.11994	9	4.22971	0.879364	1.07906	10	4.08507	0.634601	0.976118	10	3.93927	0.83237	0.882289	11	4.12903	0.893634	1.00632	5	4.5033	0.96007	1.30437	3	4.29177	0.645045	1.12649	10	5.79398	10	5.89406	0.604263	1.07183	10	6.0107	0.723996	1.16209	10	5.79895	0.763435	1.00345	11	5.74693	0.938337	0.967912	5	5.78061	0.67035	0.990774	3
mmu-miR-450a-2-3p	10	0.0221512	9	0	0.873058	0.984763	10	0	0.321473	0.984763	10	0	0.912111	0.984763	11	0	0.614994	0.984763	5	0	0.780067	0.984763	3	0.0629112	0.893662	1.02866	10	0	10	0	0.836056	1	10	0.0252233	0.989813	1.01764	10	0	0.882735	1	11	0.118489	0.674088	1.0856	5	0.0595799	0.926576	1.04216	3
mmu-miR-190a-3p	10	0.318425	9	0.420709	0.732073	1.07347	10	0.37935	0.516488	1.04313	10	0.405751	0.773147	1.0624	11	0.50318	0.140574	1.13662	5	0.503657	0.538621	1.137	3	0.369015	0.706899	1.03569	10	0.31066	10	0.210746	0.95239	0.933089	10	0.278316	0.964969	0.97783	10	0.22017	0.876351	0.939204	11	0.336839	0.896079	1.01831	5	0.17183	0.413335	0.908256	3
mmu-miR-3083-3p	10	1.81793	9	1.94899	0.787497	1.0951	10	1.68932	0.672863	0.91471	10	1.66917	0.970735	0.902025	11	1.73601	0.997755	0.944803	5	1.94465	0.891833	1.09181	3	2.02695	0.0102738	1.15591	10	2.08297	10	2.08534	0.986884	1.00164	10	2.16859	0.846653	1.06115	10	2.14923	0.744353	1.047	11	2.33219	0.83338	1.18856	5	2.05662	0.90552	0.981904	3
mmu-miR-3475-5p	10	0	9	0.0437371	0.787497	1.03078	10	0.0724801	0.348195	1.05152	10	0	0.991262	1	11	0	0.951508	1	5	0	0.966103	1	3	0.0629112	0.566939	1.04457	10	0.0370025	10	0	0.9375	0.974678	10	0.0333755	0.921978	0.997489	10	0	0.848433	0.974678	11	0.098611	0.827424	1.04363	5	0.236131	0.503893	1.148	3
mmu-miR-7092-3p	10	1.35593	9	1.25813	0.850914	0.934454	10	1.43305	0.463118	1.05491	10	0.992315	0.518306	0.777212	11	1.2432	0.910491	0.924835	5	1.4328	0.985607	1.05472	3	1.20282	0.648907	0.899308	10	1.22166	10	1.16805	0.970217	0.963522	10	1.06291	0.723996	0.895798	10	1.36787	0.751299	1.10665	11	1.03699	0.670915	0.879848	5	1.17491	0.86629	0.968114	3
mmu-miR-3078-3p	10	0.695757	9	0.587475	0.920899	0.927692	10	0.7615	0.495344	1.04662	10	0.37383	0.200818	0.800001	11	0.494851	0.643733	0.870004	5	0.682536	0.875378	0.990878	3	0.584639	0.977897	0.925871	10	1.34362	10	1.29903	0.986884	0.969562	10	1.12916	0.762761	0.861866	10	1.12482	0.816879	0.85928	11	1.36936	0.942401	1.018	5	1.28032	0.946418	0.957074	3
mmu-miR-149-5p	10	12.0878	9	12.0794	0.948469	0.994194	10	11.7141	0.0103467	0.77179	10	12.0263	0.787363	0.958259	11	12.0347	0.585908	0.963875	5	11.957	0.508337	0.913334	3	12.1183	0.928627	1.02139	10	12.537	10	12.1444	0.39982	0.761753	10	12.7268	0.714122	1.1406	10	12.1087	0.130083	0.74313	11	12.5609	0.957814	1.01668	5	12.3703	0.76611	0.890879	3
mmu-miR-330-3p	10	4.60766	9	4.5956	0.960169	0.991682	10	5.13117	0.0299102	1.43745	10	4.57913	0.957474	0.980425	11	4.60931	0.958977	1.00114	5	4.49861	0.916494	0.927203	3	4.67323	0.992609	1.04651	10	5.51535	10	5.50476	0.768174	0.992685	10	5.49948	0.980779	0.989061	10	6.37631	0.103275	1.81624	11	5.62079	0.957814	1.07582	5	5.72754	0.652482	1.15845	3
mmu-miR-378a-5p	10	1.41526	9	1.2759	0.912063	0.907924	10	1.39645	0.932955	0.987049	10	1.54018	0.797346	1.09045	11	1.25466	0.355204	0.894653	5	1.25215	0.512911	0.8931	3	1.32319	0.716432	0.938176	10	0.725011	10	0.887895	0.878593	1.11952	10	0.844949	0.985537	1.08669	10	0.881978	0.791431	1.11494	11	0.634903	0.761075	0.939452	5	0.893255	0.828922	1.12369	3
mmu-miR-376b-3p	10	5.85621	9	5.5103	0.746163	0.786809	10	5.33412	0.181903	0.696362	10	5.7844	0.957474	0.951442	11	5.82199	0.926757	0.97656	5	5.48352	0.578198	0.772338	3	5.74641	0.875705	0.926711	10	6.1122	10	6.22984	0.92165	1.08496	10	6.05608	0.930233	0.961849	10	5.78901	0.89426	0.799299	11	6.36987	0.789426	1.19554	5	6.16063	0.841227	1.03414	3
mmu-miR-7033-5p	10	0.386843	9	0.388189	0.960169	1.00093	10	0.448444	0.452745	1.04362	10	0.276597	0.352147	0.92643	11	0.360965	0.729661	0.982223	5	0.496982	0.799995	1.07933	3	0.341905	0.988054	0.969331	10	0.409232	10	0.379911	0.986884	0.979881	10	0.555706	0.924238	1.10686	10	0.572014	0.484217	1.11944	11	0.33888	0.995908	0.952405	5	0.325356	0.920239	0.943519	3
mmu-miR-7668-5p	10	0.0226415	9	0.0437371	0.898734	1.01473	10	0	0.947851	0.984429	10	0	0.974352	0.984429	11	0	0.923841	0.984429	5	0.0456369	0.816492	1.01607	3	0.0473735	0.937209	1.01729	10	0	10	0.0294753	0.798182	1.02064	10	0	0.99324	1	10	0	0.525546	1	11	0	0.802315	1	5	0.0736942	0.841227	1.05241	3
mmu-miR-28c	10	0.678956	9	0.646203	0.803369	0.977553	10	0.691033	0.841503	1.00841	10	0.632307	0.574849	0.968183	11	0.652314	0.686625	0.981703	5	0.690445	0.57715	1.008	3	0.90144	0.739585	1.16674	10	0.583141	10	0.593908	0.941404	1.00749	10	0.616334	0.986298	1.02327	10	0.487462	0.722057	0.935832	11	0.493267	0.902859	0.939605	5	0.656715	0.991429	1.05232	3
mmu-miR-379-3p	10	3.13881	9	3.2663	0.98458	1.09239	10	3.06209	0.438973	0.948209	10	3.16767	0.898552	1.02021	11	3.42766	0.541942	1.22167	5	3.09088	0.977701	0.967324	3	3.37995	0.748343	1.18192	10	4.24837	10	4.11567	0.798182	0.912122	10	4.35066	0.96328	1.07348	10	3.87248	0.255827	0.770629	11	4.14982	0.771137	0.933966	5	4.15878	0.793386	0.939785	3
mmu-miR-6898-5p	10	0.141088	9	0.113001	0.970088	0.98072	10	0.23038	0.660655	1.06385	10	0.0712259	0.818362	0.952729	11	0.170785	0.984752	1.0208	5	0.0882794	0.560394	0.964058	3	0.0629112	0.937209	0.947254	10	0.146976	10	0.308591	0.469338	1.11854	10	0.246725	0.673765	1.07159	10	0.423669	0.225069	1.21142	11	0.35792	0.270231	1.15745	5	0.224842	0.884336	1.05546	3
mmu-miR-29b-2-5p	10	6.29905	9	6.4788	0.571101	1.13269	10	6.87158	0.000423165	1.48713	10	6.40285	0.530109	1.0746	11	6.48394	0.130509	1.13673	5	6.73442	0.326741	1.35226	3	6.55363	0.341058	1.19299	10	7.38923	10	7.61126	0.531777	1.16637	10	7.33796	0.954527	0.965085	10	7.84881	0.111491	1.37514	11	7.30287	0.801969	0.941896	5	7.69915	0.554445	1.23964	3
mmu-miR-363-3p	10	0.337469	9	0.317586	0.98458	0.986313	10	0.359234	0.811461	1.0152	10	0.280918	0.69703	0.96156	11	0.410123	0.835664	1.05165	5	0.598574	0.169908	1.1984	3	0.55321	0.906487	1.1613	10	0.111559	10	0.231855	0.606559	1.08696	10	0.250224	0.673765	1.10089	10	0.192434	0.751299	1.05766	11	0.174274	0.817027	1.04443	5	0.373103	0.702474	1.19876	3
mmu-miR-7064-5p	10	0.0949847	9	0.111173	0.94859	1.01128	10	0.119378	0.810903	1.01705	10	0.117076	0.951951	1.01543	11	0.155379	0.593372	1.04275	5	0.230013	0.5901	1.09811	3	0.115403	0.902744	1.01425	10	0.128856	10	0.0828219	0.970973	0.968595	10	0.055218	0.646895	0.950239	10	0.0723772	0.854022	0.961608	11	0.0744436	0.624802	0.962986	5	0	0.813087	0.914556	3
mmu-miR-345-3p	10	2.18399	9	1.89228	0.549216	0.81693	10	2.31465	0.308948	1.09479	10	1.95215	0.378567	0.851547	11	2.05209	0.643733	0.912628	5	1.97352	0.370365	0.864255	3	2.13338	0.820634	0.965523	10	1.74361	10	1.68144	0.707872	0.957817	10	1.88979	0.706427	1.10663	10	1.96894	0.690956	1.16905	11	1.84591	0.900183	1.07348	5	1.58087	0.863629	0.893327	3
mmu-miR-434-3p	10	7.40506	9	7.65094	0.787497	1.18582	10	7.11664	0.144741	0.818794	10	7.51941	0.840957	1.08248	11	7.45891	0.903609	1.03803	5	7.6907	0.572074	1.21894	3	7.68326	0.442248	1.21268	10	8.74712	10	8.84066	0.999289	1.06698	10	8.77358	0.983728	1.01851	10	8.56342	0.430979	0.880446	11	8.97316	0.75431	1.16962	5	9.0314	0.863397	1.2178	3
mmu-miR-7240-5p	10	1.53338	9	1.88786	0.898734	1.27853	10	1.91577	0.0399516	1.30351	10	1.6865	0.991262	1.11197	11	1.71118	0.916798	1.13116	5	1.77393	0.706657	1.18144	3	1.63369	0.876083	1.07201	10	1.89108	10	1.88402	0.9572	0.995119	10	1.90649	0.959114	1.01074	10	2.22775	0.209612	1.26284	11	2.01242	0.609179	1.08774	5	1.94432	0.841227	1.03759	3
mmu-miR-764-3p	10	0.55326	9	0.453508	0.846444	0.933193	10	0.511187	0.967977	0.971258	10	0.475625	0.626757	0.94761	11	0.573059	0.772774	1.01382	5	0.292747	0.523834	0.834791	3	0.662608	0.936187	1.07874	10	0.678567	10	0.728925	0.816556	1.03552	10	1.01119	0.383881	1.2593	10	0.999271	0.125723	1.24894	11	1.03089	0.316363	1.27661	5	0.749582	0.874954	1.05046	3
mmu-miR-107-5p	10	0.889171	9	1.08508	0.787497	1.14544	10	1.17617	0.609945	1.2201	10	0.949606	0.914869	1.04278	11	0.877982	0.981558	0.992275	5	0.995564	0.662647	1.07653	3	0.885073	0.91532	0.997163	10	0.599791	10	0.620602	0.95239	1.01453	10	0.704192	0.740891	1.07505	10	0.720849	0.506668	1.08753	11	0.574522	0.926781	0.982637	5	0.878552	0.45838	1.21315	3
mmu-miR-124b-3p	10	0.0495854	9	0	0.873058	0.966214	10	0	0.0564228	0.966214	10	0.0445964	0.947917	0.996548	11	0.0516036	0.781834	1.0014	5	0.0456369	0.979343	0.997267	3	0.0629112	0.937209	1.00928	10	0	10	0.144209	0.469338	1.10512	10	0.105088	0.767923	1.07556	10	0.188807	0.204728	1.13982	11	0.0618881	0.761075	1.04383	5	0	0.991411	1	3
mmu-miR-1839-3p	10	3.62969	9	3.73295	0.921016	1.0742	10	3.85387	0.328267	1.16811	10	3.68219	0.999209	1.03706	11	3.90202	0.264012	1.20776	5	3.97118	0.248625	1.26706	3	3.75275	0.689902	1.08904	10	3.86216	10	3.78736	0.905512	0.949474	10	3.74007	0.976236	0.918855	10	3.6488	0.82508	0.862527	11	3.96691	0.789426	1.07531	5	3.82234	0.82162	0.97278	3
mmu-miR-26a-5p	10	15.4022	9	15.4951	0.796736	1.06655	10	15.4187	0.756534	1.01152	10	15.3441	0.983172	0.960525	11	15.5969	0.424379	1.1445	5	15.6482	0.587434	1.18592	3	15.7267	0.779287	1.25225	10	14.5754	10	13.9935	0.360748	0.66805	10	14.7476	0.898426	1.12674	10	14.3904	0.407171	0.879631	11	14.5294	0.999451	0.968612	5	14.2337	0.694354	0.789107	3
mmu-miR-325-3p	10	1.74507	9	1.89001	0.972726	1.10569	10	1.72689	0.609945	0.987484	10	1.62695	0.574849	0.921389	11	1.95018	0.643733	1.15278	5	1.95561	0.807133	1.15713	3	1.80666	0.98845	1.04362	10	1.89653	10	1.90037	0.9619	1.00266	10	1.8373	0.946518	0.959775	10	1.6169	0.744353	0.823803	11	1.93198	0.929771	1.02487	5	1.74776	0.82747	0.902017	3
mmu-miR-350-3p	10	4.37741	9	4.29176	0.787497	0.942362	10	4.22447	0.169317	0.899419	10	4.34847	0.78549	0.980141	11	4.57235	0.879825	1.14468	5	4.44223	0.98286	1.04595	3	4.5965	0.893662	1.164	10	3.82681	10	3.618	0.55876	0.865251	10	3.87137	0.954527	1.03137	10	3.97931	0.962259	1.11149	11	3.9853	0.821803	1.11612	5	3.52964	0.652482	0.813847	3
mmu-miR-379-5p	10	9.6757	9	9.5524	0.975329	0.918088	10	10.1781	0.109007	1.41656	10	9.43935	0.873853	0.848892	11	9.70521	0.850212	1.02067	5	9.69079	0.875926	1.01052	3	9.60667	0.798523	0.953279	10	10.2491	10	9.7104	0.688598	0.68837	10	10.1291	0.914198	0.920178	10	10.4977	0.114536	1.18798	11	10.0218	0.734954	0.85423	5	9.40065	0.713032	0.555364	3
mmu-miR-547-3p	10	0.619628	9	0.724042	0.796736	1.07506	10	0.689371	0.603312	1.04953	10	0.688757	0.990819	1.04908	11	0.973408	0.322574	1.2779	5	0.911706	0.386916	1.2244	3	1.14243	0.674584	1.43674	10	0.415836	10	0.512182	0.972766	1.06906	10	0.477628	0.873674	1.04376	10	0.453639	0.806769	1.02655	11	0.279761	0.987259	0.909991	5	0.505144	0.858523	1.06386	3
mmu-miR-6912-5p	10	0.539225	9	0.566218	0.948469	1.01889	10	0.645963	0.122313	1.07679	10	0.500615	0.925507	0.973592	11	0.483363	0.423802	0.962019	5	0.584371	0.772919	1.03179	3	0.369015	0.969279	0.888713	10	0.785084	10	1.00933	0.842408	1.16817	10	0.912969	0.898426	1.09269	10	1.05226	0.250398	1.20345	11	0.810221	0.938337	1.01758	5	0.83683	0.863397	1.03652	3
mmu-miR-6959-5p	10	0.197705	9	0.248957	0.823572	1.03616	10	0.247482	0.816814	1.03511	10	0.144645	0.991262	0.96389	11	0.268539	0.366373	1.05032	5	0.28221	0.640822	1.06032	3	0.290256	0.902744	1.06625	10	0.514976	10	0.369494	0.744547	0.904077	10	0.522706	0.946518	1.00537	10	0.520509	0.897402	1.00384	11	0.491309	0.942401	0.983729	5	0.394458	0.863629	0.919857	3
mmu-miR-7048-3p	10	0.191209	9	0.224545	0.873058	1.02338	10	0.259291	0.856118	1.04832	10	0.209907	0.957474	1.01305	11	0.23377	0.994663	1.02994	5	0.211329	0.895986	1.01404	3	0.222254	0.993784	1.02175	10	0.355817	10	0.278222	0.932758	0.947636	10	0.355763	0.980257	0.999962	10	0.386327	0.996465	1.02137	11	0.329747	0.929771	0.982092	5	0.251598	0.96196	0.930308	3
mmu-miR-7053-3p	10	0	9	0.0332534	0.873058	1.02332	10	0.0629631	0.168757	1.04461	10	0	0.925507	1	11	0	0.812026	1	5	0	0.775909	1	3	0.123193	0.706899	1.08914	10	0	10	0	0.714222	1	10	0	0.959114	1	10	0	0.853466	1	11	0.0776304	0.906039	1.05528	5	0.122891	0.779193	1.08891	3
mmu-miR-9768-5p	10	0.610429	9	0.624126	0.98458	1.00954	10	0.62797	0.891279	1.01223	10	0.589496	0.902353	0.985595	11	0.655973	0.643733	1.03207	5	0.889001	0.438644	1.21299	3	0.415563	0.0566279	0.873654	10	0.540091	10	0.579653	0.92752	1.0278	10	0.691427	0.629598	1.1106	10	0.358635	0.754823	0.881813	11	0.465167	0.986353	0.949392	5	0.57492	0.855206	1.02444	3
mmu-miR-324-3p	10	4.91402	9	4.8002	0.962857	0.924136	10	5.31183	0.0849905	1.3175	10	4.90697	0.996703	0.995128	11	4.87008	0.729264	0.970001	5	4.81708	0.985607	0.935012	3	5.03248	0.963467	1.08558	10	4.92606	10	5.09309	0.705339	1.12274	10	5.15441	0.907028	1.17149	10	5.67557	0.136009	1.68122	11	5.11854	0.802315	1.14272	5	5.47399	0.451792	1.46199	3
mmu-miR-16-1-3p	10	0.188863	9	0.113001	0.767664	0.948775	10	0.2049	0.815442	1.01118	10	0.151719	0.93985	0.974583	11	0.155379	0.719422	0.977058	5	0.230013	0.582539	1.02893	3	0.169817	0.993784	0.986885	10	0.0264733	10	0.0879158	0.875241	1.04351	10	0.0892804	0.762761	1.0445	10	0.168373	0.191597	1.10336	11	0.118489	0.75431	1.06586	5	0.116797	0.749869	1.06461	3
mmu-miR-205-5p	10	3.41281	9	2.61874	0.873058	0.576714	10	2.8193	0.328267	0.662727	10	3.06738	0.747019	0.787071	11	2.7331	0.41888	0.624291	5	2.89292	0.427171	0.697425	3	2.84981	0.706899	0.67689	10	1.9172	10	2.02843	0.95239	1.08015	10	1.92053	0.914198	1.00231	10	1.54756	0.286622	0.773978	11	1.81768	0.827424	0.933341	5	2.08717	0.619494	1.12503	3
mmu-miR-489-3p	10	0	9	0	0.974643	1	10	0.0187813	0.836781	1.0131	10	0	0.974352	1	11	0	0.903609	1	5	0	0.773644	1	3	0		1	10	0	10	0.0327037	0.744052	1.02293	10	0.0251362	0.86062	1.01758	10	0.0729849	0.365758	1.05189	11	0	0.986353	1	5	0	0.948475	1	3
mmu-miR-6942-5p	10	0.0959362	9	0.128648	0.999918	1.02293	10	0.0711748	0.608235	0.982983	10	0.109365	0.88724	1.00935	11	0.100251	0.955745	1.003	5	0.130177	0.96007	1.02402	3	0.0588549	0.807513	0.974625	10	0.101896	10	0.251614	0.501127	1.10935	10	0.304448	0.602513	1.15073	10	0.154355	0.891996	1.03703	11	0.098611	0.976211	0.997726	5	0	0.8361	0.931808	3
mmu-miR-7655-3p	10	0.105445	9	0.0975456	0.794997	0.99454	10	0.124211	0.817025	1.01309	10	0.0466941	0.378567	0.960095	11	0.129537	0.679104	1.01684	5	0.171467	0.800009	1.04683	3	0.169817	0.973138	1.04563	10	0.190908	10	0.182021	0.999289	0.993859	10	0.136319	0.96346	0.962869	10	0.204832	0.924832	1.0097	11	0.190031	0.986832	0.999393	5	0.210668	0.875995	1.01379	3
mmu-miR-3074-1-3p	10	1.09192	9	1.11951	0.962857	1.01931	10	1.0463	0.756534	0.968874	10	1.02756	0.949036	0.956368	11	1.08091	0.941566	0.992401	5	1.06068	0.946833	0.978582	3	0.906438	0.832878	0.879356	10	0.290463	10	0.349475	0.512225	1.04175	10	0.27281	0.99324	0.987838	10	0.177838	0.737745	0.924903	11	0.148879	0.902859	0.906523	5	0.362652	0.863629	1.05131	3
mmu-miR-874-5p	10	4.68019	9	4.87145	0.794997	1.14176	10	5.51101	0.00362187	1.77869	10	5.08077	0.352147	1.32004	11	4.79596	0.949228	1.08355	5	4.81746	0.638896	1.09982	3	4.82614	0.706899	1.10645	10	5.37331	10	5.37909	0.898304	1.00401	10	5.58032	0.898426	1.15429	10	6.4194	0.119278	2.06493	11	5.64566	0.662152	1.20778	5	5.63625	0.719733	1.19992	3
mmu-miR-433-5p	10	3.36786	9	3.10066	0.746163	0.830927	10	2.901	0.0581787	0.723534	10	3.15727	0.378567	0.864183	11	3.12156	0.366373	0.843053	5	3.13382	0.547331	0.850248	3	3.70238	0.973138	1.26095	10	4.06843	10	3.67831	0.330013	0.763067	10	4.3131	0.771128	1.18482	10	3.40627	0.148044	0.631933	11	4.40593	0.728138	1.26356	5	3.91626	0.702474	0.899898	3
mmu-miR-7668-3p	10	0.172472	9	0.248957	0.850914	1.05445	10	0.305391	0.475026	1.09651	10	0.286592	0.626757	1.08231	11	0.360965	0.23253	1.13957	5	0.324703	0.544813	1.11129	3	0.30296	0.51316	1.09466	10	0.365462	10	0.484112	0.716266	1.08572	10	0.23612	0.968558	0.914248	10	0.386102	0.738387	1.01441	11	0.240215	0.802121	0.916847	5	0.335758	0.934881	0.979621	3
mmu-miR-100-5p	10	5.8446	9	5.93814	0.999918	1.06698	10	5.63276	0.273377	0.863437	10	5.81439	0.970735	0.979278	11	5.8958	0.994777	1.03613	5	6.17933	0.825298	1.26114	3	6.02148	0.902744	1.13044	10	5.74602	10	5.57889	0.95239	0.890608	10	5.90401	0.75643	1.11573	10	5.51169	0.769939	0.850078	11	5.8344	0.689782	1.06317	5	5.6871	0.863397	0.959979	3
mmu-miR-125a-3p	10	5.58011	9	5.50117	0.962857	0.946754	10	5.65946	0.429712	1.05655	10	5.59314	0.957474	1.00907	11	5.49944	0.77706	0.945623	5	5.49427	0.512928	0.942239	3	5.30095	0.862486	0.824072	10	5.61525	10	5.54114	0.999289	0.949926	10	5.33953	0.762761	0.826036	10	5.43022	0.962225	0.87963	11	5.45885	0.964443	0.897259	5	5.46135	0.863397	0.898818	3
mmu-miR-380-3p	10	5.68712	9	5.60744	0.920899	0.946267	10	5.35159	0.141902	0.792496	10	5.44022	0.553454	0.842705	11	5.71838	0.95094	1.0219	5	5.59186	0.971212	0.936103	3	5.81654	0.937895	1.09386	10	6.34265	10	6.22233	0.762588	0.919987	10	6.31855	0.943666	0.983439	10	5.76936	0.288499	0.672085	11	6.30964	0.929771	0.97738	5	6.43909	0.884336	1.06914	3
mmu-miR-12194-3p	10	1.43939	9	1.46344	0.931304	1.01681	10	1.43343	0.881351	0.995882	10	1.22058	0.690069	0.859278	11	1.50655	0.930456	1.04765	5	1.41922	0.969257	0.986119	3	1.69447	0.706899	1.19341	10	2.58806	10	2.19513	0.413017	0.761578	10	2.34103	0.75643	0.842625	10	2.0357	0.114536	0.681904	11	2.5796	0.995908	0.994154	5	2.37616	0.771317	0.8634	3
mmu-miR-142a-3p	10	1.17993	9	1.23532	0.960169	1.03914	10	1.45475	0.767414	1.20984	10	1.32056	0.975304	1.10238	11	1.41648	0.817449	1.17817	5	1.70764	0.424162	1.44164	3	1.46949	0.647247	1.22227	10	0.950093	10	1.19944	0.800359	1.18867	10	1.13526	0.723996	1.13694	10	1.2886	0.24918	1.26445	11	1.20445	0.761075	1.1928	5	1.42572	0.554445	1.39053	3
mmu-miR-184-3p	10	4.63253	9	4.59217	0.98458	0.972417	10	4.73534	0.777564	1.07386	10	4.61621	0.968879	0.988756	11	4.50585	0.914815	0.91594	5	4.39902	0.744109	0.850568	3	4.50451	0.832567	0.915088	10	4.00274	10	3.95771	0.9572	0.96927	10	3.44041	0.134909	0.677207	10	4.19447	0.355955	1.14213	11	3.64743	0.632043	0.781699	5	3.69742	0.841227	0.809263	3
mmu-miR-1947-5p	10	1.13835	9	1.16549	0.999918	1.01899	10	1.13311	0.841503	0.996369	10	1.15426	0.975304	1.01109	11	1.03093	0.997335	0.928241	5	1.26905	0.891833	1.09482	3	1.08017	0.927555	0.960472	10	0.663517	10	0.606636	0.986884	0.961341	10	0.476936	0.943666	0.878686	10	0.582956	0.861848	0.94569	11	0.647026	0.848026	0.988634	5	0.817295	0.683638	1.11248	3
mmu-miR-1961	10	0.105838	9	0.380016	0.0138787	1.20931	10	0.123276	0.919428	1.01216	10	0.0551217	0.880685	0.965457	11	0.05313	0.994663	0.964125	5	0.39562	0.220276	1.22246	3	0.222254	0.665241	1.08404	10	0.309967	10	0.240401	0.540446	0.952925	10	0.635744	0.915112	1.25334	10	0.329687	0.962225	1.01376	11	0.685372	0.821803	1.2972	5	0.122891	0.45838	0.878384	3
mmu-miR-199a-5p	10	2.65553	9	1.96336	0.796736	0.618922	10	1.74458	0.405161	0.531835	10	2.23795	0.833178	0.748678	11	1.95018	0.368293	0.613292	5	1.58378	0.293916	0.475741	3	1.7528	0.638379	0.534872	10	1.00091	10	1.2352	0.732943	1.17633	10	1.34222	0.75643	1.26691	10	1.06373	0.929736	1.0445	11	1.51449	0.568974	1.42759	5	1.86656	0.135427	1.82215	3
mmu-miR-217-3p	10	0	9	0	0.962857	1	10	0	0.860365	1	10	0	0.912111	1	11	0	0.812026	1	5	0	0.917689	1	3	0		1	10	0	10	0	0.784698	1	10	0	0.848667	1	10	0	0.962225	1	11	0	0.70211	1	5	0	0.929514	1	3
mmu-miR-22-5p	10	5.78634	9	5.68939	0.787497	0.935002	10	5.82412	0.879877	1.02653	10	5.57196	0.61326	0.861911	11	5.79553	0.812026	1.00639	5	5.68311	0.891833	0.930945	3	5.71172	0.79719	0.949588	10	6.52968	10	6.12663	0.560416	0.756255	10	6.29625	0.898426	0.850606	10	6.2311	0.738387	0.813049	11	6.0585	0.378003	0.721375	5	6.36705	0.821736	0.893395	3
mmu-miR-23a-5p	10	0.298427	9	0.388797	0.787497	1.06464	10	0.198011	0.504014	0.932764	10	0.420222	0.840957	1.08809	11	0.364952	0.744782	1.04719	5	0.429813	0.48039	1.09535	3	0.30296	0.899008	1.00315	10	0.922416	10	0.870667	0.980893	0.964766	10	0.743108	0.75643	0.883127	10	0.816448	0.69613	0.929181	11	0.724428	0.716304	0.871766	5	0.914877	0.82162	0.994788	3
mmu-miR-26b-5p	10	11.3256	9	11.3719	0.980853	1.03262	10	11.4205	0.732636	1.06804	10	11.4063	0.964393	1.05757	11	11.6293	0.316707	1.23434	5	11.4929	0.515896	1.12297	3	11.3136	0.864678	0.991755	10	9.86899	10	9.46507	0.711575	0.755802	10	10.0259	0.907028	1.11487	10	9.93212	0.962225	1.04473	11	9.87284	0.925873	1.00267	5	9.59574	0.756887	0.827452	3
mmu-miR-29b-3p	10	9.96443	9	10.0877	0.813164	1.08923	10	9.97975	0.878707	1.01067	10	10.2333	0.513295	1.20483	11	10.4343	0.0232068	1.38497	5	10.2231	0.475831	1.19636	3	10.5055	0.353718	1.45503	10	10.5344	10	10.6747	0.696371	1.10213	10	10.7961	0.714122	1.1989	10	10.3508	0.910871	0.880495	11	10.8323	0.688406	1.22934	5	10.9631	0.414431	1.34601	3
mmu-miR-3074-5p	10	1.99443	9	1.67939	0.220256	0.80383	10	1.49255	0.109583	0.706187	10	1.63669	0.177177	0.780391	11	1.74704	0.278803	0.842419	5	1.78164	0.48039	0.862872	3	1.56615	0.739585	0.743152	10	0.682683	10	0.810412	0.999289	1.09257	10	0.835204	0.899903	1.11151	10	0.550737	0.658211	0.9126	11	0.860174	0.957814	1.13092	5	0.737799	0.900848	1.03894	3
mmu-miR-3083-5p	10	1.15475	9	1.11951	0.98458	0.97587	10	1.16987	0.846903	1.01054	10	1.04419	0.392464	0.926224	11	1.25773	0.813067	1.07399	5	1.21531	0.977857	1.04287	3	1.34519	0.820634	1.14111	10	1.54146	10	1.61365	0.975762	1.05131	10	1.6535	0.914198	1.08076	10	1.41403	0.762957	0.915463	11	1.45375	0.672934	0.941014	5	1.33333	0.821736	0.865658	3
mmu-miR-3083b-3p	10	0.105445	9	0.0990596	0.914065	0.995584	10	0.138997	0.894527	1.02353	10	0.0886786	0.900596	0.988446	11	0.143176	0.772774	1.0265	5	0.197712	0.712871	1.06604	3	0.123193	0.970387	1.01238	10	0.104256	10	0.135268	0.854238	1.02173	10	0.214059	0.824017	1.07908	10	0.112287	0.882735	1.00558	11	0.145234	0.991853	1.02881	5	0	0.684209	0.930285	3
mmu-miR-30e-5p	10	7.82946	9	7.81572	0.873058	0.990519	10	7.94722	0.527315	1.08505	10	7.89379	0.914869	1.0456	11	8.1889	0.257196	1.28292	5	7.8816	0.503232	1.0368	3	8.00448	0.92345	1.12898	10	7.5487	10	7.53859	0.999289	0.99301	10	7.22849	0.797065	0.80095	10	7.55866	0.769939	1.00692	11	7.70501	0.802315	1.11443	5	7.55806	0.991411	1.00651	3
mmu-miR-3100-5p	10	0.478633	9	0.51695	0.936968	1.02692	10	0.748752	0.173132	1.20591	10	0.423377	0.856256	0.962424	11	0.48107	0.914531	1.00169	5	0.435636	0.969738	0.970637	3	0.415563	0.92345	0.957225	10	0.603655	10	0.51193	0.877433	0.9384	10	0.407795	0.520762	0.873052	10	0.547949	0.734027	0.962123	11	0.493267	0.70211	0.926339	5	0.749582	0.788966	1.10644	3
mmu-miR-3106-3p	10	0.0734362	9	0.0386588	0.796736	0.976182	10	0.0187813	0.482782	0.962825	10	0	0.599761	0.950372	11	0.0797802	0.850212	1.00441	5	0.0665562	0.925812	0.995242	3	0	0.950079	0.950372	10	0.292588	10	0.221314	0.469338	0.951797	10	0.24926	0.762761	0.970414	10	0.24985	0.496945	0.970811	11	0.35792	0.802315	1.04633	5	0.0628244	0.191453	0.852775	3
mmu-miR-331-3p	10	3.44199	9	3.44368	0.794997	1.00117	10	3.449	0.706402	1.00487	10	3.23107	0.530109	0.863987	11	3.44995	0.812026	1.00553	5	3.26289	0.470946	0.883254	3	3.54624	0.971195	1.07494	10	3.39049	10	3.47393	0.943266	1.05955	10	3.46187	0.848692	1.05072	10	3.4447	0.926496	1.03829	11	3.59653	0.75431	1.15352	5	3.66741	0.783166	1.21161	3
mmu-miR-337-3p	10	3.31154	9	3.2663	0.850914	0.969133	10	3.10961	0.251971	0.86939	10	3.09702	0.856256	0.861832	11	3.35274	0.860216	1.02897	5	3.0411	0.691928	0.829071	3	3.43372	0.893662	1.08838	10	3.95461	10	3.7039	0.877433	0.840481	10	3.69121	0.798361	0.833122	10	3.3872	0.169841	0.674828	11	3.75979	0.683462	0.873678	5	3.77958	0.863397	0.885745	3
mmu-miR-344b-3p	10	2.14717	9	2.30018	0.945225	1.11189	10	2.24398	0.745783	1.0694	10	2.12934	0.983172	0.987716	11	2.25026	0.781834	1.07407	5	2.29893	0.893887	1.11092	3	2.46115	0.742979	1.24313	10	3.75832	10	3.734	0.874456	0.983282	10	3.76235	0.929409	1.0028	10	3.822	0.935368	1.04512	11	3.8059	0.986832	1.03353	5	4.01832	0.499192	1.19748	3
mmu-miR-344d-3p	10	0.589863	9	0.675804	0.960169	1.06138	10	0.580679	0.928703	0.993655	10	0.636953	0.8888	1.03318	11	0.689517	0.594797	1.07152	5	0.666768	0.98286	1.05475	3	0.874028	0.394521	1.21771	10	2.15184	10	2.11345	0.92165	0.973737	10	2.27239	0.714122	1.08714	10	2.58628	0.429503	1.35138	11	2.37129	0.674088	1.16429	5	2.16082	0.702474	1.00624	3
mmu-miR-362-5p	10	2.33065	9	2.15411	0.65424	0.884826	10	2.47823	0.222093	1.10771	10	2.28513	0.856256	0.968946	11	2.37117	0.928598	1.02848	5	2.48037	0.891833	1.10935	3	2.41674	0.739585	1.06149	10	2.22054	10	2.24703	0.603725	1.01853	10	2.26586	0.921978	1.03191	10	2.47136	0.259517	1.18988	11	2.39419	0.848026	1.12791	5	2.21714	0.719733	0.997647	3
mmu-miR-370-5p	10	1.63975	9	1.69549	0.999918	1.03939	10	1.50634	0.397547	0.911671	10	1.51883	0.840957	0.9196	11	1.76701	0.910491	1.09222	5	1.4824	0.699953	0.896669	3	1.80886	0.928627	1.12436	10	2.42621	10	2.68504	0.495914	1.19651	10	3.0043	0.40928	1.49287	10	2.52844	0.962225	1.07343	11	2.64527	0.703027	1.16397	5	2.57996	0.749869	1.11246	3
mmu-miR-412-3p	10	3.57302	9	3.44168	0.642733	0.912982	10	3.57786	0.95573	1.00336	10	3.10408	0.173884	0.722494	11	3.22157	0.0589897	0.783792	5	3.26977	0.411542	0.810422	3	3.46571	0.706899	0.928313	10	4.4384	10	4.37504	0.951492	0.957037	10	4.81982	0.132495	1.30262	10	4.77214	0.130083	1.26028	11	4.47336	0.991853	1.02453	5	4.50109	0.821736	1.04442	3
mmu-miR-423-3p	10	5.48358	9	5.21953	0.846444	0.83275	10	5.42353	0.892377	0.959233	10	5.20586	0.315323	0.824896	11	5.42173	0.975728	0.958036	5	5.52459	0.821195	1.02884	3	5.59275	0.881392	1.07861	10	5.39038	10	5.31839	0.986884	0.951328	10	5.72562	0.602513	1.26159	10	5.57728	0.820286	1.13831	11	5.48922	0.986832	1.07091	5	5.7031	0.58664	1.24205	3
mmu-miR-483-3p	10	0.771926	9	0.714443	0.960169	0.960939	10	0.704787	0.756534	0.954529	10	0.695975	0.984769	0.948717	11	0.740058	0.964781	0.978153	5	0.647606	0.977701	0.917437	3	0.90144	0.706899	1.09393	10	0.645878	10	0.837213	0.540446	1.14182	10	0.829358	0.696381	1.13562	10	0.846998	0.737745	1.14959	11	0.711673	0.78214	1.04666	5	1.33333	0.0496852	1.61044	3
mmu-miR-674-3p	10	4.49272	9	4.35785	0.796736	0.910748	10	4.35844	0.761827	0.911124	10	4.32004	0.983139	0.88719	11	4.4701	0.994663	0.984438	5	4.33527	0.640822	0.896606	3	4.55366	0.993784	1.04314	10	5.41489	10	5.29899	0.44581	0.922805	10	5.39464	0.930233	0.986064	10	5.30304	0.342496	0.925401	11	5.47599	0.825973	1.04326	5	5.31995	0.45838	0.936308	3
mmu-miR-6926-5p	10	0	9	0	0.914065	1	10	0	0.501949	1	10	0	0.949036	1	11	0	0.910491	1	5	0	0.778994	1	3	0		1	10	0	10	0.0304802	0.9375	1.02135	10	0.0300817	0.914198	1.02107	10	0	0.783858	1	11	0.0618881	0.800759	1.04383	5	0.116797	0.750753	1.08432	3
mmu-miR-6937-5p	10	0.124734	9	0.0503798	0.873058	0.949767	10	0.0800234	0.977635	0.969484	10	0.0798078	0.949036	0.96934	11	0.0664463	0.825958	0.960403	5	0.0417695	0.411542	0.944116	3	0.115403	0.820634	0.993553	10	0.364678	10	0.386289	0.92165	1.01509	10	0.554462	0.788101	1.14059	10	0.406393	0.978349	1.02934	11	0.300875	0.670915	0.956739	5	0.251598	0.863397	0.924612	3
mmu-miR-6968-3p	10	0.0751904	9	0.0861872	0.948469	1.00765	10	0.0552624	0.894527	0.986282	10	0.0551217	0.880685	0.986186	11	0.05313	0.733901	0.984825	5	0.0610314	0.740229	0.990234	3	0.0932408	0.929341	1.01259	10	0.0618849	10	0.115229	0.978732	1.03767	10	0.246725	0.85024	1.13669	10	0.265929	0.579477	1.15192	11	0.0776304	0.883927	1.01097	5	0.362652	0.243943	1.2318	3
mmu-miR-6982-5p	10	0	9	0.0566572	0.553288	1.04005	10	0.06183	0.295948	1.04379	10	0	0.959938	1	11	0	0.598676	1	5	0.0610314	0.475831	1.04321	3	0.0629112	0.779287	1.04457	10	0.100519	10	0.409346	0.441493	1.2387	10	0.151056	0.946518	1.03565	10	0.483516	0.0566293	1.30405	11	0.227982	0.438357	1.09237	5	0.131277	0.934846	1.02155	3
mmu-miR-6996-5p	10	0.219019	9	0.148783	0.707764	0.952483	10	0.147651	0.223447	0.951735	10	0.0792964	0.0455524	0.907694	11	0.129966	0.41888	0.94014	5	0.175855	0.514696	0.970525	3	0.272851	0.681544	1.03802	10	0.0906036	10	0.196428	0.95239	1.07611	10	0.113613	0.986298	1.01608	10	0.173029	0.962225	1.0588	11	0.0763591	0.802121	0.990175	5	0.251598	0.814358	1.11806	3
mmu-miR-7023-3p	10	0	9	0		1	10	0	0.583832	1	10	0	0.912111	1	11	0	0.812026	1	5	0		1	3	0		1	10	0	10	0	0.999289	1	10	0.0251362	0.771128	1.01758	10	0	0.634976	1	11	0	0.662152	1	5	0.0736942	0.694354	1.05241	3
mmu-miR-7031-5p	10	0	9	0	0.948469	1	10	0	0.710412	1	10	0	0.964393	1	11	0	0.849419	1	5	0	0.994384	1	3	0.0473735	0.963467	1.03338	10	0	10	0	0.714846	1	10	0.0532814	0.99324	1.03762	10	0.14403	0.35815	1.10499	11	0.098611	0.750188	1.07074	5	0.123027	0.833017	1.08902	3
mmu-miR-7045-3p	10	0.141603	9	0.163704	0.948469	1.01544	10	0.180824	0.609945	1.02756	10	0.144645	0.970735	1.00211	11	0.193986	0.685598	1.03698	5	0.292747	0.618557	1.11045	3	0.30296	0.394521	1.11834	10	0.125424	10	0.117916	0.928479	0.99481	10	0.161459	0.907028	1.02529	10	0.286251	0.191597	1.11793	11	0.158267	0.986832	1.02303	5	0.251598	0.45838	1.0914	3
mmu-miR-7063-5p	10	0.1352	9	0.14615	0.999918	1.00762	10	0.06285	0.755478	0.951088	10	0.138501	0.980183	1.00229	11	0.147879	0.944272	1.00883	5	0.269786	0.514696	1.09778	3	0.222254	0.526449	1.0622	10	0.105597	10	0.313446	0.512225	1.15496	10	0.187129	0.907028	1.05814	10	0.156752	0.924832	1.03609	11	0.148356	0.999451	1.03008	5	0.274569	0.645198	1.12426	3
mmu-miR-708-5p	10	8.54824	9	8.47313	0.973348	0.949268	10	9.06567	0.0457612	1.43141	10	8.54008	0.964393	0.994358	11	8.44441	0.594797	0.930557	5	8.6364	0.877893	1.06302	3	8.40811	0.706899	0.907438	10	8.32853	10	8.09254	0.817275	0.849105	10	8.13053	0.706427	0.871761	10	8.82055	0.150725	1.40641	11	8.24332	0.75431	0.94265	5	8.10665	0.960221	0.857448	3
mmu-miR-7080-5p	10	1.87359	9	2.09895	0.960169	1.16907	10	2.16798	0.567275	1.22637	10	1.81324	0.912111	0.959032	11	1.82997	0.840326	0.970219	5	1.62403	0.600035	0.841154	3	1.69977	0.832567	0.886492	10	1.70089	10	1.96659	0.859314	1.20222	10	1.74717	0.96328	1.03261	10	1.92697	0.785787	1.16965	11	1.70653	0.896079	1.00392	5	1.68949	0.998469	0.992134	3
mmu-miR-7081-3p	10	0	9	0.0332534	0.794997	1.02332	10	0	0.708753	1	10	0	0.957474	1	11	0	0.719422	1	5	0	0.600668	1	3	0.0473735	0.854996	1.03338	10	0	10	0.0327037	0.799172	1.02293	10	0.0819668	0.602513	1.05846	10	0.122587	0.167156	1.08869	11	0	0.869852	1	5	0.122891	0.597715	1.08891	3
mmu-miR-7115-5p	10	0.5892	9	0.529098	0.980853	0.959196	10	0.609888	0.429712	1.01444	10	0.597416	0.975304	1.00571	11	0.771473	0.585908	1.13467	5	0.719195	0.48039	1.09429	3	0.618105	0.718122	1.02024	10	0.861894	10	0.905244	0.999289	1.0305	10	0.937739	0.976236	1.05398	10	1.19121	0.327758	1.25641	11	0.768877	0.925873	0.93756	5	1.04838	0.606497	1.13799	3
mmu-miR-760-3p	10	6.10821	9	6.1996	0.973348	1.0654	10	6.16011	0.962694	1.03663	10	5.9387	0.650195	0.889146	11	5.8871	0.185087	0.857909	5	5.97755	0.438644	0.913418	3	6.13518	0.779287	1.01887	10	6.70126	10	6.49797	0.986884	0.86857	10	6.66695	0.949937	0.976497	10	6.91838	0.521818	1.16241	11	6.39016	0.590351	0.806027	5	6.56297	0.883547	0.908597	3
mmu-miR-802-3p	10	0.0944717	9	0.0503798	0.873058	0.9699	10	0	0.454735	0.936615	10	0.0672259	0.814417	0.981292	11	0.121615	0.908182	1.01899	5	0.0898742	0.890378	0.996818	3	0.137695	0.894496	1.03041	10	0.210409	10	0.331278	0.864811	1.08739	10	0.292441	0.846653	1.05851	10	0.152489	0.785787	0.960648	11	0.277175	0.995908	1.04737	5	0.224842	0.855679	1.01005	3
mmu-miR-879-3p	10	4.3033	9	4.39274	0.787497	1.06396	10	4.66839	0.0455674	1.28796	10	4.34104	0.822388	1.0265	11	4.58757	0.173964	1.21779	5	4.74055	0.0647779	1.35402	3	4.57692	0.496584	1.20884	10	4.08474	10	4.32478	0.95239	1.18102	10	4.26577	0.858048	1.1337	10	4.49666	0.194157	1.33046	11	4.16323	0.925873	1.05591	5	4.55932	0.47106	1.38951	3
mmu-miR-879-5p	10	0.634898	9	0.520584	0.850914	0.923821	10	0.818798	0.349708	1.13595	10	0.659049	0.951951	1.01688	11	0.665813	0.919976	1.02166	5	0.744711	0.674103	1.07909	3	0.794438	0.47046	1.11693	10	0.939398	10	0.971798	0.869239	1.02271	10	0.926133	0.986298	0.990848	10	1.25129	0.235018	1.24133	11	0.94412	0.991853	1.00328	5	1.00855	0.652482	1.0491	3
mmu-miR-92b-3p	10	8.47006	9	8.31316	0.962857	0.896947	10	8.22235	0.165085	0.842232	10	8.1878	0.179955	0.822302	11	8.32416	0.740571	0.903817	5	8.59398	0.977701	1.08969	3	8.55218	0.837192	1.05857	10	8.66686	10	8.76744	0.936553	1.0722	10	8.66275	0.914198	0.997149	10	8.59433	0.812489	0.950964	11	8.64457	0.761075	0.984665	5	9.02253	0.643288	1.27958	3
mmu-miR-100-3p	10	2.36342	9	2.25247	0.767664	0.925983	10	2.25118	0.427498	0.92515	10	2.27846	0.599761	0.942812	11	2.46575	0.962963	1.07351	5	2.35193	0.946077	0.992072	3	2.60405	0.678991	1.18151	10	1.80424	10	1.64399	0.95239	0.894874	10	1.816	0.898426	1.00819	10	1.72009	0.816937	0.943343	11	1.70529	0.825973	0.933714	5	1.63056	0.834479	0.886578	3
mmu-miR-1231-5p	10	0.161631	9	0.246758	0.98458	1.06078	10	0.294423	0.216294	1.09641	10	0.194642	0.960377	1.02315	11	0.121615	0.730369	0.972644	5	0.19111	0.799826	1.02064	3	0.115403	0.997178	0.968465	10	0.235773	10	0.127492	0.544964	0.927693	10	0.16885	0.5842	0.954672	10	0.247732	0.829164	1.00832	11	0.231332	0.993764	0.996927	5	0.251598	0.946418	1.01103	3
mmu-miR-147-3p	10	0.265335	9	0.283647	0.999918	1.01277	10	0.333508	0.568517	1.04839	10	0.356295	0.898552	1.06508	11	0.48107	0.264012	1.1613	5	0.30576	0.741363	1.02842	3	0.486604	0.807513	1.16576	10	0.571132	10	0.67109	0.789094	1.07174	10	0.380512	0.752201	0.876229	10	0.476941	0.688106	0.936798	11	0.509583	0.934135	0.958235	5	0.507539	0.840884	0.956878	3
mmu-miR-223-5p	10	0.390055	9	0.254973	0.791525	0.910618	10	0.392508	0.885627	1.0017	10	0.340627	0.92577	0.966319	11	0.731077	0.718164	1.26665	5	0.619519	0.641722	1.1724	3	0.659403	0.681544	1.20526	10	0.0916063	10	0.0712152	0.783884	0.985965	10	0.0978737	0.980257	1.00435	10	0.185986	0.442711	1.06761	11	0.190911	0.666194	1.07126	5	0.123027	0.953685	1.02202	3
mmu-miR-374b-5p	10	2.7545	9	2.60948	0.850914	0.904369	10	3.13616	0.256813	1.30284	10	2.72169	0.962553	0.977516	11	2.99204	0.944272	1.17898	5	2.82635	0.843025	1.05107	3	2.71694	0.904176	0.974304	10	1.46685	10	1.40548	0.980893	0.95835	10	1.46267	0.771128	0.997105	10	2.34984	0.0381583	1.84419	11	1.53922	0.995908	1.05144	5	1.16751	0.715075	0.812625	3
mmu-miR-484	10	5.70819	9	5.5481	0.931304	0.894975	10	5.38907	0.258952	0.801559	10	5.63957	0.912111	0.953554	11	5.53695	0.641111	0.88808	5	5.79329	0.831061	1.06076	3	5.63809	0.739585	0.952574	10	5.22497	10	5.24359	0.854238	1.01299	10	5.20214	0.960896	0.984299	10	5.00625	0.816937	0.859329	11	5.07643	0.944706	0.902165	5	5.38593	0.821688	1.11803	3
mmu-miR-6911-5p	10	0.145007	9	0.14615	0.83773	1.00079	10	0.136926	0.756235	0.994414	10	0.0964339	0.990819	0.966892	11	0.170785	0.807754	1.01803	5	0.249574	0.139554	1.07517	3	0.115403	0.779598	0.979689	10	0.264456	10	0.272777	0.986884	1.00578	10	0.317367	0.914198	1.03736	10	0.147042	0.966546	0.921838	11	0.190911	0.926846	0.9503	5	0.439431	0.414431	1.12894	3
mmu-miR-7071-3p	10	0.214173	9	0.21779	0.962857	1.00251	10	0.264656	0.694863	1.03561	10	0.259432	0.973399	1.03187	11	0.295638	0.591055	1.05809	5	0.287892	0.640822	1.05243	3	0.222693	0.902744	1.00592	10	0.31588	10	0.317831	0.958412	1.00135	10	0.240898	0.714122	0.949354	10	0.216369	0.712594	0.933349	11	0.233058	0.999451	0.944209	5	0.465765	0.855206	1.10948	3
mmu-miR-125b-2-3p	10	4.68091	9	4.50218	0.629441	0.883482	10	4.58991	0.777564	0.938868	10	4.43173	0.200818	0.841375	11	4.65846	0.907644	0.984561	5	4.55008	0.644513	0.913305	3	4.63234	0.748343	0.966891	10	5.92142	10	5.64595	0.25998	0.826181	10	5.92864	0.960896	1.00502	10	5.80234	0.746602	0.920774	11	5.75976	0.623072	0.893993	5	5.68269	0.652482	0.847491	3
mmu-miR-154-3p	10	1.54939	9	1.48154	0.999918	0.954058	10	1.48305	0.778418	0.955057	10	1.5421	0.975304	0.99496	11	1.87609	0.355732	1.25414	5	1.61206	0.877893	1.0444	3	1.6909	0.788793	1.10306	10	1.47249	10	1.26752	0.92752	0.867555	10	1.32998	0.982403	0.905941	10	1.27778	0.98049	0.873752	11	1.53374	0.829246	1.04337	5	1.40426	0.938271	0.953809	3
mmu-miR-216a-3p	10	0	9	0		1	10	0		1	10	0		1	11	0		1	5	0		1	3	0		1	10	0	10	0		1	10	0		1	10	0		1	11	0		1	5	0		1	3
mmu-miR-217-5p	10	0.14363	9	0.14615	0.873058	1.00175	10	0.092636	0.609945	0.965271	10	0.151584	0.970735	1.00553	11	0.129537	0.643733	0.990279	5	0.130473	0.640822	0.990921	3	0.0588549	0.390912	0.942931	10	0.292876	10	0.207613	0.93147	0.942612	10	0.260629	0.949937	0.977896	10	0.330879	0.688106	1.02669	11	0.21718	0.991853	0.948884	5	0.210668	0.683638	0.944611	3
mmu-miR-465a-3p	10	0.216957	9	0.0975456	0.931304	0.920563	10	0.0724801	0.107301	0.904708	10	0.101483	0.5286	0.923079	11	0.100251	0.766268	0.922291	5	0.121847	0.196546	0.936201	3	0.181057	0.851845	0.975424	10	0.405915	10	0.226307	0.360748	0.882943	10	0.152873	0.797246	0.839125	10	0.268683	0.191597	0.909262	11	0.183806	0.277977	0.857311	5	0.17183	0.476614	0.850224	3
mmu-miR-465b-3p	10	0.216957	9	0.0975456	0.931304	0.920563	10	0.0724801	0.107301	0.904708	10	0.101483	0.5286	0.923079	11	0.100251	0.766268	0.922291	5	0.121847	0.196546	0.936201	3	0.181057	0.851845	0.975424	10	0.405915	10	0.226307	0.360748	0.882943	10	0.152873	0.797246	0.839125	10	0.268683	0.191597	0.909262	11	0.183806	0.277977	0.857311	5	0.17183	0.476614	0.850224	3
mmu-miR-465c-3p	10	0.216957	9	0.0975456	0.920899	0.920563	10	0.0724801	0.107301	0.904708	10	0.101483	0.5286	0.923079	11	0.100251	0.766268	0.922291	5	0.0882794	0.169908	0.91467	3	0.181057	0.851845	0.975424	10	0.405915	10	0.226307	0.360748	0.882943	10	0.152873	0.797246	0.839125	10	0.268683	0.191597	0.909262	11	0.183806	0.277977	0.857311	5	0.17183	0.476614	0.850224	3
mmu-miR-504-3p	10	0.0982752	9	0.14615	0.948469	1.03374	10	0.171432	0.275764	1.05202	10	0.131693	0.881672	1.02343	11	0.116072	0.944272	1.01241	5	0.121847	0.946833	1.01647	3	0.0473735	0.827399	0.965333	10	0.341821	10	0.487403	0.986884	1.10618	10	0.304448	0.865408	0.974428	10	0.419148	0.98049	1.05506	11	0.21718	0.556043	0.917232	5	0.57492	0.960952	1.17536	3
mmu-miR-669b-3p	10	0	9	0	0.995216	1	10	0	0.991861	1	10	0	0.996703	1	11	0	0.812026	1	5	0	0.916494	1	3	0	0.973138	1	10	0	10	0	0.951492	1	10	0	0.723996	1	10	0		1	11	0		1	5	0	0.672708	1	3
mmu-miR-6951-5p	10	0.122805	9	0.183699	0.787497	1.04311	10	0.175376	0.714811	1.03711	10	0.1154	0.925507	0.994881	11	0.193986	0.733901	1.05058	5	0.119585	0.640822	0.997771	3	0.0932408	0.936285	0.979716	10	0.0580791	10	0	0.9572	0.960542	10	0.104828	0.762761	1.03293	10	0.121423	0.400864	1.04489	11	0.0604608	0.925873	1.00165	5	0.0628244	0.863397	1.00329	3
mmu-miR-6976-5p	10	0.161631	9	0.226625	0.914065	1.04608	10	0.197611	0.92294	1.02525	10	0.248528	0.964393	1.06208	11	0.155379	0.794698	0.995676	5	0.0665562	0.75534	0.936224	3	0.0932408	0.736232	0.953702	10	0.482391	10	0.515395	0.935699	1.02314	10	0.357501	0.617585	0.917074	10	0.410357	0.816937	0.951296	11	0.510408	0.986832	1.01961	5	0.549704	0.857565	1.04776	3
mmu-miR-6989-5p	10	0	9	0	0.787497	1	10	0	0.420036	1	10	0	0.951951	1	11	0.050996	0.406201	1.03598	5	0	0.799995	1	3	0.0473735	0.748343	1.03338	10	0	10	0.0709313	0.413017	1.05039	10	0.0251362	0.706176	1.01758	10	0	0.509657	1	11	0	0.70211	1	5	0	0.7348	1	3
mmu-miR-770-3p	10	5.03114	9	5.09313	0.98458	1.04391	10	5.17574	0.532033	1.10543	10	4.72022	0.492511	0.806126	11	4.96806	0.774357	0.95722	5	5.10262	0.939157	1.05079	3	5.40419	0.706899	1.29509	10	6.2876	10	6.49842	0.469217	1.15735	10	6.43071	0.762761	1.10428	10	6.8109	0.1147	1.43724	11	6.39267	0.906039	1.07555	5	6.68777	0.531141	1.31967	3
mmu-miR-873a-3p	10	0.503949	9	0.683694	0.749615	1.13268	10	0.721497	0.13036	1.16276	10	0.524452	0.914869	1.01431	11	0.653377	0.408193	1.10913	5	0.602681	0.475831	1.07083	3	0.662608	0.706899	1.11625	10	1.89863	10	1.96131	0.854238	1.04441	10	1.83524	0.99324	0.957012	10	2.33599	0.310662	1.35412	11	1.72679	0.761075	0.88771	5	1.98235	0.502491	1.05975	3
mmu-miR-1963	10	0.0221512	9	0.0657576	0.767664	1.03069	10	0.0800234	0.212861	1.04093	10	0	0.92577	0.984763	11	0.0733634	0.49111	1.03614	5	0.119585	0.308675	1.06987	3	0.115403	0.0788403	1.06677	10	0	10	0	0.999289	1	10	0.0819668	0.930233	1.05846	10	0	0.508558	1	11	0	0.969917	1	5	0	0.934881	1	3
mmu-miR-7065-3p	10	0.312928	9	0.377116	0.973851	1.0455	10	0.396277	0.795684	1.05948	10	0.189146	0.712178	0.917779	11	0.368858	0.733841	1.03953	5	0.197712	0.361255	0.923244	3	0.486027	0.523601	1.12748	10	0.212875	10	0.100755	0.92165	0.925228	10	0.325617	0.771128	1.08128	10	0.264274	0.675593	1.03627	11	0.21718	0.995908	1.00299	5	0.236382	0.76611	1.01643	3
mmu-miR-122-3p	10	0	9	0	0.999918	1	10	0	0.802682	1	10	0.0597252	0.739602	1.04227	11	0	0.772774	1	5	0	0.706657	1	3	0	0.911046	1	10	0	10	0	0.719308	1	10	0	0.792162	1	10	0	0.785787	1	11	0	0.800759	1	5	0	0.8361	1	3
mmu-miR-7002-5p	10	0.183517	9	0.207456	0.948469	1.01673	10	0.155398	0.817025	0.980699	10	0.158849	0.962553	0.983047	11	0.209766	0.910491	1.01836	5	0.211329	0.969257	1.01946	3	0.169817	0.748343	0.990549	10	0.177646	10	0.121782	0.775296	0.962018	10	0.128158	0.634637	0.966279	10	0.195741	0.84388	1.01262	11	0.174274	0.568974	0.997666	5	0.131277	0.730873	0.96837	3
mmu-miR-344g-5p	10	0.1352	9	0.0795635	0.796736	0.96217	10	0.126913	0.977402	0.994273	10	0.147851	0.880685	1.00881	11	0.0733634	0.366373	0.958044	5	0.130473	0.797324	0.996729	3	0.169817	0.993784	1.02429	10	0	10	0	0.95239	1	10	0.110943	0.602513	1.07993	10	0.0708759	0.437632	1.05035	11	0.0744436	0.761075	1.05295	5	0.210668	0.502491	1.15722	3
mmu-miR-500-3p	10	7.24101	9	7.07198	0.98458	0.88944	10	7.92408	0.0103467	1.60556	10	7.04449	0.949036	0.872651	11	7.23978	0.916798	0.999151	5	7.40166	0.799995	1.11779	3	7.37733	0.92345	1.0991	10	7.03045	10	7.1096	0.766905	1.05639	10	7.06595	0.99324	1.02491	10	8.10952	0.0627508	2.11267	11	7.31639	0.366058	1.2192	5	7.36411	0.719733	1.26021	3
mmu-miR-34b-3p	10	2.86794	9	2.87593	0.964114	1.00556	10	2.91816	0.974284	1.03542	10	2.95358	0.609295	1.06116	11	2.78796	0.733901	0.94607	5	2.89292	0.983408	1.01747	3	3.06524	0.86356	1.14655	10	2.90202	10	3.52644	0.537945	1.54159	10	3.75209	0.263013	1.80258	10	3.48804	0.33484	1.50111	11	3.78785	0.164494	1.84783	5	3.68096	0.45838	1.71587	3
mmu-miR-1298-5p	10	1.41682	9	1.74981	0.905846	1.25962	10	1.40842	0.970528	0.994196	10	1.5646	0.983172	1.10786	11	1.88009	0.342836	1.37866	5	1.65279	0.936247	1.1777	3	1.87376	0.854996	1.37263	10	1.48226	10	1.20493	0.92165	0.825119	10	1.19801	0.914198	0.821169	10	1.2179	0.685971	0.832565	11	1.40141	0.925873	0.945502	5	1.51965	0.925841	1.02625	3
mmu-miR-27a-3p	10	8.5046	9	8.65501	0.948469	1.10989	10	8.75663	0.178639	1.19088	10	8.57938	0.987684	1.0532	11	8.69821	0.5635	1.14362	5	8.73264	0.212093	1.17124	3	8.80518	0.773983	1.23164	10	9.53171	10	9.46093	0.986884	0.952126	10	9.65815	0.898426	1.09159	10	9.67801	0.592386	1.10673	11	9.55209	0.914233	1.01422	5	9.64806	0.45838	1.08399	3
mmu-miR-376a-3p	10	6.2171	9	6.23626	0.898734	1.01337	10	6.12018	0.241817	0.935023	10	6.22642	0.949036	1.00648	11	6.4485	0.450796	1.17397	5	6.15931	0.774823	0.960731	3	6.48196	0.353718	1.20152	10	7.79781	10	7.82165	0.877433	1.01666	10	7.88112	0.976236	1.05945	10	7.71406	0.503813	0.943604	11	7.91681	0.938337	1.08598	5	7.82296	0.96196	1.01759	3
mmu-miR-383-3p	10	1.79002	9	1.73252	0.999918	0.960932	10	2.28112	0.00593535	1.40552	10	1.73516	0.991262	0.962693	11	1.76032	0.923841	0.979629	5	1.66532	0.664205	0.917198	3	1.67084	0.911046	0.920714	10	3.19295	10	2.99314	0.999289	0.870666	10	3.2654	0.921978	1.0515	10	3.71436	0.0731307	1.43535	11	3.26386	0.78214	1.05038	5	3.21391	0.876004	1.01463	3
mmu-miR-6911-3p	10	0.0939724	9	0.0533471	0.796736	0.972233	10	0.123276	0.993735	1.02052	10	0.0632736	0.949036	0.978946	11	0.266451	0.335626	1.12699	5	0.338431	0.117987	1.18465	3	0.123193	0.954803	1.02046	10	0.125424	10	0.16843	0.732943	1.03026	10	0.144841	0.723996	1.01355	10	0.330259	0.054861	1.15255	11	0.0812851	0.858609	0.969869	5	0	0.888394	0.916735	3
mmu-miR-7063-3p	10	0.0524352	9	0.0503798	0.94211	0.998576	10	0.0795412	0.817025	1.01897	10	0	0.712248	0.964307	11	0.0662218	0.955745	1.0096	5	0.0417695	0.57715	0.992634	3	0.123193	0.689902	1.05027	10	0.0753596	10	0.0817058	0.92752	1.00441	10	0	0.930233	0.949106	10	0.128508	0.783858	1.03753	11	0.0618881	0.995908	0.990706	5	0.236382	0.45838	1.11808	3
mmu-miR-802-5p	10	0	9	0	0.846444	1	10	0.0277412	0.583832	1.01941	10	0	0.949036	1	11	0	0.962963	1	5	0.0665562	0.488184	1.04721	3	0.0629112	0.526449	1.04457	10	0	10	0	0.92165	1	10	0.0678558	0.650018	1.04816	10	0	0.91407	1	11	0.0661643	0.568974	1.04693	5	0	0.863397	1	3
mmu-miR-133a-3p	10	4.82623	9	4.84404	0.97264	1.01242	10	4.96211	0.536044	1.09876	10	4.69563	0.797346	0.91345	11	5.04045	0.53941	1.16007	5	5.15809	0.662647	1.25863	3	5.37941	0.341058	1.46731	10	7.11906	10	7.32317	0.732943	1.15198	10	7.35584	0.696381	1.17836	10	7.19401	0.806718	1.05332	11	7.39167	0.691887	1.20799	5	7.73751	0.243943	1.53522	3
mmu-miR-339-3p	10	2.791	9	2.65423	0.898734	0.909552	10	2.69001	0.910566	0.932395	10	2.86766	0.991262	1.05457	11	2.71475	0.733901	0.948519	5	2.816	0.88443	1.01748	3	2.83812	0.79737	1.0332	10	2.622	10	2.71626	0.939015	1.06751	10	2.85758	0.788101	1.17737	10	3.01473	0.500248	1.31287	11	2.76991	0.907265	1.10796	5	3.27013	0.604756	1.56713	3
mmu-miR-34b-5p	10	3.52713	9	3.57157	0.787497	1.03128	10	3.4189	0.9133	0.927725	10	3.64336	0.273024	1.0839	11	3.73914	0.23409	1.1583	5	3.87955	0.26014	1.2767	3	3.95287	0.26336	1.34326	10	4.10964	10	4.38189	0.544964	1.20769	10	4.51091	0.466478	1.32068	10	4.11619	0.752728	1.00455	11	4.4794	0.688406	1.29215	5	4.31884	0.828864	1.15605	3
mmu-miR-377-3p	10	2.30581	9	2.36607	0.879049	1.04266	10	2.13622	0.609315	0.889093	10	2.16428	0.912111	0.906559	11	2.39381	0.780126	1.06289	5	2.29893	0.925883	0.995241	3	2.31233	0.997387	1.00453	10	2.35954	10	2.10685	0.513732	0.839329	10	2.27126	0.911714	0.940641	10	2.324	0.749873	0.975668	11	2.32197	0.761075	0.974292	5	2.45822	0.8361	1.07079	3
mmu-miR-431-5p	10	1.61188	9	1.64241	0.960169	1.02138	10	1.85259	0.256284	1.18157	10	1.44356	0.378056	0.889873	11	1.46416	0.794698	0.902676	5	1.87703	0.626444	1.20176	3	1.9689	0.617916	1.28078	10	1.57575	10	1.63688	0.995619	1.04328	10	1.63331	0.976236	1.04071	10	1.97196	0.142313	1.31605	11	1.58672	0.942803	1.00764	5	1.66945	0.794155	1.0671	3
mmu-miR-671-3p	10	0.567063	9	0.58998	0.796736	1.01601	10	0.461041	0.400638	0.929147	10	0.474264	0.975304	0.937702	11	0.57629	0.825385	1.00642	5	0.462274	0.977701	0.929941	3	0.821942	0.798523	1.19324	10	0.759635	10	0.850115	0.732943	1.06472	10	0.698638	0.982403	0.958602	10	0.669731	0.696522	0.939585	11	0.724428	0.944706	0.975892	5	0.878552	0.911828	1.08592	3
mmu-miR-709	10	0.743387	9	0.681798	0.875281	0.958208	10	0.921594	0.16943	1.13148	10	0.673035	0.957474	0.952406	11	0.627207	0.997843	0.922628	5	0.720865	0.975107	0.98451	3	0.662608	0.973138	0.945547	10	1.17868	10	1.37647	0.360748	1.14694	10	1.09988	0.930233	0.946843	10	1.47807	0.160406	1.23062	11	1.21832	0.793359	1.02786	5	1.60593	0.49495	1.34466	3
mmu-miR-7117-3p	10	0.203259	9	0.14615	0.962571	0.961189	10	0.203245	0.9133	0.99999	10	0.0632736	0.173884	0.907528	11	0.100251	0.584508	0.93109	5	0.171467	0.891833	0.978205	3	0.0588549	0.706899	0.904753	10	0.498286	10	0.437618	0.853179	0.95882	10	0.556245	0.714122	1.04099	10	0.402602	0.715019	0.935828	11	0.409806	0.96429	0.940513	5	0.362652	0.92087	0.910269	3
mmu-miR-410-3p	10	3.78426	9	3.86037	0.980853	1.05417	10	4.07087	0.816917	1.21977	10	3.5348	0.797346	0.841209	11	3.95551	0.869487	1.12603	5	4.12275	0.308675	1.26443	3	4.08377	0.415995	1.23073	10	4.59087	10	4.74511	0.495914	1.11283	10	4.76704	0.99324	1.12988	10	5.0129	0.521998	1.33981	11	4.6737	0.986353	1.05909	5	4.84943	0.243943	1.19629	3
mmu-miR-6984-3p	10	0.765844	9	0.804291	0.999918	1.02701	10	0.449686	0.024535	0.803206	10	0.629111	0.392359	0.909577	11	0.811946	0.958977	1.03247	5	0.824832	0.662647	1.04173	3	0.699552	0.748343	0.95509	10	0.652851	10	0.523885	0.413017	0.914487	10	0.581456	0.914198	0.951718	10	0.529897	0.413909	0.918305	11	0.549702	0.582358	0.930999	5	0.464104	0.934846	0.877368	3
mmu-miR-3060-3p	10	0.0915269	9	0.104792	0.980853	1.00924	10	0.0711748	0.755478	0.985992	10	0.122021	0.902353	1.02136	11	0.0797802	0.903609	0.991891	5	0.0610314	0.994384	0.979084	3	0.0473735	0.496584	0.969859	10	0.0898811	10	0.11716	0.92165	1.01909	10	0	0.990846	0.9396	10	0.114154	0.935368	1.01697	11	0.0744436	0.688406	0.989357	5	0.0628244	0.988716	0.981421	3
mmu-miR-3103-5p	10	0.142832	9	0.159094	0.914065	1.01134	10	0.109089	0.765789	0.976882	10	0.135295	0.957474	0.994789	11	0.155379	0.625876	1.00873	5	0.0882794	0.891838	0.962893	3	0.222693	0.904918	1.05692	10	0.320824	10	0.362608	0.986884	1.02939	10	0.535396	0.884218	1.16036	10	0.386857	0.962225	1.04683	11	0.346818	0.986832	1.01818	5	0.335758	0.863397	1.01041	3
mmu-miR-3962	10	0.856152	9	0.675804	0.873058	0.88249	10	1.13131	0.867993	1.21012	10	1.09118	0.912111	1.17693	11	1.01645	0.736413	1.11752	5	0.647606	0.544813	0.865409	3	0.985917	0.862486	1.09412	10	0.603615	10	0.505059	0.803109	0.933967	10	0.640883	0.976236	1.02617	10	0.553386	0.824098	0.965783	11	0.781304	0.802315	1.13107	5	0.965414	0.952742	1.28503	3
mmu-miR-222-5p	10	2.24244	9	2.34874	0.794997	1.07647	10	1.97129	0.583832	0.82866	10	2.4723	0.841784	1.17273	11	1.99098	0.625876	0.840046	5	1.70764	0.448325	0.690258	3	2.38943	0.86356	1.10726	10	2.38014	10	2.12612	0.9375	0.838557	10	3.14906	0.606684	1.70399	10	2.26309	0.845549	0.922068	11	3.13449	0.35837	1.68687	5	2.51519	0.946418	1.09813	3
mmu-miR-153-5p	10	0.707379	9	0.88058	0.553288	1.12756	10	0.874487	0.23266	1.12281	10	0.701437	0.994888	0.99589	11	0.960963	0.335626	1.19217	5	0.758202	0.891833	1.03586	3	1.13975	0.520954	1.34945	10	0.623781	10	0.432377	0.892981	0.875753	10	0.684171	0.723996	1.04275	10	0.62248	0.953592	0.999098	11	0.510408	0.999451	0.924424	5	0.617396	0.828922	0.995584	3
mmu-miR-1191a	10	1.7047	9	1.31148	0.432535	0.761429	10	1.48019	0.320424	0.855885	10	1.6457	0.949036	0.959926	11	1.4954	0.425651	0.864956	5	1.21536	0.223471	0.712351	3	1.27245	0.407768	0.741104	10	0.856529	10	0.596133	0.469941	0.834859	10	1.06231	0.617585	1.15331	10	0.839263	0.762957	0.988104	11	0.984311	0.697748	1.09261	5	0.775799	0.784741	0.945579	3
mmu-miR-138-5p	10	12.6807	9	12.7994	0.794997	1.08571	10	12.8421	0.341796	1.11836	10	12.7789	0.780275	1.07045	11	12.9221	0.173964	1.1821	5	12.7595	0.875926	1.05613	3	12.8834	0.369885	1.15084	10	13.1122	10	13.0256	0.864811	0.941697	10	12.8966	0.629598	0.861157	10	12.8762	0.509657	0.849099	11	12.8442	0.334566	0.830418	5	13.0393	0.767421	0.950712	3
mmu-miR-1839-5p	10	6.90024	9	6.98175	0.83615	1.05813	10	6.6348	0.0243189	0.831945	10	6.86587	0.964393	0.976458	11	6.84802	0.930456	0.964451	5	6.99293	0.638691	1.06636	3	6.89488	0.972392	0.996294	10	6.7154	10	6.4766	0.441192	0.847451	10	6.69518	0.99324	0.98608	10	6.56947	0.539796	0.903795	11	6.46779	0.660939	0.842288	5	6.63098	0.730873	0.943164	3
mmu-miR-214-3p	10	2.74634	9	2.55303	0.898734	0.874593	10	2.25623	0.777564	0.711971	10	2.36544	0.691626	0.767955	11	1.96538	0.321114	0.581977	5	2.03014	0.279511	0.608697	3	1.75421	0.527716	0.502733	10	1.17695	10	1.65606	0.244675	1.39388	10	0.996889	0.99324	0.882667	10	1.70221	0.366614	1.43919	11	1.34479	0.697748	1.12338	5	1.93736	0.0496852	1.69397	3
mmu-miR-30a-5p	10	7.53254	9	7.51865	0.999918	0.990414	10	7.60098	0.889607	1.04858	10	7.43809	0.88006	0.936625	11	7.83623	0.335626	1.2343	5	7.72955	0.640822	1.14632	3	7.74422	0.626568	1.15803	10	7.64705	10	7.67769	0.999289	1.02147	10	7.84677	0.946534	1.14847	10	7.39464	0.404542	0.839492	11	7.36936	0.8683	0.824909	5	7.82328	0.866907	1.12993	3
mmu-miR-342-5p	10	4.62318	9	4.69814	0.970088	1.05334	10	4.8111	0.401427	1.13912	10	4.51753	0.999209	0.92939	11	4.86901	0.713746	1.18578	5	4.81907	0.983408	1.14543	3	4.70873	0.923058	1.06109	10	5.16594	10	5.14106	0.859314	0.982902	10	4.78019	0.873674	0.76538	10	5.08695	0.806718	0.946715	11	4.8934	0.75431	0.827861	5	5.28497	0.756887	1.086	3
mmu-miR-449c-5p	10	0.276027	9	0.337639	0.787497	1.04363	10	0.342135	0.608667	1.04689	10	0.269776	0.970383	0.995676	11	0.510159	0.173964	1.1762	5	0.466635	0.50463	1.14124	3	0.321734	0.837192	1.03219	10	0	10	0.0692236	0.964277	1.04915	10	0.0300817	0.954527	1.02107	10	0	0.754823	1	11	0.0763591	0.992377	1.05435	5	0.0595799	0.715075	1.04216	3
mmu-miR-216b-5p	10	0.0493276	9	0	0.53058	0.966387	10	0.0465225	0.876926	0.998058	10	0.049024	0.822388	0.99979	11	0	0.961212	0.966387	5	0.0456369	0.946077	0.997445	3	0	0.526449	0.966387	10	0.115785	10	0.0677029	0.797812	0.967221	10	0	0.483292	0.92288	10	0.0883881	0.97416	0.981189	11	0	0.604046	0.92288	5	0.0595799	0.45838	0.961791	3
mmu-miR-33-3p	10	1.28316	9	1.25929	0.970644	0.983587	10	1.30594	0.654266	1.01591	10	1.25645	0.949036	0.981652	11	1.41743	0.730369	1.09753	5	1.3544	0.877893	1.05062	3	1.54368	0.739585	1.19791	10	0.889074	10	0.977636	0.9375	1.06331	10	1.33581	0.134909	1.36296	10	0.940287	0.768171	1.03614	11	1.29582	0.334566	1.32569	5	1.16247	0.796387	1.20865	3
mmu-miR-146b-3p	10	0.362297	9	0.300974	0.964114	0.958385	10	0.326673	0.803556	0.975609	10	0.374774	0.983172	1.00869	11	0.360965	0.875308	0.999077	5	0.429813	0.983408	1.04791	3	0.451225	0.902744	1.06358	10	0.566835	10	0.472815	0.999289	0.936908	10	0.583458	0.723996	1.01159	10	0.432178	0.783858	0.910886	11	0.556588	0.802315	0.992923	5	0.507539	0.925841	0.959732	3
mmu-miR-3113-5p	10	0.19027	9	0.188911	0.999918	0.999059	10	0.422267	0.024535	1.17446	10	0.208824	0.982275	1.01294	11	0.223498	0.766268	1.0233	5	0.132795	0.800009	0.960945	3	0.181057	0.820634	0.993635	10	0.0393598	10	0.131004	0.531777	1.06558	10	0.152873	0.706427	1.08186	10	0.195285	0.191597	1.11414	11	0.190911	0.344439	1.11076	5	0.210668	0.597342	1.12608	3
mmu-miR-3535	10	4.20522	9	3.9713	0.873058	0.850318	10	4.01694	0.74325	0.877652	10	4.05919	0.949036	0.903734	11	4.24989	0.951508	1.03145	5	3.89388	0.5901	0.805888	3	4.35369	0.739585	1.10839	10	3.68033	10	3.57581	0.98463	0.930109	10	3.9556	0.634637	1.21021	10	3.35458	0.997094	0.797878	11	3.68103	0.986832	1.00048	5	3.52255	0.821736	0.896402	3
mmu-miR-5132-5p	10	0.758108	9	0.815934	0.787497	1.0409	10	0.868462	0.222022	1.07949	10	0.859098	0.720957	1.07251	11	0.557132	0.143272	0.869962	5	0.787155	0.640822	1.02034	3	0.874028	0.820634	1.08367	10	0.55571	10	0.806508	0.606559	1.18987	10	0.680745	0.891981	1.09053	10	0.910838	0.160244	1.2791	11	0.734135	0.789426	1.13165	5	0.616818	0.946418	1.04327	3
mmu-miR-6944-5p	10	0	9	0	0.958602	1	10	0	0.885627	1	10	0	0.949036	1	11	0	0.920305	1	5	0	0.715676	1	3	0		1	10	0.0903663	10	0	0.798182	0.939284	10	0	0.824791	0.939284	10	0.102863	0.962225	1.0087	11	0	0.995908	0.939284	5	0	0.934846	0.939284	3
mmu-miR-7061-5p	10	0.225261	9	0.202485	0.873058	0.984337	10	0.148803	0.583832	0.948383	10	0.115781	0.538715	0.926922	11	0.178782	0.709182	0.968297	5	0.30576	0.893759	1.05738	3	0.169817	0.516209	0.962298	10	0.125424	10	0.0365199	0.798182	0.940237	10	0.0912498	0.989813	0.976591	10	0.0360692	0.806718	0.939943	11	0.0813027	0.840418	0.969881	5	0.131277	0.82162	1.00407	3
mmu-miR-7085-5p	10	0.0752453	9	0.116637	0.964114	1.02911	10	0.136926	0.686971	1.04368	10	0.0563696	0.844558	0.987002	11	0.05313	0.733901	0.984788	5	0.0610314	0.691932	0.990196	3	0.0629112	0.973138	0.991487	10	0.259756	10	0.301084	0.606559	1.02906	10	0.213565	0.99324	0.96849	10	0.555662	0.215427	1.22766	11	0.158267	0.986353	0.932071	5	0.419321	0.45838	1.11695	3
mmu-miR-7231-5p	10	0	9	0	0.962857	1	10	0	0.609945	1	10	0	0.900596	1	11	0	0.918423	1	5	0	0.578198	1	3	0.0629112	0.748343	1.04457	10	0	10	0	0.986884	1	10	0.0333755	0.960896	1.0234	10	0	0.966546	1	11	0.118489	0.556043	1.0856	5	0.0628244	0.841227	1.04451	3
mmu-miR-7674-5p	10	0	9	0.0657576	0.48336	1.04663	10	0.035999	0.434255	1.02527	10	0.0557662	0.522861	1.03941	11	0	0.641111	1	5	0.0665562	0.587434	1.04721	3	0.0588549	0.779287	1.04164	10	0.138316	10	0.14903	0.95239	1.00745	10	0.154265	0.964969	1.01112	10	0.129672	0.935368	0.994027	11	0.0763591	0.688406	0.957964	5	0.116797	0.960952	0.985195	3
mmu-miR-1982-5p	10	0	9	0.0399359	0.873058	1.02807	10	0.0724166	0.161074	1.05148	10	0.0976789	0.63539	1.07005	11	0	0.951508	1	5	0.0456369	0.562171	1.03214	3	0	0.881515	1	10	0.0580791	10	0.062179	0.95239	1.00285	10	0.0752199	0.864938	1.01195	10	0	0.785787	0.960542	11	0	0.75431	0.960542	5	0.0595799	0.884336	1.00104	3
mmu-miR-26b-3p	10	0.824228	9	0.889785	0.642733	1.04649	10	0.679387	0.684039	0.904479	10	0.942356	0.603003	1.08533	11	0.805367	0.840326	0.987012	5	0.963954	0.715676	1.1017	3	0.919477	0.689902	1.06825	10	0.692524	10	0.816259	0.44581	1.08955	10	0.860408	0.483292	1.12341	10	0.71659	0.91407	1.01682	11	0.989517	0.238755	1.22858	5	0.749582	0.558576	1.04034	3
mmu-miR-27b-5p	10	0.893019	9	1.03511	0.873058	1.10351	10	0.943453	0.841503	1.03558	10	0.97742	0.964393	1.06025	11	1.11964	0.335626	1.17009	5	1.02037	0.503232	1.09229	3	1.02925	0.625776	1.09903	10	1.20132	10	1.31945	0.995764	1.08532	10	1.41289	0.865026	1.15794	10	1.07475	0.498906	0.916007	11	1.22224	0.8683	1.0146	5	1.09973	0.459183	0.932004	3
mmu-miR-3068-5p	10	7.16458	9	7.18589	0.962857	1.01488	10	7.22416	0.774495	1.04216	10	7.0563	0.880685	0.927697	11	7.43394	0.335626	1.20527	5	7.37678	0.48039	1.15845	3	7.35229	0.252376	1.13896	10	7.8133	10	7.42474	0.466657	0.76389	10	7.89864	0.872931	1.06093	10	7.35345	0.322048	0.727061	11	7.66663	0.858609	0.903328	5	7.47126	0.516771	0.788924	3
mmu-miR-328-5p	10	0.14363	9	0.111173	0.999918	0.977754	10	0.0817886	0.706402	0.95804	10	0.0234631	0.925507	0.920081	11	0.0662218	0.811772	0.947759	5	0.0882794	0.907399	0.96236	3	0.169817	0.901674	1.01832	10	0.136662	10	0.251586	0.606559	1.08292	10	0.221321	0.696381	1.06044	10	0.414568	0.24918	1.21243	11	0.288221	0.582358	1.11077	5	0.143806	0.960952	1.00496	3
mmu-miR-376b-5p	10	6.15657	9	6.21834	0.86113	1.04375	10	6.15673	0.917046	1.00012	10	6.35264	0.957474	1.14557	11	6.53869	0.560663	1.30326	5	6.26617	0.438644	1.07893	3	6.53885	0.639622	1.3034	10	6.55234	10	6.4806	0.983624	0.951493	10	6.59791	0.771128	1.03209	10	6.57955	0.98049	1.01904	11	6.73875	0.750188	1.13793	5	6.28032	0.863397	0.828158	3
mmu-miR-669h-3p	10	0.0194719	9	0	0.732073	0.986594	10	0	0.326421	0.986594	10	0	0.983139	0.986594	11	0	0.860216	0.986594	5	0	0.662647	0.986594	3	0		0.986594	10	0	10	0	0.986884	1	10	0	0.848667	1	10	0	0.953592	1	11	0	0.75431	1	5	0		1	3
mmu-miR-6945-5p	10	0.124734	9	0.0503798	0.722964	0.949767	10	0.06285	0.891279	0.958012	10	0.0810527	0.747019	0.970176	11	0.0620884	0.643733	0.957507	5	0.0610314	0.640822	0.956806	3	0.0629112	0.459652	0.958053	10	0.0704004	10	0.131302	0.766905	1.04312	10	0.0713384	0.954667	1.00065	10	0.0803754	0.6106	1.00694	11	0.158234	0.693136	1.06277	5	0.17183	0.694354	1.07284	3
mmu-miR-107-3p	10	8.20126	9	7.95893	0.746163	0.845383	10	8.19918	0.58687	0.99856	10	8.05269	0.797346	0.902148	11	8.22836	0.836001	1.01897	5	7.88263	0.354411	0.801835	3	8.41407	0.942553	1.15895	10	8.37028	10	8.27458	0.784698	0.935817	10	8.39753	0.943666	1.01907	10	8.24598	0.997919	0.917448	11	8.42013	0.986832	1.03516	5	8.35897	0.997059	0.992188	3
mmu-miR-3552	10	0	9	0		1	10	0		1	10	0		1	11	0		1	5	0		1	3	0		1	10	0	10	0		1	10	0	0.907028	1	10	0	0.876534	1	11	0	0.852155	1	5	0	0.998948	1	3
mmu-miR-365-1-5p	10	0	9	0.0503798	0.875281	1.03554	10	0	0.37469	1	10	0.0211333	0.991262	1.01476	11	0	0.903609	1	5	0	0.977701	1	3	0	0.748343	1	10	0	10	0.0799981	0.714222	1.05702	10	0.0980173	0.914198	1.0703	10	0.159572	0.264054	1.11696	11	0.098611	0.761918	1.07074	5	0.131277	0.781181	1.09526	3
mmu-miR-5121	10	0.57605	9	0.816402	0.794997	1.18128	10	0.509305	0.999591	0.95479	10	0.479595	0.949036	0.935328	11	0.573059	0.903609	0.997929	5	0.648847	0.842295	1.05175	3	0.885073	0.423799	1.23887	10	0.590487	10	0.502264	0.951492	0.94068	10	0.592442	0.954527	1.00136	10	1.02627	0.253694	1.35265	11	0.771819	0.728138	1.13393	5	0.465765	0.523103	0.917181	3
mmu-miR-539-3p	10	0.0538996	9	0.0795635	0.999918	1.01795	10	0	0.261225	0.963329	10	0	0.701317	0.963329	11	0	0.772774	0.963329	5	0	0.741363	0.963329	3	0.0629112	0.847013	1.00627	10	0.0753596	10	0.0294753	0.695153	0.968696	10	0	0.788101	0.949106	10	0.0360692	0.762838	0.973133	11	0.0604608	0.588613	0.989726	5	0.131277	0.960221	1.03952	3
mmu-miR-7212-5p	10	0.10954	9	0.0533471	0.746163	0.961799	10	0.0776312	0.940037	0.978125	10	0.105305	0.93985	0.997068	11	0.0592032	0.621384	0.965711	5	0.119585	0.977701	1.00699	3	0.222254	0.911046	1.08126	10	0.0264733	10	0.0709313	0.941071	1.0313	10	0.113866	0.824017	1.06245	10	0	0.962515	0.981817	11	0	0.999451	0.981817	5	0	0.808294	0.981817	3
mmu-miR-7689-3p	10	3.29859	9	3.65231	0.850914	1.27785	10	3.75714	0.123101	1.37416	10	3.45272	0.923349	1.11275	11	3.69376	0.437004	1.3151	5	3.81477	0.557578	1.43016	3	3.85405	0.331257	1.46964	10	6.09511	10	6.03095	0.92165	0.956503	10	6.19034	0.949937	1.06824	10	6.24315	0.696522	1.10806	11	5.86661	0.840418	0.853522	5	6.29868	0.663151	1.15154	3
mmu-let-7g-3p	10	3.83758	9	3.87643	0.974905	1.02729	10	4.00775	0.817025	1.12519	10	3.82596	0.991262	0.99198	11	3.97946	0.949228	1.10335	5	3.92879	0.799826	1.06526	3	4.15579	0.540131	1.24678	10	4.81349	10	5.00479	0.661069	1.14179	10	5.19541	0.714122	1.30307	10	4.7637	0.962225	0.966078	11	5.13052	0.911101	1.24577	5	5.29072	0.482606	1.39207	3
mmu-miR-1199-3p	10	0.204399	9	0.159094	0.960169	0.969085	10	0.324701	0.251971	1.08696	10	0.236187	0.797346	1.02228	11	0.147879	0.914531	0.961581	5	0.130177	0.816492	0.949854	3	0.0588549	0.341058	0.904039	10	0	10	0.0294753	0.841982	1.02064	10	0	0.99324	1	10	0.0360692	0.429503	1.02532	11	0	0.942401	1	5	0	0.832635	1	3
mmu-miR-126a-3p	10	8.1404	9	8.33454	0.98458	1.14404	10	8.11664	0.939382	0.983664	10	8.23214	0.978465	1.06566	11	8.356	0.366373	1.16119	5	8.37506	0.523203	1.17663	3	8.32212	0.681544	1.13424	10	8.6694	10	8.43693	0.275971	0.851173	10	8.67691	0.836001	1.00522	10	8.4502	0.168392	0.859038	11	8.74746	0.877786	1.0556	5	8.62665	0.658373	0.970802	3
mmu-miR-154-5p	10	8.42124	9	8.41445	0.975329	0.995303	10	8.87263	0.0308225	1.36736	10	8.28173	0.804269	0.907824	11	8.31202	0.720066	0.927089	5	8.55733	0.994384	1.09892	3	8.34499	0.706899	0.948521	10	9.34308	10	9.37695	0.92165	1.02376	10	9.34134	0.986298	0.998798	10	9.61993	0.168392	1.21155	11	9.15307	0.670915	0.876599	5	9.16946	0.991411	0.886615	3
mmu-miR-218-2-3p	10	2.87209	9	2.97527	0.925104	1.07414	10	3.44824	0.00867336	1.49086	10	2.86304	0.914869	0.993747	11	3.07105	0.3785	1.14787	5	2.95454	0.86889	1.05882	3	2.96878	0.540131	1.06932	10	3.91245	10	3.92162	0.841982	1.00638	10	3.93716	0.959114	1.01728	10	4.46348	0.130083	1.46514	11	3.53718	0.673999	0.77096	5	4.27356	0.795466	1.28442	3
mmu-miR-295-3p	10	0	9	0		1	10	0		1	10	0		1	11	0		1	5	0		1	3	0		1	10	0	10	0		1	10	0		1	10	0		1	11	0		1	5	0		1	3
mmu-miR-3070-2-3p	10	0.795025	9	0.718585	0.999918	0.948395	10	1.16926	0.00428122	1.29615	10	0.592409	0.292275	0.868974	11	0.623792	0.860216	0.888083	5	0.898577	0.88443	1.07442	3	0.849828	0.820634	1.03872	10	1.82019	10	1.75969	0.95239	0.958931	10	1.64777	0.5842	0.887349	10	2.1598	0.24918	1.26541	11	1.54256	0.603965	0.824942	5	1.51356	0.76611	0.808527	3
mmu-miR-31-5p	10	6.42976	9	6.24068	0.872324	0.877162	10	6.53605	0.940963	1.07645	10	6.32066	0.88006	0.927166	11	6.575	0.971009	1.10591	5	6.74565	0.813607	1.24478	3	6.55148	0.936285	1.08803	10	7.47501	10	7.55742	0.732943	1.05879	10	7.47792	0.954527	1.00202	10	7.52627	0.390649	1.03617	11	7.20133	0.871642	0.827209	5	7.60938	0.389018	1.09761	3
mmu-miR-320-5p	10	0.0906819	9	0.0861872	0.970644	0.996889	10	0.0277412	0.761827	0.957311	10	0.101739	0.92577	1.00769	11	0.0664463	0.958977	0.983341	5	0.0448148	0.896654	0.968707	3	0.0473735	0.420005	0.970427	10	0	10	0.0346953	0.859314	1.02434	10	0	0.960896	1	10	0	0.748498	1	11	0.098611	0.670915	1.07074	5	0	0.779193	1	3
mmu-miR-324-5p	10	6.44176	9	6.4167	0.999696	0.982782	10	6.79632	0.141317	1.2786	10	6.43798	0.912111	0.997383	11	6.45275	0.885087	1.00765	5	6.33613	0.893887	0.929403	3	6.63408	0.893662	1.1426	10	6.6642	10	6.74488	0.537945	1.05752	10	6.60289	0.974588	0.958397	10	7.0331	0.218909	1.29137	11	6.76737	0.938119	1.07413	5	7.25228	0.413335	1.50325	3
mmu-miR-3473h-5p	10	0.269055	9	0.148783	0.306927	0.920014	10	0.141492	0.141251	0.915377	10	0.0626702	0.173884	0.866707	11	0.182985	0.781834	0.942085	5	0.171467	0.48039	0.934594	3	0.169817	0.496584	0.933526	10	0.0900853	10	0.0327037	0.775296	0.961007	10	0.12087	0.964969	1.02157	10	0	0.904095	0.939467	11	0.0812851	0.70211	0.993919	5	0.123027	0.683638	1.0231	3
mmu-miR-378d	10	6.12368	9	6.03487	0.980853	0.940298	10	6.77883	0.0124592	1.57478	10	6.16195	0.984769	1.02688	11	6.29006	0.873971	1.12224	5	6.2726	0.5901	1.10874	3	6.22786	0.86356	1.07489	10	5.23268	10	5.39501	0.732943	1.11909	10	5.1915	0.959885	0.971861	10	5.92996	0.173226	1.62145	11	5.08689	0.802121	0.903885	5	5.54705	0.531155	1.24346	3
mmu-miR-6914-3p	10	0.083026	9	0.0566572	0.898734	0.981889	10	0.0862567	0.96788	1.00224	10	0.0445964	0.392359	0.973714	11	0.139368	0.772774	1.03983	5	0	0.635783	0.944075	3	0.0932408	0.973138	1.00711	10	0.0777169	10	0.0828219	0.9572	1.00354	10	0.0871999	0.971363	1.00659	10	0.147042	0.509657	1.04923	11	0.0760842	0.942401	0.998869	5	0.251598	0.45838	1.12809	3
mmu-miR-6919-5p	10	0.203632	9	0.21779	0.920899	1.00986	10	0.154174	0.817025	0.966299	10	0.149271	0.996248	0.963021	11	0.139368	0.914531	0.956433	5	0.175855	0.94688	0.980931	3	0.30296	0.851845	1.07127	10	0	10	0.0327037	0.874456	1.02293	10	0	0.959885	1	10	0	0.995353	1	11	0.0618881	0.995908	1.04383	5	0.0628244	0.907848	1.04451	3
mmu-miR-6966-5p	10	0.232451	9	0.116637	0.0461239	0.922861	10	0.159816	0.530018	0.9509	10	0.19481	0.88006	0.974246	11	0.149583	0.766268	0.944179	5	0.119585	0.424162	0.924749	3	0.23669	0.859961	1.00294	10	0.263034	10	0.318967	0.531777	1.03953	10	0.394713	0.520762	1.09557	10	0.178844	0.731519	0.943315	11	0.283821	0.693136	1.01451	5	0.236382	0.946418	0.981696	3
mmu-miR-698-5p	10	0.0730608	9	0.0657576	0.962857	0.994951	10	0.0277412	0.550902	0.969075	10	0.103899	0.948564	1.02161	11	0.0662218	0.987766	0.995271	5	0.0417695	0.882755	0.978544	3	0.0473735	0.85977	0.982353	10	0.193655	10	0.0641707	0.512225	0.914158	10	0.231587	0.968558	1.02664	10	0.281878	0.893921	1.06306	11	0.190911	0.908187	0.9981	5	0.251598	0.919081	1.04098	3
mmu-miR-7653-3p	10	0	9	0	0.999918	1	10	0	0.732636	1	10	0.0295609	0.797346	1.0207	11	0	0.958977	1	5	0.0882794	0.424162	1.0631	3	0		1	10	0	10	0.0635035	0.544964	1.045	10	0.0707708	0.714122	1.05028	10	0.0366768	0.506159	1.02575	11	0.0760842	0.556043	1.05415	5	0.0595799	0.733939	1.04216	3
mmu-miR-8117	10	0	9	0	0.999918	1	10	0	0.970003	1	10	0	0.912111	1	11	0		1	5	0	0.793774	1	3	0		1	10	0	10	0		1	10	0		1	10	0.0363081		1.02549	11	0		1	5	0		1	3
mmu-miR-152-3p	10	3.70667	9	3.52849	0.925104	0.883822	10	3.60932	0.840576	0.934752	10	3.41075	0.608356	0.814556	11	3.50851	0.766268	0.871664	5	3.70856	0.887667	1.00131	3	3.42144	0.739585	0.820615	10	2.90589	10	3.06544	0.802655	1.11694	10	3.02269	0.911886	1.08433	10	3.31983	0.105851	1.33232	11	3.09336	0.670915	1.13876	5	3.17839	0.45838	1.2079	3
mmu-miR-181b-5p	10	13.1819	9	13.2146	0.905885	1.02294	10	13.5269	0.0134298	1.27019	10	13.1114	0.978185	0.952308	11	13.194	0.965858	1.00847	5	13.212	0.848974	1.02111	3	13.1321	0.936285	0.966081	10	12.6219	10	12.0999	0.732943	0.69641	10	12.8319	0.619775	1.15674	10	12.9629	0.112915	1.2667	11	12.5569	0.989627	0.955978	5	12.2014	0.857825	0.747193	3
mmu-miR-216a-5p	10	0.168728	9	0.167515	0.960169	0.999159	10	0.155398	0.883535	0.990803	10	0.132853	0.802113	0.97544	11	0.209766	0.994663	1.02885	5	0.175855	0.799995	1.00495	3	0.0473735	0.928627	0.919324	10	0.539437	10	0.519332	0.798182	0.986161	10	0.518757	0.974588	0.985768	10	0.569635	0.854219	1.02115	11	0.709695	0.840418	1.12526	5	0.394458	0.863397	0.904392	3
mmu-miR-92a-1-5p	10	0.119546	9	0.0861872	0.962857	0.977142	10	0.0898243	0.756534	0.979609	10	0.108205	0.880685	0.992169	11	0.104373	0.964781	0.989538	5	0.130177	0.963838	1.0074	3	0.290256	0.0272047	1.12561	10	0.0264733	10	0.0635035	0.95239	1.026	10	0.152374	0.943666	1.09119	10	0.147042	0.911436	1.08716	11	0.151296	0.837567	1.09037	5	0	0.875	0.981817	3
mmu-miR-1264-3p	10	0.0421135	9	0	0.882988	0.971231	10	0.0609399	0.500878	1.01313	10	0.0656872	0.780275	1.01647	11	0.0592032	0.679104	1.01192	5	0.0417695	0.715676	0.999762	3	0		0.971231	10	0	10	0	0.986884	1	10	0	0.965481	1	10	0	0.930009	1	11	0	0.991853	1	5	0		1	3
mmu-miR-3057-3p	10	0.0944717	9	0.154465	0.918835	1.04246	10	0.0364811	0.9133	0.960601	10	0.0823134	0.982275	0.991608	11	0.0943914	0.951508	0.999944	5	0.130473	0.946833	1.02527	3	0.18082	0.273961	1.06168	10	0.202138	10	0	0.343678	0.869262	10	0.12838	0.915112	0.95016	10	0.0792518	0.492171	0.918349	11	0.190031	0.991853	0.991644	5	0.123027	0.855206	0.946641	3
mmu-miR-6914-5p	10	0.102999	9	0.127424	0.98458	1.01707	10	0.109354	0.836781	1.00441	10	0.120746	0.912111	1.01238	11	0.0943914	0.916798	0.994051	5	0.0456369	0.977701	0.961019	3	0	0.561537	0.931095	10	0.134084	10	0.148861	0.93092	1.0103	10	0.211591	0.968558	1.05519	10	0.204832	0.638321	1.05026	11	0.248193	0.716304	1.08231	5	0.224842	0.938271	1.06493	3
mmu-miR-7083-5p	10	0.346614	9	0.345554	0.796736	0.999265	10	0.600938	0.857318	1.19278	10	0.476782	0.949036	1.09442	11	0.358202	0.904332	1.00806	5	0.473945	0.989266	1.09227	3	0.169817	0.685809	0.884665	10	0.350108	10	0.379873	0.95239	1.02085	10	0.244173	0.5842	0.929202	10	0.570553	0.338655	1.16509	11	0.463696	0.977372	1.08192	5	0.465765	0.769688	1.08347	3
mmu-miR-376c-5p	10	1.98171	9	1.85089	0.850914	0.913312	10	1.65823	0.164455	0.799143	10	2.05323	0.970383	1.05083	11	2.05943	0.822388	1.05535	5	1.86545	0.977701	0.922576	3	2.08672	0.91532	1.07551	10	1.78516	10	1.83099	0.986884	1.03228	10	2.0689	0.740891	1.21735	10	1.82414	0.962515	1.02739	11	2.0912	0.674088	1.23631	5	1.84056	0.946418	1.03915	3
mmu-let-7b-5p	10	14.6461	9	14.8345	0.936968	1.13954	10	14.5645	0.822861	0.945004	10	14.6553	0.881672	1.0064	11	14.6599	0.929327	1.00966	5	14.5701	0.977701	0.948689	3	14.2402	0.108839	0.75479	10	14.8823	10	14.6018	0.79163	0.8233	10	14.3615	0.619775	0.696956	10	14.5097	0.429503	0.772347	11	14.5269	0.75431	0.781605	5	14.3042	0.658373	0.66984	3
mmu-miR-1199-5p	10	0.632521	9	0.766979	0.790189	1.09768	10	1.09142	0.00428122	1.37449	10	0.655547	0.898552	1.01609	11	0.808624	0.173964	1.12983	5	0.995564	0.513889	1.28614	3	0.439965	0.665611	0.875054	10	0.501952	10	0.41037	0.726544	0.938493	10	0.308313	0.520762	0.874397	10	0.619977	0.508079	1.08525	11	0.178228	0.064592	0.799004	5	0.465765	0.974412	0.975229	3
mmu-miR-187-3p	10	9.78121	9	9.72855	0.943105	0.964157	10	10.1539	0.0736815	1.29477	10	9.53705	0.315323	0.844306	11	9.66976	0.342836	0.92566	5	9.73837	0.88443	0.970744	3	9.59503	0.706899	0.878932	10	7.32027	10	6.94554	0.560416	0.771248	10	7.21775	0.723996	0.931401	10	7.35244	0.6106	1.02254	11	6.76083	0.0773019	0.678561	5	7.19822	0.863397	0.918876	3
mmu-miR-301a-3p	10	2.90047	9	2.94099	0.999918	1.02849	10	3.07169	0.745783	1.12602	10	2.85363	0.964393	0.968057	11	2.97636	0.910491	1.05402	5	2.96627	0.869774	1.04667	3	2.93414	0.972392	1.02362	10	2.28182	10	2.3927	0.733263	1.07989	10	2.47069	0.693427	1.13987	10	2.59588	0.225069	1.2432	11	2.40928	0.890975	1.09237	5	2.27135	0.863397	0.992767	3
mmu-miR-3064-3p	10	0.1605	9	0.224545	0.999918	1.04539	10	0.204562	0.993735	1.03101	10	0.141952	0.798912	0.987226	11	0.193986	0.837489	1.02348	5	0.30576	0.475831	1.10593	3	0.23669	0.706899	1.05423	10	0.0264733	10	0.0956632	0.999289	1.04913	10	0.160241	0.848667	1.09716	10	0.140132	0.785787	1.08197	11	0.231332	0.674088	1.15257	5	0.131277	0.929269	1.07535	3
mmu-miR-3076-5p	10	0.856017	9	0.859155	0.962857	1.00218	10	0.86794	0.639431	1.0083	10	0.64449	0.712248	0.863623	11	0.695172	0.237596	0.894501	5	0.794596	0.963838	0.95832	3	0.575589	0.723722	0.823347	10	1.12793	10	1.17105	0.633312	1.03034	10	1.11481	0.930233	0.99095	10	1.58181	0.0804494	1.36972	11	1.18153	0.761075	1.03785	5	1.36303	0.658373	1.17699	3
mmu-miR-365-2-5p	10	0.185948	9	0.111173	0.914065	0.94949	10	0.155398	0.917046	0.979047	10	0.168008	0.875204	0.987642	11	0.193986	0.928598	1.00559	5	0.175855	0.909249	0.993028	3	0.0588549	0.748343	0.915674	10	0.261403	10	0.394267	0.9375	1.09647	10	0.371537	0.959885	1.07933	10	0.367329	0.771372	1.07618	11	0.345697	0.956455	1.06017	5	0.236382	0.863397	0.982806	3
mmu-miR-488-5p	10	0.544967	9	0.464897	0.962857	0.946011	10	0.476534	0.532827	0.953673	10	0.520366	0.991262	0.983092	11	0.60092	0.840468	1.03955	5	0.677589	0.946077	1.09628	3	0.62415	0.718122	1.05642	10	0.447109	10	0.335961	0.784698	0.925851	10	0.352133	0.959913	0.936288	10	0.384153	0.737745	0.957301	11	0.386057	0.802121	0.958565	5	0.438995	0.818187	0.994392	3
mmu-miR-6917-5p	10	0.0526591	9	0.0399359	0.924849	0.99122	10	0	0.96788	0.964158	10	0	0.912111	0.964158	11	0	0.98839	0.964158	5	0.0665562	0.932974	1.00968	3	0	0.953595	0.964158	10	0	10	0	0.986884	1	10	0.114869	0.520762	1.08288	10	0	0.688106	1	11	0	0.789426	1	5	0	0.819658	1	3
mmu-miR-7016-3p	10	0.0494895	9	0.0861872	0.794997	1.02576	10	0.0833292	0.774014	1.02373	10	0.135295	0.666118	1.06128	11	0.05313	0.949228	1.00253	5	0.214987	0.297202	1.12155	3	0.0629112	0.953595	1.00935	10	0.105329	10	0.131302	0.718133	1.01817	10	0.0669399	0.976236	0.973741	10	0.114154	0.877753	1.00614	11	0.190031	0.750188	1.06047	5	0.122891	0.96196	1.01225	3
mmu-miR-7036a-5p	10	0.0300175	9	0	0.787497	0.979408	10	0	0.687503	0.979408	10	0	0.834276	0.979408	11	0.050996	0.748232	1.01465	5	0	0.772919	0.979408	3	0	0.706899	0.979408	10	0	10	0	0.95239	1	10	0	0.803331	1	10	0.0363081	0.737745	1.02549	11	0.0813027	0.683462	1.05797	5	0	0.863629	1	3
mmu-miR-7665-5p	10	0.183492	9	0.246758	0.850914	1.04483	10	0.240871	0.734961	1.04057	10	0.158849	0.822094	0.983064	11	0.209766	0.766268	1.01838	5	0.19111	0.978872	1.00529	3	0.115403	0.912573	0.953901	10	0.465397	10	0.488359	0.98463	1.01604	10	0.547701	0.985537	1.05871	10	0.569635	0.638321	1.07493	11	0.359486	0.687871	0.929218	5	0.486022	0.76611	1.0144	3
mmu-miR-7674-3p	10	0.124734	9	0.0547271	0.767664	0.952634	10	0.113001	0.917046	0.9919	10	0.0718293	0.797346	0.963994	11	0.100251	0.839397	0.983173	5	0.0823636	0.492742	0.971058	3	0.0473735	0.974075	0.94779	10	0	10	0.11716	0.606559	1.0846	10	0.0823445	0.745491	1.05874	10	0.0360692	0.907025	1.02532	11	0.0812851	0.75431	1.05796	5	0.0595799	0.884336	1.04216	3
mmu-miR-3089-3p	10	0.115742	9	0.0861872	0.999918	0.979722	10	0.10849	0.836781	0.994986	10	0.211574	0.855457	1.06868	11	0.0797802	0.98437	0.975381	5	0.130177	0.977701	1.01006	3	0.18082	0.516209	1.04614	10	0.0383571	10	0.0304802	0.999289	0.994555	10	0.055218	0.998991	1.01176	10	0	0.617902	0.973763	11	0	0.75431	0.973763	5	0.116797	0.750753	1.05588	3
mmu-miR-5624-3p	10	0.0697703	9	0	0.925104	0.95279	10	0.0800234	0.970528	1.00713	10	0.0863732	0.964972	1.01157	11	0	0.594797	0.95279	5	0.0456369	0.662647	0.983411	3	0	0.459652	0.95279	10	0	10	0	0.92165	1	10	0	0.873674	1	10	0	0.738387	1	11	0	0.966539	1	5	0	0.863397	1	3
mmu-miR-1188-5p	10	2.18078	9	1.9776	0.787497	0.868631	10	2.31125	0.258952	1.09465	10	1.98868	0.650195	0.87533	11	2.14893	0.733901	0.978167	5	1.93359	0.602225	0.842539	3	2.28621	0.53639	1.07581	10	3.77151	10	3.299	0.501127	0.720705	10	3.65672	0.762761	0.923516	10	3.92319	0.688106	1.11086	11	3.25974	0.206838	0.701358	5	3.10785	0.413335	0.631274	3
mmu-miR-12192-5p	10	0.453493	9	0.400361	0.919028	0.963841	10	0.511187	0.545259	1.0408	10	0.373918	0.682888	0.946336	11	0.358202	0.781834	0.936083	5	0.436722	0.909792	0.988442	3	0.369015	0.982057	0.943125	10	0.772845	10	0.735673	0.95239	0.974564	10	0.680678	0.946518	0.938113	10	0.83858	0.662134	1.04662	11	0.47195	0.366058	0.811749	5	0.737799	0.974412	0.976001	3
mmu-miR-124-5p	10	3.80142	9	4.02025	0.920899	1.16379	10	4.14028	0.0449822	1.26476	10	3.93944	0.538715	1.1004	11	3.98367	0.173964	1.13465	5	3.98624	0.49546	1.13668	3	4.2311	0.389281	1.34694	10	3.84524	10	4.00431	0.540446	1.11657	10	3.89438	0.968558	1.03465	10	3.99869	0.444919	1.11223	11	3.94243	0.995908	1.06969	5	4.14881	0.420441	1.23419	3
mmu-miR-138-2-3p	10	1.95457	9	2.03873	0.970088	1.06007	10	2.49675	0.0664002	1.45617	10	2.03163	0.949036	1.05487	11	2.00597	0.983045	1.03627	5	2.20063	0.523794	1.18596	3	2.08872	0.953595	1.09745	10	2.58099	10	2.64131	0.817275	1.0427	10	2.54992	0.99324	0.978695	10	3.59819	0.162027	2.02398	11	2.50008	0.995908	0.94546	5	2.70603	0.817513	1.09054	3
mmu-miR-142a-5p	10	0.683481	9	0.547654	0.787497	0.910148	10	0.470555	0.0788085	0.862786	10	0.667198	0.975304	0.988777	11	0.74437	0.951508	1.04311	5	0.963954	0.640822	1.21459	3	0.772188	0.972392	1.06342	10	0.477143	10	0.299817	0.693612	0.884341	10	0.391622	0.954527	0.942444	10	0.397678	0.998099	0.946408	11	0.430564	0.802315	0.968229	5	0.391284	0.960952	0.942224	3
mmu-miR-15a-5p	10	9.91963	9	9.90633	0.994886	0.990822	10	9.81368	0.823617	0.929194	10	9.87144	0.991262	0.967148	11	10.0446	0.585908	1.09046	5	10.0732	0.424162	1.11231	3	10.2006	0.256699	1.21505	10	8.60761	10	8.39674	0.492846	0.864017	10	8.86143	0.40928	1.19236	10	8.42609	0.82508	0.881778	11	8.6868	0.789426	1.05643	5	8.65209	0.974707	1.03131	3
mmu-miR-182-5p	10	13.0711	9	13.066	0.960169	0.996502	10	12.7292	0.0622198	0.789016	10	13.0268	0.912111	0.969812	11	13.2596	0.955745	1.13962	5	13.3763	0.607709	1.23564	3	13.2603	0.935454	1.14016	10	4.63723	10	5.04108	0.525039	1.32304	10	3.03693	0.946518	0.329808	10	4.0786	0.935368	0.678948	11	4.45059	0.942803	0.878651	5	5.49246	0.467598	1.80905	3
mmu-miR-1843a-5p	10	4.66355	9	4.77661	0.879364	1.08152	10	4.60103	0.527315	0.95759	10	4.78589	0.990819	1.0885	11	4.97702	0.173964	1.2427	5	5.13723	0.424162	1.38865	3	5.06813	0.521234	1.3237	10	6.21928	10	6.24481	0.954375	1.01785	10	6.25453	0.969395	1.02473	10	5.8588	0.139569	0.778904	11	6.16677	0.925873	0.964258	5	6.43221	0.96196	1.15904	3
mmu-miR-195a-3p	10	0.700639	9	0.833356	0.872842	1.09636	10	0.75986	0.795684	1.0419	10	0.637086	0.957474	0.956904	11	0.942296	0.366373	1.18235	5	0.913356	0.640822	1.15887	3	0.875424	0.584135	1.1288	10	0.610801	10	0.612746	0.95239	1.00135	10	0.489939	0.930233	0.919638	10	0.508372	0.444919	0.931463	11	0.715438	0.995908	1.07522	5	0.707025	0.660593	1.06897	3
mmu-miR-195b	10	0.0801072	9	0.078796	0.873058	0.999092	10	0.146732	0.608235	1.04726	10	0.049024	0.626757	0.978685	11	0.113481	0.906569	1.0234	5	0.121847	0.891833	1.02935	3	0.23669	0.341058	1.11464	10	0	10	0	0.92752	1	10	0.0968887	0.5842	1.06946	10	0	0.588858	1	11	0	0.862156	1	5	0	0.8361	1	3
mmu-miR-1a-1-5p	10	0	9	0		1	10	0	0.843394	1	10	0		1	11	0		1	5	0	0.992525	1	3	0	0.922908	1	10	0	10	0	0.891593	1	10	0	0.953079	1	10	0	0.586751	1	11	0	0.995908	1	5	0		1	3
mmu-miR-201-3p	10	0.0598112	9	0.0657576	0.948469	1.00413	10	0.0427144	0.818837	0.988219	10	0	0.200818	0.95939	11	0.0516036	0.802454	0.994327	5	0.0665562	0.982872	1.00469	3	0	0.953644	0.95939	10	0	10	0		1	10	0		1	10	0.0883881		1.06318	11	0		1	5	0		1	3
mmu-miR-224-5p	10	4.52686	9	4.21577	0.787497	0.806035	10	4.09269	0.178639	0.740124	10	4.10884	0.538715	0.748451	11	4.07692	0.273336	0.732078	5	4.4067	0.876988	0.920089	3	4.20378	0.526449	0.799366	10	0.418477	10	0.633081	0.606559	1.16039	10	0.495629	0.930233	1.05493	10	0.553386	0.738387	1.09802	11	0.5496	0.75431	1.09515	5	0.737799	0.571305	1.24774	3
mmu-miR-300-3p	10	6.98525	9	6.85869	0.962857	0.916019	10	6.99514	0.876926	1.00688	10	6.84005	0.856256	0.904258	11	7.05024	0.781834	1.04608	5	6.84225	0.890378	0.90564	3	7.11702	0.982057	1.09564	10	8.30382	10	8.20515	0.913841	0.93389	10	8.07205	0.959885	0.851589	10	8.35173	0.962225	1.03376	11	8.37797	0.991853	1.05273	5	8.45648	0.480712	1.11161	3
mmu-miR-3085-3p	10	0.148807	9	0.0566572	0.746163	0.938123	10	0.112926	0.598303	0.975436	10	0.101739	0.5286	0.967901	11	0.104373	0.643733	0.96967	5	0.0665562	0.773644	0.944583	3	0.181057	0.928627	1.02261	10	0.172557	10	0.0641707	0.732943	0.927625	10	0.124234	0.99324	0.96706	10	0.208732	0.783858	1.02539	11	0.0776304	0.750188	0.93632	5	0.131277	0.946418	0.971792	3
mmu-miR-3154	10	0.0226415	9	0.0437371	0.98458	1.01473	10	0	0.456355	0.984429	10	0	0.957474	0.984429	11	0	0.972113	0.984429	5	0	0.470946	0.984429	3	0	0.79719	0.984429	10	0	10	0	0.986884	1	10	0	0.96328	1	10	0	0.99662	1	11	0	0.986353	1	5	0	0.946418	1	3
mmu-miR-345-5p	10	4.23842	9	4.12614	0.787497	0.925126	10	4.5694	0.141251	1.25786	10	4.13803	0.957474	0.932778	11	4.0929	0.366373	0.904052	5	3.9537	0.562171	0.8209	3	4.16567	0.706899	0.950821	10	4.09831	10	4.27112	0.674899	1.12726	10	4.38315	0.762761	1.21828	10	4.72084	0.130083	1.53958	11	4.27506	0.938337	1.13034	5	4.75179	0.496376	1.57296	3
mmu-miR-34c-5p	10	3.56666	9	3.67964	0.787497	1.08146	10	3.55305	0.981546	0.990612	10	3.76883	0.797879	1.15043	11	3.80551	0.474103	1.18005	5	3.80571	0.514696	1.18021	3	3.89795	0.113837	1.25814	10	3.99921	10	4.20786	0.585705	1.1556	10	4.43153	0.602513	1.3494	10	4.03665	0.842725	1.02629	11	4.3443	0.670915	1.27023	5	4.0512	0.783166	1.03669	3
mmu-miR-491-5p	10	1.63819	9	1.62657	0.98458	0.991976	10	2.11807	0.0581787	1.39462	10	1.48983	0.975304	0.90227	11	1.77152	0.997755	1.09682	5	1.72835	0.88443	1.06448	3	2.01422	0.427986	1.29776	10	2.44977	10	2.63486	0.801049	1.13689	10	2.63617	0.643811	1.13792	10	2.958	0.054861	1.4223	11	2.44324	0.78214	0.995486	5	2.79595	0.771317	1.27119	3
mmu-miR-5132-3p	10	0.0598112	9	0.0437371	0.971558	0.98892	10	0.0984799	0.711961	1.02717	10	0.0692356	0.957474	1.00655	11	0.0592032	0.97708	0.999579	5	0.0456369	0.561431	0.990223	3	0.115403	0.892385	1.03929	10	0	10	0.0327037	0.924485	1.02293	10	0.0251362	0.930233	1.01758	10	0.0801365	0.6106	1.05712	11	0.183806	0.417221	1.13588	5	0	0.793386	1	3
mmu-miR-592-5p	10	5.81425	9	5.79993	0.960169	0.990125	10	5.63802	0.279669	0.885012	10	5.72821	0.822388	0.942107	11	5.80865	0.923841	0.996128	5	5.91629	0.823455	1.07329	3	5.84839	0.820634	1.02395	10	4.27565	10	3.85157	0.334974	0.745312	10	4.41646	0.797065	1.10252	10	4.24078	0.587439	0.976119	11	4.18269	0.83338	0.937596	5	3.76037	0.459183	0.699658	3
mmu-miR-6905-5p	10	0.0897743	9	0.0990596	0.994886	1.00646	10	0.211031	0.567065	1.08768	10	0.0737352	0.975304	0.988944	11	0.182985	0.70004	1.06674	5	0.0823636	0.600668	0.994876	3	0.341479	0.665611	1.19061	10	0.191907	10	0.182021	0.999289	0.993171	10	0.249007	0.99324	1.04037	10	0.177148	0.806985	0.989822	11	0.279761	0.995908	1.06279	5	0.131277	0.863397	0.958845	3
mmu-miR-6908-5p	10	0.0982752	9	0.15351	0.999918	1.03903	10	0.167645	0.326422	1.04926	10	0.129845	0.902353	1.02212	11	0.129537	0.997335	1.02191	5	0.0665562	0.946077	0.978254	3	0.123193	0.850462	1.01742	10	0.0316059	10	0.0304802	0.891207	0.99922	10	0.0669399	0.976236	1.02479	10	0.0360692	0.988806	1.0031	11	0.145234	0.603965	1.08195	5	0.17183	0.478829	1.10208	3
mmu-miR-7019-5p	10	0.0944717	9	0.078796	0.999918	0.989193	10	0.104591	0.993735	1.00704	10	0	0.626757	0.936615	11	0.100251	0.929327	1.00401	5	0.0665562	0.88443	0.980836	3	0.169817	0.739585	1.05361	10	0.190556	10	0.254076	0.729575	1.04501	10	0.160393	0.964969	0.97931	10	0.388297	0.0867237	1.1469	11	0.12123	0.925873	0.953083	5	0.236131	0.863397	1.03209	3
mmu-miR-7027-3p	10	0.0711453	9	0.0399359	0.98458	0.9786	10	0.0862567	0.967385	1.01053	10	0.095244	0.957474	1.01684	11	0.0733634	0.976718	1.00154	5	0.121847	0.822092	1.03577	3	0.18082	0.821659	1.07898	10	0.181646	10	0.233394	0.986884	1.03652	10	0.268945	0.930233	1.06238	10	0.301742	0.78304	1.08681	11	0.212712	0.957814	1.02177	5	0.391284	0.58664	1.1564	3
mmu-miR-7034-3p	10	0	9	0	0.970644	1	10	0		1	10	0	0.625321	1	11	0	0.963549	1	5	0	0.875926	1	3	0	0.893662	1	10	0.0903663	10	0.062179	0.978732	0.980652	10	0	0.762761	0.939284	10	0	0.130083	0.939284	11	0	0.556043	0.939284	5	0	0.934881	0.939284	3
mmu-miR-758-3p	10	1.02592	9	1.05758	0.98458	1.02219	10	0.876038	0.0911184	0.901326	10	0.964039	0.949036	0.958016	11	0.954447	0.949087	0.951668	5	1.23255	0.640822	1.154	3	1.22184	0.770177	1.14546	10	1.58129	10	1.35124	0.726544	0.852604	10	1.62973	0.903965	1.03415	10	1.24545	0.762957	0.792325	11	1.47681	0.925873	0.93014	5	1.38927	0.919081	0.87538	3
mmu-miR-9769-3p	10	0.417525	9	0.526654	0.962857	1.07858	10	0.416601	0.687503	0.99936	10	0.428804	0.89416	1.00785	11	0.591787	0.366373	1.12839	5	0.429813	0.977701	1.00855	3	0.486604	0.791399	1.04905	10	0.404566	10	0.31062	0.585705	0.936956	10	0.396548	0.911714	0.994458	10	0.332755	0.519704	0.951443	11	0.282869	0.706875	0.919106	5	0.275974	0.523103	0.914724	3
mmu-miR-5101	10	0.0493276	9	0.0386588	0.999918	0.992632	10	0.0623236	0.869208	1.00905	10	0.131466	0.645566	1.05859	11	0.121615	0.70004	1.05138	5	0.0665562	0.706657	1.01201	3	0.0588549	0.864678	1.00663	10	0	10	0	0.732943	1	10	0	0.972727	1	10	0	0.907025	1	11	0	0.934135	1	5	0	0.960221	1	3
mmu-miR-7004-3p	10	0.0675456	9	0.0547271	0.962857	0.991154	10	0.035999	0.767414	0.978371	10	0.0295609	0.957474	0.974015	11	0.0592032	0.839619	0.994234	5	0.0665562	0.800009	0.999314	3	0.0473735	0.936285	0.986115	10	0.0650038	10	0.107912	0.995619	1.03019	10	0.109287	0.943666	1.03117	10	0.131863	0.779357	1.04743	11	0.151296	0.681144	1.06164	5	0.122891	0.86629	1.04094	3
mmu-miR-6999-5p	10	0	9	0		1	10	0		1	10	0		1	11	0		1	5	0.0417695	0.687121	1.02938	3	0		1	10	0.140095	10	0.0935964	0.95239	0.968284	10	0.0251362	0.658214	0.923409	10	0.129672	0.708465	0.992802	11	0.12123	0.939395	0.987009	5	0	0.863397	0.90746	3
mmu-miR-1224-5p	10	3.59116	9	3.82282	0.948469	1.17419	10	3.75456	0.609945	1.11992	10	3.56814	0.857328	0.984173	11	3.68741	0.997335	1.06899	5	3.50853	0.946833	0.944336	3	3.62827	0.928627	1.02606	10	5.92567	10	6.21789	0.275971	1.22452	10	5.61504	0.914198	0.806289	10	6.49128	0.150725	1.48001	11	5.71669	0.869852	0.865147	5	6.00144	0.730873	1.05392	3
mmu-miR-125b-5p	10	6.44403	9	6.27901	0.920899	0.89192	10	6.07534	0.0348033	0.774488	10	6.29492	0.366434	0.901808	11	6.24403	0.335626	0.870551	5	6.46129	0.965309	1.01204	3	6.47646	0.881515	1.02274	10	7.71898	10	7.511	0.924485	0.865746	10	7.82211	0.723996	1.0741	10	7.63955	0.926496	0.946432	11	7.87116	0.670915	1.11125	5	7.68462	0.893168	0.976468	3
mmu-miR-701-5p	10	0.933511	9	0.983828	0.945225	1.03549	10	1.02164	0.414886	1.06299	10	0.908705	0.912111	0.982953	11	0.933355	0.720066	0.999892	5	1.06538	0.427171	1.09571	3	1.00105	0.748343	1.04793	10	0.562132	10	0.477728	0.95239	0.943174	10	0.577405	0.788101	1.01064	10	0.600257	0.828862	1.02678	11	0.47195	0.941497	0.939405	5	0.439431	0.96196	0.918466	3
mmu-miR-7034-5p	10	0.0552732	9	0.0437371	0.846444	0.992036	10	0.0904538	0.51337	1.02469	10	0	0.990819	0.962412	11	0	0.951508	0.962412	5	0.0448148	0.626444	0.992777	3	0		0.962412	10	0.134084	10	0.0761819	0.603391	0.96066	10	0.169491	0.976236	1.02485	10	0.119085	0.91407	0.989657	11	0.148879	0.944706	1.01031	5	0.180817	0.953093	1.03292	3
mmu-miR-7066-5p	10	0.852786	9	0.692078	0.794997	0.894586	10	0.777624	0.256284	0.949236	10	0.925944	0.822388	1.05202	11	1.0168	0.933615	1.1204	5	0.876257	0.811971	1.0164	3	0.736578	0.935454	0.922609	10	2.14089	10	2.03974	0.87824	0.932291	10	1.96221	0.706427	0.88351	10	1.75878	0.145132	0.767315	11	1.80367	0.344439	0.791564	5	1.93541	0.8361	0.867252	3
mmu-miR-423-5p	10	4.22999	9	4.29699	0.980853	1.04753	10	3.99036	0.0522381	0.84696	10	4.17726	0.970735	0.964113	11	4.23393	0.839619	1.00273	5	4.4067	0.871925	1.1303	3	4.28448	0.972392	1.03849	10	4.75444	10	4.75668	0.951492	1.00156	10	4.37269	0.602513	0.76751	10	4.35727	0.22706	0.75935	11	4.52419	0.623072	0.852487	5	4.72916	0.946418	0.982631	3
mmu-miR-6983-5p	10	0.048121	9	0.128648	0.794997	1.0574	10	0.10679	0.405345	1.0415	10	0.0557662	0.990819	1.00531	11	0.0797802	0.812026	1.02219	5	0.0610314	0.993586	1.00899	3	0		0.967195	10	0.0686084	10	0.109843	0.784698	1.02899	10	0.0902468	0.903965	1.01511	10	0.156473	0.451382	1.0628	11	0.0604608	0.916414	0.994368	5	0.131277	0.745371	1.0444	3
mmu-miR-10b-5p	10	0.25206	9	0.246758	0.787497	0.996332	10	0.159485	0.451591	0.937848	10	0.239148	0.650195	0.99109	11	0.295638	0.870927	1.03067	5	0.121847	0.544813	0.913696	3	0.272851	0.719931	1.01452	10	0.203045	10	0.144091	0.986884	0.95996	10	0.108385	0.945684	0.936493	10	0	0.138684	0.868715	11	0.190911	0.986353	0.991624	5	0.0628244	0.684209	0.90738	3
mmu-miR-12185-3p	10	0.771976	9	0.662598	0.950196	0.926988	10	0.562241	0.279669	0.864696	10	0.559885	0.232269	0.863286	11	0.615348	0.821745	0.89712	5	0.503657	0.140076	0.830287	3	1.32135	0.617916	1.46345	10	1.34973	10	1.18235	0.859314	0.890459	10	1.89717	0.40928	1.46148	10	1.46896	0.92118	1.08615	11	1.3803	0.877238	1.02141	5	1.58087	0.841227	1.17376	3
mmu-miR-12205-5p	10	0.520371	9	0.512429	0.94211	0.994511	10	0.652387	0.0888517	1.09582	10	0.664154	0.226324	1.1048	11	0.685747	0.173964	1.12146	5	0.602681	0.772919	1.05871	3	0.662608	0.859961	1.10362	10	0.0727577	10	0.0382276	0.951492	0.97635	10	0.0713384	0.986298	0.999017	10	0.0727459	0.82508	0.999992	11	0.0744436	0.964791	1.00117	5	0	0.728823	0.950819	3
mmu-miR-1298-3p	10	0.128292	9	0.127424	0.999918	0.999398	10	0.143084	0.926219	1.01031	10	0.0763514	0.902353	0.964638	11	0.139368	0.781834	1.00771	5	0.0610314	0.744109	0.954448	3	0.321734	0.773983	1.14349	10	0.103675	10	0.117518	0.843526	1.00964	10	0.160546	0.730322	1.04021	10	0.110652	0.762957	1.00485	11	0.129427	0.654517	1.01801	5	0.0736942	0.863629	0.979434	3
mmu-miR-299b-3p	10	0.0559215	9	0	0.962857	0.96198	10	0.0187813	0.403415	0.974585	10	0.0565724	0.995925	1.00045	11	0.0620884	0.811125	1.00428	5	0.119585	0.799995	1.04512	3	0	0.523601	0.96198	10	0.195496	10	0.11716	0.522575	0.947149	10	0.0823445	0.696381	0.924566	10	0.128508	0.738387	0.954629	11	0.231332	0.925873	1.02515	5	0.143806	0.888394	0.964805	3
mmu-miR-301a-5p	10	0.10384	9	0.159094	0.873058	1.03904	10	0.0263922	0.501949	0.947733	10	0.0777914	0.88006	0.982107	11	0.0592032	0.627717	0.969534	5	0.0665562	0.876988	0.974488	3	0.18082	0.936187	1.05481	10	0	10	0	0.900248	1	10	0.0333755	0.807328	1.0234	10	0	0.891787	1	11	0	0.688406	1	5	0		1	3
mmu-miR-434-5p	10	4.1285	9	4.1332	0.980853	1.00326	10	4.13881	0.608667	1.00717	10	4.18649	0.999209	1.04102	11	4.34183	0.719422	1.15936	5	4.31599	0.890378	1.13878	3	4.5965	0.343006	1.38319	10	4.6432	10	4.44053	0.939015	0.868939	10	4.77219	0.908105	1.09353	10	4.34139	0.815794	0.811231	11	4.63453	0.938337	0.994007	5	4.67143	0.773567	1.01976	3
mmu-miR-6907-3p	10	0.205978	9	0.183699	0.980853	0.984676	10	0.0883338	0.468529	0.921691	10	0.135295	0.707183	0.952187	11	0.178782	0.93596	0.981325	5	0.214987	0.920291	1.00626	3	0.123193	0.610219	0.944233	10	0.40948	10	0.296901	0.972766	0.924933	10	0.231587	0.797065	0.883993	10	0.418974	0.883311	1.0066	11	0.409806	0.75431	1.00023	5	0.439431	0.684209	1.02098	3
mmu-miR-6929-3p	10	0.116961	9	0.154465	0.999918	1.02634	10	0.180441	0.746439	1.04498	10	0.0931568	0.856256	0.983636	11	0.129966	0.970808	1.00906	5	0.119585	0.935451	1.00182	3	0.137695	0.993784	1.01448	10	0.418883	10	0.510449	0.969888	1.06553	10	0.518214	0.646895	1.07128	10	0.621146	0.762957	1.1505	11	0.510408	0.447764	1.0655	5	0.486022	0.811039	1.04764	3
mmu-miR-6936-5p	10	0.0421135	9	0.078796	0.756082	1.02575	10	0	0.894527	0.971231	10	0.0551217	0.797346	1.00906	11	0	0.774357	0.971231	5	0.0665562	0.741363	1.01709	3	0		0.971231	10	0.254695	10	0.127492	0.611434	0.915605	10	0.16771	0.729041	0.941488	10	0.114488	0.176825	0.907389	11	0.277175	0.938337	1.0157	5	0.210668	0.682091	0.969944	3
mmu-miR-6937-3p	10	0.0477512	9	0.0533471	0.999918	1.00389	10	0.0451735	0.711961	0.998215	10	0.0557662	0.798072	1.00557	11	0.0662218	0.763821	1.01289	5	0.0417695	0.774119	0.995862	3	0.0629112	0.820634	1.01056	10	0.14199	10	0.121782	0.798182	0.986091	10	0.12838	0.949937	0.990611	10	0.131863	0.814312	0.993005	11	0.098611	0.710345	0.97038	5	0.0595799	0.841227	0.944479	3
mmu-miR-7052-3p	10	0.37763	9	0.520584	0.787497	1.10416	10	0.45092	0.823196	1.05211	10	0.35013	0.957474	0.981119	11	0.408538	0.978839	1.02166	5	0.360597	0.911259	0.988263	3	0.531783	0.567511	1.11277	10	0.797684	10	0.803052	0.892164	1.00373	10	0.91269	0.745491	1.08298	10	1.04624	0.169119	1.18801	11	0.634903	0.926781	0.893301	5	1.06779	0.45838	1.2059	3
mmu-miR-96-3p	10	2.00835	9	1.76689	0.439783	0.845888	10	2.32212	0.7156	1.24295	10	1.98499	0.797346	0.983939	11	2.04623	0.816965	1.02661	5	1.94873	0.919888	0.959518	3	2.23249	0.912573	1.16808	10	0	10	0	0.732943	1	10	0	0.99324	1	10	0	0.751299	1	11	0	0.750188	1	5	0	0.8361	1	3
mmu-miR-9b-5p	10	1.53765	9	1.1961	0.722964	0.789193	10	1.34743	0.499045	0.876474	10	1.30566	0.822388	0.851457	11	1.32996	0.869487	0.865919	5	1.09462	0.407899	0.735587	3	1.38596	0.997387	0.900194	10	0.653355	10	0.560209	0.825938	0.937476	10	0.574324	0.976236	0.946694	10	0.567178	0.912875	0.942016	11	0.651923	0.986832	0.999008	5	0.589218	0.960952	0.956518	3
mmu-miR-1247-3p	10	0.285235	9	0.191752	0.588042	0.937257	10	0.182389	0.100793	0.931194	10	0.0976789	0.0372216	0.878092	11	0.182985	0.414225	0.931579	5	0.175855	0.240477	0.926987	3	0.18082	0.863429	0.930182	10	0.0906036	10	0	0.360748	0.93913	10	0	0.668954	0.93913	10	0	0.436494	0.93913	11	0	0.378003	0.93913	5	0		0.93913	3
mmu-miR-139-3p	10	8.16079	9	8.05063	0.98458	0.926486	10	8.32767	0.0849905	1.12263	10	8.0821	0.797346	0.946918	11	7.97664	0.398979	0.880168	5	7.98225	0.799995	0.8836	3	8.18018	0.965992	1.01353	10	9.6601	10	9.72848	0.92165	1.04854	10	9.82477	0.602513	1.12091	10	10.3378	0.130083	1.59955	11	9.99213	0.407888	1.25879	5	10.0041	0.712535	1.26924	3
mmu-miR-330-5p	10	8.2408	9	8.19419	0.960169	0.968207	10	8.73857	0.060182	1.41203	10	8.05316	0.707183	0.878038	11	8.38209	0.835379	1.10289	5	8.63423	0.602225	1.31351	3	8.39641	0.86356	1.11389	10	9.09492	10	9.01132	0.986884	0.943704	10	9.0087	0.959913	0.941992	10	9.75804	0.185628	1.58351	11	8.81995	0.660939	0.82647	5	9.08724	0.8361	0.994695	3
mmu-miR-383-5p	10	8.34381	9	8.70899	0.705445	1.28804	10	8.44273	0.694863	1.07097	10	8.41099	0.973399	1.04766	11	8.52957	0.253391	1.13741	5	8.61099	0.528438	1.20345	3	8.62108	0.706899	1.2119	10	10.3929	10	10.4442	0.932758	1.03621	10	10.6021	0.723996	1.15601	10	10.4032	0.752004	1.00713	11	10.314	0.986832	0.946784	5	10.2994	0.846422	0.937238	3
mmu-miR-6994-5p	10	0.487395	9	0.547642	0.948469	1.04264	10	0.693293	0.301888	1.1534	10	0.64717	0.79248	1.11711	11	0.57629	0.860216	1.06356	5	0.760534	0.169908	1.20843	3	0.821942	0.706899	1.26098	10	0.832706	10	0.701455	0.92752	0.913039	10	0.941228	0.848667	1.07812	10	1.06802	0.197126	1.17716	11	0.99742	0.53615	1.12094	5	1.16659	0.45838	1.2604	3
mmu-miR-7213-3p	10	0.248501	9	0.246758	0.850914	0.998793	10	0.111092	0.402552	0.909151	10	0.10945	0.957474	0.908116	11	0.209766	0.453228	0.973508	5	0.211329	0.88443	0.974563	3	0.137695	0.706899	0.92607	10	0.39795	10	0.319041	0.92165	0.946773	10	0.415302	0.911714	1.0121	10	0.397678	0.962225	0.999811	11	0.352099	0.821803	0.968719	5	0.464104	0.828922	1.04692	3
mmu-miR-7077-5p	10	0.203794	9	0.148783	0.850914	0.962587	10	0.20377	0.810903	0.999983	10	0.192311	0.964393	0.992072	11	0.101425	0.643733	0.931502	5	0.197712	0.835122	0.995793	3	0.0932408	0.3043	0.926233	10	0	10	0	0.842408	1	10	0	0.986298	1	10	0	0.744353	1	11	0	0.968131	1	5	0.131277	0.45838	1.09526	3
mmu-miR-297b-5p	10	0.0598112	9	0.104792	0.995911	1.03167	10	0.0700878	0.761371	1.00715	10	0.160689	0.949036	1.07243	11	0.0943914	0.958977	1.02426	5	0	0.582161	0.95939	3	0.137695	0.750391	1.05547	10	0	10	0	0.970217	1	10	0.0688342	0.673765	1.04887	10	0	0.995353	1	11	0	0.999451	1	5	0		1	3
mmu-miR-3094-5p	10	0.256534	9	0.214389	0.962571	0.97121	10	0.259291	0.841503	1.00191	10	0.273378	0.949036	1.01174	11	0.410123	0.173964	1.11233	5	0.304517	0.985607	1.03382	3	0.290256	0.863247	1.02365	10	0.543661	10	0.352961	0.413017	0.87618	10	0.40819	0.846653	0.910372	10	0.610326	0.987186	1.04729	11	0.430564	0.701371	0.924601	5	0.325356	0.69487	0.859575	3
mmu-miR-30e-3p	10	7.44206	9	7.28575	0.746163	0.897316	10	7.32181	0.694333	0.920032	10	7.40347	0.912111	0.973606	11	7.50334	0.903609	1.04339	5	7.29018	0.88443	0.900078	3	7.28995	0.935454	0.899937	10	6.26285	10	6.06738	0.697874	0.873286	10	6.32514	0.930233	1.04412	10	5.87889	0.518215	0.766332	11	6.14822	0.916414	0.923619	5	5.86643	0.743758	0.75974	3
mmu-miR-382-5p	10	6.9269	9	6.91239	0.999918	0.989991	10	6.95951	0.953182	1.02286	10	6.77828	0.617194	0.902116	11	6.93838	0.854096	1.00799	5	6.8016	0.961218	0.916812	3	6.98127	0.723722	1.03841	10	8.33679	10	7.82675	0.322974	0.702206	10	8.1261	0.99324	0.864128	10	8.15441	0.517554	0.881251	11	7.95285	0.640455	0.766343	5	7.75938	0.352661	0.670169	3
mmu-miR-702-5p	10	0.0477512	9	0	0.974905	0.967443	10	0	0.778467	0.967443	10	0	0.538715	0.967443	11	0.0578558	0.910491	1.00703	5	0.0417695	0.946077	0.995862	3	0		0.967443	10	0.0370025	10	0	0.951492	0.974678	10	0.0717123	0.921978	1.02435	10	0.0363081	0.806718	0.999519	11	0	0.802315	0.974678	5	0.224842	0.487979	1.13906	3
mmu-let-7e-3p	10	2.38176	9	2.61513	0.670319	1.17558	10	2.31062	0.624109	0.951885	10	2.53435	0.822388	1.11156	11	2.48682	0.537248	1.07554	5	2.75549	0.493353	1.2957	3	2.41425	0.820634	1.02277	10	3.02294	10	2.90838	0.995764	0.923668	10	2.87693	0.788101	0.903752	10	2.60077	0.245993	0.746304	11	2.66959	0.621228	0.782767	5	2.92358	0.973046	0.933452	3
mmu-miR-1197-3p	10	0.0477512	9	0	0.962857	0.967443	10	0	0.767414	0.967443	10	0.0211333	0.881672	0.981719	11	0	0.409096	0.967443	5	0	0.88443	0.967443	3	0		0.967443	10	0.0709657	10	0.0294753	0.951492	0.971651	10	0	0.706427	0.952001	10	0	0.827058	0.952001	11	0	0.78214	0.952001	5	0	0.630143	0.952001	3
mmu-miR-128-3p	10	9.58045	9	9.75817	0.980853	1.13109	10	9.19631	0.102794	0.766235	10	9.47186	0.889824	0.92749	11	9.77778	0.335737	1.14657	5	9.75535	0.970817	1.12888	3	9.83179	0.266446	1.19031	10	10.3016	10	10.1531	0.9375	0.902178	10	10.3386	0.974588	1.02596	10	9.64413	0.154508	0.633975	11	9.98591	0.663301	0.803447	5	10.3465	0.971404	1.03156	3
mmu-miR-139-5p	10	10.5392	9	10.5268	0.98458	0.991416	10	10.6597	0.369222	1.0871	10	10.2986	0.553454	0.846417	11	10.49	0.904332	0.966478	5	10.6587	0.881104	1.08632	3	10.6919	0.748343	1.11164	10	12.0361	10	12.0783	0.933598	1.02967	10	11.9667	0.954527	0.95302	10	12.3862	0.460675	1.27463	11	11.8546	0.670915	0.881763	5	12.3913	0.652482	1.27918	3
mmu-miR-145a-5p	10	6.32606	9	6.02869	0.875281	0.813734	10	6.28314	0.803264	0.970686	10	6.19302	0.949036	0.911904	11	6.3969	0.860216	1.05033	5	6.42993	0.819491	1.07465	3	6.52717	0.496584	1.14958	10	6.56072	10	6.82583	0.707872	1.20172	10	6.78764	0.964969	1.17033	10	6.81537	0.393568	1.19304	11	6.80637	0.954839	1.18563	5	7.11121	0.191453	1.46458	3
mmu-miR-183-5p	10	13.433	9	13.4623	0.98458	1.02055	10	13.3713	0.495548	0.958137	10	13.3938	0.980183	0.973213	11	13.5971	0.862234	1.12047	5	13.962	0.492742	1.4429	3	13.9605	0.770177	1.44142	10	5.13577	10	5.74154	0.469338	1.5218	10	3.58772	0.933067	0.341972	10	4.93446	0.97416	0.869759	11	4.85194	0.926781	0.821407	5	6.12721	0.45838	1.98817	3
mmu-miR-192-3p	10	0.805664	9	0.793504	0.98458	0.991607	10	0.855585	0.83649	1.03521	10	0.841494	0.865349	1.02515	11	0.829908	0.958977	1.01695	5	0.716134	0.75378	0.939829	3	0.7664	0.706899	0.973152	10	0.505044	10	0.563429	0.913886	1.0413	10	0.511652	0.914198	1.00459	10	0.609885	0.843809	1.07538	11	0.491402	0.938119	0.990588	5	0.464104	0.96196	0.972021	3
mmu-miR-193b-3p	10	3.30969	9	3.19074	0.994886	0.920856	10	3.22059	0.841503	0.940106	10	3.36348	0.975304	1.03799	11	3.40812	0.996883	1.07061	5	3.49626	0.582539	1.13805	3	3.61784	0.765811	1.23812	10	4.4653	10	4.67426	0.854238	1.15585	10	4.4443	0.96346	0.98555	10	4.32213	0.91407	0.905527	11	4.48983	0.993016	1.01715	5	4.96045	0.554445	1.40947	3
mmu-miR-19a-3p	10	0.144947	9	0.0990596	0.999918	0.968693	10	0.0945671	0.92676	0.965682	10	0.108205	0.739602	0.974853	11	0.0662218	0.812026	0.946894	5	0.0823636	0.890378	0.957548	3	0.181057	0.937209	1.02535	10	0.0383571	10	0	0.629483	0.973763	10	0.040689	0.974588	1.00162	10	0.0360692	0.907025	0.998415	11	0	0.789426	0.973763	5	0.210668	0.858351	1.12686	3
mmu-miR-20b-5p	10	1.29832	9	1.11494	0.956007	0.880637	10	1.88894	0.107301	1.50589	10	1.62088	0.881672	1.25055	11	1.71666	0.355732	1.33639	5	1.84284	0.0403053	1.45854	3	1.50386	0.706899	1.15312	10	0.749879	10	0.894279	0.92165	1.10527	10	0.577864	0.75643	0.887603	10	0.67682	0.65501	0.95062	11	0.814051	0.925873	1.04548	5	1.09973	0.678791	1.27443	3
mmu-miR-30c-5p	10	8.45245	9	8.44805	0.962857	0.996958	10	8.23738	0.216294	0.861504	10	8.41866	0.914869	0.97685	11	8.64366	0.591055	1.14172	5	8.46759	0.664993	1.01055	3	8.45193	0.922908	0.999641	10	8.12014	10	8.12796	0.986378	1.00544	10	8.12309	0.986298	1.00205	10	8.04208	0.492171	0.947336	11	8.11816	0.942803	0.998631	5	8.18146	0.893168	1.04342	3
mmu-miR-3110-5p	10	0.154251	9	0.078796	0.787497	0.949043	10	0.124741	0.836781	0.979753	10	0.0823134	0.57017	0.951359	11	0.113481	0.781834	0.972135	5	0.0610314	0.161082	0.937428	3	0.0588549	0.81769	0.936015	10	0.165837	10	0.0817058	0.441493	0.943352	10	0.114228	0.954527	0.964859	10	0.177838	0.690726	1.00835	11	0.158267	0.802121	0.994766	5	0.0736942	0.934846	0.938128	3
mmu-miR-344c-3p	10	3.43567	9	3.24389	0.850914	0.875527	10	3.53313	0.747653	1.06989	10	3.33071	0.889824	0.929834	11	3.42264	0.999908	0.991014	5	3.16202	0.50463	0.827224	3	3.4963	0.937895	1.04293	10	2.9011	10	2.6468	0.854238	0.838396	10	2.81238	0.946534	0.94036	10	2.92655	0.33701	1.0178	11	2.9284	0.902859	1.0191	5	2.96589	0.793386	1.04593	3
mmu-miR-369-5p	10	10.3367	9	10.3046	0.98458	0.978033	10	10.2529	0.924428	0.943588	10	10.2368	0.819985	0.933157	11	10.3987	0.781834	1.04397	5	10.3285	0.809792	0.994333	3	10.6472	0.353718	1.24014	10	10.8558	10	10.3687	0.436074	0.713454	10	11.0402	0.714122	1.13636	10	10.4655	0.290432	0.762973	11	10.6989	0.986832	0.896973	5	10.5048	0.643288	0.784058	3
mmu-miR-471-3p	10	0	9	0		1	10	0		1	10	0		1	11	0		1	5	0		1	3	0		1	10	0	10	0		1	10	0		1	10	0		1	11	0		1	5	0		1	3
mmu-miR-6990-3p	10	0.0238481	9	0.0332534	0.98458	1.00654	10	0.080727	0.556864	1.04021	10	0.0626702	0.712537	1.02727	11	0.0479675	0.944272	1.01686	5	0	0.444961	0.983606	3	0.123193	0.523601	1.07129	10	0	10	0	0.885192	1	10	0.0742534	0.723996	1.05282	10	0	0.931046	1	11	0.0763591	0.660939	1.05435	5	0	0.94176	1	3
mmu-miR-6993-5p	10	0.047954	9	0	0.873058	0.967307	10	0	0.529352	0.967307	10	0.0551217	0.840957	1.00498	11	0	0.7648	0.967307	5	0.0456369	0.890378	0.998395	3	0.0629112	0.79719	1.01042	10	0.0264733	10	0.067399	0.986884	1.02877	10	0.126946	0.974588	1.07212	10	0.0587961	0.738387	1.02266	11	0.0618881	0.7069	1.02485	5	0	0.993682	0.981817	3
mmu-miR-7032-5p	10	0	9	0	0.873058	1	10	0	0.803264	1	10	0	0.964393	1	11	0		1	5	0.0665562	0.611564	1.04721	3	0.0473735	0.861811	1.03338	10	0	10	0	0.531777	1	10	0	0.989813	1	10	0	0.683383	1	11	0	0.827424	1	5	0.0736942	0.653901	1.05241	3
mmu-miR-7084-5p	10	0.661775	9	0.512429	0.794997	0.901659	10	0.453295	0.194946	0.865448	10	0.486068	0.599761	0.885333	11	0.57629	0.743313	0.942468	5	0.428347	0.371586	0.850611	3	0.486604	0.718122	0.885663	10	0.624519	10	0.70785	0.854981	1.05946	10	0.616959	0.930233	0.994774	10	0.528992	0.59383	0.93593	11	0.413269	0.340679	0.863789	5	0.698133	0.863397	1.05235	3
mmu-miR-743a-3p	10	0	9	0		1	10	0		1	10	0		1	11	0		1	5	0		1	3	0		1	10	0	10	0	0.879275	1	10	0		1	10	0	0.962225	1	11	0		1	5	0		1	3
mmu-miR-758-5p	10	0.0477512	9	0.116637	0.94211	1.04891	10	0.0813059	0.904473	1.02353	10	0.0931568	0.949036	1.03197	11	0.0578558	0.3785	1.00703	5	0.0417695	0.427171	0.995862	3	0.115403	0.91532	1.04801	10	0.114137	10	0.109843	0.986884	0.997028	10	0.078463	0.873674	0.975576	10	0.124778	0.619307	1.0074	11	0.0812851	0.995908	0.977486	5	0.131277	0.960952	1.01195	3
mmu-let-7e-5p	10	13.1913	9	13.1884	0.945225	0.997986	10	12.9694	0.184577	0.857488	10	13.1216	0.957474	0.952894	11	13.1641	0.812026	0.981337	5	13.0557	0.57715	0.910321	3	12.9333	0.610219	0.836248	10	14.0274	10	13.9672	0.844923	0.959154	10	13.8966	0.767923	0.913339	10	13.6826	0.0999371	0.787453	11	13.761	0.734954	0.831422	5	13.8384	0.730873	0.877254	3
mmu-miR-1264-5p	10	0.323358	9	0.244501	0.999918	0.946807	10	0.226267	0.834254	0.934916	10	0.299401	0.949036	0.983531	11	0.30644	0.594797	0.988342	5	0.254391	0.891833	0.95332	3	0.290256	0.936285	0.977317	10	0.114968	10	0.18449	0.784698	1.04937	10	0.146837	0.851713	1.02234	10	0	0.833444	0.923403	11	0.158234	0.821803	1.03044	5	0.224842	0.8361	1.07913	3
mmu-miR-133b-5p	10	0	9	0		1	10	0		1	10	0		1	11	0		1	5	0		1	3	0		1	10	0	10	0		1	10	0		1	10	0		1	11	0		1	5	0		1	3
mmu-miR-146b-5p	10	4.52067	9	4.61966	0.746163	1.07103	10	4.94525	0.0510909	1.34218	10	4.57745	0.949036	1.04014	11	4.76899	0.41888	1.18783	5	4.87372	0.308675	1.27726	3	4.6064	0.706899	1.06123	10	4.61168	10	4.63749	0.92165	1.01805	10	4.70058	0.873674	1.06356	10	5.01949	0.342968	1.32667	11	4.68308	0.991853	1.05073	5	4.61998	0.826429	1.00577	3
mmu-miR-194-2-3p	10	0.158682	9	0.0861872	0.905846	0.950992	10	0.0962806	0.456819	0.957669	10	0.101739	0.88006	0.961299	11	0.101425	0.910491	0.96109	5	0.0898742	0.640822	0.953425	3	0.137695	0.929341	0.985558	10	0.114968	10	0.103203	0.986884	0.991878	10	0.0968887	0.989813	0.987547	10	0.140132	0.848433	1.0176	11	0.118489	0.995908	1.00244	5	0.0736942	0.946418	0.971797	3
mmu-miR-204-5p	10	13.2615	9	13.1092	0.783821	0.899793	10	12.9956	0.141251	0.831716	10	12.4987	0.0923072	0.589374	11	12.752	0.278803	0.702466	5	13.1431	0.887667	0.921238	3	13.0108	0.86356	0.840486	10	11.4371	10	11.9501	0.495914	1.42698	10	12.0056	0.483292	1.48298	10	11.6632	0.638321	1.16971	11	12.0635	0.417221	1.54375	5	11.7313	0.45838	1.22621	3
mmu-miR-224-3p	10	0.159813	9	0.191752	0.98458	1.02239	10	0.210321	0.932955	1.03563	10	0.16775	0.991262	1.00552	11	0.201701	0.999908	1.02946	5	0.234199	0.875926	1.05291	3	0.0473735	0.738397	0.925022	10	0	10	0		1	10	0		1	10	0		1	11	0	0.750116	1	5	0		1	3
mmu-miR-29c-3p	10	8.84647	9	9.06361	0.898734	1.16243	10	8.94526	0.456819	1.07088	10	9.14896	0.341359	1.23328	11	9.36439	0.0232068	1.43189	5	9.09246	0.246916	1.18591	3	9.46944	0.405099	1.54004	10	9.60682	10	9.54695	0.986884	0.959347	10	9.70619	0.771128	1.07131	10	9.28333	0.780879	0.799133	11	9.58166	0.800759	0.982709	5	9.66903	0.8361	1.04407	3
mmu-miR-3061-3p	10	2.37898	9	2.50867	0.73756	1.09406	10	2.38812	0.947851	1.00636	10	2.31107	0.957474	0.954024	11	2.10413	0.497314	0.82654	5	2.42062	0.946077	1.02929	3	2.58415	0.936285	1.15283	10	2.38134	10	2.06353	0.299841	0.802287	10	2.11398	0.638424	0.830838	10	2.02702	0.130083	0.782239	11	2.32171	0.728138	0.959509	5	2.20326	0.643288	0.88388	3
mmu-miR-421-3p	10	3.47106	9	3.63315	0.873058	1.1189	10	3.60112	0.787111	1.09434	10	3.5874	0.996703	1.08398	11	3.68425	0.720066	1.15924	5	3.64561	0.799995	1.12861	3	3.71335	0.537763	1.18287	10	2.90579	10	2.73114	0.834036	0.885981	10	3.27137	0.723996	1.2884	10	3.24101	0.785787	1.26157	11	3.1131	0.688406	1.15454	5	2.89797	0.756887	0.994594	3
mmu-miR-497a-3p	10	2.16187	9	1.67148	0.665265	0.711832	10	2.50722	0.156379	1.27045	10	2.15129	0.912111	0.992693	11	1.94201	0.774357	0.858649	5	1.76463	0.640822	0.759307	3	2.28463	0.957814	1.08882	10	1.60434	10	1.84335	0.836056	1.18018	10	1.63931	0.99324	1.02454	10	2.02485	0.634549	1.33839	11	1.78483	0.926781	1.13327	5	2.07188	0.58664	1.38275	3
mmu-miR-669m-3p	10	0.0465446	9	0.0547271	0.994886	1.00569	10	0	0.168757	0.968253	10	0	0.696156	0.968253	11	0.0578558	0.903701	1.00787	5	0	0.807133	0.968253	3	0.0932408	0.929341	1.0329	10	0	10	0	0.95239	1	10	0	0.974588	1	10	0		1	11	0	0.944706	1	5	0		1	3
mmu-miR-672-5p	10	4.66563	9	4.52135	0.98458	0.904835	10	4.56151	0.694333	0.930375	10	4.54045	0.964393	0.916894	11	4.4492	0.753039	0.860696	5	4.37402	0.514696	0.816994	3	4.36423	0.742979	0.811468	10	4.74134	10	4.52419	0.793866	0.860267	10	4.74168	0.986298	1.00024	10	4.6756	0.897402	0.955457	11	4.3874	0.623072	0.782445	5	4.41694	0.76611	0.798632	3
mmu-miR-7015-5p	10	0.17072	9	0.0861872	0.898734	0.94309	10	0.141492	0.960435	0.979945	10	0.0626702	0.93985	0.927841	11	0.16704	0.944272	0.997452	5	0.174476	0.916494	1.00261	3	0.137695	0.86356	0.977369	10	0.219397	10	0.256957	0.797812	1.02638	10	0.21184	0.968558	0.994776	10	0.042575	0.575894	0.88465	11	0.212712	0.911101	0.995377	5	0.251598	0.808341	1.02257	3
mmu-miR-7040-5p	10	0	9	0.0503798	0.918835	1.03554	10	0.0648732	0.516488	1.04599	10	0.0551217	0.797346	1.03895	11	0	0.570514	1	5	0.0456369	0.964776	1.03214	3	0	0.798523	1	10	0	10	0	0.87824	1	10	0.0902468	0.986298	1.06455	10	0	0.509657	1	11	0.0618881	0.938337	1.04383	5	0	0.960221	1	3
mmu-miR-7a-1-3p	10	7.86793	9	7.73907	0.898734	0.914556	10	8.02534	0.308179	1.11529	10	7.85372	0.88724	0.990203	11	7.72212	0.3785	0.903874	5	7.78426	0.82973	0.943657	3	7.65738	0.526449	0.864209	10	6.34147	10	6.04885	0.148665	0.816416	10	6.60921	0.402805	1.20392	10	6.32297	0.733768	0.987258	11	6.68089	0.19704	1.26525	5	6.17966	0.476544	0.893904	3
mmu-miR-8103	10	0.144952	9	0.0399359	0.738139	0.929794	10	0.122139	0.568517	0.984312	10	0.132158	0.951951	0.991171	11	0.101425	0.903609	0.97028	5	0.160278	0.977701	1.01068	3	0.272851	0.820634	1.0927	10	0.381397	10	0.247423	0.672944	0.911318	10	0.387841	0.959114	1.00448	10	0.26785	0.752004	0.924313	11	0.227982	0.696792	0.89912	5	0.236131	0.80089	0.904213	3
mmu-miR-98-3p	10	0.280433	9	0.281506	0.999918	1.00074	10	0.148015	0.0663107	0.912301	10	0.248528	0.960968	0.978128	11	0.286739	0.709182	1.00438	5	0.33011	0.992525	1.03503	3	0.18082	0.912573	0.933283	10	0.177635	10	0.17151	0.92165	0.995763	10	0.161318	0.964969	0.988753	10	0.144851	0.752728	0.977532	11	0.148356	0.802315	0.97991	5	0.0628244	0.730873	0.923503	3
mmu-miR-125b-1-3p	10	5.44885	9	5.297	0.875281	0.900096	10	5.51749	0.774014	1.04873	10	5.22765	0.290463	0.857854	11	5.31145	0.591055	0.909159	5	5.46446	0.893759	1.01088	3	5.39862	0.706899	0.965789	10	6.24097	10	6.20891	0.999289	0.978021	10	6.27057	0.969395	1.02073	10	6.44825	0.191597	1.15451	11	6.09118	0.750188	0.901385	5	6.12795	0.988716	0.924651	3
mmu-miR-3963	10	0.0682257	9	0.0437371	0.914065	0.983169	10	0.0545922	0.928703	0.990594	10	0.0718293	0.797346	1.0025	11	0.0479675	0.788319	0.986056	5	0.0610314	0.982872	0.995026	3	0.0629112	0.86356	0.996323	10	0	10	0.109843	0.732943	1.07911	10	0.0587878	0.921978	1.04159	10	0.0792518	0.448397	1.05647	11	0.148356	0.660939	1.10831	5	0.123027	0.681927	1.08902	3
mmu-miR-491-3p	10	0.361037	9	0.356563	0.948469	0.996903	10	0.588532	0.275764	1.1708	10	0.327269	0.914869	0.976866	11	0.573059	0.41888	1.15831	5	0.584371	0.451904	1.16743	3	0.30296	0.638431	0.960544	10	0.538335	10	0.589893	0.999289	1.03638	10	0.507481	0.914198	0.97884	10	0.332531	0.404542	0.867055	11	0.677335	0.858609	1.10114	5	0.373103	0.76611	0.891785	3
mmu-miR-7240-3p	10	0	9	0	0.846444	1	10	0	0.579105	1	10	0	0.880685	1	11	0	0.860216	1	5	0	0.777985	1	3	0	0.824554	1	10	0	10	0	0.986884	1	10	0	0.929501	1	10	0	0.953592	1	11	0	0.991853	1	5	0		1	3
mmu-miR-6921-5p	10	0	9	0	0.873058	1	10	0	0.80304	1	10	0	0.826276	1	11	0	0.944272	1	5	0	0.766346	1	3	0.0473735	0.79719	1.03338	10	0	10	0.0294753	0.92165	1.02064	10	0	0.986298	1	10	0.0788831	0.861848	1.0562	11	0	0.929771	1	5	0	0.793386	1	3
mmu-miR-200c-3p	10	13.5738	9	13.4097	0.960169	0.892474	10	13.7807	0.223447	1.15421	10	13.388	0.949036	0.879139	11	13.3122	0.730369	0.834145	5	13.6982	0.427171	1.09008	3	13.534	0.936187	0.972809	10	5.20747	10	5.43208	0.585705	1.16846	10	3.34635	0.914198	0.275263	10	4.72425	0.965425	0.71538	11	4.94174	0.939395	0.831777	5	5.72875	0.49125	1.43523	3
mmu-miR-299b-5p	10	0.138759	9	0.158321	0.999918	1.01365	10	0.131383	0.802633	0.9949	10	0.202918	0.83237	1.04548	11	0.285104	0.23409	1.10676	5	0.171467	0.931341	1.02293	3	0.290256	0.765811	1.11072	10	0.469367	10	0.463378	0.986884	0.995857	10	0.601652	0.921978	1.09603	10	0.389967	0.91407	0.946451	11	0.47195	0.995908	1.00179	5	0.236131	0.554445	0.850724	3
mmu-miR-3088-3p	10	1.31092	9	1.39167	0.751126	1.05757	10	1.75542	0.123101	1.36084	10	1.1698	0.957474	0.906815	11	1.37617	0.655242	1.04627	5	1.8276	0.0870218	1.43066	3	1.11661	0.973138	0.87399	10	0.247219	10	0.258906	0.802655	1.00813	10	0.275554	0.976236	1.01983	10	0.568089	0.13332	1.24908	11	0.35792	0.70211	1.07975	5	0.464104	0.658373	1.16222	3
mmu-miR-3109-5p	10	0.0464896	9	0	0.850914	0.968289	10	0.0629631	0.410182	1.01148	10	0	0.304921	0.968289	11	0	0.870494	0.968289	5	0.0610314	0.638691	1.01013	3	0.0473735	0.983157	1.00061	10	0	10	0.100914	0.540446	1.07245	10	0	0.99324	1	10	0	0.966546	1	11	0	0.934135	1	5	0.0628244	0.678791	1.04451	3
mmu-miR-455-3p	10	4.21196	9	4.1087	0.9827	0.930929	10	3.97778	0.710594	0.85017	10	4.17505	0.912111	0.974741	11	4.21072	0.875308	0.999143	5	4.19935	0.893887	0.991302	3	3.98164	0.748343	0.852451	10	3.23285	10	3.30102	0.999289	1.04839	10	3.36845	0.954527	1.09855	10	3.30299	0.891996	1.04983	11	3.60748	0.789426	1.29651	5	3.29345	0.883153	1.0429	3
mmu-miR-465b-5p	10	0	9	0		1	10	0		1	10	0		1	11	0		1	5	0		1	3	0		1	10	0	10	0		1	10	0		1	10	0		1	11	0		1	5	0		1	3
mmu-miR-6908-3p	10	0.0971291	9	0.113001	0.948469	1.01106	10	0.160574	0.660655	1.04496	10	0.0557251	0.857328	0.971709	11	0.0592032	0.767335	0.974054	5	0.132795	0.88443	1.02503	3	0.0473735	0.353718	0.9661	10	0.0580791	10	0	0.9375	0.960542	10	0.0634572	0.986298	1.00373	10	0.110507	0.560556	1.03701	11	0.0618881	0.747592	1.00264	5	0	0.821736	0.960542	3
mmu-miR-6954-5p	10	0	9	0	0.927746	1	10	0	0.433904	1	10	0	0.720957	1	11	0	0.860216	1	5	0	0.967611	1	3	0.0473735	0.820634	1.03338	10	0	10	0		1	10	0	0.946518	1	10	0.0360692	0.444919	1.02532	11	0	0.986832	1	5	0	0.926576	1	3
mmu-miR-7026-5p	10	0.105445	9	0.154465	0.898734	1.03456	10	0.0703933	0.911163	0.975997	10	0.0211333	0.840957	0.943234	11	0.0733634	0.910491	0.978008	5	0.19111	0.688608	1.06118	3	0.169817	0.523601	1.04563	10	0.140211	10	0.107554	0.92752	0.977618	10	0.104828	0.954667	0.975773	10	0.128508	0.966546	0.991921	11	0.129427	0.96429	0.992553	5	0.143806	0.749869	1.0025	3
mmu-miR-7653-5p	10	0.176924	9	0.235957	0.809224	1.04177	10	0.261263	0.44102	1.0602	10	0.16371	0.964393	0.990883	11	0.193986	0.885087	1.0119	5	0.230013	0.875926	1.03748	3	0.272851	0.820634	1.06875	10	0.267903	10	0.265361	0.939015	0.99824	10	0.318225	0.954527	1.0355	10	0.388984	0.806718	1.08755	11	0.279761	0.938337	1.00825	5	0.450862	0.651245	1.13521	3
mmu-miR-7656-5p	10	0.28318	9	0.206521	0.995216	0.948251	10	0.259466	0.99657	0.983697	10	0.168826	0.787363	0.923796	11	0.249186	0.99158	0.976713	5	0.473945	0.664773	1.14137	3	0.263385	0.932707	0.986373	10	0.126301	10	0.0365199	0.946198	0.939665	10	0.131889	0.976236	1.00388	10	0.112287	0.962225	0.990333	11	0.158267	0.802121	1.0224	5	0	0.482629	0.916177	3
mmu-miR-106b-3p	10	4.28437	9	4.30119	0.980853	1.01173	10	4.16695	0.609945	0.92184	10	4.15858	0.957474	0.916502	11	4.14188	0.7648	0.905955	5	4.37233	0.992525	1.06287	3	4.31911	0.899702	1.02437	10	3.02977	10	3.39792	0.441493	1.29069	10	3.39148	0.714122	1.28495	10	3.36199	0.551266	1.25895	11	3.50807	0.623072	1.39309	5	3.72196	0.503893	1.61573	3
mmu-miR-9-5p	10	16.8964	9	16.9501	0.945225	1.03794	10	17.0034	0.639431	1.07694	10	16.8508	0.980183	0.968863	11	16.8963	0.994777	0.999899	5	16.8502	0.718367	0.968437	3	16.7148	0.623068	0.881728	10	15.7743	10	15.4864	0.629483	0.819055	10	15.6486	0.954527	0.916547	10	15.3065	0.25738	0.723067	11	15.5188	0.75431	0.8377	5	15.3208	0.497863	0.730263	3
mmu-miR-12202-3p	10	0.275161	9	0.300974	0.984334	1.01805	10	0.315597	0.876926	1.02842	10	0.227757	0.861134	0.967676	11	0.295638	0.949228	1.01429	5	0.30576	0.88443	1.02144	3	0.23669	0.912573	0.973686	10	0.142	10	0.180374	0.941683	1.02696	10	0.162377	0.873674	1.01422	10	0.219468	0.762957	1.05516	11	0.231332	0.991853	1.06388	5	0.224842	0.863397	1.0591	3
mmu-miR-136-5p	10	5.34189	9	5.55248	0.920899	1.15716	10	5.48415	0.805488	1.10363	10	5.25545	0.940965	0.941842	11	5.55451	0.598676	1.15879	5	5.46827	0.88443	1.09155	3	5.48421	0.937209	1.10368	10	6.80984	10	6.77034	0.92165	0.972991	10	6.93545	0.797065	1.09097	10	7.05735	0.348966	1.18715	11	6.85283	0.976211	1.03025	5	7.05474	0.741979	1.185	3
mmu-miR-211-5p	10	7.62561	9	7.51897	0.960169	0.928748	10	7.71506	0.798801	1.06397	10	7.80406	0.844558	1.13167	11	7.62381	0.903609	0.998756	5	7.11799	0.662647	0.703384	3	7.92115	0.410522	1.22735	10	5.77364	10	6.389	0.413017	1.53193	10	6.66568	0.233201	1.8558	10	6.38415	0.429503	1.5268	11	6.96112	0.277977	2.27754	5	6.84599	0.45838	2.10285	3
mmu-miR-598-5p	10	0.0516073	9	0	0.53058	0.964861	10	0.1159	0.731948	1.04557	10	0.0692356	0.949036	1.01229	11	0.101425	0.910491	1.03513	5	0.0456369	0.600668	0.99587	3	0.0473735	0.832878	0.99707	10	0.507862	10	0.53088	0.726544	1.01608	10	0.512844	0.974588	1.00346	10	0.328382	0.82741	0.883021	11	0.424804	0.671346	0.944054	5	0.438995	0.998948	0.953386	3
mmu-miR-7028-5p	10	0.12523	9	0.0861872	0.970644	0.973301	10	0.259291	0.188181	1.09738	10	0.149657	0.951951	1.01708	11	0.0664463	0.949228	0.960073	5	0.0665562	0.662647	0.960146	3	0.0473735	0.901674	0.947464	10	0.128856	10	0.131787	0.95239	1.00203	10	0.0863654	0.873674	0.970977	10	0.224065	0.69702	1.06822	11	0.158234	0.902859	1.02057	5	0	0.45838	0.914556	3
mmu-miR-344g-3p	10	0.180227	9	0.0861872	0.796736	0.936895	10	0.167976	0.680249	0.991544	10	0.21749	0.79436	1.02617	11	0.0797802	0.445358	0.932744	5	0.249574	0.662647	1.04924	3	0.0473735	0.864323	0.912026	10	0.124446	10	0.0848135	0.962254	0.972903	10	0.12086	0.99324	0.997518	10	0.0877805	0.82508	0.974906	11	0.145234	0.991853	1.01451	5	0.0736942	0.913964	0.965433	3
mmu-miR-5128	10	0.204241	9	0.248957	0.787497	1.03148	10	0.209421	0.777564	1.0036	10	0.2754	0.720957	1.05056	11	0.305294	0.237806	1.07256	5	0.371566	0.22258	1.12297	3	0.459167	0.639622	1.19327	10	0.114968	10	0.131302	0.92165	1.01139	10	0.0902834	0.960896	0.983036	10	0.178844	0.903106	1.04527	11	0.129427	0.986832	1.01007	5	0.131277	0.82747	1.01137	3
mmu-miR-5615-3p	10	0.173138	9	0.191752	0.957322	1.01299	10	0.184832	0.971975	1.00814	10	0.18442	0.88724	1.00785	11	0.241942	0.985372	1.04885	5	0.249574	0.936247	1.05441	3	0.169817	0.911046	0.997701	10	0.069963	10	0.0817058	0.95239	1.00817	10	0.211857	0.617585	1.10335	10	0.203825	0.18531	1.09723	11	0.148879	0.623072	1.05622	5	0	0.863629	0.952662	3
mmu-miR-1198-5p	10	2.96397	9	3.17532	0.872842	1.15777	10	3.49078	0.0272232	1.44074	10	3.03331	0.975304	1.04924	11	2.99944	0.903609	1.02489	5	3.25554	0.22258	1.22397	3	3.09298	0.706899	1.09355	10	3.18631	10	3.28963	0.766905	1.07424	10	2.86645	0.723996	0.80115	10	3.82745	0.24436	1.55957	11	2.91139	0.825973	0.8265	5	3.43456	0.735293	1.18777	3
mmu-miR-12206-5p	10	0.133814	9	0.116637	0.999918	0.988164	10	0.154174	0.857318	1.01421	10	0.144645	0.971897	1.00754	11	0.139368	0.971009	1.00386	5	0.175855	0.640822	1.02957	3	0.0932408	0.965992	0.972269	10	0.0838524	10	0.0346953	0.732943	0.966501	10	0.0629974	0.803331	0.985648	10	0.042575	0.69613	0.971794	11	0.0639061	0.963974	0.986269	5	0.122891	0.946418	1.02743	3
mmu-miR-3081-3p	10	0	9	0.0437371	0.768903	1.03078	10	0	0.767905	1	10	0	0.88724	1	11	0.0516036	0.571627	1.03642	5	0	0.916047	1	3	0.169817	0.595149	1.12492	10	0.127024	10	0.206074	0.936553	1.05632	10	0.0794295	0.959885	0.967548	10	0.0360692	0.795227	0.938901	11	0.098611	0.999451	0.980499	5	0.0736942	0.934881	0.96371	3
mmu-miR-7044-3p	10	0.4178	9	0.464897	0.647747	1.03318	10	0.566963	0.024535	1.10893	10	0.576194	0.334884	1.11604	11	0.360965	0.554993	0.961371	5	0.510886	0.533502	1.06665	3	0.62415	0.0188635	1.15377	10	0.928348	10	1.06976	0.891207	1.10298	10	1.20054	0.602513	1.20764	10	1.16121	0.484318	1.17516	11	1.22903	0.623072	1.23173	5	1.3038	0.478911	1.29725	3
mmu-miR-871-5p	10	0	9	0.0533471	0.787497	1.03767	10	0.0277412	0.516488	1.01941	10	0	0.910834	1	11	0	0.766268	1	5	0.0456369	0.862743	1.03214	3	0.0473735	0.893682	1.03338	10	0	10	0	0.640958	1	10	0	0.723996	1	10	0	0.926496	1	11	0	0.97496	1	5	0		1	3
mmu-miR-429-3p	10	15.9969	9	15.6065	0.804789	0.762898	10	16.422	0.355872	1.34269	10	15.7	0.720957	0.813972	11	16.0077	0.894603	1.00749	5	15.97	0.571571	0.981508	3	15.7864	0.894496	0.864235	10	7.56449	10	7.83486	0.603391	1.20611	10	6.19451	0.914198	0.386895	10	6.90601	0.795227	0.633542	11	7.46647	0.848026	0.934309	5	8.18893	0.497863	1.54161	3
mmu-miR-32-3p	10	0.610758	9	0.60717	0.796736	0.997516	10	0.407298	0.0843356	0.868465	10	0.58155	0.840957	0.979958	11	0.486024	0.5635	0.917173	5	0.598574	0.715676	0.991591	3	0.459167	0.820634	0.900258	10	0.367028	10	0.525488	0.892164	1.1161	10	0.420456	0.986298	1.03773	10	0.173937	0.428468	0.87473	11	0.35792	0.854312	0.993707	5	0.341476	0.863397	0.982444	3
mmu-miR-6984-5p	10	0.415242	9	0.263354	0.465939	0.900072	10	0.29548	0.691026	0.92034	10	0.135295	0.0287406	0.823621	11	0.282	0.781834	0.91178	5	0.211329	0.467614	0.868192	3	0.341905	0.898008	0.950437	10	0.355439	10	0.368166	0.9375	1.00886	10	0.354233	0.99324	0.999165	10	0.419015	0.738387	1.04505	11	0.221382	0.562015	0.911266	5	0.362652	0.888394	1.00501	3
mmu-miR-7062-5p	10	0.047954	9	0	0.553288	0.967307	10	0.0724801	0.878707	1.01715	10	0.0466941	0.957474	0.999127	11	0	0.743313	0.967307	5	0	0.439926	0.967307	3	0	0.973138	0.967307	10	0.179198	10	0.107235	0.972766	0.951342	10	0.0494259	0.696381	0.913976	10	0	0.508558	0.883194	11	0.125101	0.693136	0.963197	5	0.123027	0.625406	0.961814	3
mmu-miR-7093-3p	10	0.139786	9	0.128648	0.98458	0.99231	10	0.0862567	0.974159	0.963576	10	0.0976789	0.970735	0.971236	11	0.0664463	0.591055	0.950435	5	0.0882794	0.766346	0.964928	3	0.0629112	0.706899	0.948109	10	0.114131	10	0.115229	0.986884	1.00076	10	0.167761	0.986298	1.03787	10	0.245934	0.756835	1.09566	11	0.148356	0.945261	1.02401	5	0.224842	0.96196	1.07976	3
mmu-miR-190a-5p	10	3.47979	9	3.78943	0.802408	1.2394	10	3.41502	0.836781	0.956103	10	3.51792	0.88006	1.02679	11	4.02546	0.220341	1.4597	5	3.791	0.441278	1.24075	3	3.51218	0.965992	1.02271	10	3.3849	10	2.94825	0.254527	0.738844	10	3.25196	0.985537	0.91197	10	3.22947	0.98037	0.897864	11	2.9324	0.673999	0.730776	5	2.92169	0.45838	0.725367	3
mmu-miR-200b-3p	10	13.0828	9	12.7176	0.787497	0.776354	10	13.1757	0.583832	1.06649	10	13.0495	0.980183	0.97717	11	13.1192	0.874337	1.02557	5	13.3724	0.443718	1.22232	3	13.0939	0.936187	1.00772	10	4.82932	10	5.01432	0.59894	1.13681	10	3.45959	0.930233	0.386964	10	4.36646	0.91407	0.725545	11	4.41967	0.908187	0.752804	5	5.42232	0.523103	1.50838	3
mmu-miR-7651-5p	10	0.417557	9	0.526654	0.873058	1.07855	10	0.45347	0.817025	1.02521	10	0.348711	0.881672	0.953401	11	0.45234	0.999515	1.0244	5	0.466635	0.969738	1.0346	3	0.459167	0.770177	1.02926	10	0.450002	10	0.232378	0.854238	0.859981	10	0.560439	0.466478	1.07956	10	0.450694	0.935569	1.00048	11	0.346837	0.993764	0.930988	5	0.274569	0.780143	0.885502	3
mmu-miR-878-3p	10	0	9	0		1	10	0		1	10	0		1	11	0		1	5	0		1	3	0		1	10	0	10	0	0.807732	1	10	0	0.99324	1	10	0	0.926496	1	11	0	0.999451	1	5	0		1	3
mmu-miR-181a-1-3p	10	6.89438	9	6.80381	0.898734	0.939152	10	6.44723	0.0368795	0.733488	10	6.6534	0.347467	0.846169	11	6.80932	0.591055	0.942743	5	6.68346	0.469981	0.863987	3	6.8989	0.92345	1.00314	10	6.36614	10	5.90646	0.243956	0.72715	10	6.5676	0.706427	1.14986	10	5.80796	0.282446	0.679161	11	6.24436	0.761918	0.919055	5	5.92647	0.487979	0.737303	3
mmu-miR-1247-5p	10	3.26299	9	3.17039	0.960169	0.937833	10	3.64939	0.308179	1.30712	10	3.23917	0.912111	0.983622	11	3.08005	0.92055	0.880907	5	2.72597	0.356035	0.689191	3	2.92989	0.723722	0.793831	10	1.49908	10	1.39108	0.775296	0.927876	10	1.45339	0.974588	0.968825	10	1.51747	0.966546	1.01283	11	1.39115	0.938119	0.92792	5	0.98491	0.478911	0.700196	3
mmu-miR-294-3p	10	0	9	0		1	10	0		1	10	0		1	11	0		1	5	0		1	3	0		1	10	0	10	0		1	10	0		1	10	0		1	11	0		1	5	0		1	3
mmu-miR-103-3p	10	10.1765	9	9.75795	0.73756	0.748163	10	10.5236	0.00775506	1.27194	10	10.0143	0.797346	0.893615	11	10.0525	0.904105	0.917595	5	9.79079	0.602225	0.765391	3	10.0595	0.936187	0.922089	10	10.478	10	10.4109	0.999289	0.954548	10	10.4853	0.962215	1.0051	10	10.677	0.130083	1.14793	11	10.3099	0.688406	0.890027	5	10.4309	0.803959	0.967909	3
mmu-miR-106a-5p	10	0.561684	9	0.58258	0.948469	1.01459	10	0.961908	0.0986588	1.31971	10	0.659875	0.912111	1.07043	11	0.886288	0.452844	1.25232	5	0.911706	0.169908	1.27458	3	0.648458	0.791399	1.06199	10	0.174764	10	0.215075	0.951492	1.02834	10	0.294386	0.788101	1.08645	10	0.332755	0.506826	1.11573	11	0.217927	0.956455	1.03037	5	0.362652	0.750753	1.13909	3
mmu-miR-1195	10	1.5858	9	1.21521	0.0630495	0.773467	10	1.71163	0.730031	1.09114	10	1.54414	0.880685	0.971534	11	1.49868	0.696218	0.941398	5	1.29357	0.308675	0.816637	3	1.78939	0.791399	1.15156	10	1.99775	10	2.22157	0.537945	1.16782	10	2.01325	0.899736	1.0108	10	2.27031	0.755901	1.20794	11	2.12488	0.925873	1.09212	5	2.28459	0.487979	1.21996	3
mmu-miR-130b-5p	10	2.61061	9	3.07208	0.228467	1.37694	10	2.79612	0.490475	1.13722	10	2.69479	0.797346	1.06009	11	3.10749	0.0778269	1.41116	5	3.30326	0.217142	1.61625	3	3.22941	0.318526	1.5356	10	2.05117	10	2.21581	0.817275	1.12089	10	2.11549	0.824791	1.04559	10	1.95891	0.641212	0.938057	11	2.07275	0.802121	1.01507	5	2.0411	0.926576	0.993051	3
mmu-miR-134-5p	10	5.67371	9	5.58421	0.94211	0.939851	10	6.23752	0.0449822	1.47817	10	5.49869	0.857328	0.885753	11	5.67974	0.690464	1.00419	5	5.63101	0.946833	0.970834	3	5.73993	0.937209	1.04697	10	5.87973	10	5.81554	0.92752	0.956479	10	5.91891	0.788101	1.02753	10	6.55366	0.105851	1.59541	11	5.80777	0.917761	0.951345	5	5.96883	0.821736	1.0637	3
mmu-miR-135a-1-3p	10	0.842622	9	0.646203	0.612723	0.872714	10	0.60237	0.107301	0.846598	10	0.503731	0.31384	0.790649	11	0.74437	0.883706	0.934164	5	0.557914	0.169908	0.820908	3	0.391768	0.26336	0.73161	10	3.90456	10	3.83577	0.943266	0.953434	10	3.91698	0.879655	1.00864	10	3.46718	0.506159	0.738472	11	3.88959	0.761075	0.989677	5	4.13502	0.926576	1.17321	3
mmu-miR-141-3p	10	8.99782	9	8.80436	0.970644	0.874508	10	9.33326	0.123101	1.26176	10	8.8539	0.964393	0.905061	11	8.87651	0.975728	0.919353	5	9.26811	0.290461	1.20606	3	8.9277	0.937209	0.952562	10	1.90313	10	2.20719	0.817275	1.23461	10	1.25181	0.968558	0.636697	10	1.39387	0.848433	0.702583	11	1.87427	0.957814	0.980196	5	2.70467	0.694354	1.74296	3
mmu-miR-143-3p	10	10.5179	9	10.193	0.92529	0.79838	10	10.2139	0.526229	0.81003	10	10.2361	0.630326	0.822553	11	10.4858	0.975728	0.977971	5	10.3663	0.972904	0.900285	3	10.6029	0.706899	1.06068	10	10.3508	10	10.2472	0.9375	0.930676	10	10.4874	0.771128	1.0993	10	10.0903	0.525546	0.834776	11	10.4337	0.967216	1.05912	5	10.4531	0.929269	1.07345	3
mmu-miR-152-5p	10	0.0495854	9	0.104792	0.962857	1.03901	10	0.0993515	0.774946	1.0351	10	0.0234631	0.844558	0.982056	11	0.116072	0.736413	1.04716	5	0.174476	0.640822	1.09043	3	0.18082	0.626158	1.09523	10	0.115785	10	0.147988	0.841982	1.02257	10	0.152873	0.930233	1.02604	10	0.183661	0.953592	1.04817	11	0.129427	0.954839	1.0095	5	0.275974	0.656519	1.11743	3
mmu-miR-1949	10	0.587557	9	0.430782	0.343942	0.897028	10	0.41256	0.297192	0.885769	10	0.599498	0.951951	1.00831	11	0.461541	0.547568	0.916358	5	0.584371	0.562171	0.997794	3	0.55321	0.807513	0.976473	10	0.745698	10	0.376532	0.321889	0.77423	10	0.718728	0.990606	0.98148	10	0.506846	0.219041	0.847419	11	0.67617	0.938337	0.95295	5	0.419321	0.296437	0.797537	3
mmu-miR-1966-3p	10	0.127707	9	0.0566572	0.43402	0.951945	10	0.0979972	0.718433	0.979617	10	0.0557662	0.912111	0.951357	11	0.143176	0.916798	1.01078	5	0.0665562	0.983408	0.958499	3	0.169817	0.935454	1.02962	10	0.105092	10	0.0304802	0.875414	0.949598	10	0.0823445	0.723996	0.984356	10	0.129672	0.907025	1.01718	11	0.0763591	0.761075	0.980281	5	0.0736942	0.617413	0.978472	3
mmu-miR-1a-3p	10	4.4023	9	4.6084	0.999918	1.15357	10	4.08261	0.0967706	0.801244	10	4.52224	0.951951	1.08669	11	4.7195	0.686625	1.24591	5	4.75559	0.618557	1.27747	3	4.66877	0.739585	1.20287	10	5.00542	10	4.68585	0.656996	0.801308	10	5.13112	0.868971	1.09104	10	4.59571	0.464047	0.752773	11	4.82753	0.689782	0.883998	5	4.93747	0.694354	0.953997	3
mmu-miR-200c-5p	10	2.34929	9	2.01954	0.787497	0.795678	10	2.32732	0.684354	0.984886	10	2.09155	0.898552	0.836398	11	2.02797	0.812026	0.80034	5	2.39997	0.547331	1.03575	3	2.08872	0.86356	0.834762	10	0	10	0.0294753	0.729863	1.02064	10	0	0.723996	1	10	0	0.833211	1	11	0	0.945261	1	5	0	0.8361	1	3
mmu-miR-215-5p	10	0.109774	9	0.0795635	0.787497	0.979278	10	0.123025	0.974284	1.00923	10	0.0656872	0.69703	0.969904	11	0.0662218	0.781834	0.970263	5	0.132795	0.88443	1.01609	3	0.115403	0.988415	1.00391	10	0	10	0	0.859314	1	10	0.0553051	0.696381	1.03908	10	0	0.638321	1	11	0	0.68327	1	5	0.0628244	0.652482	1.04451	3
mmu-miR-299a-5p	10	1.48224	9	1.5139	0.999918	1.02219	10	1.46896	0.836781	0.990837	10	1.54701	0.797346	1.04592	11	1.72664	0.274686	1.18461	5	1.53259	0.765698	1.03552	3	1.6505	0.748343	1.12371	10	3.16947	10	3.20085	0.739379	1.02199	10	3.42126	0.946518	1.19068	10	3.01375	0.437632	0.897683	11	3.29424	0.797041	1.09033	5	3.12838	0.694354	0.971917	3
mmu-miR-29a-5p	10	5.33051	9	5.55642	0.571101	1.16952	10	5.79932	0.161074	1.38397	10	5.1996	0.962553	0.913252	11	5.61461	0.366373	1.21765	5	5.74151	0.691287	1.32961	3	5.56134	0.717732	1.17351	10	5.37325	10	5.38759	0.979901	1.00999	10	5.68761	0.658214	1.24347	10	5.84506	0.191597	1.38685	11	5.6347	0.902859	1.19868	5	5.50987	0.821736	1.09933	3
mmu-miR-302b-3p	10	0.0500309	9	0.078796	0.746163	1.02014	10	0.0711748	0.560663	1.01476	10	0.0506942	0.951951	1.00046	11	0.0662218	0.488008	1.01129	5	0.0610314	0.876988	1.00765	3	0.137695	0.779287	1.06265	10	0.172567	10	0	0.254527	0.887262	10	0.104659	0.673765	0.95402	10	0	0.221843	0.887262	11	0.0776304	0.424688	0.936313	5	0	0.828922	0.887262	3
mmu-miR-302d-3p	10	0.0975218	9	0.154465	0.948469	1.04026	10	0.0552664	0.409288	0.971136	10	0.117587	0.949036	1.01401	11	0.143176	0.812026	1.03215	5	0.0898742	0.916494	0.994713	3	0.169817	0.936187	1.05139	10	0.142	10	0.17151	0.978732	1.02067	10	0.114869	0.85187	0.98137	10	0.0360692	0.230481	0.929205	11	0.190911	0.976211	1.03448	5	0.0736942	0.596325	0.953757	3
mmu-miR-3059-3p	10	1.90654	9	1.89589	0.925104	0.992649	10	2.22544	0.0622702	1.24739	10	1.86776	0.881672	0.973483	11	1.96839	0.944272	1.0438	5	1.96168	0.810007	1.03896	3	2.12815	0.415995	1.16604	10	1.49459	10	1.46391	0.875241	0.978956	10	1.45151	0.953079	0.970579	10	1.66048	0.637866	1.12186	11	1.39115	0.704157	0.93081	5	1.63604	0.863397	1.10301	3
mmu-miR-3062-5p	10	0.0727311	9	0.158321	0.794997	1.06112	10	0.0883338	0.841503	1.01087	10	0.138501	0.645566	1.04664	11	0.129966	0.781834	1.04047	5	0.130473	0.492742	1.04084	3	0.115403	0.950685	1.03002	10	0.0383571	10	0.0501182	0.936553	1.00819	10	0.0912498	0.99921	1.03734	10	0	0.533295	0.973763	11	0	0.748573	0.973763	5	0.122891	0.86629	1.06035	3
mmu-miR-3082-3p	10	0	9	0.0399359	0.962857	1.02807	10	0.0711748	0.44102	1.05057	10	0.0234631	0.946558	1.0164	11	0	0.870927	1	5	0	0.890378	1	3	0.0629112	0.86356	1.04457	10	0	10	0.0659952	0.95239	1.04681	10	0.10755	0.930233	1.0774	10	0.0360692	0.911436	1.02532	11	0.178228	0.75431	1.13149	5	0.122891	0.907848	1.08891	3
mmu-miR-3087-5p	10	0.582957	9	0.575026	0.943105	0.994518	10	0.816869	0.0505019	1.17602	10	0.513476	0.912466	0.952981	11	0.517788	0.997952	0.955833	5	0.324703	0.598792	0.836099	3	0.648458	0.991522	1.04645	10	0.806575	10	0.867427	0.859314	1.04308	10	0.6439	0.85187	0.893367	10	1.56102	0.168392	1.68698	11	0.761859	0.942803	0.969481	5	0.814691	0.834479	1.00564	3
mmu-miR-34c-3p	10	4.72074	9	4.58593	0.787497	0.91079	10	4.78956	0.738646	1.04886	10	4.50628	0.881672	0.861871	11	4.49288	0.591055	0.853898	5	4.56398	0.602225	0.897037	3	4.41129	0.739585	0.806951	10	4.69998	10	4.81416	0.92165	1.08236	10	5.40086	0.596798	1.6255	10	5.63434	0.130083	1.91104	11	5.14777	0.7069	1.36395	5	4.9893	0.927516	1.22206	3
mmu-miR-350-5p	10	0.409399	9	0.294892	0.960169	0.923698	10	0.431758	0.879877	1.01562	10	0.37225	0.951951	0.974579	11	0.45234	0.906569	1.03021	5	0.249574	0.470946	0.895134	3	0.502215	0.723722	1.06645	10	0.287219	10	0.252529	0.986884	0.976242	10	0.256012	0.99324	0.978601	10	0.450413	0.500248	1.11976	11	0.346837	0.991853	1.04219	5	0.362652	0.946418	1.05368	3
mmu-miR-380-5p	10	0.406421	9	0.387147	0.942307	0.986729	10	0.382342	0.756534	0.983448	10	0.225241	0.321268	0.881982	11	0.41136	0.719422	1.00343	5	0.402053	0.982872	0.996977	3	0.451225	0.911046	1.03154	10	0.645158	10	0.552624	0.837528	0.937874	10	0.53534	0.952069	0.926705	10	0.529547	0.833976	0.922992	11	0.538956	0.911101	0.929031	5	0.341476	0.694354	0.810182	3
mmu-miR-384-3p	10	4.51305	9	4.42746	0.960169	0.942396	10	4.14777	0.242453	0.776316	10	4.36988	0.798072	0.905522	11	4.77273	0.719422	1.19721	5	4.42441	0.917689	0.940405	3	4.78688	0.556371	1.20901	10	3.30183	10	3.25313	0.92165	0.966808	10	3.84506	0.263013	1.45722	10	3.23375	0.738387	0.953904	11	3.58274	0.431421	1.21496	5	3.65331	0.960221	1.27587	3
mmu-miR-463-5p	10	0	9	0		1	10	0		1	10	0		1	11	0		1	5	0		1	3	0		1	10	0	10	0		1	10	0		1	10	0		1	11	0		1	5	0		1	3
mmu-miR-499-5p	10	0.350236	9	0.320499	0.999918	0.979599	10	0.387502	0.876926	1.02617	10	0.443836	0.949036	1.06703	11	0.553595	0.14194	1.15138	5	0.589584	0.113683	1.18046	3	0.544016	0.4454	1.14376	10	0.482587	10	0.401667	0.95239	0.945455	10	0.451391	0.946518	0.978609	10	0.358346	0.921878	0.917487	11	0.300875	0.734954	0.881656	5	0.251598	0.451792	0.852051	3
mmu-miR-511-3p	10	0.815213	9	0.694749	0.823776	0.919891	10	0.892973	0.732636	1.05538	10	0.803876	0.990819	0.992172	11	0.771473	0.903609	0.970137	5	0.824832	0.891833	1.00669	3	0.772188	0.868023	0.970617	10	0.195496	10	0.397526	0.483617	1.15032	10	0.334799	0.757817	1.10137	10	0.486557	0.168392	1.22354	11	0.33888	0.603965	1.10449	5	0.341126	0.663151	1.10621	3
mmu-miR-6481	10	0	9	0		1	10	0		1	10	0		1	11	0		1	5	0		1	3	0		1	10	0	10	0	0.92165	1	10	0.0252233	0.803331	1.01764	10	0	0.966546	1	11	0	0.703027	1	5	0	0.96196	1	3
mmu-miR-6715-3p	10	0.0459994	9	0.0437371	0.980853	0.998433	10	0.0768032	0.823196	1.02158	10	0.0517661	0.964393	1.00401	11	0	0.794698	0.968619	5	0.0665562	0.946833	1.01435	3	0	0.706899	0.968619	10	0.128919	10	0.157242	0.951492	1.01983	10	0.115231	0.930233	0.990557	10	0.270052	0.388433	1.10277	11	0.158267	0.858589	1.02055	5	0.275974	0.686622	1.10731	3
mmu-miR-6897-5p	10	0.152445	9	0.235957	0.858687	1.05959	10	0.212617	0.813392	1.04259	10	0.265309	0.720957	1.08137	11	0.274352	0.514761	1.08817	5	0.292747	0.220276	1.10214	3	0.30296	0.496584	1.10997	10	0.320126	10	0.250047	0.769816	0.952586	10	0.33133	0.848667	1.0078	10	0.264534	0.744353	0.962199	11	0.282869	0.624802	0.974506	5	0.341126	0.993298	1.01466	3
mmu-miR-6900-5p	10	0.191209	9	0.263354	0.794997	1.05128	10	0.227585	0.758131	1.02553	10	0.237444	0.991262	1.03257	11	0.182985	0.983045	0.994316	5	0.234199	0.86433	1.03025	3	0.290256	0.901825	1.07107	10	0.457215	10	0.358395	0.821275	0.933796	10	0.418897	0.960896	0.973789	10	0.268683	0.429503	0.877498	11	0.300875	0.623072	0.897299	5	0.180817	0.45838	0.82565	3
mmu-miR-6915-5p	10	0.422429	9	0.422437	0.999918	1.00001	10	0.338705	0.482782	0.943618	10	0.389597	0.630326	0.9775	11	0.408538	0.825385	0.990418	5	0.436722	0.800009	1.00996	3	0.341905	0.748343	0.945714	10	1.40485	10	1.27618	0.812894	0.914676	10	1.3432	0.976236	0.958169	10	1.28261	0.80964	0.918762	11	1.23501	0.672934	0.888942	5	1.33333	0.863397	0.951637	3
mmu-miR-6946-3p	10	0.538551	9	0.547931	0.960169	1.00652	10	0.413398	0.354895	0.916907	10	0.620697	0.964393	1.05859	11	0.687622	0.385989	1.10885	5	0.911706	0.493353	1.29518	3	0.52001	0.92345	0.98723	10	0.810509	10	0.53191	0.732943	0.824391	10	0.793502	0.824791	0.988281	10	0.391046	0.406665	0.747703	11	0.634903	0.747302	0.885396	5	0.812824	0.770745	1.00161	3
mmu-miR-6962-3p	10	0.177124	9	0.251094	0.86597	1.05261	10	0.113001	0.280227	0.956527	10	0.127335	0.707183	0.966077	11	0.248009	0.927564	1.05036	5	0.130473	0.982872	0.968181	3	0.181057	0.993784	1.00273	10	0.342902	10	0.336034	0.972766	0.995251	10	0.489774	0.767923	1.10717	10	0.296987	0.429503	0.968676	11	0.430646	0.995908	1.06271	5	0.439431	0.863397	1.0692	3
mmu-miR-6982-3p	10	0.07366	9	0.116637	0.796736	1.03024	10	0.0704556	0.808428	0.997781	10	0.0672259	0.962553	0.99555	11	0.155379	0.11863	1.05828	5	0.0882794	0.98286	1.01018	3	0.0932408	0.935454	1.01366	10	0.365642	10	0.271474	0.92165	0.936812	10	0.313819	0.969395	0.964716	10	0.423669	0.91407	1.04104	11	0.283821	0.821803	0.944864	5	0.373103	0.823909	1.00519	3
mmu-miR-700-5p	10	5.74394	9	5.8254	0.642733	1.05809	10	5.96638	0.060182	1.16671	10	5.87273	0.61326	1.09338	11	6.00929	0.162306	1.20192	5	6.23824	0.295747	1.40864	3	6.20044	0.0193338	1.3722	10	4.71257	10	4.90106	0.495914	1.13957	10	5.00975	0.520762	1.22874	10	4.90525	0.301068	1.14288	11	5.00516	0.556043	1.22484	5	5.12115	0.296437	1.32737	3
mmu-miR-7015-3p	10	0.0798833	9	0.111173	0.945225	1.02193	10	0.182389	0.141251	1.07364	10	0.123883	0.959928	1.03097	11	0.129537	0.357642	1.03502	5	0.174476	0.518293	1.06776	3	0.0629112	0.783548	0.988305	10	0.0598711	10	0.0781736	0.823948	1.01277	10	0.12176	0.807328	1.04383	10	0.237139	0.117917	1.13074	11	0.12123	0.547626	1.04345	5	0	0.658373	0.95935	3
mmu-miR-7055-5p	10	0.0774498	9	0.0566572	0.999918	0.985691	10	0.06183	0.790179	0.989232	10	0.0763514	0.990819	0.999239	11	0	0.564086	0.947731	5	0.0456369	0.514696	0.97819	3	0.169817	0.835264	1.06612	10	0.742084	10	0.51276	0.436074	0.853035	10	0.501986	0.629598	0.846688	10	0.693786	0.98049	0.967077	11	0.47195	0.590351	0.829243	5	0.394458	0.45838	0.785876	3
mmu-miR-7056-3p	10	0.0746115	9	0.0990596	0.873058	1.01709	10	0.095395	0.777564	1.01451	10	0.0976789	0.957474	1.01612	11	0.0578558	0.629348	0.988453	5	0.0456369	0.977701	0.980117	3	0.169817	0.893662	1.06822	10	0.350102	10	0.389645	0.9572	1.02779	10	0.42215	0.872973	1.05121	10	0.418745	0.764895	1.04873	11	0.233058	0.761075	0.922075	5	0.505144	0.730873	1.11345	3
mmu-miR-7061-3p	10	0.132293	9	0.0990596	0.945225	0.977227	10	0.0795412	0.58687	0.964096	10	0.0804112	0.814417	0.964677	11	0	0.257196	0.91238	5	0.174476	0.809792	1.02967	3	0.0932408	0.704526	0.973294	10	0	10	0	0.999289	1	10	0.0416554	0.730322	1.02929	10	0	0.828862	1	11	0	0.944706	1	5	0.116797	0.619037	1.08432	3
mmu-miR-7235-3p	10	0.0239031	9	0.0437371	0.948469	1.01384	10	0.0187813	0.736236	0.996456	10	0.0616872	0.89416	1.02654	11	0.0516036	0.870927	1.01939	5	0.0448148	0.668333	1.0146	3	0.0473735	0.929341	1.0164	10	0.0264733	10	0.131302	0.31696	1.07537	10	0.0829699	0.714122	1.03994	10	0.112995	0.446773	1.06181	11	0.145234	0.344439	1.0858	5	0.0736942	0.684209	1.03327	3
mmu-miR-7648-3p	10	0.0536418	9	0	0.962857	0.963501	10	0.0187813	0.894527	0.976126	10	0	0.738763	0.963501	11	0	0.839619	0.963501	5	0	0.312642	0.963501	3	0	0.742979	0.963501	10	0	10	0	0.92165	1	10	0	0.930233	1	10	0	0.539796	1	11	0	0.802315	1	5	0	0.770745	1	3
mmu-let-7b-3p	10	3.57232	9	3.58191	0.931304	1.00667	10	2.98825	0.0117995	0.667079	10	3.53258	0.910834	0.972831	11	3.52204	0.995889	0.965748	5	3.94167	0.88443	1.29177	3	3.74506	0.86356	1.12719	10	3.41767	10	3.32003	0.92165	0.934557	10	3.35963	0.914198	0.960567	10	2.73408	0.139807	0.622611	11	3.33624	0.68327	0.945121	5	3.6106	0.919081	1.14308	3
mmu-miR-325-5p	10	2.19106	9	2.19282	0.94211	1.00122	10	2.6877	0.109299	1.41092	10	2.43884	0.645566	1.18738	11	2.24975	0.850212	1.04152	5	2.40351	0.386916	1.15866	3	2.47854	0.308067	1.2205	10	1.35312	10	1.54262	0.859314	1.14038	10	1.58437	0.619775	1.17386	10	1.84612	0.130083	1.40737	11	1.73049	0.139023	1.29897	5	1.42832	0.770745	1.05351	3
mmu-miR-6945-3p	10	0.283333	9	0.244501	0.945225	0.973443	10	0.274889	0.810903	0.994165	10	0.254463	0.902353	0.980188	11	0.324072	0.999515	1.02864	5	0.360597	0.683581	1.05502	3	0.222693	0.651818	0.958839	10	0.518974	10	0.715469	0.469217	1.14591	10	0.68118	0.714122	1.119	10	0.61169	0.526404	1.06638	11	0.634903	0.793359	1.08367	5	1.09973	0.332223	1.49563	3
mmu-miR-203-5p	10	0.876604	9	0.861847	0.970644	0.989823	10	0.737163	0.506143	0.907871	10	0.743789	0.925507	0.912051	11	1.01022	0.951621	1.09704	5	0.959235	0.893887	1.05895	3	0.999515	0.706899	1.08893	10	0.591801	10	0.711989	0.986884	1.08688	10	0.848093	0.824017	1.19441	10	0.608234	0.969056	1.01146	11	0.830388	0.681144	1.17984	5	0.616818	0.811039	1.01749	3
mmu-let-7d-5p	10	14.1171	9	14.0406	0.960169	0.948394	10	13.9822	0.275764	0.910762	10	14.0345	0.991262	0.944385	11	13.9489	0.393626	0.889998	5	14.0806	0.710959	0.975017	3	13.8075	0.0239037	0.806858	10	14.4823	10	14.3031	0.560416	0.883182	10	14.4401	0.911886	0.971164	10	14.281	0.311523	0.869754	11	14.461	0.939395	0.985338	5	14.288	0.682091	0.873992	3
mmu-miR-129b-5p	10	0	9	0	0.787497	1	10	0	0.345403	1	10	0	0.949036	1	11	0	0.987766	1	5	0	0.640822	1	3	0		1	10	0	10	0	0.705339	1	10	0	0.946518	1	10	0	0.85127	1	11	0	0.744751	1	5	0	0.907848	1	3
mmu-miR-1843b-5p	10	4.13645	9	4.30527	0.920899	1.12413	10	4.08214	0.328267	0.963055	10	4.03553	0.798072	0.932438	11	4.43512	0.335626	1.23001	5	4.5583	0.489387	1.33964	3	4.57692	0.415995	1.35704	10	5.76087	10	5.83297	0.95239	1.05125	10	5.90902	0.930233	1.10815	10	5.52718	0.218909	0.850458	11	5.73143	0.934135	0.979798	5	6.03914	0.8361	1.21274	3
mmu-miR-1981-3p	10	0.108495	9	0.113001	0.970088	1.00313	10	0.0883338	0.823196	0.986122	10	0.162876	0.970735	1.03841	11	0.147879	0.839619	1.02768	5	0.211329	0.799995	1.07388	3	0.222693	0.972392	1.08237	10	0.177646	10	0.309762	0.79163	1.0959	10	0.192166	0.99324	1.01012	10	0.140132	0.519704	0.974333	11	0.148356	0.699135	0.979903	5	0.274569	0.855206	1.06949	3
mmu-miR-24-1-5p	10	1.21545	9	1.41278	0.516028	1.14657	10	1.41493	0.229804	1.14829	10	1.38555	0.807619	1.12514	11	1.46416	0.246156	1.18815	5	1.46865	0.246916	1.19185	3	1.57024	0.252376	1.2788	10	1.55483	10	1.50208	0.999289	0.964098	10	1.70395	0.965481	1.10889	10	1.5622	0.953592	1.00512	11	1.65074	0.821803	1.06874	5	1.60593	0.771317	1.03605	3
mmu-miR-3101-3p	10	0.133814	9	0.116637	0.960169	0.988164	10	0	0.12803	0.911419	10	0.0593146	0.841784	0.949672	11	0.101425	0.863549	0.9778	5	0.197712	0.946077	1.04529	3	0.222254	0.706899	1.06322	10	0	10	0.0879158	0.55876	1.06283	10	0.0252233	0.788101	1.01764	10	0.142455	0.167156	1.10378	11	0.0812851	0.556043	1.05796	5	0	0.884336	1	3
mmu-miR-326-5p	10	0.088415	9	0.0861872	0.958602	0.998457	10	0.126143	0.758939	1.0265	10	0.109882	0.991262	1.01499	11	0.0592032	0.860216	0.979956	5	0.19111	0.28306	1.07378	3	0.123193	0.991805	1.0244	10	0.224821	10	0.206074	0.986378	0.98709	10	0.0863654	0.873674	0.908491	10	0.261894	0.752004	1.02603	11	0.158267	0.827424	0.954916	5	0.325356	0.981664	1.07217	3
mmu-miR-365-3p	10	4.95731	9	4.95225	0.94211	0.996497	10	4.58546	0.0347614	0.772792	10	4.94938	0.975304	0.994521	11	5.26484	0.388234	1.23759	5	5.01073	0.96007	1.03772	3	5.17731	0.86356	1.16473	10	6.15669	10	6.09582	0.80607	0.958685	10	6.22328	0.988175	1.04723	10	5.83402	0.487423	0.799588	11	6.31353	0.906538	1.11484	5	6.17228	0.925841	1.01086	3
mmu-miR-6958-5p	10	0	9	0	0.918835	1	10	0	0.930007	1	10	0	0.898552	1	11	0	0.753039	1	5	0.0417695	0.812919	1.02938	3	0.0588549	0.232291	1.04164	10	0	10	0	0.92752	1	10	0	0.848667	1	10	0	0.769194	1	11	0	0.991853	1	5	0.0595799	0.795466	1.04216	3
mmu-miR-9b-3p	10	0.109667	9	0.165595	0.787497	1.03953	10	0.171725	0.598303	1.04395	10	0.106339	0.990819	0.997696	11	0.132177	0.870585	1.01573	5	0.212185	0.640822	1.07365	3	0.194913	0.770177	1.06087	10	0	10	0	0.95239	1	10	0	0.771128	1	10	0	0.983651	1	11	0	0.991853	1	5	0.0421855	0.907848	1.02967	3
mmu-miR-375-3p	10	9.20176	9	9.0693	0.787497	0.912275	10	9.33639	0.836781	1.09781	10	8.92858	0.538715	0.827494	11	8.91578	0.23588	0.820184	5	9.06827	0.495226	0.911622	3	8.52741	0.496584	0.626611	10	6.01439	10	6.12977	0.95239	1.08326	10	6.29851	0.930233	1.21767	10	5.72345	0.312084	0.817374	11	5.67121	0.366058	0.788306	5	5.97098	0.749869	0.970362	3
mmu-miR-497a-5p	10	8.88964	9	8.94874	0.98458	1.04182	10	8.63919	0.223447	0.840635	10	8.78759	0.912111	0.931711	11	8.95776	0.766268	1.04835	5	9.00261	0.875926	1.08146	3	9.12907	0.182875	1.18052	10	8.48393	10	8.58048	0.672844	1.06922	10	8.36371	0.982403	0.920051	10	8.06211	0.530307	0.746483	11	8.26134	0.916414	0.857029	5	8.68866	0.414431	1.15247	3
mmu-miR-7009-5p	10	0	9	0.0763087	0.872842	1.05432	10	0.0187813	0.83649	1.0131	10	0.0262053	0.88724	1.01833	11	0	0.910491	1	5	0.0448148	0.893887	1.03155	3	0.0473735	0.86356	1.03338	10	0	10	0.0304802	0.92165	1.02135	10	0	0.952069	1	10	0	0.897402	1	11	0	0.995908	1	5	0	0.919081	1	3
mmu-miR-574-5p	10	3.41039	9	3.29474	0.787497	0.922967	10	3.05099	0.137381	0.779491	10	3.17292	0.701317	0.848235	11	3.31063	0.720271	0.933189	5	3.18242	0.364147	0.853837	3	3.04354	0.748343	0.775476	10	4.51694	10	4.53158	0.886314	1.0102	10	4.34661	0.99324	0.88864	10	4.44898	0.79531	0.953989	11	4.32271	0.98856	0.874038	5	4.37085	0.946418	0.903694	3
mmu-miR-669a-3-3p	10	0.124303	9	0.0657576	0.850914	0.960231	10	0.0695654	0.402552	0.962769	10	0.075748	0.712248	0.966904	11	0.0592032	0.560663	0.955879	5	0	0.424162	0.917447	3	0	0.445064	0.917447	10	0	10	0	0.775296	1	10	0	0.921978	1	10	0	0.931046	1	11	0	0.986832	1	5	0	0.934881	1	3
mmu-miR-101a-5p	10	2.04371	9	2.09178	0.918835	1.03388	10	2.09825	0.783257	1.03853	10	2.12657	0.957474	1.05912	11	2.21775	0.368293	1.12821	5	2.20577	0.5368	1.11888	3	2.2647	0.353718	1.16553	10	1.93429	10	2.046	0.951492	1.08051	10	2.16004	0.846653	1.16939	10	2.08969	0.779357	1.11373	11	2.15921	0.728138	1.16871	5	2.20975	0.653901	1.21038	3
mmu-miR-12184-3p	10	0	9	0	0.898734	1	10	0	0.646765	1	10	0	0.950664	1	11	0	0.733901	1	5	0	0.970203	1	3	0.0473735	0.77708	1.03338	10	0	10	0.0382276	0.625551	1.02685	10	0.0615206	0.723996	1.04357	10	0	0.447491	1	11	0.151296	0.35837	1.11057	5	0.143806	0.598415	1.10482	3
mmu-miR-12193-5p	10	0.219907	9	0.21779	0.962857	0.998534	10	0.200802	0.881351	0.986845	10	0.127335	0.343107	0.937849	11	0.129537	0.281764	0.939282	5	0.119585	0.891838	0.932825	3	0.290256	0.779287	1.04997	10	0.177303	10	0.475861	0.438553	1.22991	10	0.209284	0.921978	1.02242	10	0.635432	0.0758692	1.37376	11	0.277659	0.75431	1.07204	5	0.465765	0.58664	1.22134	3
mmu-miR-150-3p	10	0.711942	9	0.659869	0.898734	0.96455	10	0.851905	0.328267	1.10188	10	0.657044	0.999209	0.962662	11	0.517788	0.264012	0.874085	5	0.518145	0.544813	0.874302	3	0.659403	0.706899	0.964238	10	1.33543	10	1.51572	0.640869	1.13311	10	1.27541	0.930233	0.95925	10	1.41504	0.437632	1.05673	11	1.14811	0.654517	0.878233	5	1.27755	0.863629	0.960675	3
mmu-miR-153-3p	10	4.91348	9	5.26656	0.306927	1.27728	10	5.05284	0.530238	1.10141	10	5.37968	0.304921	1.38146	11	5.29719	0.075521	1.30469	5	5.36026	0.0870218	1.36299	3	5.03864	0.86356	1.09062	10	6.24679	10	5.83799	0.254527	0.753253	10	6.07883	0.723996	0.890105	10	5.8648	0.104813	0.76738	11	6.2517	0.999451	1.00341	5	5.82358	0.855206	0.745764	3
mmu-miR-15a-3p	10	0.591238	9	0.529098	0.931001	0.957843	10	0.638689	0.608667	1.03344	10	0.631636	0.912111	1.0284	11	0.64945	0.955745	1.04117	5	0.555826	0.646402	0.975753	3	0.849828	0.394521	1.19631	10	0.660034	10	0.571285	0.986392	0.940338	10	0.612782	0.954527	0.967778	10	0.753171	0.743341	1.06669	11	0.74793	0.627851	1.06282	5	0.878552	0.635994	1.16354	3
mmu-miR-181a-5p	10	15.5534	9	15.3832	0.834233	0.888737	10	15.5988	0.223447	1.03202	10	15.3937	0.720957	0.895245	11	15.452	0.641796	0.932148	5	15.3275	0.499717	0.855067	3	15.4367	0.863247	0.922355	10	15.087	10	14.8535	0.540207	0.850549	10	15.0999	0.824017	1.009	10	15.1315	0.863968	1.03131	11	14.9911	0.771137	0.9357	5	14.9147	0.678791	0.887426	3
mmu-miR-193a-3p	10	5.10852	9	4.9568	0.875281	0.900176	10	5.62465	0.0346205	1.43012	10	5.29856	0.611566	1.1408	11	4.85081	0.885087	0.836418	5	5.01057	0.890378	0.934361	3	5.35687	0.937209	1.18785	10	5.45533	10	5.54893	0.512225	1.06703	10	5.71101	0.5842	1.1939	10	6.57433	0.00680571	2.17197	11	6.24229	0.120747	1.72544	5	6.06344	0.296437	1.52426	3
mmu-miR-193b-5p	10	1.16583	9	1.32645	0.746163	1.11777	10	1.35261	0.125479	1.13822	10	0.997817	0.802113	0.890069	11	1.10397	0.997843	0.95803	5	1.34823	0.715676	1.13477	3	0.985917	0.893662	0.882757	10	3.10326	10	3.39512	0.630275	1.22422	10	2.9657	0.911714	0.909058	10	3.36681	0.245993	1.20043	11	2.72535	0.366058	0.769556	5	3.23006	0.712535	1.09188	3
mmu-miR-1982-3p	10	0.754012	9	0.826398	0.920899	1.05145	10	0.912002	0.43276	1.11573	10	0.698305	0.797346	0.962123	11	0.791051	0.997755	1.02601	5	0.999113	0.636613	1.18518	3	0.885073	0.739585	1.0951	10	1.16215	10	1.22428	0.951492	1.04401	10	1.31177	0.976236	1.10928	10	1.27418	0.487423	1.08075	11	1.18328	0.995908	1.01475	5	1.52073	0.535555	1.28217	3
mmu-miR-200a-3p	10	10.4434	9	10.3202	0.873058	0.918164	10	10.3955	0.836781	0.967324	10	10.425	0.957474	0.987321	11	10.5581	0.772774	1.08278	5	10.7703	0.440903	1.25427	3	10.2342	0.973138	0.865014	10	2.65131	10	2.91177	0.540446	1.19786	10	1.4944	0.949937	0.448471	10	2.08578	0.869765	0.675707	11	2.53443	0.973845	0.922178	5	3.39573	0.459183	1.6753	3
mmu-miR-211-3p	10	0	9	0		1	10	0		1	10	0		1	11	0		1	5	0		1	3	0.0629112		1.04457	10	0	10	0	0.699814	1	10	0		1	10	0	0.962225	1	11	0	0.942401	1	5	0	0.863397	1	3
mmu-miR-212-5p	10	0.0916334	9	0.0566572	0.962857	0.976048	10	0.0187813	0.401722	0.950757	10	0.0764521	0.995292	0.989532	11	0.0797802	0.997755	0.991818	5	0.19111	0.299493	1.07138	3	0.0473735	0.832567	0.969787	10	0.269373	10	0.195782	0.941683	0.95027	10	0.189938	0.930233	0.946428	10	0.114943	0.366614	0.898487	11	0.125101	0.944706	0.904836	5	0.236382	0.952742	0.977392	3
mmu-miR-24-3p	10	10.0719	9	10.3906	0.746163	1.24722	10	10.4735	0.0540166	1.32104	10	10.1821	0.889824	1.07941	11	10.429	0.173964	1.2809	5	10.5298	0.26014	1.37354	3	10.4359	0.369885	1.28699	10	10.7817	10	10.8988	0.859314	1.08455	10	10.8758	0.960896	1.06736	10	11.0247	0.130083	1.18342	11	10.7929	0.956455	1.00775	5	10.9241	0.414431	1.10373	3
mmu-miR-25-3p	10	7.00141	9	6.71174	0.492471	0.818086	10	6.56527	0.0270668	0.739108	10	6.63953	0.0923072	0.778147	11	6.68596	0.15358	0.8036	5	6.65347	0.196546	0.785706	3	6.57258	0.665853	0.742862	10	5.93812	10	5.95401	0.951492	1.01107	10	6.17912	0.520762	1.18181	10	5.81889	0.783858	0.92068	11	5.92781	0.793359	0.992877	5	6.18453	0.78869	1.18625	3
mmu-miR-26a-1-3p	10	0.265374	9	0.244501	0.796736	0.985636	10	0.301549	0.536044	1.02539	10	0.206561	0.834276	0.960054	11	0.273417	0.781834	1.00559	5	0.338431	0.664542	1.05194	3	0.123193	0.81769	0.906149	10	0.287219	10	0.0935964	0.469217	0.874407	10	0.264725	0.982403	0.984529	10	0.269968	0.996465	0.988114	11	0.125101	0.794189	0.893712	5	0.180817	0.740933	0.928902	3
mmu-miR-26a-2-3p	10	2.49214	9	2.59124	0.846444	1.0711	10	2.14613	0.260144	0.786754	10	2.26965	0.797346	0.857087	11	2.48302	0.733901	0.993699	5	2.76234	0.45306	1.20597	3	2.8291	0.252376	1.26309	10	1.4888	10	1.49995	0.893658	1.00776	10	1.59067	0.930233	1.07317	10	1.26372	0.559651	0.855549	11	1.50553	0.961644	1.01167	5	1.51965	0.925841	1.02162	3
mmu-miR-3069-5p	10	0.411293	9	0.574985	0.768903	1.12015	10	0.483579	0.580959	1.05138	10	0.556885	0.970735	1.10618	11	0.761794	0.166372	1.275	5	0.584371	0.514696	1.12746	3	0.52001	0.742979	1.07827	10	0.997384	10	0.75606	0.531777	0.845968	10	1.1394	0.954527	1.10345	10	0.983071	0.533295	0.990128	11	0.860174	0.902859	0.909276	5	0.737113	0.420441	0.834931	3
mmu-miR-3076-3p	10	0.191215	9	0.254973	0.787497	1.04518	10	0.252892	0.670265	1.04368	10	0.260569	0.780275	1.04925	11	0.274352	0.767546	1.05932	5	0.269786	0.578198	1.05597	3	0.415563	0.526449	1.16825	10	0.50085	10	0.495594	0.986884	0.996363	10	0.493663	0.930233	0.99503	10	0.388049	0.449425	0.92479	11	0.459889	0.958105	0.972007	5	0.561998	0.951887	1.04329	3
mmu-miR-3095-3p	10	1.24468	9	1.35741	0.999918	1.08127	10	1.0014	0.107301	0.844824	10	1.1835	0.991262	0.958476	11	1.18606	0.733901	0.96018	5	1.25136	0.891833	1.00464	3	1.24407	0.893662	0.999576	10	2.1252	10	1.46344	0.254527	0.632109	10	1.84576	0.714122	0.823909	10	1.45285	0.114536	0.627483	11	1.59887	0.366058	0.694318	5	1.32958	0.45838	0.576096	3
mmu-miR-3097-3p	10	1.3914	9	1.50936	0.960169	1.0852	10	1.52325	0.456819	1.0957	10	1.38766	0.902353	0.997413	11	1.56757	0.548991	1.12988	5	1.60919	0.279511	1.16295	3	1.74944	0.46846	1.28169	10	0.868071	10	1.00953	0.92165	1.10302	10	0.930108	0.744701	1.04394	10	1.06378	0.853482	1.14528	11	0.902725	0.710345	1.02431	5	1.14103	0.733939	1.20828	3
mmu-miR-30c-2-3p	10	5.22978	9	5.28107	0.873058	1.03619	10	4.90697	0.259657	0.799514	10	5.13416	0.87547	0.935871	11	5.51392	0.53941	1.21768	5	5.27438	0.78671	1.0314	3	5.57774	0.526449	1.27276	10	6.15765	10	6.21205	0.936553	1.03842	10	5.85639	0.783577	0.81154	10	5.67636	0.173226	0.716335	11	5.71815	0.670915	0.73739	5	6.03824	0.990268	0.920563	3
mmu-miR-3104-5p	10	0.0906819	9	0.0547271	0.794997	0.975386	10	0.0979972	0.993735	1.00508	10	0.0763514	0.856256	0.990116	11	0.101425	0.964781	1.00747	5	0.130177	0.891833	1.02775	3	0.0473735	0.415995	0.970427	10	0.2702	10	0.32669	0.44581	1.03993	10	0.177684	0.907028	0.937885	10	0.141999	0.473991	0.914971	11	0.279761	0.956455	1.00665	5	0.131277	0.694354	0.908196	3
mmu-miR-335-3p	10	1.03839	9	1.13855	0.994886	1.07189	10	0.968307	0.499993	0.952582	10	0.934704	0.744204	0.93065	11	1.12649	0.944272	1.06296	5	1.32799	0.661766	1.2223	3	1.01802	0.925472	0.985981	10	1.402	10	1.45944	0.859314	1.04061	10	1.60559	0.75643	1.15156	10	1.3847	0.837155	0.988076	11	1.57077	0.925873	1.1241	5	1.53471	0.58664	1.09635	3
mmu-miR-338-3p	10	8.444	9	8.6498	0.999918	1.15332	10	8.32484	0.261225	0.920723	10	8.72088	0.875204	1.21158	11	8.31385	0.976718	0.913735	5	8.50855	0.805573	1.04576	3	8.36006	0.965992	0.94348	10	8.03243	10	7.88243	0.892164	0.901252	10	8.36232	0.824017	1.25691	10	7.88614	0.996001	0.903571	11	8.35866	0.914471	1.25374	5	8.03742	0.951887	1.00346	3
mmu-miR-34a-3p	10	0.788984	9	0.704487	0.794997	0.943113	10	0.826058	0.732306	1.02603	10	0.945542	0.618275	1.11462	11	0.894735	0.766268	1.07605	5	0.876257	0.715676	1.06236	3	1.02925	0.811558	1.18121	10	2.60126	10	2.85828	0.766905	1.19501	10	2.49991	0.914198	0.93216	10	2.65141	0.84104	1.03537	11	2.98163	0.858609	1.30167	5	2.69624	0.953685	1.06805	3
mmu-miR-3569-3p	10	0.0239031	9	0.0566572	0.960169	1.02296	10	0	0.915719	0.983568	10	0	0.912111	0.983568	11	0.0620884	0.840468	1.02682	5	0.0610314	0.931341	1.02607	3	0.0588549	0.862486	1.02452	10	0	10	0.0346953	0.999289	1.02434	10	0.0907725	0.872931	1.06494	10	0.0866423	0.752728	1.0619	11	0.0604608	0.986832	1.0428	5	0.0628244	0.960952	1.04451	3
mmu-miR-3572-3p	10	2.3079	9	2.31187	0.873058	1.00276	10	2.41689	0.606803	1.07848	10	2.06202	0.538715	0.843305	11	2.34077	0.766268	1.02305	5	2.53312	0.985607	1.16896	3	2.17156	0.820634	0.909827	10	1.72457	10	1.83514	0.606559	1.07965	10	2.05166	0.439952	1.25448	10	2.01774	0.150725	1.22533	11	2.03094	0.582358	1.23659	5	2.10491	0.0979207	1.30164	3
mmu-miR-486a-3p	10	2.27733	9	2.49557	0.43402	1.16332	10	2.58381	0.0296358	1.23669	10	2.2998	0.912111	1.0157	11	2.42854	0.474103	1.1105	5	2.4802	0.282687	1.15099	3	2.45864	0.526449	1.13391	10	1.53287	10	1.73266	0.413017	1.14853	10	1.55384	0.904394	1.01464	10	2.05385	0.0330389	1.43493	11	1.5905	0.802121	1.04076	5	2.32349	0.413335	1.72982	3
mmu-miR-488-3p	10	4.31375	9	4.52114	0.794997	1.15459	10	4.41542	0.894665	1.07301	10	4.32419	0.856256	1.00726	11	4.75934	0.366373	1.36186	5	4.99695	0.0117871	1.6057	3	4.93119	0.0188635	1.53415	10	3.70906	10	4.02158	0.495914	1.24188	10	3.68009	0.976236	0.980118	10	3.36961	0.417331	0.790342	11	3.74302	0.800759	1.02382	5	4.18921	0.45838	1.39489	3
mmu-miR-5103	10	0.0239031	9	0.0399359	0.962857	1.01118	10	0.0277412	0.781161	1.00266	10	0.0262053	0.960377	1.0016	11	0.050996	0.766268	1.01896	5	0	0.424162	0.983568	3	0		0.983568	10	0.0717549	10	0	0.986884	0.95148	10	0.0252233	0.996847	0.968261	10	0.0715787	0.645138	0.999878	11	0.125101	0.688406	1.03767	5	0.180817	0.523103	1.07853	3
mmu-miR-5134-5p	10	0.265374	9	0.281506	0.98458	1.01124	10	0.232605	0.940037	0.977543	10	0.230007	0.875204	0.975784	11	0.282	0.725941	1.01159	5	0.249574	0.837915	0.989108	3	0.18082	0.748343	0.943076	10	0.459059	10	0.488367	0.999289	1.02052	10	0.430413	0.921978	0.98034	10	0.363334	0.931046	0.935802	11	0.398054	0.907265	0.958596	5	0.362652	0.875995	0.93536	3
mmu-miR-615-3p	10	0	9	0	0.787497	1	10	0	0.83649	1	10	0	0.856256	1	11	0	0.896307	1	5	0		1	3	0		1	10	0	10	0.107554		1.0774	10	0.303151		1.23384	10	0.178844		1.13198	11	0.221382		1.16585	5	0.224842		1.16865	3
mmu-miR-6922-3p	10	0.155953	9	0.078796	0.413657	0.947924	10	0.121577	0.551627	0.976454	10	0.0623316	0.200818	0.937167	11	0	0.22498	0.897539	5	0.0823636	0.88443	0.950271	3	0.0588549	0.353718	0.934911	10	0.156262	10	0.0817058	0.946198	0.949634	10	0.175548	0.956822	1.01346	10	0.121423	0.696522	0.976141	11	0.0639061	0.556043	0.93799	5	0.131277	0.777169	0.982831	3
mmu-miR-6929-5p	10	0	9	0		1	10	0	0.940963	1	10	0	0.991262	1	11	0	0.834645	1	5	0	0.930571	1	3	0.0629112	0.748343	1.04457	10	0.0333979	10	0.0670001	0.843526	1.02356	10	0.0902468	0.99324	1.04019	10	0.0363081	0.891996	1.00202	11	0.0639061	0.802315	1.02137	5	0	0.643288	0.977116	3
mmu-miR-6932-5p	10	0.225667	9	0.206521	0.912063	0.986817	10	0.177998	0.516488	0.967499	10	0.161201	0.797879	0.9563	11	0.23377	0.773585	1.00563	5	0.214987	0.977701	0.992625	3	0.181057	0.898008	0.969552	10	0.0717549	10	0	0.522575	0.95148	10	0.0713384	0.75643	0.999711	10	0.184738	0.94467	1.08146	11	0	0.793359	0.95148	5	0.123027	0.976862	1.03618	3
mmu-miR-6943-3p	10	0.145162	9	0.189465	0.997325	1.03118	10	0.166411	0.795684	1.01484	10	0.16107	0.880637	1.01109	11	0.16704	0.766268	1.01528	5	0.19111	0.946833	1.03236	3	0.30296	0.610219	1.11558	10	0.231047	10	0.252251	0.999289	1.01481	10	0.16593	0.898426	0.955868	10	0.143687	0.768171	0.941244	11	0.183806	0.802315	0.967785	5	0.143806	0.926576	0.941322	3
mmu-miR-6973b-5p	10	0	9	0.0399359	0.999918	1.02807	10	0.0277412	0.750401	1.01941	10	0.0557662	0.836467	1.03941	11	0	0.964781	1	5	0	0.985607	1	3	0.0629112	0.86356	1.04457	10	0.103533	10	0.0747475	0.986884	0.980245	10	0.0533685	0.806417	0.965826	10	0.0807441	0.935368	0.984328	11	0.0618881	0.821803	0.971546	5	0.17183	0.756887	1.04848	3
mmu-miR-6979-3p	10	0.0623351	9	0.107454	0.905885	1.03177	10	0.109393	0.580959	1.03316	10	0	0.650195	0.957713	11	0.0620884	0.781834	0.999829	5	0.130177	0.438644	1.04815	3	0.0629112	0.863429	1.0004	10	0.0598711	10	0.0866381	0.92165	1.01873	10	0.113866	0.921978	1.03814	10	0.153197	0.861848	1.06683	11	0.148879	0.986832	1.06364	5	0.131277	0.783346	1.05074	3
mmu-miR-7000-3p	10	0.239509	9	0.235957	0.960169	0.997541	10	0.246705	0.732636	1.005	10	0.233363	0.960933	0.995749	11	0.248395	0.851191	1.00618	5	0.132795	0.962186	0.928701	3	0.222693	0.973138	0.988411	10	0.481743	10	0.350721	0.52603	0.913184	10	0.289928	0.714122	0.875503	10	0.501634	0.966546	1.01388	11	0.367147	0.761075	0.923641	5	0.450862	0.934881	0.978822	3
mmu-miR-701-3p	10	0.250002	9	0.163704	0.918835	0.941937	10	0.186487	0.657565	0.95693	10	0.16371	0.707183	0.941941	11	0.266451	0.997335	1.01147	5	0.338431	0.772919	1.06321	3	0.290256	0.936187	1.0283	10	0	10	0	0.999289	1	10	0.0821558	0.602513	1.0586	10	0	0.953592	1	11	0.0604608	0.68327	1.0428	5	0	0.863397	1	3
mmu-miR-7010-5p	10	0.873154	9	0.95735	0.962857	1.0601	10	0.57887	0.0664029	0.815477	10	0.853624	0.947917	0.986554	11	0.665813	0.22498	0.866132	5	0.68763	0.238462	0.87933	3	0.906438	0.937209	1.02334	10	0.716724	10	0.846383	0.854981	1.09404	10	0.947043	0.706427	1.17309	10	0.707299	0.545305	0.993488	11	0.940841	0.78214	1.16806	5	0.893255	0.919081	1.13016	3
mmu-miR-7012-5p	10	0.0221512	9	0.0763087	0.850914	1.03825	10	0	0.434618	0.984763	10	0	0.991262	0.984763	11	0	0.93596	0.984763	5	0	0.982872	0.984763	3	0.115403	0.779287	1.06677	10	0	10	0.0327037	0.92165	1.02293	10	0.0552333	0.982403	1.03903	10	0.0360692	0.798077	1.02532	11	0	0.986832	1	5	0	0.828922	1	3
mmu-miR-7017-5p	10	0.185818	9	0.15351	0.986413	0.977855	10	0.0806283	0.497169	0.929682	10	0.174873	0.999209	0.992442	11	0.143176	0.766268	0.970875	5	0.160278	0.607709	0.982453	3	0.341479	0.91532	1.11393	10	0.173162	10	0.172313	0.978732	0.999412	10	0.262065	0.723996	1.06356	10	0.0957786	0.76531	0.947775	11	0.227982	0.75431	1.03873	5	0.274569	0.478911	1.07282	3
mmu-miR-7024-5p	10	0.529299	9	0.619456	0.912063	1.06449	10	0.521056	0.878707	0.994302	10	0.392	0.787363	0.90922	11	0.504775	0.766268	0.983145	5	0.462274	0.977701	0.954604	3	0.502215	0.770177	0.981402	10	0.702786	10	0.67211	0.978732	0.978962	10	0.804718	0.848667	1.07321	10	0.905704	0.24436	1.15102	11	0.761728	0.821803	1.0417	5	0.919102	0.652482	1.16176	3
mmu-miR-7031-3p	10	0	9	0.0332534	0.794997	1.02332	10	0	0.947851	1	10	0.0234631	0.720957	1.0164	11	0	0.720066	1	5	0	0.876988	1	3	0	0.973138	1	10	0.0763623	10	0.0294753	0.986378	0.968023	10	0	0.911886	0.948446	10	0	0.921824	0.948446	11	0	0.545686	0.948446	5	0	0.683638	0.948446	3
mmu-miR-7046-5p	10	0.0971291	9	0.0990596	0.94211	1.00134	10	0.0427144	0.711961	0.962985	10	0.0770527	0.822388	0.98618	11	0	0.621384	0.934892	5	0	0.427171	0.934892	3	0.0629112	0.783677	0.976561	10	0	10	0	0.726544	1	10	0.0300817	0.706427	1.02107	10	0	0.88471	1	11	0.0604608	0.566817	1.0428	5	0		1	3
mmu-miR-7056-5p	10	0.39202	9	0.381974	0.999918	0.993061	10	0.288405	0.670484	0.930698	10	0.247356	0.744204	0.90459	11	0.408538	0.908182	1.01152	5	0.338431	0.992525	0.963536	3	0.415563	0.832567	1.01645	10	1.35319	10	1.56456	0.587303	1.15779	10	1.20113	0.989813	0.899964	10	1.05668	0.65501	0.814219	11	1.07141	0.627851	0.822576	5	1.49056	0.783166	1.0999	3
mmu-miR-7060-5p	10	0.0493276	9	0	0.960169	0.966387	10	0.0544549	0.723031	1.00356	10	0	0.353683	0.966387	11	0	0.470015	0.966387	5	0	0.308675	0.966387	3	0	0.718122	0.966387	10	0	10	0	0.92165	1	10	0	0.954527	1	10	0.0697121	0.230082	1.04951	11	0	0.926781	1	5	0		1	3
mmu-miR-7116-3p	10	0.085365	9	0.104792	0.962857	1.01356	10	0.0854205	0.894527	1.00004	10	0.0502469	0.949036	0.975952	11	0.129537	0.7648	1.03109	5	0.175855	0.279511	1.06473	3	0.0629112	0.963467	0.984557	10	0.0908839	10	0	0.92165	0.938947	10	0.0281452	0.884218	0.957445	10	0.0866423	0.925882	0.997064	11	0.0618881	0.852155	0.980102	5	0.0628244	0.998948	0.980739	3
mmu-miR-7236-3p	10	0.183492	9	0.244501	0.739977	1.0432	10	0.147651	0.911019	0.975463	10	0.196772	0.994888	1.00925	11	0.201701	0.368293	1.0127	5	0.324703	0.250732	1.10283	3	0.169817	0.820634	0.990566	10	0.153355	10	0.220263	0.817275	1.04747	10	0.107232	0.771128	0.968536	10	0.143687	0.772536	0.993321	11	0.0813027	0.802315	0.951284	5	0.122891	0.842306	0.979106	3
mmu-miR-764-5p	10	0.251698	9	0.310711	0.960169	1.04175	10	0.24245	0.804274	0.993611	10	0.168008	0.574849	0.943641	11	0.266451	0.997755	1.01028	5	0.230013	0.816492	0.985082	3	0.290256	0.902744	1.02709	10	0.272265	10	0.343617	0.95239	1.0507	10	0.561321	0.634637	1.22184	10	0.302575	0.874521	1.02123	11	0.430646	0.734954	1.11603	5	0.362652	0.841227	1.06466	3
mmu-miR-7666-3p	10	0.684704	9	0.664327	0.999918	0.985975	10	0.903867	0.482782	1.16406	10	0.525451	0.871698	0.895489	11	0.596184	0.825385	0.940488	5	0.760534	0.877893	1.05397	3	0.737806	0.936285	1.03749	10	0.37502	10	0.555933	0.891207	1.1336	10	0.4745	0.95157	1.07139	10	0.547557	0.324899	1.12704	11	0.430646	0.992515	1.03931	5	0.531156	0.808294	1.1143	3
mmu-miR-8112	10	0.193253	9	0.159094	0.920899	0.976601	10	0.248502	0.947851	1.03904	10	0.372276	0.841784	1.13212	11	0.170785	0.896879	0.984547	5	0.160278	0.50463	0.977403	3	0.169817	0.791399	0.983887	10	0.0709657	10	0.067399	0.853179	0.997531	10	0.130911	0.954527	1.04243	10	0.140132	0.995353	1.04911	11	0.190031	0.75431	1.08603	5	0.122891	0.91536	1.03665	3
mmu-miR-8120	10	0.0768217	9	0.0332534	0.642733	0.970252	10	0	0.706506	0.948144	10	0.0563696	0.797346	0.985924	11	0	0.366373	0.948144	5	0.0610314	0.893887	0.989115	3	0	0.394521	0.948144	10	0.0383571	10	0.0434782	0.972766	1.00356	10	0.0251362	0.946518	0.990878	10	0.0948652	0.533295	1.03995	11	0.145234	0.670915	1.07689	5	0.210668	0.683638	1.12686	3
mmu-miR-871-3p	10	0	9	0		1	10	0		1	10	0		1	11	0		1	5	0		1	3	0		1	10	0	10	0	0.951492	1	10	0	0.926154	1	10	0		1	11	0		1	5	0	0.730873	1	3
mmu-miR-93-5p	10	8.47134	9	8.10624	0.43402	0.776414	10	8.58584	0.544216	1.0826	10	7.99787	0.0278303	0.720232	11	8.31413	0.718164	0.896758	5	8.38452	0.662647	0.941596	3	7.9548	0.617916	0.699048	10	7.81723	10	7.62551	0.972766	0.875566	10	7.85538	0.954527	1.0268	10	8.21082	0.185446	1.31366	11	7.56497	0.366058	0.839581	5	7.77242	0.934881	0.969422	3
mmu-let-7g-5p	10	14.515	9	14.307	0.794997	0.865744	10	14.2249	0.0313859	0.817829	10	14.3616	0.455128	0.899123	11	14.3451	0.357642	0.888915	5	14.4515	0.582539	0.956918	3	14.3462	0.521234	0.889588	10	14.5722	10	14.1439	0.299841	0.743146	10	14.4198	0.762761	0.899777	10	14.0542	0.112915	0.698384	11	14.2541	0.50377	0.802146	5	13.7745	0.45838	0.575291	3
mmu-let-7k	10	3.00254	9	3.52479	0.736804	1.43619	10	3.28534	0.657243	1.21655	10	3.32679	0.949036	1.25201	11	3.06074	0.970808	1.04116	5	3.86217	0.325619	1.81457	3	3.75327	0.385201	1.68264	10	3.28825	10	3.16365	0.853844	0.917261	10	3.28232	0.982403	0.995903	10	4.0209	0.4291	1.66169	11	3.46748	0.959172	1.13229	5	3.33189	0.828922	1.03072	3
mmu-miR-125a-5p	10	5.5268	9	5.70247	0.787497	1.12949	10	5.39273	0.763471	0.911258	10	5.61909	0.898552	1.06606	11	5.48879	0.867907	0.973998	5	5.6983	0.523119	1.12623	3	5.90934	0.308067	1.30363	10	5.73207	10	5.956	0.600958	1.16791	10	5.95255	0.664205	1.16512	10	5.67943	0.953592	0.964168	11	5.90618	0.661849	1.12826	5	5.72619	0.857174	0.99593	3
mmu-miR-140-3p	10	7.87883	9	7.75133	0.794997	0.91542	10	8.29042	0.0124592	1.33015	10	7.78693	0.990819	0.938289	11	7.6734	0.726118	0.867279	5	7.66205	0.828729	0.860482	3	7.81068	0.706899	0.95386	10	7.47758	10	7.36911	0.92165	0.927571	10	7.50735	0.946518	1.02085	10	8.18507	0.034145	1.63296	11	7.59217	0.75431	1.08267	5	7.56804	0.733358	1.06471	3
mmu-miR-145b	10	2.40971	9	2.23494	0.960169	0.885908	10	2.6762	0.16943	1.20288	10	2.43868	0.944813	1.02028	11	2.4741	0.748232	1.04564	5	2.54042	0.603582	1.09483	3	2.75406	0.771985	1.26958	10	2.63865	10	2.6923	0.807486	1.03789	10	2.59113	0.959885	0.967603	10	3.25006	0.112915	1.52776	11	2.79542	0.925873	1.11479	5	2.92358	0.45838	1.21836	3
mmu-miR-15b-5p	10	6.6088	9	5.9237	0.0173622	0.62196	10	5.93967	0.0107697	0.628887	10	5.94742	0.00844534	0.632273	11	6.20297	0.0257374	0.754802	5	5.98679	0.0117122	0.649765	3	6.13957	0.0193338	0.722351	10	5.50869	10	5.70713	0.999863	1.14746	10	5.90203	0.5842	1.31344	10	5.45296	0.853482	0.962107	11	5.83024	0.67808	1.24967	5	5.78272	0.750753	1.20919	3
mmu-miR-1934-5p	10	1.66399	9	1.94223	0.43402	1.21272	10	1.64079	0.869208	0.984045	10	1.6721	0.971897	1.00564	11	1.94802	0.281764	1.21759	5	1.66532	0.706657	1.00092	3	2.0834	0.234186	1.33738	10	2.59566	10	2.32724	0.334974	0.830228	10	2.40902	0.762761	0.87865	10	2.1979	0.060159	0.75904	11	2.34081	0.670915	0.838079	5	2.47835	0.82162	0.921907	3
mmu-miR-1960	10	0	9	0.0437371	0.999918	1.03078	10	0.035999	0.795684	1.02527	10	0.0597252	0.975304	1.04227	11	0	0.926757	1	5	0	0.775909	1	3	0.0588549	0.91532	1.04164	10	0.0264733	10	0.109507	0.656996	1.05924	10	0.0533685	0.99324	1.01882	10	0	0.962515	0.981817	11	0	0.627851	0.981817	5	0	0.512713	0.981817	3
mmu-miR-196a-5p	10	0.0538996	9	0	0.962857	0.963329	10	0.0816126	0.781161	1.01939	10	0.0800255	0.798912	1.01827	11	0.0943914	0.591055	1.02846	5	0.0882794	0.757714	1.02412	3	0.0874058	0.936187	1.0235	10	0.0708257	10	0.0651755	0.972766	0.996091	10	0.0251362	0.863997	0.968827	10	0.122132	0.683383	1.0362	11	0.0776304	0.821803	1.00473	5	0		0.952093	3
mmu-miR-200b-5p	10	6.58605	9	6.41738	0.960169	0.889663	10	7.34474	0.10048	1.69196	10	6.65639	0.973399	1.04996	11	6.37061	0.469677	0.861282	5	7.11114	0.427171	1.43903	3	6.49072	0.779287	0.93606	10	0.569178	10	0.638356	0.798182	1.04912	10	0.294491	0.930233	0.826629	10	0.684459	0.828862	1.08319	11	0.470083	0.986832	0.933618	5	0.952096	0.76611	1.30398	3
mmu-miR-204-3p	10	5.50337	9	5.37299	0.960169	0.913592	10	5.96449	0.0127956	1.37661	10	5.50162	0.970735	0.99879	11	5.3212	0.335626	0.881379	5	5.32264	0.626444	0.882258	3	5.41228	0.820634	0.938813	10	4.92149	10	4.82108	0.877433	0.932767	10	4.95221	0.976236	1.02152	10	5.70315	0.0804494	1.71911	11	4.88702	0.934135	0.976388	5	5.18358	0.680894	1.19921	3
mmu-miR-21a-5p	10	7.15291	9	7.23418	0.98458	1.05795	10	7.04778	0.646765	0.929726	10	7.27505	0.957474	1.08835	11	7.52664	0.552539	1.2957	5	7.27949	0.662647	1.09171	3	7.09619	0.973138	0.961451	10	5.94548	10	5.76928	0.821275	0.885036	10	6.10236	0.911714	1.11487	10	5.74263	0.808094	0.868837	11	6.06875	0.989821	1.0892	5	5.7869	0.863397	0.895907	3
mmu-miR-23a-3p	10	9.22067	9	9.37962	0.873058	1.11647	10	9.5436	0.0427179	1.25087	10	9.25064	0.949036	1.02099	11	9.44819	0.53941	1.17082	5	9.55053	0.515896	1.2569	3	9.6392	0.175582	1.33657	10	10.4077	10	10.4833	0.9375	1.05381	10	10.6616	0.673765	1.19238	10	10.7297	0.087286	1.25005	11	10.4764	0.825973	1.04878	5	10.71	0.478911	1.23312	3
mmu-miR-24-2-5p	10	1.26088	9	1.29023	0.980853	1.02055	10	1.27276	0.974284	1.00827	10	1.25335	0.990819	0.994794	11	1.3534	0.958977	1.06623	5	1.36446	0.954439	1.07443	3	1.32319	0.937209	1.04413	10	1.88985	10	1.80794	0.92752	0.944807	10	1.81432	0.952069	0.948994	10	1.70911	0.173226	0.882252	11	1.94136	0.926781	1.03635	5	1.89337	0.857825	1.00245	3
mmu-miR-3068-3p	10	0.521669	9	0.574985	0.999918	1.03765	10	0.783356	0.141251	1.19888	10	0.593519	0.553454	1.05106	11	0.690429	0.342836	1.12409	5	0.496982	0.971212	0.983034	3	0.738614	0.779598	1.16227	10	0.787053	10	0.888992	0.854238	1.07321	10	0.879559	0.930233	1.06622	10	0.952165	0.752728	1.12125	11	0.857817	0.670915	1.05027	5	0.984089	0.265814	1.14634	3
mmu-miR-3069-3p	10	0.38721	9	0.401002	0.974905	1.00961	10	0.387814	0.905997	1.00042	10	0.358932	0.914869	0.98059	11	0.387177	0.860216	0.999977	5	0.269786	0.424162	0.921832	3	0.699552	0.518195	1.24172	10	1.04083	10	1.04021	0.986884	0.999572	10	1.22304	0.788101	1.13463	10	1.10549	0.989721	1.04584	11	1.25764	0.662152	1.16216	5	1.33219	0.413335	1.22379	3
mmu-miR-341-5p	10	0.251776	9	0.317586	0.873058	1.04667	10	0.257578	0.758131	1.00403	10	0.313699	0.840957	1.04386	11	0.295638	0.779362	1.03087	5	0.130177	0.715676	0.919168	3	0.369015	0.706899	1.08466	10	0.513615	10	0.336034	0.699814	0.884184	10	0.513358	0.960896	0.999822	10	0.325816	0.402287	0.877944	11	0.556588	0.925873	1.03023	5	0.465765	0.926576	0.967377	3
mmu-miR-3473e	10	1.64082	9	1.50694	0.959786	0.911374	10	1.03609	0.047189	0.657595	10	0.9486	0.0196708	0.6189	11	1.20975	0.0681817	0.741709	5	1.00693	0.0190431	0.644434	3	1.38105	0.487109	0.835218	10	0.977834	10	0.844854	0.92752	0.911946	10	1.06801	0.848692	1.0645	10	0.814611	0.953592	0.893027	11	1.47681	0.215526	1.41321	5	1.04838	0.730873	1.05011	3
mmu-miR-362-3p	10	1.26863	9	1.13039	0.960169	0.908624	10	1.79114	0.00121493	1.43645	10	1.10991	0.957474	0.895816	11	1.16231	0.745866	0.928952	5	1.25263	0.796415	0.988971	3	1.16036	0.88388	0.927697	10	0.887139	10	0.882096	0.95239	0.996511	10	1.05215	0.714122	1.12118	10	1.43243	0.0627508	1.45932	11	1.02341	0.623072	1.09906	5	0.958543	0.656519	1.05074	3
mmu-miR-376c-3p	10	4.92854	9	4.73097	0.845095	0.872017	10	4.51441	0.199887	0.750474	10	4.66262	0.712178	0.831671	11	4.86255	0.958977	0.955289	5	4.68632	0.742218	0.845445	3	4.85081	0.936285	0.94755	10	4.83038	10	4.23974	0.254527	0.664047	10	4.98644	0.911714	1.11424	10	4.15008	0.22895	0.624035	11	4.67771	0.689782	0.899586	5	4.29103	0.411506	0.68808	3
mmu-miR-5114	10	0.605725	9	0.616417	0.948469	1.00744	10	0.932767	0.0788085	1.25444	10	0.756381	0.899734	1.11007	11	0.875519	0.335626	1.20564	5	0.794596	0.774281	1.13987	3	0.736578	0.820634	1.09494	10	0.536907	10	0.585277	0.892164	1.0341	10	0.525391	0.976236	0.99205	10	0.625686	0.715019	1.06347	11	0.430564	0.926781	0.92894	5	0.561998	0.934881	1.01754	3
mmu-miR-582-5p	10	4.98415	9	5.06834	0.994886	1.0601	10	4.91466	0.823196	0.952978	10	5.07653	0.960377	1.06613	11	5.22264	0.388234	1.17976	5	4.92932	0.98286	0.962713	3	5.23746	0.706899	1.19194	10	5.74895	10	5.34095	0.334974	0.753667	10	5.80618	0.99324	1.04047	10	5.1067	0.209612	0.640712	11	5.53221	0.666194	0.860506	5	5.30451	0.245637	0.73487	3
mmu-miR-6516-3p	10	0.144376	9	0.107454	0.960169	0.974732	10	0.202119	0.258678	1.04084	10	0.169473	0.807173	1.01755	11	0.149583	0.670234	1.00362	5	0.132795	0.832331	0.992005	3	0.263385	0.748343	1.08599	10	0.069963	10	0.0670001	0.999289	0.997948	10	0.0981858	0.99324	1.01976	10	0.0360692	0.785787	0.97678	11	0.098611	0.938337	1.02006	5	0.143806	0.783166	1.05252	3
mmu-miR-653-3p	10	0	9	0		1	10	0		1	10	0	0.964393	1	11	0		1	5	0	0.975107	1	3	0		1	10	0	10	0		1	10	0		1	10	0		1	11	0		1	5	0		1	3
mmu-miR-664-5p	10	1.42356	9	1.38343	0.960169	0.97257	10	1.45158	0.795684	1.01961	10	1.35436	0.964393	0.953168	11	1.30753	0.896307	0.922723	5	1.40089	0.977701	0.984407	3	1.29711	0.912573	0.91608	10	2.79374	10	3.01729	0.330013	1.16761	10	2.76761	0.964969	0.982053	10	2.92831	0.431966	1.09777	11	2.75477	0.938337	0.973354	5	3.07561	0.420441	1.21577	3
mmu-miR-669e-3p	10	0	9	0	0.994886	1	10	0	0.790179	1	10	0	0.978185	1	11	0	0.976718	1	5	0		1	3	0	0.881515	1	10	0	10	0		1	10	0		1	10	0		1	11	0		1	5	0		1	3
mmu-miR-6913-5p	10	0.397429	9	0.406974	0.999918	1.00664	10	0.333031	0.887136	0.956345	10	0.277005	0.538715	0.919917	11	0.223498	0.474103	0.886424	5	0.250118	0.683798	0.902932	3	0.439965	0.739585	1.02992	10	0.556304	10	0.400786	0.864811	0.89781	10	0.54854	0.949937	0.994633	10	0.766222	0.167156	1.15662	11	0.409806	0.986832	0.903441	5	0.557457	0.682091	1.0008	3
mmu-miR-6922-5p	10	0.0462571	9	0.078796	0.787497	1.02281	10	0.0545922	0.512524	1.00579	10	0.0876181	0.538715	1.02908	11	0.05313	0.686625	1.00478	5	0.0665562	0.488285	1.01417	3	0.0588549	0.719931	1.00877	10	0.138568	10	0.142927	0.9375	1.00303	10	0.160546	0.914198	1.01535	10	0.27976	0.783858	1.10282	11	0.174274	0.837567	1.02506	5	0.210668	0.960221	1.05125	3
mmu-miR-6985-3p	10	0.216357	9	0.258793	0.975329	1.02985	10	0.350976	0.536044	1.0978	10	0.28593	0.912111	1.04941	11	0.201701	0.855859	0.989893	5	0.28221	0.977701	1.0467	3	0.415563	0.779287	1.14807	10	0.797857	10	0.70224	0.999289	0.935872	10	0.748095	0.976236	0.966096	10	0.827872	0.785787	1.02102	11	0.728585	0.876662	0.953119	5	0.775109	0.989815	0.984356	3
mmu-miR-6997-5p	10	0.350333	9	0.294892	0.787497	0.9623	10	0.357112	0.993624	1.00471	10	0.24972	0.974352	0.932637	11	0.227213	0.388234	0.9182	5	0.304517	0.812919	0.968742	3	0.23669	0.86356	0.924251	10	0.488922	10	0.80062	0.877433	1.24117	10	0.566235	0.964969	1.05505	10	0.64711	0.525546	1.11589	11	0.64446	0.914233	1.11384	5	0.848184	0.413335	1.28277	3
mmu-miR-700-3p	10	6.79078	9	6.85177	0.920899	1.04319	10	6.63486	0.823196	0.897564	10	6.60668	0.857328	0.880198	11	6.95479	0.766268	1.1204	5	6.81095	0.807457	1.01408	3	7.23903	0.47046	1.36439	10	5.83333	10	6.02075	0.343678	1.13872	10	6.22651	0.150943	1.31329	10	5.94484	0.891787	1.08036	11	6.13073	0.582358	1.22893	5	6.29772	0.54727	1.37973	3
mmu-miR-7019-3p	10	0.161466	9	0.107454	0.94211	0.963254	10	0.0795412	0.745783	0.944796	10	0.149657	0.949036	0.991848	11	0.0797802	0.5635	0.944953	5	0.171467	0.825298	1.00696	3	0.272851	0.911046	1.08026	10	0.195496	10	0.244627	0.951492	1.03464	10	0.297089	0.907028	1.07296	10	0.277756	0.450097	1.05867	11	0.221382	0.986832	1.0181	5	0.341476	0.900848	1.10648	3
mmu-miR-7021-5p	10	0.440382	9	0.360982	0.850914	0.946452	10	0.383604	0.968743	0.961409	10	0.267537	0.366434	0.887092	11	0.486024	0.589312	1.03214	5	0.527782	0.919768	1.06245	3	0.451225	0.862486	1.00754	10	0.267734	10	0.31155	0.732943	1.03084	10	0.221473	0.930233	0.968442	10	0.0517113	0.783858	0.860935	11	0.231285	0.926781	0.975052	5	0.143806	0.694354	0.917686	3
mmu-miR-7024-3p	10	0.0254795	9	0	0.875281	0.982494	10	0	0.524445	0.982494	10	0	0.964393	0.982494	11	0.0578558	0.981558	1.0227	5	0.0456369	0.942047	1.01407	3	0.0932408	0.645498	1.04809	10	0.0383571	10	0	0.867845	0.973763	10	0.0247048	0.976236	0.990582	10	0.042575	0.907025	1.00293	11	0	0.78214	0.973763	5	0	0.989815	0.973763	3
mmu-miR-7032-3p	10	0.160479	9	0.163704	0.796736	1.00224	10	0.150087	0.993735	0.992823	10	0.173706	0.923477	1.00921	11	0.147879	0.860216	0.991305	5	0.19111	0.88443	1.02146	3	0.123193	0.973138	0.974487	10	0.290685	10	0.325378	0.941683	1.02434	10	0.365085	0.974588	1.05292	10	0.246436	0.662134	0.969794	11	0.352099	0.991853	1.04349	5	0.341476	0.947884	1.03583	3
mmu-miR-7068-5p	10	0.102048	9	0.148783	0.873058	1.03292	10	0.0730849	0.971975	0.980125	10	0.173706	0.720957	1.05092	11	0.121615	0.753039	1.01366	5	0.0456369	0.985607	0.961653	3	0.222254	0.765811	1.08689	10	0.314518	10	0.31155	0.924485	0.997945	10	0.176859	0.5842	0.908993	10	0.257547	0.406665	0.96128	11	0.158234	0.415181	0.897333	5	0.274569	0.8361	0.972689	3
mmu-miR-7073-5p	10	0.373092	9	0.380016	0.846444	1.00481	10	0.258239	0.385681	0.923476	10	0.290915	0.707183	0.944631	11	0.359302	0.910491	0.990486	5	0.428347	0.886658	1.03904	3	0.321734	0.934154	0.965027	10	0.639776	10	0.944056	0.254527	1.2348	10	0.794346	0.5842	1.11309	10	0.75232	0.785787	1.08113	11	0.824058	0.417155	1.13625	5	0.83683	0.413335	1.14635	3
mmu-miR-96-5p	10	10.4548	9	10.4183	0.960169	0.975065	10	10.3486	0.815442	0.929054	10	10.3389	0.957474	0.922854	11	10.7306	0.53941	1.21073	5	10.9321	0.244963	1.39215	3	10.8167	0.798523	1.28514	10	3.43804	10	4.01772	0.495914	1.49452	10	1.96221	0.954527	0.359528	10	2.64356	0.907025	0.576552	11	3.39307	0.954839	0.96931	5	4.43049	0.480712	1.98956	3
mmu-miR-6988-3p	10	2.31152	9	2.32235	0.999918	1.00753	10	2.66159	0.223832	1.27462	10	2.14022	0.630326	0.888038	11	2.13314	0.591055	0.883693	5	2.2871	0.982872	0.983214	3	2.25464	0.86356	0.961339	10	2.99669	10	3.0625	0.936553	1.04667	10	2.96716	0.968558	0.979738	10	3.80377	0.34335	1.74966	11	3.0968	0.802315	1.07185	5	3.33126	0.45838	1.261	3
mmu-miR-7023-5p	10	0	9	0	0.918835	1	10	0	0.933506	1	10	0	0.962553	1	11	0		1	5	0		1	3	0	0.863247	1	10	0	10	0		1	10	0	0.946518	1	10	0	0.761151	1	11	0	0.983132	1	5	0	0.841227	1	3
mmu-let-7f-1-3p	10	2.382	9	2.54267	0.999918	1.1178	10	2.12368	0.0427179	0.836057	10	2.33888	0.833178	0.970554	11	2.58405	0.740571	1.15033	5	2.67065	0.57715	1.22149	3	2.46115	0.81769	1.05639	10	2.18907	10	1.989	0.606559	0.870511	10	2.26738	0.968558	1.05578	10	1.93308	0.42763	0.837413	11	2.27089	0.925873	1.05836	5	1.83677	0.469186	0.783335	3
mmu-miR-1946b	10	0	9	0.0437371	0.612723	1.03078	10	0.111575	0.0911184	1.08041	10	0	0.949036	1	11	0	0.672118	1	5	0.0448148	0.332732	1.03155	3	0.0588549	0.706899	1.04164	10	0.0709657	10	0.0883457	0.95239	1.01212	10	0.0300817	0.974252	0.972059	10	0	0.962515	0.952001	11	0.0744436	0.990061	1.00241	5	0.0595799	0.974412	0.992139	3
mmu-miR-3073a-5p	10	0.0937321	9	0.0763087	0.98458	0.987996	10	0.154174	0.613297	1.04278	10	0.0517661	0.975304	0.97133	11	0.0479675	0.837489	0.968776	5	0.0898742	0.932974	0.997329	3	0.0932408	0.934108	0.999659	10	0.0779973	10	0.0866381	0.95239	1.00601	10	0.0902468	0.956822	1.00853	10	0.0729849	0.716459	0.996532	11	0.0760842	0.913237	0.998675	5	0.0595799	0.998948	0.987315	3
mmu-miR-338-5p	10	6.32966	9	6.24803	0.98458	0.944993	10	6.95184	0.0272232	1.53921	10	6.32697	0.970735	0.998139	11	6.57215	0.759659	1.18304	5	6.66877	0.602225	1.26498	3	6.74085	0.696469	1.32978	10	6.62214	10	6.66032	0.775296	1.02682	10	6.76876	0.788101	1.10698	10	7.47582	0.034145	1.8071	11	6.68376	0.877786	1.04364	5	6.62818	0.750753	1.00419	3
mmu-miR-3474	10	1.4829	9	1.31476	0.962857	0.889991	10	1.43551	0.840475	0.967686	10	1.38233	0.88724	0.932666	11	1.3798	0.773585	0.93103	5	1.34823	0.793287	0.910877	3	1.30501	0.808326	0.883998	10	1.04529	10	0.885238	0.281991	0.89499	10	0.950885	0.764438	0.936656	10	0.910765	0.500248	0.910967	11	1.02341	0.789426	0.984948	5	0.984089	0.883547	0.958463	3
mmu-miR-5710	10	0.0975218	9	0.0861872	0.925104	0.992174	10	0.0653554	0.869208	0.977951	10	0	0.519366	0.934637	11	0.0733634	0.589029	0.983394	5	0.0610314	0.812305	0.975024	3	0.0473735	0.706899	0.965837	10	0.0650038	10	0.120939	0.566638	1.03953	10	0.0668788	0.965481	1.0013	10	0.0697121	0.509657	1.00327	11	0.0639061	0.995908	0.999239	5	0.123027	0.919081	1.04104	3
mmu-miR-6943-5p	10	0.322691	9	0.300974	0.94211	0.98506	10	0.250359	0.969657	0.951099	10	0.141952	0.712248	0.882251	11	0.274352	0.781834	0.967049	5	0.28221	0.891833	0.972331	3	0.321734	0.779287	0.999337	10	0.341821	10	0.480177	0.625551	1.10065	10	0.40577	0.96328	1.04532	10	0.32834	0.966546	0.990699	11	0.21718	0.966539	0.917232	5	0.275974	0.715654	0.955384	3
mmu-miR-6967-5p	10	0.373009	9	0.356911	0.994886	0.988904	10	0.383604	0.911149	1.00737	10	0.352767	0.914869	0.986067	11	0.334378	0.944272	0.973579	5	0.470578	0.569135	1.06997	3	0.391768	0.779287	1.01309	10	0.291212	10	0.296901	0.9375	1.00395	10	0.477375	0.714122	1.13773	10	0.362292	0.845122	1.0505	11	0.491402	0.75431	1.14885	5	0.530644	0.793386	1.18053	3
mmu-miR-6989-3p	10	0.43373	9	0.485974	0.669071	1.03688	10	0.746988	0.0134298	1.24251	10	0.399178	0.856256	0.976335	11	0.608987	0.426032	1.12917	5	0.602681	0.600668	1.12424	3	0.648458	0.779598	1.16049	10	0.699344	10	0.816503	0.597878	1.0846	10	0.807778	0.831587	1.07806	10	1.50722	0.104659	1.75064	11	0.892178	0.627851	1.14301	5	1.04838	0.45838	1.27371	3
mmu-miR-7087-3p	10	0.214587	9	0.0861872	0.50612	0.914846	10	0.209421	0.967385	0.996426	10	0.165516	0.856256	0.966559	11	0.143176	0.783941	0.951707	5	0.160278	0.569135	0.963056	3	0	0.0878269	0.861793	10	0.240808	10	0.162952	0.714846	0.947464	10	0.302486	0.914198	1.04368	10	0.357094	0.648316	1.08394	11	0.233058	0.995908	0.994643	5	0.210668	0.993682	0.979325	3
mmu-let-7a-1-3p	10	5.11991	9	5.44931	0.898734	1.2565	10	4.873	0.237519	0.8427	10	5.3159	0.98331	1.14551	11	5.56997	0.563903	1.3661	5	5.54042	0.602225	1.3384	3	5.09092	0.993784	0.980105	10	4.32062	10	4.05258	0.413017	0.830448	10	4.4527	0.968558	1.09587	10	4.03256	0.182646	0.819	11	4.2198	0.683462	0.9325	5	4.17598	0.635994	0.904606	3
mmu-let-7c-1-3p	10	1.37065	9	1.33392	0.964114	0.974864	10	1.02409	0.0280007	0.786454	10	1.28429	0.720957	0.941895	11	1.36489	0.972113	0.996013	5	1.38717	0.918286	1.01152	3	1.52293	0.24323	1.11132	10	1.58006	10	1.48317	0.954375	0.935044	10	1.58885	0.880451	1.00611	10	1.38702	0.752004	0.87476	11	1.59865	0.75431	1.01297	5	1.58087	0.863397	1.00056	3
mmu-let-7c-2-3p	10	5.11991	9	5.44931	0.898734	1.2565	10	4.873	0.236259	0.8427	10	5.31662	0.983172	1.14609	11	5.56997	0.563903	1.3661	5	5.53942	0.602225	1.33748	3	5.09233	0.993784	0.981065	10	4.32062	10	4.05258	0.413017	0.830448	10	4.4527	0.968558	1.09587	10	4.03256	0.182646	0.819	11	4.2198	0.683462	0.9325	5	4.17598	0.635994	0.904606	3
mmu-let-7i-5p	10	13.4653	9	13.2313	0.898734	0.850283	10	13.1795	0.15279	0.820248	10	13.4163	0.964393	0.966568	11	13.3762	0.600408	0.940068	5	13.4915	0.977701	1.01833	3	13.2322	0.665241	0.8508	10	13.6553	10	13.2951	0.469338	0.779036	10	13.0712	0.466478	0.667057	10	12.902	0.125723	0.593222	11	13.3962	0.699135	0.835597	5	12.6925	0.523103	0.513066	3
mmu-miR-1187	10	0.143916	9	0.154465	0.999918	1.00734	10	0.0730849	0.395406	0.95209	10	0.138746	0.85978	0.996423	11	0.129966	0.825958	0.990378	5	0.0448148	0.667395	0.933615	3	0.0932408	0.706899	0.965485	10	0.115063	10	0.0709313	0.951492	0.969874	10	0.113368	0.921978	0.998826	10	0.102863	0.904095	0.99158	11	0.158234	0.78214	1.03038	5	0.275974	0.411506	1.11799	3
mmu-miR-12201-5p	10	0.07356	9	0.0533471	0.873058	0.986087	10	0.147651	0.756235	1.0527	10	0.0496684	0.856256	0.983576	11	0.0664463	0.839619	0.995081	5	0.130177	0.744109	1.04002	3	0.0588549	0.639622	0.989859	10	0	10	0	0.92165	1	10	0		1	10	0	0.830038	1	11	0	0.70211	1	5	0	0.8361	1	3
mmu-miR-140-5p	10	5.93695	9	5.8297	0.984979	0.928358	10	6.29117	0.420036	1.27829	10	5.73793	0.712248	0.871145	11	6.08811	0.802454	1.11046	5	6.14933	0.475831	1.1586	3	6.03063	0.706899	1.06709	10	5.41662	10	5.37569	0.986884	0.972029	10	5.74222	0.37854	1.25319	10	5.67098	0.42121	1.19281	11	5.51851	0.623072	1.07318	5	5.50596	0.733939	1.06388	3
mmu-miR-1843a-3p	10	6.53492	9	6.47078	0.920899	0.956512	10	6.28974	0.182465	0.843706	10	6.52336	0.93985	0.99202	11	6.44156	0.811772	0.937337	5	6.40082	0.411542	0.911234	3	6.52877	0.953595	0.995746	10	7.80798	10	7.89641	0.968432	1.06321	10	7.95356	0.96346	1.10617	10	7.5994	0.317769	0.865387	11	7.89105	0.995908	1.05927	5	7.91382	0.985523	1.07612	3
mmu-miR-1933-3p	10	0.108925	9	0.0332534	0.787497	0.9489	10	0	0.199582	0.927279	10	0.049024	0.975304	0.95933	11	0.0479675	0.934428	0.958627	5	0.119585	0.977701	1.00742	3	0.0629112	0.936187	0.968609	10	0	10	0	0.606559	1	10	0	0.99324	1	10	0.0363081	0.926496	1.02549	11	0	0.683462	1	5	0	0.907778	1	3
mmu-miR-199a-3p	10	7.87319	9	7.40391	0.873058	0.722326	10	7.24129	0.700342	0.645325	10	7.08184	0.650195	0.577803	11	7.20398	0.53941	0.628853	5	6.83726	0.427171	0.487703	3	7.20157	0.706976	0.627802	10	5.67565	10	5.47902	0.877433	0.87259	10	5.7591	0.771128	1.05955	10	5.33656	0.429503	0.790542	11	5.85976	0.688406	1.13612	5	5.87339	0.775795	1.1469	3
mmu-miR-199b-3p	10	7.87259	9	7.40345	0.873058	0.722393	10	7.24082	0.700342	0.645383	10	7.08045	0.650195	0.577487	11	7.20226	0.53941	0.628362	5	6.83667	0.427171	0.487703	3	7.19994	0.706976	0.627351	10	5.67488	10	5.47815	0.877433	0.872523	10	5.75713	0.771128	1.05867	10	5.33621	0.429503	0.790768	11	5.85706	0.688406	1.13459	5	5.87274	0.77581	1.147	3
mmu-miR-200a-5p	10	9.7242	9	9.50433	0.850914	0.85864	10	10.2629	0.0399516	1.45262	10	9.64252	0.902353	0.944957	11	9.49616	0.342836	0.853793	5	9.80177	0.745141	1.05524	3	9.37692	0.530107	0.786064	10	2.4137	10	2.83145	0.606559	1.33584	10	1.4805	0.930233	0.523693	10	2.00643	0.935328	0.754046	11	2.32171	0.926781	0.938225	5	3.26156	0.644618	1.79982	3
mmu-miR-219a-2-3p	10	7.67062	9	7.96415	0.787497	1.22564	10	7.66748	0.717265	0.99783	10	7.72641	0.951951	1.03943	11	8.1795	0.290891	1.42295	5	8.2337	0.475831	1.47742	3	8.16268	0.671559	1.40646	10	9.17024	10	9.07845	0.9375	0.938353	10	9.33684	0.914198	1.12241	10	9.51725	0.904095	1.27192	11	9.37412	0.821803	1.15179	5	9.08334	0.715654	0.941542	3
mmu-miR-221-5p	10	1.82058	9	2.03604	0.811532	1.16107	10	1.8821	0.836781	1.04356	10	1.99961	0.88724	1.13212	11	2.08214	0.41888	1.19877	5	2.06093	0.635783	1.18128	3	2.41236	0.706899	1.5071	10	2.91115	10	2.83568	0.892164	0.949034	10	3.01957	0.983728	1.07805	10	2.75518	0.400864	0.897527	11	2.84726	0.986353	0.95668	5	3.30879	0.741458	1.31735	3
mmu-miR-23b-3p	10	10.4085	9	10.6153	0.780162	1.15411	10	10.719	0.0305733	1.24017	10	10.4753	0.856256	1.04742	11	10.6531	0.335626	1.18474	5	10.7043	0.569014	1.22757	3	10.7822	0.410522	1.29564	10	11.4267	10	11.4827	0.92165	1.03957	10	11.6205	0.487481	1.14373	10	11.7183	0.325439	1.22396	11	11.4667	0.750188	1.02812	5	11.5291	0.867903	1.07352	3
mmu-miR-28b	10	0.143279	9	0.113001	0.98458	0.979231	10	0.104591	0.974284	0.97354	10	0.111875	0.974352	0.978468	11	0.178782	0.916798	1.02491	5	0.130177	0.985607	0.990959	3	0.23669	0.85162	1.06689	10	0	10	0.0294753	0.954375	1.02064	10	0.0615206	0.946534	1.04357	10	0	0.995353	1	11	0.0661643	0.999451	1.04693	5	0	0.900848	1	3
mmu-miR-3093-5p	10	0.175067	9	0.163704	0.931304	0.992154	10	0.27553	0.336534	1.07212	10	0.126175	0.93985	0.966678	11	0.16704	0.926757	0.994451	5	0.0448148	0.424162	0.913672	3	0.23669	0.736232	1.04364	10	0.152695	10	0.175287	0.92165	1.01578	10	0.198964	0.898426	1.03259	10	0.0360692	0.487423	0.922342	11	0.158234	0.858609	1.00385	5	0.251598	0.658373	1.07096	3
mmu-miR-3109-3p	10	0.119546	9	0	0.587423	0.920477	10	0.0263922	0.16943	0.937471	10	0.0234631	0.599761	0.93557	11	0	0.0991549	0.920477	5	0.0417695	0.562171	0.947517	3	0.0629112	0.617916	0.961504	10	0	10	0	0.934039	1	10	0.0333755	0.762761	1.0234	10	0	0.560556	1	11	0.0661643	0.366058	1.04693	5	0	0.913964	1	3
mmu-miR-340-5p	10	4.01898	9	3.99093	0.962857	0.980747	10	3.89413	0.710412	0.917097	10	4.27014	0.949036	1.19016	11	4.50436	0.3785	1.39995	5	4.52051	0.440527	1.41571	3	4.29981	0.683409	1.2149	10	3.22247	10	3.13334	0.768174	0.940092	10	3.29374	0.987364	1.05064	10	3.34962	0.721902	1.09213	11	3.31119	0.926781	1.06343	5	3.13939	0.840709	0.94404	3
mmu-miR-3547-5p	10	0	9	0		1	10	0		1	10	0		1	11	0		1	5	0		1	3	0		1	10	0	10	0		1	10	0		1	10	0		1	11	0		1	5	0		1	3
mmu-miR-486b-3p	10	0.859484	9	1.05835	0.794997	1.1478	10	1.29465	0.0103467	1.35207	10	0.898048	0.970735	1.02709	11	0.810769	0.958977	0.966797	5	1.10902	0.212093	1.18883	3	0.90144	0.851845	1.02951	10	0.513093	10	0.62614	0.784698	1.08151	10	0.400217	0.884218	0.924743	10	1.06373	0.0296222	1.46473	11	0.556588	0.944706	1.03061	5	1.06779	0.109055	1.46886	3
mmu-miR-499-3p	10	0	9	0	0.962857	1	10	0	0.682002	1	10	0	0.797346	1	11	0	0.929327	1	5	0	0.87228	1	3	0	0.86356	1	10	0.0650038	10	0.0828219	0.843526	1.01243	10	0	0.75643	0.955943	10	0.114488	0.578608	1.03489	11	0	0.934135	0.955943	5	0	0.907848	0.955943	3
mmu-miR-5134-3p	10	0.0675456	9	0.0547271	0.98458	0.991154	10	0.0700878	0.823922	1.00176	10	0	0.973399	0.95426	11	0.129966	0.403982	1.04422	5	0.171467	0.785758	1.07469	3	0.181057	0.415995	1.08186	10	0.128196	10	0.208277	0.585705	1.05708	10	0.239256	0.803331	1.08002	10	0.177937	0.738387	1.03508	11	0.221382	0.75431	1.06672	5	0.391284	0.58664	1.20004	3
mmu-miR-664-3p	10	6.54424	9	6.593	0.705445	1.03438	10	6.76633	0.0427179	1.16642	10	6.56728	0.798912	1.0161	11	6.62086	0.725941	1.05454	5	6.79533	0.432961	1.19011	3	6.83298	0.0193338	1.22158	10	7.92607	10	7.97386	0.705339	1.03368	10	8.29957	0.263013	1.29549	10	8.08079	0.731603	1.1132	11	8.02973	0.547626	1.0745	5	7.92794	0.794825	1.0013	3
mmu-miR-6769b-5p	10	1.03474	9	1.11206	0.768903	1.05506	10	1.04935	0.815442	1.01018	10	1.00398	0.951951	0.978904	11	1.23654	0.408193	1.15014	5	1.07332	0.977701	1.02711	3	1.11661	0.965992	1.05839	10	1.58694	10	1.54331	0.92752	0.970215	10	1.66756	0.915112	1.05747	10	1.65825	0.432424	1.05067	11	1.63262	0.750188	1.03217	5	1.72507	0.946418	1.10048	3
mmu-miR-6954-3p	10	0.523438	9	0.562824	0.875281	1.02768	10	0.739162	0.261225	1.16129	10	0.57967	0.923477	1.03975	11	0.508673	0.910491	0.989818	5	0.466635	0.556215	0.961392	3	0.502215	0.937209	0.985397	10	0.870089	10	1.12985	0.92752	1.19728	10	1.02102	0.981614	1.11029	10	1.44916	0.230175	1.49389	11	1.09735	0.825973	1.17061	5	1.27658	0.476614	1.32546	3
mmu-miR-6975-3p	10	0.156574	9	0.154465	0.98458	0.998539	10	0.123276	0.429027	0.977184	10	0.0949297	0.626757	0.958171	11	0.147879	0.965858	0.993991	5	0.0665562	0.326741	0.939511	3	0.123193	0.929341	0.977128	10	0.135738	10	0.115229	0.92165	0.985885	10	0.27003	0.5842	1.09755	10	0.121423	0.966546	0.990127	11	0.178228	0.858609	1.02989	5	0.325356	0.413335	1.14046	3
mmu-miR-7038-5p	10	0.236925	9	0.148783	0.657835	0.940733	10	0.182389	0.463118	0.962904	10	0.196772	0.626757	0.972552	11	0.193986	0.708845	0.970675	5	0.0898742	0.291366	0.903094	3	0	0.783677	0.848552	10	0.205331	10	0.207613	0.885192	1.00158	10	0.27839	0.714122	1.05195	10	0.284596	0.733768	1.05648	11	0.212712	0.968131	1.00513	5	0.116797	0.296437	0.940478	3
mmu-miR-7039-5p	10	0.114602	9	0.107454	0.962571	0.995058	10	0.0887372	0.767414	0.982232	10	0.041665	0.957474	0.950701	11	0.0592032	0.720066	0.962329	5	0.130177	0.796415	1.01085	3	0.137695	0.972392	1.01614	10	0.293489	10	0.43472	0.714222	1.10285	10	0.27247	0.99324	0.985536	10	0.276471	0.700788	0.988273	11	0.285882	0.986832	0.99474	5	0.394458	0.857825	1.07249	3
mmu-miR-7b-3p	10	3.62896	9	3.77998	0.853406	1.11036	10	3.69958	0.75428	1.05017	10	3.8216	0.672868	1.14286	11	3.81022	0.733901	1.13388	5	3.89539	0.78671	1.20283	3	3.82638	0.706899	1.14665	10	4.48854	10	4.38947	0.817275	0.933632	10	4.63083	0.714918	1.10366	10	4.68218	0.926496	1.14364	11	4.79885	0.211145	1.23997	5	4.58026	0.82162	1.06564	3
mmu-miR-880-3p	10	0	9	0	0.960169	1	10	0		1	10	0		1	11	0	0.970808	1	5	0		1	3	0		1	10	0	10	0	0.9375	1	10	0	0.986298	1	10	0	0.863968	1	11	0	0.944706	1	5	0		1	3
mmu-miR-369-3p	10	5.74247	9	5.79202	0.945225	1.03494	10	5.52571	0.724016	0.860495	10	5.89582	0.951951	1.11214	11	6.19188	0.388234	1.36548	5	5.90396	0.562171	1.11844	3	5.83404	0.799625	1.06553	10	5.45177	10	5.07073	0.322974	0.767882	10	5.39519	0.99324	0.961543	10	4.99464	0.317769	0.728432	11	5.23465	0.710345	0.860283	5	5.0638	0.476614	0.764202	3
mmu-miR-6418-3p	10	0.196198	9	0.251094	0.914065	1.03878	10	0.321162	0.16943	1.09048	10	0.149657	0.949036	0.968255	11	0.327589	0.473818	1.09535	5	0.411966	0.0474264	1.16132	3	0.414795	0.799625	1.1636	10	0.568202	10	0.580286	0.905512	1.00841	10	0.628145	0.904394	1.04242	10	0.5819	0.793117	1.00954	11	0.528338	0.929771	0.972747	5	0.658657	0.706139	1.06471	3
mmu-let-7a-5p	10	15.6557	9	15.5975	0.999918	0.960488	10	15.4316	0.0765611	0.856139	10	15.7041	0.981154	1.03416	11	15.6481	0.910491	0.99475	5	15.6766	0.825298	1.01462	3	15.2741	0.51316	0.767606	10	16.0825	10	15.9267	0.606559	0.897628	10	15.8306	0.706427	0.839789	10	15.4975	0.0627508	0.666632	11	15.8253	0.750188	0.836735	5	15.4962	0.617413	0.666031	3
mmu-let-7d-3p	10	6.52227	9	6.71339	0.850914	1.14165	10	6.1364	0.168757	0.765318	10	6.53778	0.965969	1.01081	11	6.74901	0.766268	1.17019	5	6.47016	0.977701	0.964527	3	6.79183	0.765811	1.20544	10	6.81519	10	6.77673	0.784698	0.973696	10	7.06576	0.619775	1.18968	10	6.04885	0.200089	0.587908	11	6.86859	0.995908	1.03771	5	7.08226	0.715075	1.20336	3
mmu-let-7f-2-3p	10	2.8145	9	2.82017	0.955447	1.00394	10	2.29426	0.0270668	0.697257	10	2.70417	0.880685	0.926375	11	2.94497	0.772774	1.09465	5	2.62628	0.757714	0.877691	3	2.73875	0.936187	0.948851	10	2.51975	10	2.48965	0.900248	0.97935	10	2.76369	0.836001	1.18423	10	1.94676	0.191597	0.672223	11	2.51295	0.75431	0.9953	5	2.55972	0.920239	1.0281	3
mmu-let-7f-5p	10	15.3838	9	15.3225	0.960169	0.958445	10	15.0122	0.0494745	0.772928	10	15.3698	0.964393	0.990344	11	15.3749	0.781834	0.993863	5	15.2437	0.875926	0.907487	3	15.136	0.706899	0.842211	10	14.9866	10	14.6108	0.44827	0.770657	10	14.8488	0.845441	0.908871	10	14.367	0.130083	0.650818	11	14.6654	0.793359	0.800372	5	14.1606	0.387456	0.564065	3
mmu-miR-106b-5p	10	6.58746	9	6.3371	0.571101	0.84069	10	6.60731	0.940963	1.01386	10	6.30701	0.618581	0.823335	11	6.51714	0.882296	0.952429	5	6.369	0.427171	0.859486	3	6.2906	0.771985	0.814022	10	5.42712	10	5.3123	0.784698	0.923498	10	5.51822	0.783577	1.06518	10	5.35041	0.91965	0.948214	11	5.57717	0.999451	1.10961	5	5.38776	0.979953	0.973085	3
mmu-miR-10a-3p	10	0.0943652	9	0.0533471	0.850914	0.971969	10	0.0703933	0.927704	0.983521	10	0.101739	0.980183	1.00512	11	0.116072	0.725941	1.01516	5	0.0610314	0.891838	0.97716	3	0.0629112	0.997818	0.978434	10	0.0264733	10	0	0.834036	0.981817	10	0.0587878	0.954527	1.02265	10	0.106389	0.510653	1.05696	11	0	0.417221	0.981817	5	0.0736942	0.863629	1.03327	3
mmu-miR-10a-5p	10	0.4738	9	0.444113	0.918835	0.979633	10	0.627498	0.601758	1.11242	10	0.871427	0.0929887	1.31734	11	0.750421	0.1226	1.21135	5	0.794596	0.294392	1.24902	3	0.772188	0.496584	1.22977	10	0.138316	10	0.203068	0.954375	1.0459	10	0.507724	0.466478	1.29182	10	0.413391	0.518215	1.21006	11	0.367219	0.415181	1.17194	5	0.749582	0.487979	1.5276	3
mmu-miR-12182-3p	10	0	9	0	0.948469	1	10	0.0187813	0.790179	1.0131	10	0.0211333	0.739892	1.01476	11	0	0.766268	1	5	0		1	3	0.123193	0.526449	1.08914	10	0	10	0	0.951492	1	10	0.0252233	0.99324	1.01764	10	0	0.508558	1	11	0	0.662152	1	5	0	0.658373	1	3
mmu-miR-12184-5p	10	0.108495	9	0.159094	0.850914	1.0357	10	0.111092	0.536044	1.0018	10	0.0910672	0.962553	0.987993	11	0.193986	0.305016	1.06105	5	0.197712	0.587434	1.06379	3	0.115403	0.798523	1.0048	10	0.137517	10	0.123713	0.92165	0.990478	10	0.191504	0.930233	1.03813	10	0.154355	0.752004	1.01174	11	0.098611	0.991853	0.973393	5	0.236131	0.660142	1.07074	3
mmu-miR-1224-3p	10	0.955711	9	0.902322	0.875281	0.96367	10	0.842722	0.222022	0.924671	10	0.832049	0.630326	0.917855	11	0.95805	0.940925	1.00162	5	0.9609	0.965531	1.0036	3	1.09423	0.935454	1.10077	10	2.60309	10	2.78413	0.606559	1.1337	10	2.65674	0.911714	1.03789	10	2.32403	0.779357	0.824127	11	2.66273	0.986832	1.04221	5	2.93656	0.245524	1.26004	3
mmu-miR-1249-3p	10	5.45783	9	5.61541	0.787497	1.11541	10	5.66647	0.939382	1.1556	10	5.81264	0.359156	1.27882	11	5.53111	0.839619	1.05211	5	5.7778	0.843025	1.24831	3	6.31254	0.405099	1.80839	10	6.54342	10	7.05143	0.509204	1.42209	10	7.3035	0.30265	1.69359	10	7.08326	0.373477	1.45381	11	7.52696	0.120747	1.97732	5	7.38654	0.678791	1.79393	3
mmu-miR-126a-5p	10	5.44352	9	5.65222	0.962857	1.15564	10	5.59031	0.859155	1.1071	10	5.29844	0.990819	0.904329	11	5.77068	0.781834	1.25454	5	5.81644	0.446934	1.29497	3	5.76583	0.820634	1.25033	10	5.31818	10	5.43276	0.784698	1.08266	10	5.52741	0.703008	1.15607	10	5.57129	0.23593	1.19177	11	5.42728	0.926781	1.07856	5	5.67136	0.525601	1.27738	3
mmu-miR-128-2-5p	10	0.366277	9	0.360073	0.980853	0.995709	10	0.274624	0.347743	0.938447	10	0.305865	0.957474	0.958991	11	0.324072	0.864203	0.97117	5	0.428347	0.678302	1.04396	3	0.272851	0.937209	0.937295	10	0.435421	10	0.838104	0.330013	1.32196	10	0.536155	0.946518	1.07232	10	0.894036	0.208663	1.37422	11	0.538956	0.926781	1.0744	5	0.65221	0.684209	1.16214	3
mmu-miR-133a-5p	10	0.0707218	9	0.0975456	0.787497	1.01877	10	0.131383	0.199887	1.04294	10	0.0632736	0.964393	0.994851	11	0.104373	0.487641	1.0236	5	0.175855	0.246916	1.07559	3	0.169817	0.678171	1.0711	10	0.349147	10	0.403352	0.675212	1.03829	10	0.360541	0.921978	1.00793	10	0.320735	0.989216	0.980499	11	0.329747	0.938337	0.986643	5	0.561998	0.478911	1.15898	3
mmu-miR-141-5p	10	7.55757	9	7.33449	0.962857	0.856732	10	7.83464	0.153529	1.21173	10	7.4761	0.962553	0.945093	11	7.43149	0.879825	0.916315	5	8.00085	0.368555	1.35969	3	7.57108	0.910346	1.00941	10	1.23701	10	1.51266	0.768174	1.21055	10	0.592374	0.95157	0.639655	10	0.752943	0.791978	0.714961	11	1.14871	0.986832	0.940634	5	1.68949	0.554445	1.3684	3
mmu-miR-145a-3p	10	1.73724	9	1.79561	0.980853	1.04129	10	1.46309	0.452745	0.826939	10	1.67078	0.975304	0.954979	11	1.95369	0.733901	1.16187	5	1.82332	0.640822	1.06148	3	2.04366	0.353053	1.23663	10	1.5746	10	1.50055	0.980893	0.949964	10	1.82223	0.706427	1.18726	10	1.50532	0.785787	0.953113	11	1.71335	0.683462	1.10095	5	2.07198	0.863397	1.41164	3
mmu-miR-148b-3p	10	3.81566	9	3.78062	0.975329	0.976002	10	3.45953	0.339338	0.781254	10	3.51051	0.949036	0.809357	11	3.6855	0.951508	0.913729	5	3.77654	0.88443	0.973245	3	3.74797	0.930001	0.954164	10	3.4727	10	3.12618	0.661069	0.786477	10	3.56338	0.846653	1.06487	10	3.13327	0.752004	0.790353	11	3.19764	0.75431	0.826414	5	3.36858	0.988716	0.930369	3
mmu-miR-149-3p	10	0.0495854	9	0	0.875281	0.966214	10	0	0.199887	0.966214	10	0	0.949036	0.966214	11	0	0.48189	0.966214	5	0	0.246916	0.966214	3	0	0.706899	0.966214	10	0	10	0	0.859314	1	10	0	0.943666	1	10	0	0.904095	1	11	0.0744436	0.568974	1.05295	5	0	0.987073	1	3
mmu-miR-151-5p	10	11.7152	9	11.6187	0.794997	0.935303	10	11.8124	0.231779	1.06971	10	11.5099	0.428322	0.867374	11	11.7	0.773585	0.989557	5	11.7173	0.970203	1.00147	3	11.6761	0.949134	0.973252	10	12.0629	10	11.7574	0.522575	0.809175	10	12.2309	0.845441	1.12356	10	12.0396	0.865301	0.983985	11	11.8518	0.556043	0.863934	5	12.0719	0.728823	1.00631	3
mmu-miR-15b-3p	10	1.34473	9	1.31748	0.999918	0.981291	10	0.978122	0.114192	0.775606	10	1.25688	0.857328	0.940929	11	1.32671	0.987766	0.987587	5	1.51805	0.470703	1.12766	3	1.54427	0.859961	1.14834	10	0.560477	10	0.780655	0.816556	1.16488	10	0.914966	0.758462	1.27853	10	0.47024	0.771372	0.939368	11	0.810359	0.683462	1.18911	5	0.965414	0.644618	1.32403	3
mmu-miR-16-5p	10	10.3534	9	10.2416	0.999918	0.925457	10	10.5429	0.295309	1.14034	10	10.3453	0.975304	0.994417	11	10.5568	0.615015	1.15145	5	10.4299	0.515896	1.05445	3	10.5295	0.405099	1.12986	10	8.85243	10	8.6869	0.441192	0.891596	10	8.97306	0.714122	1.08721	10	8.99816	0.769939	1.10629	11	8.92688	0.75431	1.05296	5	8.81204	0.934881	0.972387	3
mmu-miR-181a-2-3p	10	0.583931	9	0.418803	0.787497	0.891849	10	0.467452	0.141902	0.922436	10	0.495161	0.630326	0.940324	11	0.359302	0.173964	0.855815	5	0.602681	0.809792	1.01308	3	0.62415	0.825057	1.02827	10	0.462378	10	0.449754	0.986884	0.991288	10	0.530624	0.960896	1.04844	10	0.414212	0.723911	0.967165	11	0.409806	0.75431	0.964216	5	0.531156	0.952742	1.04883	3
mmu-miR-181b-1-3p	10	0.604404	9	0.625897	0.873058	1.01501	10	0.400724	0.109007	0.868333	10	0.470314	0.962553	0.911244	11	0.594384	0.951508	0.993079	5	0.555826	0.890864	0.966888	3	0.439965	0.718163	0.892275	10	0.217927	10	0.194136	0.867845	0.983644	10	0.335753	0.907028	1.0851	10	0.301321	0.637866	1.05951	11	0.33888	0.415181	1.08745	5	0	0.472325	0.8598	3
mmu-miR-182-3p	10	5.51301	9	5.56313	0.999918	1.03535	10	5.74728	0.295309	1.17631	10	5.46118	0.999209	0.964711	11	5.81449	0.412121	1.23241	5	5.94137	0.742619	1.3457	3	5.483	0.798523	0.979409	10	0.360803	10	0.350894	0.895726	0.993155	10	0.177238	0.99324	0.880524	10	0.0363081	0.631661	0.798578	11	0.231285	0.944706	0.914137	5	0.341476	0.784741	0.986693	3
mmu-miR-183-3p	10	7.61283	9	7.44248	0.920899	0.888624	10	7.91017	0.583832	1.22887	10	7.83564	0.83237	1.167	11	7.59815	0.970808	0.989871	5	7.91085	0.684255	1.22945	3	7.40723	0.91532	0.867176	10	0.837154	10	1.13396	0.606559	1.22842	10	0.367995	0.914198	0.722385	10	0.468248	0.750085	0.774369	11	0.470083	0.825973	0.775355	5	1.13864	0.581435	1.23241	3
mmu-miR-1912-3p	10	0	9	0		1	10	0		1	10	0		1	11	0		1	5	0		1	3	0		1	10	0	10	0		1	10	0		1	10	0		1	11	0		1	5	0		1	3
mmu-miR-194-5p	10	3.77719	9	3.75455	0.962857	0.984433	10	4.01592	0.536044	1.17996	10	3.63375	0.912111	0.905359	11	3.88911	0.893634	1.08067	5	3.84755	0.891833	1.04998	3	3.75861	0.832878	0.987207	10	2.79049	10	2.47502	0.606559	0.80359	10	2.80907	0.99324	1.01296	10	2.9209	0.691799	1.09461	11	2.74885	0.761075	0.971551	5	2.70326	0.777169	0.941328	3
mmu-miR-1966-5p	10	0	9	0.0437371	0.787497	1.03078	10	0.0263922	0.672329	1.01846	10	0	0.964393	1	11	0.050996	0.753039	1.03598	5	0	0.706657	1	3	0	0.906398	1	10	0.0264733	10	0	0.413017	0.981817	10	0	0.696381	0.981817	10	0.0360692	0.827058	1.00667	11	0.0661643	0.945261	1.02789	5	0.0628244	0.863629	1.02552	3
mmu-miR-196b-5p	10	0.085365	9	0.154967	0.948469	1.04943	10	0.138997	0.996196	1.03787	10	0.345924	0.840957	1.19794	11	0.227213	0.875308	1.10332	5	0.462274	0.68773	1.29856	3	0.369015	0.704526	1.21727	10	0	10	0	0.895906	1	10	0.0300817	0.824791	1.02107	10	0.0366768	0.349135	1.02575	11	0.0604608	0.75431	1.0428	5	0.210668	0.523103	1.15722	3
mmu-miR-221-3p	10	5.2268	9	5.44626	0.936968	1.1643	10	5.40799	0.170704	1.13381	10	5.31874	0.880685	1.0658	11	5.50111	0.264993	1.20941	5	5.37214	0.662647	1.10598	3	5.43178	0.561537	1.15266	10	6.64883	10	6.47677	0.972766	0.887571	10	6.4957	0.989813	0.899294	10	6.50307	0.953592	0.903902	11	6.42704	0.995908	0.857499	5	6.41298	0.998948	0.849185	3
mmu-miR-222-3p	10	6.5498	9	6.58479	0.873058	1.02455	10	6.50435	0.830407	0.968984	10	6.46747	0.93985	0.944527	11	6.65757	0.919976	1.07756	5	6.64803	0.977701	1.07046	3	6.78367	0.86356	1.17599	10	7.79804	10	7.77945	0.964277	0.987194	10	8.14827	0.483292	1.27476	10	7.86497	0.591138	1.04749	11	7.75885	0.75431	0.973202	5	7.70913	0.979513	0.940229	3
mmu-miR-29a-3p	10	13.3141	9	13.5555	0.642733	1.18212	10	13.4974	0.199582	1.13549	10	13.6245	0.244238	1.24006	11	13.7113	0.0483547	1.3169	5	13.6738	0.180995	1.28315	3	13.9543	0.706899	1.55849	10	13.6467	10	13.7107	0.656996	1.04535	10	13.7389	0.788101	1.06601	10	13.614	0.98037	0.977578	11	13.805	0.670915	1.11598	5	13.971	0.414431	1.25206	3
mmu-miR-29c-5p	10	5.39835	9	5.74363	0.43402	1.2704	10	5.69507	0.261225	1.22835	10	5.65732	0.405104	1.19663	11	5.89925	0.0521831	1.4151	5	6.05353	0.356035	1.57482	3	6.01752	0.0193338	1.53599	10	6.0183	10	6.26363	0.436074	1.18536	10	6.42171	0.5842	1.32263	10	5.9615	0.771372	0.961392	11	6.4089	0.471391	1.31093	5	6.57124	0.352661	1.46707	3
mmu-miR-3066-5p	10	1.11584	9	0.942024	0.746163	0.886492	10	1.15714	0.823196	1.02903	10	1.07756	0.991262	0.973814	11	1.0673	0.89199	0.966908	5	1.02765	0.954439	0.940701	3	1.16864	0.706899	1.03727	10	0.576225	10	0.657977	0.95239	1.0583	10	0.509102	0.983728	0.95454	10	0.629253	0.962515	1.03744	11	0.685372	0.793359	1.07859	5	0.616818	0.946418	1.02854	3
mmu-miR-3072-5p	10	0.208922	9	0.202485	0.98458	0.995548	10	0.248709	0.440548	1.02796	10	0.27115	0.880685	1.04408	11	0.285104	0.896721	1.05422	5	0.35984	0.731001	1.11028	3	0.181057	0.937209	0.980871	10	0.401414	10	0.43417	0.999289	1.02296	10	0.26013	0.807328	0.906712	10	0.780632	0.154508	1.30064	11	0.436919	0.793359	1.02492	5	0.669273	0.503893	1.20402	3
mmu-miR-3093-3p	10	1.91815	9	1.83325	0.991355	0.94285	10	2.21813	0.0246735	1.23112	10	1.89388	0.957474	0.983314	11	2.04614	0.733901	1.09277	5	2.07401	0.636613	1.11408	3	2.03721	0.575188	1.08603	10	2.81119	10	2.92583	0.859314	1.0827	10	2.9552	0.980257	1.10497	10	3.25332	0.0688531	1.35861	11	2.93836	0.911101	1.09215	5	3.1042	0.828922	1.22519	3
mmu-miR-3098-3p	10	0.150437	9	0.0861872	0.960169	0.956442	10	0.138308	0.823196	0.991628	10	0.0747743	0.833178	0.948906	11	0.116072	0.591055	0.976461	5	0.0456369	0.562171	0.929933	3	0.0629112	0.540131	0.941135	10	0.19347	10	0.142329	0.924485	0.965173	10	0.0901149	0.588531	0.930866	10	0.141296	0.752728	0.964482	11	0.0812851	0.688406	0.925186	5	0.122891	0.414431	0.952256	3
mmu-miR-30a-3p	10	8.1707	9	7.84196	0.226505	0.796229	10	8.25176	0.876926	1.05779	10	8.18147	0.840957	1.00749	11	8.08494	0.748232	0.942291	5	8.04247	0.438644	0.91495	3	7.68532	0.645045	0.714308	10	7.92192	10	7.80895	0.656996	0.924686	10	7.60761	0.40928	0.804236	10	7.52497	0.362209	0.759462	11	7.57046	0.662152	0.783791	5	7.62984	0.781181	0.816727	3
mmu-miR-30b-3p	10	4.17518	9	4.34719	0.850914	1.12663	10	4.00892	0.234035	0.891147	10	4.01854	0.559756	0.897111	11	4.20799	0.896721	1.023	5	4.3169	0.561431	1.10322	3	4.3572	0.347735	1.13447	10	3.96143	10	4.01362	0.92165	1.03683	10	4.0836	0.658214	1.08837	10	3.73303	0.741268	0.853579	11	3.81213	0.75431	0.901685	5	3.84164	0.76611	0.920321	3
mmu-miR-30b-5p	10	6.41864	9	6.55967	0.768903	1.10269	10	6.44997	0.830407	1.02195	10	6.56806	0.880685	1.10912	11	6.77419	0.335626	1.27947	5	6.64645	0.311281	1.17105	3	6.67029	0.575188	1.19056	10	5.40027	10	5.35501	0.859314	0.969115	10	5.40668	0.99324	1.00446	10	5.37419	0.653225	0.982088	11	5.30835	0.944706	0.938273	5	5.34414	0.76611	0.961841	3
mmu-miR-30c-1-3p	10	5.59576	9	5.59775	0.999918	1.00138	10	5.24527	0.175574	0.78432	10	5.35434	0.538715	0.845916	11	5.48336	0.981558	0.925051	5	5.60973	0.645488	1.00973	3	5.60428	0.706899	1.00592	10	5.47354	10	5.47848	0.9375	1.00343	10	5.56676	0.986298	1.06674	10	5.3084	0.317769	0.891843	11	5.41115	0.688406	0.957675	5	5.19525	0.763735	0.824567	3
mmu-miR-30d-3p	10	4.63538	9	4.76846	0.960169	1.09663	10	4.70609	0.884003	1.05023	10	4.53556	0.707183	0.933148	11	4.8013	0.585908	1.12188	5	4.8666	0.386304	1.17382	3	4.74932	0.900364	1.08218	10	3.82619	10	3.51377	0.726544	0.805292	10	3.82127	0.99324	0.996598	10	3.60728	0.525546	0.859213	11	3.63056	0.750188	0.873189	5	3.43037	0.54435	0.760057	3
mmu-miR-3104-3p	10	0	9	0	0.790189	1	10	0.0187813	0.706402	1.0131	10	0.0255608	0.814417	1.01788	11	0.0592032	0.5635	1.04189	5	0	0.977701	1	3	0.0629112	0.86356	1.04457	10	0.0753596	10	0.262819	0.334974	1.13876	10	0.144841	0.767923	1.04934	10	0.0807441	0.831855	1.00374	11	0.148356	0.68327	1.0519	5	0.122891	0.8088	1.0335	3
mmu-miR-32-5p	10	1.39655	9	1.05835	0.427081	0.791028	10	1.40112	0.917046	1.00317	10	1.28245	0.980841	0.923958	11	1.38907	0.970808	0.994825	5	1.17211	0.946833	0.855925	3	1.22184	0.738243	0.885943	10	1.16596	10	1.20771	0.98463	1.02936	10	1.38025	0.86062	1.16014	10	1.54836	0.861848	1.30351	11	1.26777	0.750188	1.07312	5	1.20604	0.825768	1.02817	3
mmu-miR-320-3p	10	8.11366	9	8.0201	0.958602	0.937208	10	8.48934	0.0622702	1.29745	10	8.02659	0.8888	0.941434	11	8.18839	0.970808	1.05316	5	8.21882	0.838417	1.07561	3	8.16252	0.912573	1.03444	10	7.65055	10	7.5938	0.941683	0.961428	10	7.70957	0.930233	1.04176	10	8.07441	0.141547	1.34152	11	7.48873	0.986832	0.8939	5	7.75509	0.884336	1.07515	3
mmu-miR-323-5p	10	6.04201	9	6.29506	0.875281	1.19173	10	6.02985	0.763471	0.991611	10	5.97795	0.819985	0.956573	11	6.1317	0.689945	1.06414	5	6.15575	0.517546	1.08203	3	6.1078	0.86356	1.04666	10	7.60027	10	7.35124	0.334974	0.841461	10	7.38336	0.602513	0.860407	10	7.2135	0.130083	0.764843	11	7.43549	0.624802	0.892066	5	7.36605	0.678791	0.850147	3
mmu-miR-33-5p	10	4.36815	9	4.65917	0.787497	1.22351	10	4.34563	0.356976	0.98451	10	4.69271	0.315323	1.25229	11	4.51781	0.178425	1.10931	5	4.59977	0.514696	1.17416	3	4.77773	0.518195	1.3283	10	5.40016	10	5.43188	0.859314	1.02223	10	5.55081	0.75643	1.11008	10	5.50737	0.325861	1.07714	11	5.76964	0.556043	1.29189	5	5.63632	0.414431	1.17786	3
mmu-miR-335-5p	10	2.54761	9	2.20313	0.746163	0.787595	10	2.1082	0.0888517	0.73744	10	2.31174	0.605341	0.849177	11	2.49035	0.643733	0.961091	5	2.45928	0.982872	0.940613	3	2.24451	0.821659	0.810513	10	2.12849	10	1.98458	0.766905	0.905067	10	2.34137	0.752201	1.159	10	2.2842	0.861488	1.11398	11	2.23476	0.821803	1.07644	5	2.20788	0.926576	1.05658	3
mmu-miR-3473g	10	0.481658	9	0.377116	0.898734	0.9301	10	0.305391	0.70592	0.88499	10	0.389597	0.949036	0.938182	11	0.419669	0.944272	0.957943	5	0.39562	0.547331	0.942106	3	0.369015	0.820634	0.924892	10	0.669173	10	0.510449	0.495914	0.895817	10	0.508483	0.930233	0.894597	10	0.599233	0.966546	0.952678	11	0.446083	0.660939	0.856729	5	0.65221	0.96196	0.988311	3
mmu-miR-3544-5p	10	0	9	0		1	10	0		1	10	0		1	11	0		1	5	0		1	3	0		1	10	0	10	0		1	10	0	0.954527	1	10	0		1	11	0		1	5	0		1	3
mmu-miR-3572-5p	10	0.406821	9	0.520584	0.958602	1.08205	10	0.528541	0.608235	1.08803	10	0.450125	0.970735	1.03047	11	0.38324	0.759659	0.983787	5	0.36653	0.973015	0.972459	3	0.272851	0.417563	0.91132	10	0.321939	10	0.343559	0.92165	1.0151	10	0.307724	0.903965	0.990195	10	0.716343	0.130083	1.3144	11	0.398054	0.590351	1.05418	5	0.236382	0.960952	0.94242	3
mmu-miR-361-5p	10	7.08451	9	7.05228	0.960169	0.977905	10	7.43179	0.037643	1.27215	10	6.96159	0.973399	0.918322	11	7.10375	0.958977	1.01342	5	7.34195	0.523794	1.19535	3	7.05411	0.92345	0.979145	10	6.3117	10	6.07525	0.999289	0.848835	10	6.18437	0.954667	0.915528	10	6.70335	0.103275	1.31189	11	6.00165	0.632043	0.806617	5	5.98204	0.979513	0.795729	3
mmu-miR-374c-5p	10	0	9	0	0.974643	1	10	0	0.777564	1	10	0	0.797346	1	11	0	0.962963	1	5	0		1	3	0		1	10	0	10	0		1	10	0	0.943666	1	10	0	0.983651	1	11	0	0.906039	1	5	0		1	3
mmu-miR-376a-5p	10	2.12851	9	2.06063	0.999918	0.954041	10	1.97575	0.165011	0.899525	10	2.10542	0.970735	0.984123	11	2.37633	0.579578	1.18741	5	2.07515	0.977701	0.963685	3	2.13338	0.935454	1.00338	10	2.73628	10	2.68338	0.986884	0.964	10	2.76162	0.930233	1.01772	10	2.57082	0.590647	0.891644	11	2.89968	0.802121	1.11993	5	2.71448	0.932967	0.985007	3
mmu-miR-384-5p	10	4.24501	9	4.23434	0.964114	0.992634	10	4.52588	0.568517	1.21493	10	4.19909	0.88724	0.968673	11	4.42521	0.860216	1.13304	5	4.32286	0.765059	1.05545	3	4.10352	0.92345	0.906583	10	3.26739	10	3.09519	0.968432	0.887492	10	3.23317	0.821735	0.976563	10	3.68502	0.130083	1.33574	11	3.39387	0.618255	1.09163	5	3.54466	0.41093	1.2119	3
mmu-miR-449a-5p	10	6.40205	9	6.49139	0.73756	1.06389	10	6.83627	0.024535	1.35119	10	6.35823	0.833178	0.970085	11	6.79412	0.0749617	1.31228	5	6.73733	0.332732	1.26162	3	6.6465	0.639622	1.18464	10	3.54192	10	3.42218	0.95239	0.920355	10	3.3261	0.921978	0.861057	10	3.41815	0.962225	0.917787	11	3.19146	0.424688	0.784333	5	3.30072	0.80089	0.846041	3
mmu-miR-466q	10	0.112937	9	0.0975456	0.999918	0.989388	10	0.144368	0.727421	1.02202	10	0.110609	0.964393	0.998388	11	0.129537	0.772009	1.01157	5	0.0417695	0.571571	0.951867	3	0.137695	0.936187	1.01731	10	0.0316059	10	0.100914	0.92165	1.04921	10	0.040689	0.95157	1.00632	10	0	0.785787	0.978331	11	0.0639061	0.914233	1.02264	5	0.224842	0.389018	1.14333	3
mmu-miR-483-5p	10	1.16894	9	1.11095	0.948469	0.9606	10	1.0852	0.869208	0.943603	10	1.32878	0.744204	1.11716	11	1.17422	0.591055	1.00366	5	0.925911	0.772919	0.844967	3	1.22475	0.820634	1.03944	10	1.65655	10	1.79593	0.446101	1.10143	10	1.41401	0.914198	0.845256	10	1.69336	0.926496	1.02584	11	1.48396	0.938337	0.88725	5	2.62224	0.516771	1.953	3
mmu-miR-495-5p	10	3.98261	9	3.962	0.999918	0.985822	10	3.72426	0.212861	0.836046	10	3.84613	0.797346	0.909737	11	3.73459	0.620775	0.842051	5	3.89859	0.88443	0.943425	3	3.96938	0.765811	0.990876	10	4.84354	10	4.61032	0.630275	0.850736	10	4.84011	0.960896	0.997628	10	4.40215	0.33484	0.736425	11	4.70051	0.827424	0.905616	5	4.68646	0.756887	0.896839	3
mmu-miR-496a-5p	10	1.40551	9	1.43347	0.98458	1.01957	10	1.21441	0.600483	0.875939	10	1.23595	0.962553	0.889113	11	1.27755	0.910491	0.915122	5	1.59941	0.427171	1.14385	3	1.55393	0.791399	1.10835	10	2.73907	10	2.30082	0.322974	0.738026	10	2.64107	0.75643	0.934325	10	2.15169	0.0840547	0.665551	11	2.43455	0.379404	0.809707	5	2.49285	0.459183	0.843103	3
mmu-miR-5616-3p	10	0.0987745	9	0.107454	0.958602	1.00603	10	0.0711748	0.672863	0.981051	10	0.0692356	0.912111	0.979733	11	0.0943914	0.807791	0.996967	5	0.0417695	0.45306	0.961258	3	0.0629112	0.832567	0.975448	10	0.0264733	10	0	0.544964	0.981817	10	0	0.706427	0.981817	10	0	0.78304	0.981817	11	0.0661643	0.925873	1.02789	5	0	0.69487	0.981817	3
mmu-miR-5617-5p	10	0.89738	9	0.915371	0.960169	1.01255	10	1.18992	0.22266	1.22479	10	0.693916	0.639721	0.868463	11	0.952689	0.972113	1.03908	5	1.06538	0.887667	1.1235	3	0.953079	0.950617	1.03936	10	0.805	10	0.690188	0.972766	0.923503	10	0.794554	0.946518	0.992786	10	0.850249	0.513714	1.03186	11	0.708487	0.670915	0.935291	5	0.914877	0.8361	1.07914	3
mmu-miR-5620-5p	10	0.0465446	9	0.078796	0.992615	1.02261	10	0.0364811	0.867993	0.993049	10	0.0262053	0.949036	0.986001	11	0.0516036	0.860216	1.00351	5	0.0823636	0.936247	1.02514	3	0.169817	0.728534	1.0892	10	0.0890117	10	0.103983	0.999289	1.01043	10	0.0831588	0.959885	0.995951	10	0.042575	0.828862	0.968325	11	0.125101	0.827424	1.02533	5	0	0.923853	0.940167	3
mmu-miR-6236	10	0.283333	9	0.0533471	0.465939	0.852643	10	0.378198	0.783257	1.06797	10	0.225241	0.949036	0.960534	11	0.193986	0.860216	0.939948	5	0.0823636	0.253922	0.869966	3	0.181057	0.526449	0.931562	10	0.370021	10	0.41423	0.95239	1.03112	10	0.432677	0.960896	1.04439	10	0.513936	0.734027	1.1049	11	0.21718	0.761075	0.899477	5	0.656715	0.868825	1.21984	3
mmu-miR-669n	10	0	9	0.0533471	0.787497	1.03767	10	0	0.802682	1	10	0	0.974352	1	11	0	0.940925	1	5	0	0.582161	1	3	0		1	10	0.0704004	10	0	0.688598	0.952374	10	0	0.714122	0.952374	10	0	0.953592	0.952374	11	0	0.417221	0.952374	5	0	0.45838	0.952374	3
mmu-miR-6896-5p	10	0.0987745	9	0.0657576	0.999918	0.977374	10	0.107676	0.872574	1.00619	10	0.0536274	0.749754	0.969191	11	0.0664463	0.679104	0.977841	5	0.174476	0.648109	1.05387	3	0.115403	0.973138	1.01159	10	0.177646	10	0.232499	0.995764	1.03875	10	0.304638	0.96328	1.09201	10	0.144646	0.722057	0.977386	11	0.217927	0.995908	1.02831	5	0.17183	0.771317	0.995977	3
mmu-miR-6918-5p	10	0.0729117	9	0.163704	0.53058	1.06495	10	0.0545922	0.876926	0.987382	10	0	0.914869	0.950717	11	0.0943914	0.781834	1.015	5	0.0823636	0.891838	1.00657	3	0.169817	0.706899	1.06948	10	0.142	10	0.181463	0.999289	1.02773	10	0.134438	0.848667	0.994772	10	0.260272	0.59383	1.08543	11	0.178228	0.966539	1.02543	5	0.122891	0.82162	0.986842	3
mmu-miR-6934-5p	10	0.265374	9	0.21779	0.999918	0.967556	10	0.331666	0.910566	1.04702	10	0.15751	0.522861	0.927961	11	0.248009	0.766091	0.988036	5	0.211329	0.640822	0.963232	3	0.123193	0.394521	0.906149	10	0.12786	10	0.41037	0.0931732	1.21631	10	0.34084	0.5842	1.15908	10	0.360121	0.277193	1.17467	11	0.21718	0.75431	1.06387	5	0.362652	0.45838	1.17674	3
mmu-miR-6966-3p	10	0.0221512	9	0	0.858687	0.984763	10	0.0545922	0.710594	1.02274	10	0.0597252	0.841784	1.02639	11	0	0.910491	0.984763	5	0.0417695	0.890378	1.01369	3	0.0932408	0.820634	1.05051	10	0	10	0	0.986884	1	10	0	0.921978	1	10	0	0.94467	1	11	0	0.991853	1	5	0		1	3
mmu-miR-6968-5p	10	0.103946	9	0.0975456	0.94211	0.995573	10	0	0.683921	0.930484	10	0.0557251	0.531017	0.967128	11	0.0516036	0.432732	0.964369	5	0.119585	0.891833	1.0109	3	0.0473735	0.617916	0.961546	10	0.114131	10	0	0.522575	0.923938	10	0.0863654	0.982403	0.980938	10	0.0801365	0.752728	0.976712	11	0.129427	0.879616	1.01066	5	0.123027	0.863629	1.00618	3
mmu-miR-6985-5p	10	0.150625	9	0.107454	0.787497	0.97052	10	0.107676	0.898648	0.970669	10	0.120746	0.970383	0.979503	11	0.149583	0.883706	0.999278	5	0.19111	0.893887	1.02846	3	0	0.79752	0.90086	10	0.402429	10	0.698079	0.413017	1.22744	10	0.403694	0.99324	1.00088	10	0.402602	0.816937	1.00012	11	0.35792	0.991853	0.96962	5	0.251598	0.8361	0.900731	3
mmu-miR-6995-5p	10	0	9	0	0.999918	1	10	0	0.841503	1	10	0	0.949036	1	11	0	0.903701	1	5	0	0.946077	1	3	0	0.928627	1	10	0	10	0	0.859314	1	10	0	0.96328	1	10	0	0.790341	1	11	0	0.842705	1	5	0	0.863629	1	3
mmu-miR-7000-5p	10	0.0464896	9	0.0332534	0.980853	0.990867	10	0	0.813392	0.968289	10	0.0597252	0.960968	1.00922	11	0	0.591055	0.968289	5	0.0882794	0.837915	1.02939	3	0	0.91532	0.968289	10	0.0264733	10	0	0.939015	0.981817	10	0.0585988	0.930233	1.02252	10	0	0.506159	0.981817	11	0.0604608	0.986832	1.02384	5	0.0736942	0.907848	1.03327	3
mmu-miR-7004-5p	10	0.204399	9	0.159094	0.962857	0.969085	10	0.245685	0.517773	1.02903	10	0.182044	0.923477	0.984624	11	0.149583	0.812026	0.962718	5	0.130473	0.960774	0.950049	3	0.137695	0.993784	0.954817	10	0.267734	10	0.225513	0.825938	0.971159	10	0.289716	0.986298	1.01535	10	0.402416	0.525546	1.09785	11	0.359486	0.995908	1.06566	5	0.341476	0.880649	1.05244	3
mmu-miR-7020-5p	10	0.0682257	9	0.163704	0.787497	1.06842	10	0.0263922	0.914444	0.97142	10	0	0.820114	0.95381	11	0	0.22498	0.95381	5	0.0665562	0.946077	0.998843	3	0.0588549	0.79719	0.993526	10	0.225728	10	0.0935964	0.95239	0.912482	10	0.262731	0.980257	1.02598	10	0.186285	0.942568	0.97303	11	0.125101	0.744751	0.932628	5	0.236382	0.694354	1.00741	3
mmu-miR-7046-3p	10	0.316631	9	0.29398	0.962857	0.984422	10	0.314405	0.670484	0.998458	10	0.381889	0.898552	1.04627	11	0.304343	0.951621	0.991519	5	0.496982	0.332732	1.13316	3	0.414795	0.973138	1.07041	10	0.606256	10	0.650838	0.995531	1.03138	10	0.830014	0.638424	1.16777	10	0.684258	0.853482	1.05556	11	0.761859	0.559844	1.11389	5	0.656715	0.841227	1.03559	3
mmu-miR-7052-5p	10	0.0916334	9	0.0533471	0.986413	0.973811	10	0.0187813	0.507755	0.950757	10	0.0672259	0.626757	0.983224	11	0.100251	0.955745	1.00599	5	0.0610314	0.793774	0.979012	3	0.18082	0.934154	1.06377	10	0.0264733	10	0.21481	0.841982	1.13945	10	0.20485	0.762761	1.13161	10	0.0866423	0.98037	1.04259	11	0.098611	0.976211	1.05127	5	0	0.82162	0.981817	3
mmu-miR-7070-5p	10	0	9	0.0437371	0.66926	1.03078	10	0	0.894527	1	10	0.0301643	0.538715	1.02113	11	0	0.920302	1	5	0.0882794	0.492742	1.0631	3	0		1	10	0	10	0	0.92165	1	10	0	0.788101	1	10	0	0.311439	1	11	0	0.78214	1	5	0	0.50138	1	3
mmu-miR-7211-3p	10	0.0710389	9	0	0.942307	0.951952	10	0	0.511944	0.951952	10	0.0234631	0.990819	0.967561	11	0.0664463	0.999908	0.996822	5	0.0823636	0.869394	1.00788	3	0.0588549	0.911046	0.99159	10	0	10	0		1	10	0		1	10	0		1	11	0		1	5	0		1	3
mmu-miR-741-3p	10	0	9	0		1	10	0	0.628626	1	10	0	0.622314	1	11	0	0.984483	1	5	0	0.562171	1	3	0		1	10	0	10	0	0.711575	1	10	0	0.921978	1	10	0		1	11	0	0.802315	1	5	0		1	3
mmu-miR-7663-3p	10	0	9	0.0332534	0.872842	1.02332	10	0	0.631293	1	10	0	0.548763	1	11	0	0.896307	1	5	0	0.560394	1	3	0.0629112	0.936187	1.04457	10	0	10	0.11716	0.469338	1.0846	10	0	0.824791	1	10	0	0.785787	1	11	0	0.701049	1	5	0	0.8361	1	3
mmu-miR-7682-3p	10	0.82343	9	0.859775	0.999918	1.02551	10	0.838642	0.970265	1.0106	10	0.809366	0.965969	0.990299	11	0.844786	0.958977	1.01491	5	1.23255	0.397974	1.32788	3	0.821942	0.929341	0.998969	10	0.954619	10	0.964768	0.729863	1.00706	10	0.828916	0.703008	0.916557	10	0.705012	0.130083	0.841125	11	0.988683	0.828486	1.02389	5	1.13864	0.920239	1.13605	3
mmu-miR-7685-5p	10	0.181626	9	0.21779	0.999918	1.02538	10	0.24346	0.516488	1.04379	10	0.138746	0.852463	0.970715	11	0.209766	0.997755	1.0197	5	0.462274	0.499135	1.21474	3	0.23669	0.81769	1.0389	10	0.215204	10	0.233917	0.854981	1.01306	10	0.303282	0.846653	1.06295	10	0.265666	0.845122	1.0356	11	0.221382	0.674088	1.00429	5	0.210668	0.96454	0.996861	3
mmu-miR-8107	10	0.224364	9	0.206521	0.958602	0.987708	10	0.189595	0.971975	0.976188	10	0.126175	0.531017	0.934205	11	0.149583	0.877039	0.949486	5	0.292747	0.344469	1.04854	3	0.181057	0.982057	0.970428	10	0	10	0.0817058	0.670088	1.05827	10	0.0333755	0.803331	1.0234	10	0	0.928025	1	11	0.0618881	0.858589	1.04383	5	0.0595799	0.974412	1.04216	3
mmu-miR-8111	10	0.391445	9	0.444113	0.962857	1.03718	10	0.209421	0.229804	0.881465	10	0.389597	0.962553	0.99872	11	0.481075	0.643733	1.0641	5	0.470578	0.958545	1.05638	3	0.369015	0.912573	0.984573	10	0.487331	10	0.540962	0.986884	1.03787	10	0.565311	0.762761	1.05554	10	0.50318	0.939689	1.01105	11	0.624363	0.75431	1.09964	5	0.486022	0.998948	0.999094	3
mmu-miR-8114	10	0.812798	9	0.604726	0.873058	0.865694	10	0.859449	0.841495	1.03286	10	0.796862	0.949036	0.989015	11	0.775795	0.910491	0.974677	5	0.462274	0.411542	0.784299	3	0.662608	0.706899	0.901132	10	0.733726	10	0.99153	0.579703	1.19566	10	1.10416	0.703008	1.29275	10	1.27981	0.13332	1.46012	11	1.15243	0.623072	1.33673	5	1.04838	0.811039	1.24371	3
mmu-miR-872-5p	10	7.84562	9	7.65522	0.960169	0.876361	10	8.45835	0.141317	1.52915	10	7.63239	0.83919	0.862602	11	8.00453	0.903609	1.11644	5	7.87673	0.891838	1.0218	3	7.72547	0.791805	0.920087	10	6.06269	10	5.65532	0.834036	0.753996	10	6.12306	0.946518	1.04273	10	6.59124	0.129946	1.44248	11	5.95392	0.843671	0.927379	5	5.81348	0.828922	0.841353	3
mmu-miR-876-5p	10	0	9	0		1	10	0		1	10	0		1	11	0		1	5	0		1	3	0		1	10	0.0648303	10	0	0.924485	0.956058	10	0.120508	0.848667	1.03935	10	0	0.983651	0.956058	11	0	0.863599	0.956058	5	0	0.974412	0.956058	3
mmu-miR-877-3p	10	2.4376	9	2.63985	0.787497	1.15049	10	2.61693	0.16943	1.13236	10	2.42176	0.978185	0.989082	11	2.53383	0.805429	1.06898	5	2.54122	0.715676	1.07446	3	2.45238	0.936285	1.0103	10	3.59142	10	3.58993	0.864811	0.998967	10	3.62626	0.99324	1.02444	10	3.71854	0.921878	1.09211	11	3.18843	0.666194	0.756288	5	3.72081	0.58664	1.09383	3
mmu-miR-9-3p	10	8.7816	9	8.65169	0.98458	0.913887	10	8.57772	0.482782	0.868215	10	8.66821	0.949036	0.924412	11	8.86164	0.859285	1.05704	5	8.70533	0.932974	0.948507	3	8.6287	0.91532	0.899438	10	7.45072	10	7.18887	0.597113	0.834017	10	7.56692	0.99324	1.08387	10	7.36399	0.731519	0.941652	11	7.26678	0.485498	0.880293	5	7.3003	0.480712	0.900982	3
mmu-miR-92a-2-5p	10	0	9	0		1	10	0		1	10	0		1	11	0		1	5	0		1	3	0		1	10	0	10	0		1	10	0	0.989813	1	10	0		1	11	0		1	5	0		1	3
mmu-miR-92a-3p	10	6.07155	9	5.67878	0.787497	0.76167	10	5.92703	0.795684	0.904682	10	5.52768	0.105745	0.685932	11	5.598	0.162306	0.720193	5	6.06149	0.963838	0.993053	3	5.68438	0.748343	0.764631	10	5.89253	10	6.0342	0.648665	1.10318	10	6.02359	0.946518	1.0951	10	6.19828	0.328565	1.23606	11	5.95005	0.882988	1.04068	5	6.2716	0.3304	1.30051	3
mmu-let-7c-5p	10	16.0311	9	16.1741	0.962571	1.10425	10	15.7549	0.160302	0.825779	10	16.0223	0.964393	0.993929	11	16.0215	0.870927	0.993382	5	16.0173	0.793774	0.990474	3	15.6189	0.47046	0.751473	10	16.5364	10	16.2811	0.544964	0.837814	10	16.1165	0.5842	0.747479	10	15.9664	0.0450927	0.673648	11	16.1968	0.662152	0.790249	5	16.0311	0.684209	0.704545	3
mmu-miR-1958	10	0.126262	9	0.0975456	0.945225	0.980292	10	0.146732	0.856118	1.01429	10	0.101739	0.807619	0.983145	11	0.153858	0.860216	1.01931	5	0.0898742	0.88443	0.975093	3	0.0588549	0.47046	0.954352	10	0	10	0		1	10	0	0.99324	1	10	0	0.58616	1	11	0.0639061	0.662152	1.04529	5	0	0.8361	1	3
mmu-miR-195a-5p	10	7.67728	9	7.72444	0.898734	1.03322	10	7.78006	0.256284	1.07384	10	7.68934	0.975304	1.00839	11	7.79075	0.753039	1.08182	5	7.71047	0.715676	1.02327	3	7.66733	0.820634	0.993123	10	6.15574	10	6.0766	0.775296	0.946624	10	6.20227	0.930233	1.03278	10	6.16943	0.89016	1.00953	11	6.18063	0.929771	1.0174	5	6.08476	0.828922	0.951991	3
mmu-miR-210-3p	10	2.68059	9	2.79089	0.98458	1.07945	10	3.08151	0.23266	1.32035	10	2.88576	0.949036	1.15283	11	2.93035	0.860216	1.18901	5	2.91153	0.793774	1.1736	3	2.88283	0.793765	1.15048	10	4.0298	10	4.2249	0.798182	1.1448	10	4.41412	0.619775	1.30524	10	4.53892	0.111491	1.42319	11	4.51678	0.479977	1.40151	5	4.72607	0.478829	1.62031	3
mmu-miR-3088-5p	10	0.108925	9	0.0990596	0.98458	0.993185	10	0.104591	0.860365	0.997	10	0.103639	0.964393	0.996342	11	0.101425	0.958977	0.994815	5	0.121847	0.967611	1.009	3	0.0932408	0.974075	0.989187	10	0	10	0		1	10	0		1	10	0		1	11	0		1	5	0		1	3
mmu-miR-34a-5p	10	8.83784	9	8.83816	0.962857	1.00022	10	9.0498	0.630904	1.15826	10	8.70253	0.798072	0.91047	11	9.00966	0.581704	1.12648	5	9.32555	0.319461	1.40221	3	9.16325	0.308067	1.25302	10	11.9582	10	12.1816	0.853844	1.16751	10	12.1576	0.762761	1.14822	10	11.8839	0.707939	0.949819	11	11.7095	0.993764	0.841679	5	11.977	0.884336	1.01311	3
mmu-miR-574-3p	10	3.38617	9	3.2096	0.794997	0.884803	10	3.15963	0.609945	0.854681	10	3.27785	0.964972	0.927668	11	3.32285	0.743313	0.957058	5	3.19644	0.715676	0.876769	3	3.37915	0.974075	0.995143	10	3.78824	10	4.0866	0.859314	1.22975	10	4.26413	0.714122	1.39078	10	4.22268	0.752004	1.35139	11	4.31283	0.461702	1.43853	5	3.98786	0.78869	1.1484	3
mmu-miR-6976-3p	10	0.0944717	9	0.0533471	0.975329	0.971897	10	0.140498	0.761827	1.03242	10	0.0692356	0.949036	0.98266	11	0.104373	0.916798	1.00689	5	0.132795	0.675238	1.02692	3	0.0932408	0.946323	0.999147	10	0.17574	10	0.131302	0.956433	0.969667	10	0.0887977	0.762761	0.941516	10	0.145554	0.69613	0.979294	11	0.0760842	0.624802	0.933256	5	0.438995	0.45838	1.20018	3
mmu-miR-7030-3p	10	0.0492656	9	0.078796	0.960169	1.02068	10	0.0545922	0.891279	1.0037	10	0.0804112	0.822388	1.02182	11	0.121615	0.585908	1.05143	5	0.0665562	0.715676	1.01206	3	0	0.989126	0.966428	10	0.0777169	10	0.0960209	0.853179	1.01277	10	0.0901149	0.921978	1.00863	10	0	0.715019	0.947556	11	0.0661643	0.954839	0.992024	5	0	0.635994	0.947556	3
mmu-miR-136-3p	10	4.1722	9	4.29699	0.980853	1.09034	10	3.95435	0.275764	0.859845	10	4.05563	0.957474	0.922378	11	4.1618	0.958977	0.992817	5	4.04552	0.875926	0.915934	3	4.09886	0.81769	0.950436	10	4.96646	10	4.56515	0.733263	0.75717	10	5.04489	0.86062	1.05588	10	4.51972	0.613685	0.733703	11	4.61391	0.646599	0.7832	5	4.78046	0.863629	0.879045	3
mmu-miR-1968-5p	10	2.06261	9	1.97755	0.962857	0.942741	10	2.22079	0.176239	1.11588	10	1.78236	0.548763	0.823447	11	1.9549	0.825385	0.928057	5	2.13998	0.992525	1.05509	3	1.73019	0.779287	0.794202	10	2.08816	10	2.03674	0.978732	0.964987	10	1.98208	0.952069	0.929111	10	2.31678	0.168392	1.17172	11	1.86929	0.623072	0.85924	5	2.08627	0.938271	0.998695	3
mmu-miR-6947-5p	10	0.128863	9	0.158321	0.867266	1.02063	10	0.148803	0.836781	1.01392	10	0.0551217	0.949036	0.95017	11	0.129537	0.736413	1.00047	5	0.19111	0.475831	1.04409	3	0.137695	0.91532	1.00614	10	0.138316	10	0.196428	0.951492	1.0411	10	0.204517	0.803331	1.04696	10	0.301321	0.288499	1.11962	11	0.227982	0.75431	1.06412	5	0.274569	0.694354	1.09905	3
mmu-miR-6983-3p	10	0.199791	9	0.206521	0.962857	1.00468	10	0.339271	0.141251	1.10151	10	0.192139	0.970735	0.99471	11	0.249186	0.623202	1.03483	5	0.35984	0.765698	1.11732	3	0.290256	0.845906	1.06471	10	0.235773	10	0.114107	0.817275	0.919126	10	0.144637	0.75643	0.938783	10	0.118042	0.531544	0.921636	11	0.352099	0.944706	1.08397	5	0.0595799	0.478911	0.885035	3
mmu-miR-7030-5p	10	0	9	0	0.794878	1	10	0	0.836781	1	10	0	0.912111	1	11	0	0.923841	1	5	0	0.94688	1	3	0		1	10	0	10	0	0.913841	1	10	0	0.673765	1	10	0	0.511624	1	11	0	0.968131	1	5	0		1	3
[truncated: 341 more columns]
