# Supplementary material for: A spatio-temporal brain miRNA expression atlas identifies sex-independent age-related microglial driven miR-155-5p increase
Source: Nat Commun. 2025 May 17;16:4588. doi: 10.1038/s41467-025-59860-6 (PMC12085673; doi:10.1038/s41467-025-59860-6)
Supplement: Supplementary file 13 — Supplementary Data 11 [file 41467_2025_59860_MOESM13_ESM.xlsx]

## Sheet: microglia_diff_exp
miRNA	geom_median_age__old_log2	geom_median_age__young_log2	num_age__old	num_age__young	fc_age__old_vs_young	welchs_ttest_rawp_age__old_vs_young	welchs_ttest_adjp_bh_age__old_vs_young
mmu-miR-155-5p	4.33311942066211	2.49163030887012	4	4	3.58379747659813	0.00170157411112544	0.658509181005544
mmu-miR-542-5p	2.95178317620617	4.42466034149733	4	4	0.360263109617075	0.00420714070134358	0.814081725709983
mmu-let-7e-5p	7.56392784968896	7.10053709391035	4	4	1.37877854632144	0.0716076465517512	0.895146693523758
mmu-let-7f-1-3p	1.63454711724643	0.624045726518115	4	4	2.01461113151931	0.0675615485523145	0.895146693523758
mmu-miR-1195	2.18013522064861	3.67315846910058	4	4	0.355267285759387	0.0792716636558907	0.895146693523758
mmu-miR-122-5p	6.17463249296948	4.94258800578368	4	4	2.348996375356	0.0674693117037026	0.895146693523758
mmu-miR-135a-5p	2.16574449899083	1.24616201309451	4	4	1.89156779692619	0.0439283781155966	0.895146693523758
mmu-miR-139-3p	5.94095695656736	4.98537447204625	4	4	1.93936248858487	0.0279002679030333	0.895146693523758
mmu-miR-139-5p	9.33985112685437	8.55621797665601	4	4	1.72146058646227	0.0547544751277795	0.895146693523758
mmu-miR-144-3p	2.40788204217302	1.1372292940625	4	4	2.41270703900049	0.0972872825279558	0.895146693523758
mmu-miR-146a-3p	0.446682035714715	1.42946720774664	4	4	0.506001942337667	0.0818356697336191	0.895146693523758
mmu-miR-148b-5p	0.257377353977017	1.42354803905522	4	4	0.445602525648105	0.111882374570412	0.895146693523758
mmu-miR-149-5p	4.16728163270689	2.6294738256286	4	4	2.90352973167114	0.0578834269817401	0.895146693523758
mmu-miR-151-5p	6.75324686142831	5.73561971962692	4	4	2.02458630163998	0.0131382062736778	0.895146693523758
mmu-miR-15b-5p	5.33251716193363	4.27592535689858	4	4	2.08001193288932	0.111174279889237	0.895146693523758
mmu-miR-181a-2-3p	1.17806803035847	2.42274017902613	4	4	0.42200378720352	0.0442051548222927	0.895146693523758
mmu-miR-181c-5p	4.99506148781346	6.08359203261582	4	4	0.470240093214927	0.00695379397733221	0.895146693523758
mmu-miR-184-3p	4.29274946835099	2.8240846905466	4	4	2.76765626942335	0.119524826924847	0.895146693523758
mmu-miR-187-3p	7.0937475473339	7.70386419182521	4	4	0.65514373023775	0.116877613148264	0.895146693523758
mmu-miR-187-5p	0	1.14589932155003	4	4	0.451907898660546	0.0271673674209436	0.895146693523758
mmu-miR-210-3p	0.896927966601986	2.31355720343419	4	4	0.374586487508861	0.0791978117586792	0.895146693523758
mmu-miR-211-5p	3.80490429304032	2.60174229334023	4	4	2.30243750800863	0.079696785563966	0.895146693523758
mmu-miR-223-3p	2.46372886875894	1.34777981411166	4	4	2.16737539661797	0.0214247557162507	0.895146693523758
mmu-miR-25-3p	5.86932285914602	5.32553093245077	4	4	1.45779911195822	0.0821243590080395	0.895146693523758
mmu-miR-29c-5p	1.85526207653385	1.02163605351231	4	4	1.78215895872752	0.0859126461367515	0.895146693523758
mmu-miR-301b-3p	0.50284933801593	1.28457920452182	4	4	0.581668923587535	0.08809894431924	0.895146693523758
mmu-miR-3084-3p	1.36729766277338	0	4	4	2.57986873552977	0.114844069573537	0.895146693523758
mmu-miR-3086-5p	0	1.21911567971143	4	4	0.429545933782828	0.0426085113673926	0.895146693523758
mmu-miR-322-5p	8.3481113006032	8.91262727923655	4	4	0.676182236281902	0.0932357243904853	0.895146693523758
mmu-miR-341-3p	0.803284585835692	1.91651282744145	4	4	0.462258501653601	0.101497381203068	0.895146693523758
mmu-miR-3473a	3.17463022163904	3.84882528631837	4	4	0.626681771769087	0.120278108690531	0.895146693523758
mmu-miR-34a-5p	7.94660107105098	7.02387492804392	4	4	1.89569404938603	0.0160605499506886	0.895146693523758
mmu-miR-362-5p	0	1.81156634051328	4	4	0.284881463913351	0.0668898981796904	0.895146693523758
mmu-miR-409-3p	1.95484989191461	0.404748400524118	4	4	2.9283773915178	0.103637355825392	0.895146693523758
mmu-miR-412-5p	1.51270604569152	0.67695315768122	4	4	1.78478820935206	0.0991510397552666	0.895146693523758
mmu-miR-450b-3p	0	1.53007447364494	4	4	0.346259492236909	0.0225000376399484	0.895146693523758
mmu-miR-451a	5.34800570407745	3.78965320630818	4	4	2.94517323895908	0.0935283302717753	0.895146693523758
mmu-miR-466e-5p	1.8587419406295	0.230397500207317	4	4	3.09158021879618	0.0527607527697848	0.895146693523758
mmu-miR-467a-5p	2.78713107970998	3.96586796496755	4	4	0.441738081367664	0.107094901835775	0.895146693523758
mmu-miR-467b-5p	2.78713107970998	3.96586796496755	4	4	0.441738081367664	0.107094901835775	0.895146693523758
mmu-miR-467c-5p	2.47713223660871	3.47991605455691	4	4	0.499036132455342	0.0102707350421481	0.895146693523758
mmu-miR-487b-3p	1.82621296374406	0.7634100380287	4	4	2.08898614762796	0.104072567104215	0.895146693523758
mmu-miR-5112	2.77417880787891	2.24905662646609	4	4	1.43905544802704	0.0839617238953641	0.895146693523758
mmu-miR-5126	2.54210664575543	3.72758797976241	4	4	0.439677821441483	0.112576313502346	0.895146693523758
mmu-miR-6240	0.300435247819761	2.26471529731126	4	4	0.256267059231362	0.0762207983508685	0.895146693523758
mmu-miR-6538	0	1.7890295355578	4	4	0.289366630131849	0.0370657627452687	0.895146693523758
mmu-miR-664-3p	4.97156133953568	4.22611630437563	4	4	1.67649134502311	0.0748063143596559	0.895146693523758
mmu-miR-669o-5p	2.62525056362439	3.51301072823473	4	4	0.540452539043758	0.115865953825485	0.895146693523758
mmu-miR-690	2.9136251248697	1.68868434284248	4	4	2.33745855002783	0.065381653793254	0.895146693523758
mmu-miR-744-5p	5.18206372798288	6.03209612735946	4	4	0.554772277075343	0.037271878391423	0.895146693523758
mmu-miR-8114	0.257377353977017	1.9422999958207	4	4	0.311019589930783	0.0570329680857232	0.895146693523758
mmu-miR-874-5p	0.50284933801593	1.62704442007387	4	4	0.458757903452322	0.0780629246086686	0.895146693523758
mmu-let-7a-1-3p	4.51874530830184	4.19288959390017	4	4	1.25340765942349	0.277764162773714	0.896665287201551
mmu-let-7a-5p	12.8444703877059	12.5255188554944	4	4	1.24742366362427	0.29657149203311	0.896665287201551
mmu-let-7c-2-3p	4.51874530830184	4.19288959390017	4	4	1.25340765942349	0.277764162773714	0.896665287201551
mmu-let-7c-5p	13.6155659049686	13.4550473000426	4	4	1.11768884096395	0.409853736828808	0.896665287201551
mmu-let-7d-5p	11.3475913353994	11.0867614321986	4	4	1.1981677464977	0.475610215793957	0.896665287201551
mmu-let-7f-2-3p	2.29401995326937	1.37345806953042	4	4	1.89285235557703	0.435969783910622	0.896665287201551
mmu-let-7f-5p	11.8913906125623	11.6595696721688	4	4	1.17431621230929	0.354123745027191	0.896665287201551
mmu-let-7g-3p	2.214870859101	1.51242690406381	4	4	1.62725906944626	0.187666090236933	0.896665287201551
mmu-let-7g-5p	11.6606018835356	11.6144083803885	4	4	1.03253701642202	0.53690026798194	0.896665287201551
mmu-let-7j	6.37494822053574	6.26995701658475	4	4	1.07548783323478	0.544191649169803	0.896665287201551
mmu-miR-101a-3p	6.76243294695811	6.28826760315533	4	4	1.38911432968909	0.191079424542438	0.896665287201551
mmu-miR-101a-5p	0	1.10179496731355	4	4	0.465936427820598	0.279621988313128	0.896665287201551
mmu-miR-106b-3p	2.24901725380147	2.19833582951789	4	4	1.03575402324772	0.40412945434064	0.896665287201551
mmu-miR-106b-5p	6.75636542947317	6.45584743331717	4	4	1.23158653212718	0.284521045673272	0.896665287201551
mmu-miR-107-3p	5.12876097283105	4.603020623705	4	4	1.43967218836452	0.209446727469079	0.896665287201551
mmu-miR-10a-5p	4.11160243511605	3.48965795542804	4	4	1.53894799453488	0.287413925152386	0.896665287201551
mmu-miR-1191a	0.551759413015002	1.03860709089813	4	4	0.713582590106066	0.220044160863627	0.896665287201551
mmu-miR-1198-5p	0.257377353977017	1.71592328508246	4	4	0.363859672835631	0.20518615883761	0.896665287201551
mmu-miR-1249-3p	3.15461812944424	2.72032025656627	4	4	1.35125304860893	0.309072112992636	0.896665287201551
mmu-miR-125a-3p	0.294382059037985	0.945089785465492	4	4	0.63696776700277	0.435392457561565	0.896665287201551
mmu-miR-125a-5p	1.13050779927753	0.272204757157103	4	4	1.8129046422234	0.184538195104302	0.896665287201551
mmu-miR-125b-5p	4.35750506691	4.13337237490321	4	4	1.16807482346012	0.539572233542308	0.896665287201551
mmu-miR-126a-3p	2.50881646544484	0.947246529133232	4	4	2.95174877147153	0.329226856472657	0.896665287201551
mmu-miR-128-3p	0.511898346616795	1.10062766504468	4	4	0.664928297677294	0.388629749026366	0.896665287201551
mmu-miR-1291	1.41872245528588	1.80858833023301	4	4	0.763200554718323	0.35552433076708	0.896665287201551
mmu-miR-1306-5p	1.61426744196709	2.72482452352009	4	4	0.463115169351096	0.139266059943818	0.896665287201551
mmu-miR-130b-3p	3.08519236625154	3.33793746323658	4	4	0.839297915616004	0.34457081159941	0.896665287201551
mmu-miR-133b-3p	0.511898346616795	1.42946720774664	4	4	0.529400381235574	0.529035150124822	0.896665287201551
mmu-miR-136-5p	1.9813994166656	2.30201127582714	4	4	0.800730209116537	0.403030976121793	0.896665287201551
mmu-miR-137-3p	2.17815179679202	2.26206824593836	4	4	0.943492889853385	0.438235856688699	0.896665287201551
mmu-miR-140-5p	6.75812856438968	7.31232713768146	4	4	0.681035272821603	0.252769680592037	0.896665287201551
mmu-miR-142a-3p	9.19126119487801	10.0154554284324	4	4	0.564797562091876	0.180401839721963	0.896665287201551
mmu-miR-142a-5p	7.76984064719894	7.52808247029198	4	4	1.18243278543701	0.446347757174865	0.896665287201551
mmu-miR-143-3p	2.65481251727586	1.85130564315033	4	4	1.74533850822136	0.142668210693836	0.896665287201551
mmu-miR-148b-3p	2.88121476442937	3.21921081026596	4	4	0.791139469551159	0.347955327220963	0.896665287201551
mmu-miR-152-3p	3.2317716962513	4.29858887438226	4	4	0.477370996865591	0.231439008113269	0.896665287201551
mmu-miR-15a-3p	1.3396005972972	0.501555433105137	4	4	1.78762628625146	0.520848426931348	0.896665287201551
mmu-miR-17-5p	8.28115572605472	8.79205997797993	4	4	0.701782437025585	0.277886250994805	0.896665287201551
mmu-miR-181a-1-3p	4.47613216962759	4.71494305579203	4	4	0.847443513715547	0.40115766041943	0.896665287201551
mmu-miR-181b-2-3p	0.446682035714715	1.56629049541665	4	4	0.460218709446559	0.146820901478004	0.896665287201551
mmu-miR-181b-5p	9.40232396651978	9.88744124801587	4	4	0.714438988379351	0.165252861811974	0.896665287201551
mmu-miR-183-5p	0.921759258931672	0	4	4	1.89442399419794	0.221456832417975	0.896665287201551
mmu-miR-1839-5p	6.40303130027205	5.92907267173575	4	4	1.38891530594561	0.303820875063441	0.896665287201551
mmu-miR-1843a-5p	3.16545436283834	2.96841473772294	4	4	1.14634367081369	0.525075750383371	0.896665287201551
mmu-miR-1843b-5p	2.68621265820174	2.44714696066013	4	4	1.18022808741672	0.285564948845476	0.896665287201551
mmu-miR-186-5p	2.94490538999584	3.65873705810014	4	4	0.609698681785803	0.374512249140456	0.896665287201551
mmu-miR-1895	7.35893112439324	7.78075171397548	4	4	0.74648201675677	0.396662541195026	0.896665287201551
mmu-miR-18a-5p	6.13720771331946	5.64798698785483	4	4	1.40368646695025	0.188683715221194	0.896665287201551
mmu-miR-190a-3p	4.54516715903913	3.27846331045563	4	4	2.40611208298702	0.141901380867519	0.896665287201551
mmu-miR-190a-5p	7.36234900195192	6.78967883378422	4	4	1.4872737000684	0.310135650631019	0.896665287201551
mmu-miR-191-5p	13.0259180249751	12.6262760915251	4	4	1.31918045902132	0.261611090163485	0.896665287201551
mmu-miR-1934-5p	1.89769245009113	2.52893907045449	4	4	0.645618301007401	0.297090278472833	0.896665287201551
mmu-miR-193a-3p	1.93624318000778	1.45198050251492	4	4	1.39887075777606	0.379752009410466	0.896665287201551
mmu-miR-1949	0	0.426302246386529	4	4	0.74416670741009	0.368505008633381	0.896665287201551
mmu-miR-1955-5p	0	1.13331279720711	4	4	0.455867733308611	0.156457339589577	0.896665287201551
mmu-miR-195a-5p	2.45249837739115	2.29500399564894	4	4	1.11534836005525	0.307908134339556	0.896665287201551
mmu-miR-1981-5p	3.62486784925106	3.91033287372071	4	4	0.820477101471081	0.424557353633262	0.896665287201551
mmu-miR-1982-3p	0	0.349809563123264	4	4	0.78468767044861	0.501826302977851	0.896665287201551
mmu-miR-199a-3p	3.29422537724364	2.12644356093519	4	4	2.2466600103138	0.139949275230784	0.896665287201551
mmu-miR-199b-3p	3.29422537724364	2.12644356093519	4	4	2.2466600103138	0.139949275230784	0.896665287201551
mmu-miR-19a-3p	2.48961651576908	2.80856212424223	4	4	0.801655552312984	0.45456339990275	0.896665287201551
mmu-miR-19b-1-5p	1.52783843869012	1.72517745197535	4	4	0.872157736741653	0.520485123212689	0.896665287201551
mmu-miR-1b-3p	0	0.725953736075966	4	4	0.604597225653415	0.274566874180496	0.896665287201551
mmu-miR-200c-3p	2.81791897015888	3.0429449492936	4	4	0.855579618810273	0.432288776922518	0.896665287201551
mmu-miR-203-3p	6.08946007775431	5.83235549275471	4	4	1.19507783625237	0.355803512215473	0.896665287201551
mmu-miR-204-5p	4.3809131238635	3.28490483871747	4	4	2.13762425839011	0.536896645305081	0.896665287201551
mmu-miR-20a-3p	0.511898346616795	1.15609018347814	4	4	0.639851119507084	0.20304773681001	0.896665287201551
mmu-miR-20a-5p	8.52666289945202	8.92338056455536	4	4	0.759584480770408	0.477850212844583	0.896665287201551
mmu-miR-212-3p	0	1.33571155903698	4	4	0.396196609941041	0.151305872569225	0.896665287201551
mmu-miR-2137	1.70586361450583	2.91255831541863	4	4	0.433260103790329	0.263300269636513	0.896665287201551
mmu-miR-22-3p	7.20578188962801	7.02535274587725	4	4	1.13322092281316	0.460258471684138	0.896665287201551
mmu-miR-22-5p	2.54760094274281	3.18860022104634	4	4	0.641268622170461	0.456572035502647	0.896665287201551
mmu-miR-224-5p	0.720477372011305	0	4	4	1.64772715923925	0.256202867482986	0.896665287201551
mmu-miR-23a-3p	9.50528001708776	9.8718565768651	4	4	0.775620822614628	0.488961751326971	0.896665287201551
mmu-miR-23b-3p	7.9742193591217	7.77774893622547	4	4	1.14589148054439	0.40590917638238	0.896665287201551
mmu-miR-24-2-5p	3.34831299691273	2.92612894604661	4	4	1.33995453533833	0.519164727172753	0.896665287201551
mmu-miR-24-3p	10.9045925390858	11.367896477101	4	4	0.725323281223644	0.378221696772643	0.896665287201551
mmu-miR-26a-5p	11.9493476238655	11.6518123116747	4	4	1.2290429323968	0.357059769817655	0.896665287201551
mmu-miR-27a-5p	0	0.817258872142848	4	4	0.567519208278036	0.144242876787252	0.896665287201551
mmu-miR-27b-3p	8.92294065817691	8.66545806698458	4	4	1.19539100431439	0.176792337055527	0.896665287201551
mmu-miR-28a-3p	0.95858038233151	1.20841550260107	4	4	0.840992523366195	0.510436804717235	0.896665287201551
mmu-miR-297a-3p	1.14827585271704	0.817583459880671	4	4	1.25761679791858	0.478446324042168	0.896665287201551
mmu-miR-297b-3p	1.14827585271704	0.817583459880671	4	4	1.25761679791858	0.478446324042168	0.896665287201551
mmu-miR-297c-3p	1.14827585271704	0.817583459880671	4	4	1.25761679791858	0.478446324042168	0.896665287201551
mmu-miR-298-5p	0	0.826371267466265	4	4	0.563945922518761	0.284335057505443	0.896665287201551
mmu-miR-29a-3p	11.3811283641285	11.021436199805	4	4	1.28315207522306	0.206464235881506	0.896665287201551
mmu-miR-29b-3p	11.5040260805064	11.2984111019015	4	4	1.1531778079391	0.483815498899058	0.896665287201551
mmu-miR-29c-3p	6.04002489716791	5.65900922699332	4	4	1.30225833428018	0.170094160922279	0.896665287201551
mmu-miR-301a-3p	5.40927985283327	5.04625454217526	4	4	1.28612004693723	0.293617568853538	0.896665287201551
mmu-miR-3084-5p	1.0536552260698	0.376144172952703	4	4	1.59937811612036	0.465314268639133	0.896665287201551
mmu-miR-30a-3p	4.61934094501721	4.81935918082888	4	4	0.870539559518236	0.35457852981068	0.896665287201551
mmu-miR-30b-3p	0.920615627058665	2.15554503224604	4	4	0.424863288724068	0.207947951331477	0.896665287201551
mmu-miR-30c-1-3p	1.32909395970373	1.69498810478571	4	4	0.775987788767592	0.412491054601787	0.896665287201551
mmu-miR-30c-2-3p	3.27226199021112	3.08741991343182	4	4	1.13669253947351	0.543325406132907	0.896665287201551
mmu-miR-30d-3p	2.7286604183721	2.92586604887764	4	4	0.872238374851406	0.427436285641299	0.896665287201551
mmu-miR-30d-5p	4.23667931421398	3.54156112650189	4	4	1.619017059935	0.432946207803719	0.896665287201551
mmu-miR-32-3p	0	0.58020706333058	4	4	0.668867771013384	0.197203665476687	0.896665287201551
mmu-miR-324-3p	2.42305377123026	3.39795572104422	4	4	0.508774422819298	0.222349159457295	0.896665287201551
mmu-miR-33-5p	3.97867908952057	3.30685044009413	4	4	1.59309096806085	0.325383328916518	0.896665287201551
mmu-miR-331-3p	0.446682035714715	1.09181962327552	4	4	0.639431806123413	0.458759956885627	0.896665287201551
mmu-miR-339-3p	4.04116783645475	4.38153701015784	4	4	0.789839172703952	0.396162002606236	0.896665287201551
mmu-miR-339-5p	3.12341210410851	4.01451271512765	4	4	0.539202611492588	0.150383297670399	0.896665287201551
mmu-miR-340-3p	5.57436849224013	5.8638310378715	4	4	0.818206812447262	0.310944779644296	0.896665287201551
mmu-miR-340-5p	5.68059785559188	5.32794828291718	4	4	1.27690356456919	0.498557036751004	0.896665287201551
mmu-miR-342-3p	9.86456857038716	9.62486357763064	4	4	1.18075119267764	0.467570552830105	0.896665287201551
mmu-miR-342-5p	5.79501392908076	6.40239643357675	4	4	0.656386510628519	0.25747027712607	0.896665287201551
mmu-miR-3470a	0	1.26425609439193	4	4	0.416313978526164	0.229295544401326	0.896665287201551
mmu-miR-3470b	0	1.12415380600942	4	4	0.458771028876494	0.137393288048742	0.896665287201551
mmu-miR-3473b	6.65828334088216	7.04931321989869	4	4	0.762585032904513	0.285804462199146	0.896665287201551
mmu-miR-351-5p	1.8859949735082	2.38662455063414	4	4	0.706798274453688	0.28973239186616	0.896665287201551
mmu-miR-361-5p	4.61275087539283	5.05227910938881	4	4	0.737375693492731	0.258914704052743	0.896665287201551
mmu-miR-365-3p	1.51675524410409	0.665272188695797	4	4	1.80435480503514	0.398309577923917	0.896665287201551
mmu-miR-369-3p	2.10361410689386	0.572048919131915	4	4	2.89099314459933	0.205167223668057	0.896665287201551
mmu-miR-374b-5p	5.15813964333262	5.70770211775838	4	4	0.683227299043455	0.358846088759705	0.896665287201551
mmu-miR-375-3p	1.63454711724643	0.725953736075966	4	4	1.87721433340709	0.363061551208818	0.896665287201551
mmu-miR-378a-3p	7.89619177498627	8.48237694790393	4	4	0.666101911489319	0.305422912344711	0.896665287201551
mmu-miR-378b	1.8587419406295	1.78974477345452	4	4	1.04898726781858	0.538959443071167	0.896665287201551
mmu-miR-378c	4.27796679380575	4.67243917916484	4	4	0.760767549552118	0.48134250815111	0.896665287201551
mmu-miR-378d	5.29583224286915	5.83123313547304	4	4	0.689966923719894	0.285102325339786	0.896665287201551
mmu-miR-3960	0.294382059037985	0.9535491246399	4	4	0.633243792318933	0.311959650338326	0.896665287201551
mmu-miR-3968	1.50423722570337	1.1395542109814	4	4	1.2875986905245	0.546790297125526	0.896665287201551
mmu-miR-421-3p	1.97105507212953	1.34058834273804	4	4	1.54806573063186	0.270801329027484	0.896665287201551
mmu-miR-423-3p	5.95575248935256	6.48378853551463	4	4	0.693498157092766	0.23205485096646	0.896665287201551
mmu-miR-449a-5p	0.80830249555864	0.148245842673645	4	4	1.58014467287383	0.359875960807772	0.896665287201551
mmu-miR-450a-5p	2.0506663425648	2.56452730832002	4	4	0.700345650338583	0.223540997877391	0.896665287201551
mmu-miR-455-5p	4.10512474202585	3.71971341384525	4	4	1.30623215511835	0.516811039882469	0.896665287201551
mmu-miR-466b-5p	1.84338861812995	0.0331565588388147	4	4	3.5069869431085	0.163887854551656	0.896665287201551
mmu-miR-466c-5p	1.17806803035847	2.25454416781217	4	4	0.474185634677011	0.190883985851334	0.896665287201551
mmu-miR-466d-3p	2.214870859101	1.87333772685129	4	4	1.26710241112122	0.265406038935097	0.896665287201551
mmu-miR-466h-5p	1.92551923010602	1.09148372909298	4	4	1.78266485804975	0.148963722875092	0.896665287201551
mmu-miR-466i-5p	5.67038797932061	4.79911173699096	4	4	1.82928040984682	0.384512860029953	0.896665287201551
mmu-miR-466m-5p	0	0.195904746179212	4	4	0.873025230649589	0.437082752418584	0.896665287201551
mmu-miR-466o-5p	1.8587419406295	0	4	4	3.62691250053314	0.183023244866409	0.896665287201551
mmu-miR-466p-5p	0.664381904954655	0.58020706333058	4	4	1.06008124789677	0.516049232720934	0.896665287201551
mmu-miR-467a-3p	2.05518054974735	1.22576697781285	4	4	1.77696291392083	0.534372001803904	0.896665287201551
mmu-miR-467d-3p	2.05518054974735	1.22576697781285	4	4	1.77696291392083	0.534372001803904	0.896665287201551
mmu-miR-467d-5p	1.81257229306215	1.30721219931381	4	4	1.41947761071292	0.374080166990573	0.896665287201551
mmu-miR-467e-3p	0	0	4	4	1	0.529633525083406	0.896665287201551
mmu-miR-467e-5p	5.11213778332107	4.84010295589531	4	4	1.20750974106216	0.49389522053944	0.896665287201551
mmu-miR-497a-5p	1.50146331403034	0.467773896757407	4	4	2.04725302172117	0.263128523657907	0.896665287201551
mmu-miR-501-3p	4.80252413641818	5.33040964821414	4	4	0.693570522179731	0.339995033124538	0.896665287201551
mmu-miR-501-5p	2.00449669499744	1.23045256362638	4	4	1.71005666482282	0.389031112442317	0.896665287201551
mmu-miR-503-3p	0	0.9535491246399	4	4	0.51636061708882	0.237474479484461	0.896665287201551
mmu-miR-503-5p	4.96961575592023	5.36889911742803	4	4	0.758234832224724	0.512805562182373	0.896665287201551
mmu-miR-505-3p	0.896927966601986	0.404748400524118	4	4	1.40656825855037	0.418460471160649	0.896665287201551
mmu-miR-505-5p	0.675218692342545	2.03114955839452	4	4	0.39068266115117	0.130124655682954	0.896665287201551
mmu-miR-5110	0.511898346616795	0	4	4	1.4259252420539	0.298893237069049	0.896665287201551
mmu-miR-5113	2.5052058771914	2.14635260117261	4	4	1.28240617373715	0.401039930633222	0.896665287201551
mmu-miR-5121	4.37599601394981	4.7781877768218	4	4	0.756707808278139	0.172955129273168	0.896665287201551
mmu-miR-5123	0	0.624045726518115	4	4	0.648848817746016	0.273880404475804	0.896665287201551
mmu-miR-5128	0.675218692342545	1.32853098737889	4	4	0.635818855040377	0.426928194322676	0.896665287201551
mmu-miR-532-5p	7.9004637944932	7.68560660607376	4	4	1.16058902263473	0.447871754351917	0.896665287201551
mmu-miR-574-5p	3.79278598493953	3.4762098211306	4	4	1.24537149551191	0.195961771988506	0.896665287201551
mmu-miR-598-3p	1.3396005972972	0.67695315768122	4	4	1.58298484059372	0.520349961435973	0.896665287201551
mmu-miR-652-3p	7.03691009558726	7.35861803267508	4	4	0.800122090721815	0.543100478185638	0.896665287201551
mmu-miR-669a-5p	3.78507179418256	4.24650920781246	4	4	0.726262294466099	0.410425732382823	0.896665287201551
mmu-miR-669b-5p	2.60984968490747	2.80602369056122	4	4	0.872862307527777	0.484556509462295	0.896665287201551
mmu-miR-669e-5p	0.294382059037985	0	4	4	1.22635958545616	0.364921560000039	0.896665287201551
mmu-miR-669f-5p	1.40479521434087	1.7624229908676	4	4	0.780446813888282	0.541400474529543	0.896665287201551
mmu-miR-669m-5p	0	0.665272188695797	4	4	0.630569725602923	0.202243479367558	0.896665287201551
mmu-miR-669p-5p	3.78507179418256	4.24650920781246	4	4	0.726262294466099	0.410425732382823	0.896665287201551
mmu-miR-671-5p	4.51498541699889	4.54422919610137	4	4	0.979933817232915	0.537057253588454	0.896665287201551
mmu-miR-674-3p	3.30560386489628	1.94416819229905	4	4	2.56940742393008	0.363488572833947	0.896665287201551
mmu-miR-677-5p	1.92963183108771	2.50053478388404	4	4	0.673195317614996	0.309957000133668	0.896665287201551
mmu-miR-6934-5p	0.300435247819761	0.754557963647381	4	4	0.729953912711841	0.471549968620119	0.896665287201551
mmu-miR-6983-5p	1.8305144191913	1.89369838923337	4	4	0.957149396333748	0.549061150824088	0.896665287201551
mmu-miR-6988-3p	0.664381904954655	1.90314248588481	4	4	0.4237365318402	0.538527677087509	0.896665287201551
mmu-miR-700-3p	2.00959700880477	2.18535440371311	4	4	0.885302625468917	0.424278029747457	0.896665287201551
mmu-miR-700-5p	3.15704379892794	3.67217432748566	4	4	0.699729621544977	0.472835526029	0.896665287201551
mmu-miR-7033-5p	1.50423722570337	2.22191561669136	4	4	0.608075180050017	0.341709720998756	0.896665287201551
mmu-miR-709	2.98591506397206	3.22784738247775	4	4	0.845611956841106	0.220546663387762	0.896665287201551
mmu-miR-7115-5p	0.747117283534477	1.23349913746388	4	4	0.713813032107888	0.448019722260364	0.896665287201551
mmu-miR-7a-1-3p	3.539943830973	3.92746796260349	4	4	0.764440367025114	0.513615553506491	0.896665287201551
mmu-miR-7a-5p	6.27715768156482	5.91915106812944	4	4	1.28165379935551	0.542305101769843	0.896665287201551
mmu-miR-8109	0	0	4	4	1	0.54912060223971	0.896665287201551
mmu-miR-8117	4.88509923277678	4.35096299796427	4	4	1.448074908761	0.189818030939548	0.896665287201551
mmu-miR-872-5p	5.88019494199436	6.57415857321885	4	4	0.61815321323538	0.179055619349916	0.896665287201551
mmu-miR-877-3p	0	1.52197061181324	4	4	0.348209963249938	0.322304863061488	0.896665287201551
mmu-miR-877-5p	2.21595704656776	2.90883401478812	4	4	0.618618992384386	0.273085233727661	0.896665287201551
mmu-miR-92a-3p	6.52320693236535	7.20156721585622	4	4	0.62487508207288	0.217781935216955	0.896665287201551
mmu-miR-93-5p	8.67655811146041	9.17020166426357	4	4	0.710229134170581	0.39354722455782	0.896665287201551
mmu-miR-98-5p	7.56704476191849	7.39957493538887	4	4	1.12308710587637	0.359614988842804	0.896665287201551
mmu-miR-99a-3p	3.93905680484905	3.60813667182495	4	4	1.2578153377934	0.515333055216719	0.896665287201551
mmu-miR-99b-3p	1.9813994166656	2.0152318066423	4	4	0.976822008002898	0.536137512440416	0.896665287201551
mmu-miR-99b-5p	5.40471697219068	5.19873054283877	4	4	1.15347475489893	0.439792352442461	0.896665287201551
mmu-miR-125b-2-3p	4.94922222525096	4.89261546831653	4	4	1.04001674498392	0.552307202147626	0.898079358113997
mmu-miR-101b-3p	6.36553193527183	6.66774787738218	4	4	0.811005755421956	0.563865249413046	0.898345104052258
mmu-miR-17-3p	4.0212041122172	3.77590418180569	4	4	1.18533917250447	0.560682345708635	0.898345104052258
mmu-miR-222-3p	1.40479521434087	0.476581938526567	4	4	1.90291784312629	0.555655725602625	0.898345104052258
mmu-miR-3057-5p	0.257377353977017	0.148245842673645	4	4	1.07857874688089	0.564077158358394	0.898345104052258
mmu-miR-335-5p	0.747117283534477	0	4	4	1.67843571668105	0.561963645707986	0.898345104052258
mmu-miR-425-5p	5.5988126465237	5.52719553388606	4	4	1.05089396765711	0.575633805465501	0.909266460061832
mmu-miR-760-3p	0.300435247819761	0.230397500207317	4	4	1.0497441494532	0.574905753687423	0.909266460061832
mmu-miR-129-2-3p	1.29460895653192	0.74878669568367	4	4	1.45985214667844	0.587085320009444	0.923585442453881
mmu-miR-181d-5p	3.94208509218701	4.0754741816114	4	4	0.911687253738407	0.592375617516933	0.928135076838271
mmu-miR-30c-5p	5.53884868393562	5.11181298045707	4	4	1.34446826632629	0.596448411769815	0.930748126431122
mmu-miR-138-5p	2.97607880586204	2.79973712280615	4	4	1.13001481179937	0.600868742326267	0.933880334458897
mmu-let-7b-5p	11.0002136155214	11.1321256385834	4	4	0.91262113936583	0.70841060014399	0.935847640972062
mmu-let-7d-3p	5.23742290725583	5.07467180802888	4	4	1.11941974424879	0.669203987458492	0.935847640972062
mmu-miR-129-5p	0	1.32853098737889	4	4	0.398173472466696	0.710949750368329	0.935847640972062
mmu-miR-133a-3p	2.82789281700338	2.57834415768879	4	4	1.18883513506936	0.60686498486148	0.935847640972062
mmu-miR-145a-5p	2.6433016701874	2.69649775558233	4	4	0.963798803122663	0.720116426593273	0.935847640972062
mmu-miR-15a-5p	10.1040276959637	10.087234260256	4	4	1.01170833480638	0.726617138133849	0.935847640972062
mmu-miR-16-5p	10.8949512713668	11.1529284555611	4	4	0.836259625014136	0.622059520721633	0.935847640972062
mmu-miR-186-3p	3.36229436329428	3.64438660868572	4	4	0.822397483238082	0.638475035161785	0.935847640972062
mmu-miR-191-3p	4.56519198620358	4.3808771814429	4	4	1.13627718027247	0.711967630133644	0.935847640972062
mmu-miR-192-5p	2.01800162067881	1.66908307126192	4	4	1.27360556903883	0.713650824960983	0.935847640972062
mmu-miR-19b-3p	5.67085335856735	5.59533294556848	4	4	1.05374107584059	0.656849885761161	0.935847640972062
mmu-miR-1a-3p	1.35087469289062	0.780892573476821	4	4	1.48450517173918	0.665538282637539	0.935847640972062
mmu-miR-203-5p	1.92273825432642	1.43978680543216	4	4	1.39759993754221	0.707341163919345	0.935847640972062
mmu-miR-204-3p	0.79627787209278	0.404748400524118	4	4	1.31178335263748	0.696099707760547	0.935847640972062
mmu-miR-218-5p	2.02835944050724	2.69428801843351	4	4	0.630282897809977	0.698208372302968	0.935847640972062
mmu-miR-21a-5p	7.76738364542696	7.75246611364329	4	4	1.01039368809398	0.721617197775095	0.935847640972062
mmu-miR-221-3p	0	0	4	4	1	0.620371769770999	0.935847640972062
mmu-miR-26b-3p	1.71689349915144	1.5756654112163	4	4	1.10284350720111	0.727889850375063	0.935847640972062
mmu-miR-26b-5p	10.4914501029246	10.4711448711025	4	4	1.01417402647721	0.660402420153457	0.935847640972062
mmu-miR-27a-3p	9.83520374530676	10.1546442949114	4	4	0.801380577877699	0.69580805081398	0.935847640972062
mmu-miR-28a-5p	3.70683041896993	3.79456812094698	4	4	0.940997175726881	0.612691973263951	0.935847640972062
mmu-miR-29b-2-5p	2.19277716393241	1.62591882851497	4	4	1.48129433606125	0.661456222288183	0.935847640972062
mmu-miR-3068-5p	7.1275043938741	7.05786352818849	4	4	1.04945540708702	0.62656852753326	0.935847640972062
mmu-miR-30b-5p	4.83251606415844	4.55723929898523	4	4	1.2102262355414	0.691265568389373	0.935847640972062
mmu-miR-30e-3p	4.49937611855659	4.42781932447784	4	4	1.05085003107816	0.708624256830034	0.935847640972062
mmu-miR-326-3p	2.59677465163383	2.93276916671406	4	4	0.792237822893901	0.681358360903808	0.935847640972062
mmu-miR-328-3p	5.42442328632752	5.58748705488725	4	4	0.893126374403742	0.632696682843289	0.935847640972062
mmu-miR-338-3p	5.33858838290761	4.85679735957912	4	4	1.39647623601216	0.623144695381186	0.935847640972062
mmu-miR-338-5p	2.76191335310304	2.67436530056418	4	4	1.06256275731549	0.723832888537535	0.935847640972062
mmu-miR-34a-3p	1.17628025157145	0.469367442516585	4	4	1.63230743893078	0.65035332547134	0.935847640972062
mmu-miR-3535	6.64488222962732	6.56675198440733	4	4	1.05564901638668	0.72685703677035	0.935847640972062
mmu-miR-362-3p	2.49204636586869	2.03381767841721	4	4	1.37385399134739	0.698604947042232	0.935847640972062
mmu-miR-376a-3p	1.81405259527765	1.08287382531674	4	4	1.65999485486328	0.644184172428569	0.935847640972062
mmu-miR-450b-5p	2.33170055729942	2.30415947346704	4	4	1.01927340417585	0.626993432320627	0.935847640972062
mmu-miR-455-3p	6.75590440654003	6.541612140818	4	4	1.16013465444683	0.610514339253518	0.935847640972062
mmu-miR-466a-3p	3.09017694109939	3.17105115862512	4	4	0.945484545953069	0.706722318554783	0.935847640972062
mmu-miR-466b-3p	3.03077686000552	3.11396337987861	4	4	0.943970369367989	0.690721520737247	0.935847640972062
mmu-miR-466c-3p	3.09017694109939	3.17105115862512	4	4	0.945484545953069	0.706722318554783	0.935847640972062
mmu-miR-466d-5p	0	0.469367442516585	4	4	0.722281216470385	0.642275852290959	0.935847640972062
mmu-miR-466e-3p	3.09017694109939	3.17105115862512	4	4	0.945484545953069	0.706722318554783	0.935847640972062
mmu-miR-466n-5p	0	0.469367442516585	4	4	0.722281216470385	0.642275852290959	0.935847640972062
mmu-miR-466p-3p	3.09017694109939	3.17105115862512	4	4	0.945484545953069	0.706722318554783	0.935847640972062
mmu-miR-500-3p	5.74733192497758	6.20123236162236	4	4	0.730066386973313	0.711649585208847	0.935847640972062
mmu-miR-532-3p	1.2323757186281	1.38745576454681	4	4	0.898082542646424	0.73029970949241	0.935847640972062
mmu-miR-574-3p	3.52707900611059	3.27468020826353	4	4	1.19118607818954	0.699186214969199	0.935847640972062
mmu-miR-652-5p	0.31533524588596	0.469367442516585	4	4	0.898735069313317	0.672997604645058	0.935847640972062
mmu-miR-674-5p	5.7768012388946	5.85481446387609	4	4	0.947361386231564	0.684548673654093	0.935847640972062
mmu-miR-6983-3p	3.80858131210521	3.86066297035111	4	4	0.964543588730963	0.656553422725655	0.935847640972062
mmu-miR-7213-5p	0	0.27115793289782	4	4	0.828654186133265	0.721945425568295	0.935847640972062
mmu-miR-7219-3p	2.08398605831981	1.84193780380406	4	4	1.18267055693422	0.717120689827708	0.935847640972062
mmu-miR-872-3p	2.40159413014426	2.68459986488585	4	4	0.821876920311188	0.695283253409718	0.935847640972062
mmu-miR-98-3p	0	0.195904746179212	4	4	0.873025230649589	0.635716156765598	0.935847640972062
mmu-miR-99a-5p	8.27654718385367	8.0919997063424	4	4	1.13646044981303	0.677273988422176	0.935847640972062
mmu-miR-153-3p	2.02185566622283	2.15477834677929	4	4	0.911982040751462	0.740284474010498	0.945511852944101
mmu-miR-124-3p	5.976591915179	6.00107807959197	4	4	0.983170705898748	0.762166922304849	0.946059886722461
mmu-miR-1839-3p	2.57601849214501	3.05590213856006	4	4	0.717035450699382	0.767402613435525	0.946059886722461
mmu-miR-185-5p	5.72263439015822	5.49356635953199	4	4	1.17207755196587	0.769603010388532	0.946059886722461
mmu-miR-219a-2-3p	0.90774450692115	0.620967496021084	4	4	1.21991194090593	0.769563003900007	0.946059886722461
mmu-miR-3064-5p	0	0.376144172952703	4	4	0.770494106665092	0.743825460540225	0.946059886722461
mmu-miR-30e-5p	7.91079130845441	7.75106833136975	4	4	1.11707261981486	0.769473507358741	0.946059886722461
mmu-miR-330-5p	1.44175958741646	1.6205928149776	4	4	0.883417166700601	0.770048745006654	0.946059886722461
mmu-miR-669a-3p	3.03211837352551	2.87357849970578	4	4	1.11615692351692	0.769115955955185	0.946059886722461
mmu-miR-669l-5p	1.60458036765142	1.37228273951637	4	4	1.174704287833	0.750603479670064	0.946059886722461
mmu-miR-669o-3p	3.03211837352551	2.87357849970578	4	4	1.11615692351692	0.769115955955185	0.946059886722461
mmu-miR-6985-3p	0.257377353977017	0.404748400524118	4	4	0.902894265030734	0.751927551737376	0.946059886722461
mmu-miR-708-5p	0.446682035714715	0.662462917945425	4	4	0.861079959976087	0.753135988482856	0.946059886722461
mmu-miR-297c-5p	0.760226691992947	0.852726111479269	4	4	0.93789646754405	0.776814856686963	0.951352371955236
mmu-miR-126a-5p	0.511898346616795	1.0332898782669	4	4	0.696699517058153	0.797157202827524	0.973185607237387
mmu-miR-127-3p	3.15884413177578	3.03993317442661	4	4	1.08591483195716	0.806659017748188	0.981688804618077
mmu-miR-551b-3p	0.300435247819761	0.195904746179212	4	4	1.07514444768751	0.812688443496253	0.98284508635328
mmu-miR-669f-3p	1.59368714916545	1.15781246499472	4	4	1.3527307246263	0.811247716767432	0.98284508635328
mmu-miR-140-3p	5.65206553597867	6.04903368146632	4	4	0.75945261333364	0.819346679012172	0.983925719654411
mmu-miR-1843a-3p	4.27387163920805	4.26647946082702	4	4	1.00513701706171	0.817177684976562	0.983925719654411
mmu-miR-320-3p	5.64905041439862	6.00779293827529	4	4	0.779844008055085	0.822598027944542	0.983925719654411
mmu-miR-324-5p	3.32732109582494	3.34358962629288	4	4	0.988786855230339	0.826294209012102	0.983925719654411
mmu-miR-486b-3p	0	0	4	4	1	0.824441069057042	0.983925719654411
mmu-miR-484	3.58840134775095	3.68015587752344	4	4	0.938380845600468	0.83912536627468	0.9930933233893
mmu-miR-6516-3p	0.446682035714715	0.8354804109179	4	4	0.763765482070507	0.837217753886842	0.9930933233893
mmu-let-7c-1-3p	0.596492718782225	0.959314784207912	4	4	0.777641940319161	0.945253423851207	0.993326390198713
mmu-let-7i-3p	5.86162134549521	6.01388207787569	4	4	0.89983929081876	0.99133759403296	0.993326390198713
mmu-let-7i-5p	11.396681671036	11.5636166843328	4	4	0.890733023083907	0.970764878248175	0.993326390198713
mmu-miR-101c	1.67544558983648	1.65884871607361	4	4	1.01157050262035	0.949204995238725	0.993326390198713
mmu-miR-103-3p	8.00116623215967	8.07442646627595	4	4	0.950487636288926	0.860462469493289	0.993326390198713
mmu-miR-130a-3p	2.1019185820358	2.13269613113357	4	4	0.978892575397716	0.922644853745326	0.993326390198713
mmu-miR-141-3p	1.90797140441509	2.29727634868211	4	4	0.763497350527297	0.875959154562093	0.993326390198713
mmu-miR-146a-5p	12.1178000621598	12.1589361007827	4	4	0.971889339561357	0.865052426171224	0.993326390198713
mmu-miR-146b-5p	4.62561661727151	4.62015637609754	4	4	1.00379192198836	0.992691761611345	0.993326390198713
mmu-miR-150-5p	1.21349216361912	1.44387746995077	4	4	0.852407205564948	0.850812776642304	0.993326390198713
mmu-miR-15b-3p	1.09934205679816	0.945949381043152	4	4	1.11218183230222	0.914315319521229	0.993326390198713
mmu-miR-16-1-3p	0	0	4	4	1	0.921811382883133	0.993326390198713
mmu-miR-181a-5p	13.5939205786468	13.6312402972008	4	4	0.974463654107714	0.858156640393203	0.993326390198713
mmu-miR-1843b-3p	3.95791917874452	3.87679024555511	4	4	1.05784549870432	0.858753927217552	0.993326390198713
mmu-miR-188-5p	4.66173085212452	4.80272690795387	4	4	0.906892808275625	0.946470163808849	0.993326390198713
mmu-miR-1931	1.82621296374406	1.48162398044421	4	4	1.26978917433082	0.914974608689527	0.993326390198713
mmu-miR-1947-5p	0	0.620967496021084	4	4	0.650234722924401	0.887064953018586	0.993326390198713
mmu-miR-205-5p	4.65552196171889	4.65366713719342	4	4	1.0012864932136	0.94272810283798	0.993326390198713
mmu-miR-206-3p	0	0	4	4	1	0.972269861099783	0.993326390198713
mmu-miR-297a-5p	0.947903093053902	0.71470088701893	4	4	1.17544106498197	0.946513527127634	0.993326390198713
mmu-miR-29a-5p	5.95157464656341	6.26866004815425	4	4	0.802689871382746	0.915479652826716	0.993326390198713
mmu-miR-29b-1-5p	2.26929827768716	1.62591882851497	4	4	1.56198375498211	0.961573036526492	0.993326390198713
mmu-miR-3066-5p	0.294382059037985	0.148245842673645	4	4	1.10660183127929	0.954375072398348	0.993326390198713
mmu-miR-3074-5p	0.294382059037985	0.349809563123264	4	4	0.96230924624392	0.975876112316373	0.993326390198713
mmu-miR-3099-3p	0	0.624045726518115	4	4	0.648848817746016	0.904058934195768	0.993326390198713
mmu-miR-30a-5p	6.6912521328744	6.95117441754411	4	4	0.835132905291406	0.858211921544174	0.993326390198713
mmu-miR-32-5p	5.77351310234766	5.77599412081503	4	4	0.998281766900025	0.948890852681004	0.993326390198713
mmu-miR-322-3p	3.37878366234743	3.55408410347648	4	4	0.88558307729168	0.969036141703411	0.993326390198713
mmu-miR-345-5p	1.71474632891569	1.93961632074498	4	4	0.855672130928743	0.882029592900427	0.993326390198713
mmu-miR-3473e	4.09600190756037	4.34877620121592	4	4	0.839280930420897	0.917528892433754	0.993326390198713
mmu-miR-34b-3p	0	0.349809563123264	4	4	0.78468767044861	0.929962965800848	0.993326390198713
mmu-miR-34b-5p	0	0.476581938526567	4	4	0.718678315360201	0.993273795508043	0.993326390198713
mmu-miR-350-3p	3.82636425293788	3.84497945664857	4	4	0.987179811831581	0.922771571527248	0.993326390198713
mmu-miR-3572-3p	2.06090982883805	2.12017305600514	4	4	0.959754132960628	0.915385682476918	0.993326390198713
mmu-miR-361-3p	0.81818458390189	0.898874768638389	4	4	0.945605161364919	0.872862727483132	0.993326390198713
mmu-miR-369-5p	2.08961685202643	1.96819547524895	4	4	1.08780606664085	0.946022915892716	0.993326390198713
mmu-miR-379-5p	2.21595704656776	2.31660329301002	4	4	0.93261513869461	0.973138403833022	0.993326390198713
mmu-miR-380-3p	0.664381904954655	0.404748400524118	4	4	1.1971745413081	0.924237203015423	0.993326390198713
mmu-miR-3970	1.77524872674677	1.95842463077177	4	4	0.880761978580332	0.992437772004379	0.993326390198713
mmu-miR-411-5p	0.446682035714715	0.945949381043152	4	4	0.707465967737107	0.897152164944761	0.993326390198713
mmu-miR-423-5p	4.5281526975343	4.76036736813196	4	4	0.851327022293605	0.875503489301305	0.993326390198713
mmu-miR-425-3p	3.81603672255792	3.88302713673098	4	4	0.954627357034075	0.993326390198713	0.993326390198713
mmu-miR-429-3p	0.675218692342545	0.584369776082955	4	4	1.06499666762114	0.905246838872676	0.993326390198713
mmu-miR-466a-5p	1.03686441851124	1.13183036046201	4	4	0.936294350499783	0.949924300710147	0.993326390198713
mmu-miR-486a-3p	0.803284585835692	0.469367442516585	4	4	1.26043100058887	0.871386539084635	0.993326390198713
mmu-miR-5099	7.37187988751053	7.0899280310959	4	4	1.21583870925048	0.924361106335013	0.993326390198713
mmu-miR-5106	3.29748964016767	3.89484234631538	4	4	0.660965691727902	0.941907570717208	0.993326390198713
mmu-miR-5119	2.37451183875729	2.56856081655951	4	4	0.874148943576672	0.97973156601873	0.993326390198713
mmu-miR-5124a	1.62252249378058	1.13904485647199	4	4	1.39810977156838	0.966554556214956	0.993326390198713
mmu-miR-541-5p	1.21890370464267	0.894863678109008	4	4	1.25183118932593	0.877053792183283	0.993326390198713
mmu-miR-542-3p	1.93795184712042	2.07177149466931	4	4	0.911415210253961	0.967584860378011	0.993326390198713
mmu-miR-669c-5p	3.73828092917458	3.89493299226306	4	4	0.897104489600417	0.98545646326951	0.993326390198713
mmu-miR-701-3p	0.257377353977017	0	4	4	1.19530380984236	0.936374036427337	0.993326390198713
mmu-miR-701-5p	1.21499768609665	1.51242690406381	4	4	0.813701063856027	0.909373107948335	0.993326390198713
mmu-miR-7065-3p	0	0	4	4	1	0.905631416426412	0.993326390198713
mmu-miR-744-3p	1.9208425245526	2.00176468904918	4	4	0.945453123950931	0.861004201068871	0.993326390198713
mmu-miR-7b-5p	1.99881773045637	2.01422275013439	4	4	0.989378860935204	0.865184912440689	0.993326390198713
mmu-miR-9-3p	2.5617642297739	2.56660124505999	4	4	0.996652850727544	0.968278089659817	0.993326390198713
mmu-miR-9-5p	6.41488068677703	6.51236952892591	4	4	0.934658444836662	0.917788502553031	0.993326390198713
mmu-miR-92b-3p	0.446682035714715	0.73997865391451	4	4	0.81603525199822	0.883555925795245	0.993326390198713
mmu-miR-135a-1-3p	0	0.476581938526567	4	4	0.718678315360201	NA	NA
mmu-miR-136-3p	0	0	4	4	1	NA	NA
mmu-miR-141-5p	0	0.148245842673645	4	4	0.902346949787714	NA	NA
mmu-miR-1932	0	0.148245842673645	4	4	0.902346949787714	NA	NA
mmu-miR-193b-5p	0	0	4	4	1	NA	NA
mmu-miR-1955-3p	0	0.349809563123264	4	4	0.78468767044861	NA	NA
mmu-miR-196a-5p	0	0	4	4	1	NA	NA
mmu-miR-3061-5p	0	0	4	4	1	NA	NA
mmu-miR-3078-3p	0	0	4	4	1	NA	NA
mmu-miR-31-5p	0	0	4	4	1	NA	NA
mmu-miR-328-5p	0	0	4	4	1	NA	NA
mmu-miR-449c-5p	0	0	4	4	1	NA	NA
mmu-miR-491-5p	0	0	4	4	1	NA	NA
mmu-miR-5100	0	0.502602257364419	4	4	0.705832488796368	NA	NA
mmu-miR-5103	0	0.624045726518115	4	4	0.648848817746016	NA	NA
mmu-miR-5133	0	0	4	4	1	NA	NA
mmu-miR-6238	0.557812601796778	0	4	4	1.47203564036233	NA	NA
mmu-miR-669h-5p	0	0	4	4	1	NA	NA
mmu-miR-669i	0	0	4	4	1	NA	NA
mmu-miR-676-3p	1.91114226309342	0	4	4	3.76106766785865	NA	NA
mmu-miR-6937-5p	0	1.62398938857325	4	4	0.324437078051744	NA	NA
mmu-miR-6989-3p	0	0	4	4	1	NA	NA
mmu-miR-6995-5p	0	0.230397500207317	4	4	0.852400000921371	NA	NA
mmu-miR-6996-5p	0	0.761085121109795	4	4	0.590052356692139	NA	NA
mmu-miR-7016-5p	0	0	4	4	1	NA	NA
mmu-miR-7024-5p	0	0	4	4	1	NA	NA
mmu-miR-7037-5p	0	0.476581938526567	4	4	0.718678315360201	NA	NA
mmu-miR-7054-5p	0	0	4	4	1	NA	NA
mmu-miR-7078-5p	0	0	4	4	1	NA	NA
mmu-miR-7212-5p	0.257377353977017	0	4	4	1.19530380984236	NA	NA
mmu-miR-770-5p	0.511898346616795	0	4	4	1.4259252420539	NA	NA
mmu-miR-8116	0	0	4	4	1	NA	NA
