# Supplementary material for: A spatio-temporal brain miRNA expression atlas identifies sex-independent age-related microglial driven miR-155-5p increase
Source: Nat Commun. 2025 May 17;16:4588. doi: 10.1038/s41467-025-59860-6 (PMC12085673; doi:10.1038/s41467-025-59860-6)
Supplement: Supplementary file 16 — Source Data [file 41467_2025_59860_MOESM16_ESM.xlsx]

## Sheet: figure_1
Fig. 1a	Metadata used to create this plot is given in Supplementary Table 1
Fig. 1b
lncRNA	olf	cor	cp	svz	cc	th	hi	hy	plx	hi2	vis	ent	pon	cer	med
ENSMUST00000021520.1|4930408O17Rik	-0.159829	0.169753	0.108289	-0.107225	0.205084	0.0573903	-0.0297286	0.0344161	0.25162	0.0281851	0.114959	0.11104	-0.448682	0.242355	0.0789133
ENSMUST00000024796.6|Gm6313	-0.254391	0.0525989	-0.0170793	-0.026327	-0.178648	0.0414933	-0.0291521	0.0500509	-0.124125	-0.0974975	0.17339	-0.0226373	-0.478923	-0.145649	-0.061191
ENSMUST00000030975.5|D5Ertd615e	-0.105637	0.0794531	0.0834383	-0.172597	-0.202249	-0.0770258	-0.356033	-0.130313	0.0899547	-0.139948	-0.113462	-0.413603	-0.177239	0.0375129	0.0779431
ENSMUST00000035860.6|1700017G19Rik	-0.0382012	0.203407	0.196095	0.16857	-0.197009	-0.0712804	0.127259	0.238251	-0.0950236	-0.0317054	-0.112658	-0.164245	-0.233769	0.172688	-0.136169
ENSMUST00000037953.6|2810032G03Rik	-0.00692084	0.139325	0.107259	0.0445122	0.0928196	-0.189009	0.128038	-0.239123	-0.0376207	0.0258715	0.00296717	-0.174492	-0.227375	-0.0118323	0.0148718
ENSMUST00000038450.1|4632404H12Rik	-0.0578614	0.0693914	-0.168986	0.13104	0.0474554	-0.0157856	-0.162366	0.012894	0.0796684	-0.279935	0.175435	-0.0225145	-0.0832183	0.0291523	-0.031737
ENSMUST00000040608.4|3930402G23Rik	0.115041	-0.441671	-0.0252904	0.3939	0.122747	-0.28571	0.194957	0.0626329	0.0967275	-0.0652747	0.132468	-0.111918	-0.10309	-0.0940133	-0.06684
ENSMUST00000044964.5|2210406O10Rik	0.120075	0.179701	-0.114344	-0.182317	-0.0139079	0.152905	-0.202445	0.206361	-0.212944	-0.0820319	0.216207	0.00014528	-0.603272	-0.0688467	-0.0477829
ENSMUST00000047876.6|Gm10710	-0.0546444	0.0799334	0.172569	0.188815	0.00713074	-0.0225515	0.162258	0.0737167	0.328881	-0.103945	0.120689	0.0598673	-0.0604505	-0.204458	0.114381
ENSMUST00000048921.12|4930433N12Rik	-0.238233	0.304851	0.116906	0.0137611	-0.146939	-0.00444631	0.0382309	0.226099	0.136028	0.203101	0.181459	0.111139	-0.067662	-0.0486361	-0.0434555
ENSMUST00000050754.1|A730018C14Rik	-0.186472	-0.146686	0.0600888	0.0178182	-0.171236	-0.0729411	-0.139555	0.0387087	0.270376	0.0312424	-0.161284	0.200105	-0.0276772	-0.107288	0.112903
ENSMUST00000051089.3|Gm42743	-0.0506288	-0.149563	-0.044636	-0.0706512	-0.0682912	-0.188716	-0.166573	-0.0745911	0.271617	-0.0102183	0.472249	0.0963622	-0.425436	-0.165757	-0.0196747
ENSMUST00000052189.3|B230317F23Rik	0.0756365	0.424125	-0.168241	0.410704	0.0427981	-0.122764	0.18576	0.177796	-0.121712	-0.0173209	0.324694	0.0163612	-0.117639	0.109958	0.188761
ENSMUST00000055369.4|BC106179	-0.0108178	-0.135229	0.0739007	0.273216	0.362916	0.0243448	0.242324	-0.100518	0.450704	-0.233467	0.246017	0.161122	0.111279	0.332442	0.351409
ENSMUST00000056145.2|Gm5546	-0.23506	-0.207739	-0.026131	0.140751	0.185622	-0.131881	0.275656	-0.000312138	-0.0362019	-0.0313953	0.129548	0.0798873	-0.34719	-0.00841162	-0.164092
ENSMUST00000056256.2|4933415A04Rik	-0.0259067	-0.179772	0.0108388	0.0670953	-0.0202113	0.0630535	0.224072	0.131366	0.11817	-0.0527766	0.531848	0.160754	-0.015897	0.224087	0.184371
ENSMUST00000056774.15|2410017I17Rik	-0.131764	-0.132621	-0.00683758	-0.0220336	-0.176501	-0.00170756	-0.0983686	0.26017	0.141766	0.00866135	-0.150247	-0.0119908	0.0955994	0.125382	-0.00549497
ENSMUST00000056879.8|C230029F24Rik	-0.0438949	-0.264298	-0.00206922	0.0996916	0.00926762	-0.109285	0.157904	-0.00658564	-0.0520658	0.0552051	0.176959	0.0759354	0.196665	0.12539	0.0756314
ENSMUST00000057134.4|Etos1	-0.286974	-0.103835	-0.00417128	0.0791356	-0.149432	-0.015519	0.280145	-0.0371222	0.077151	-0.0468829	0.211332	0.00433917	-0.131604	-0.0254644	-0.0946498
ENSMUST00000057837.1|4930553M12Rik	0.0913067	-0.140853	-0.00500483	0.123168	0.153761	0.245076	0.101403	-0.0113365	0.192084	-0.0218979	0.204086	0.205165	0.0212575	-0.0172337	0.113356
ENSMUST00000059648.9|4933413J09Rik	-0.13607	0.0865594	0.255948	0.14737	0.0786502	0.0743261	-0.10819	-0.0721561	-0.0120189	0.313355	0.298787	0.114137	-0.456084	0.109379	-0.0485362
ENSMUST00000060147.6|A530053G22Rik	-0.174675	0.112187	0.126715	0.0886182	-0.132146	-0.321665	0.245287	0.0703277	0.335723	-0.119088	0.314937	0.112286	-0.402965	0.0301475	0.0586408
ENSMUST00000060657.2|B530045E10Rik	0.186794	-0.0581521	0.180843	0.146795	-0.179555	0.0820093	-0.0289399	-0.118092	0.0227595	-0.324136	0.0833498	0.0249807	-0.402255	0.0907099	0.0519229
ENSMUST00000060705.2|Gm5084	0.088334	0.0968386	-0.0210383	0.222698	0.0962263	-0.0156305	-0.0983159	-0.156036	0.0499008	0.0996377	-0.113533	-0.241002	-0.33887	0.0124466	-0.0116191
ENSMUST00000061823.2|4933440M02Rik	0.0368692	-0.138577	0.131663	0.0168716	0.028826	0.19783	-0.135435	-0.115122	0.125265	-0.0155427	0.267851	0.0851635	-0.179751	0.0658057	-0.0814371
ENSMUST00000062159.8|1600012P17Rik	0.0310386	0.0829439	0.177688	0.064917	0.140195	-0.0245001	-0.23776	0.0647916	-0.00281226	0.0609728	0.0949403	0.181976	-0.0144748	0.0824215	-0.244901
ENSMUST00000062249.2|Gm9796	0.150199	-0.0271995	0.07323	0.034866	-0.0651136	-0.1236	0.00444125	0.0167016	0.169628	-0.0575872	0.00376197	-0.138051	-0.322963	0.0383331	0.278308
ENSMUST00000063103.4|1700048O20Rik	-0.153648	-0.178597	0.128824	0.189075	-0.12809	0.0111257	0.0526269	0.0455519	0.0728042	-0.134346	0.26927	0.0611495	-0.197603	-0.09845	0.215841
ENSMUST00000064097.4|8030423F21Rik	-0.0841436	-0.0791945	-0.110097	-0.126954	0.0966214	-0.0875463	-0.0521226	0.12634	-0.0896474	-0.254924	0.339088	0.0734383	-0.406674	-0.129503	-0.144188
ENSMUST00000064349.5|A330008L17Rik	-0.254109	-0.0105606	0.182904	0.0438974	-0.18216	-0.0253446	0.193039	0.034992	-0.146176	0.000369721	0.143283	-0.0120557	-0.0372965	0.0973851	0.0419935
ENSMUST00000064646.4|5830454E08Rik	-0.000218261	0.211761	0.156566	-0.0849429	-0.266355	0.0654163	0.010088	0.0792593	0.0893556	-0.00981804	-0.15878	0.0405745	-0.166024	-0.0896488	-0.180574
ENSMUST00000064809.6|Gm9889	0.0232568	0.0738931	0.00745575	0.0905521	0.078479	0.0752259	0.00460874	-0.0978488	0.164727	-0.0395084	0.119752	-0.0999236	0.0311937	0.178017	0.276802
ENSMUST00000065383.10|E330013P04Rik	0.103625	-0.0421664	0.0968343	0.141273	-0.262234	-0.242359	-0.0522524	-0.0132522	0.143108	0.219037	0.37455	0.101974	-0.0776334	0.176271	0.0780155
ENSMUST00000065956.4|Gm5444	0.0147771	-0.191944	0.0501211	0.051499	-0.0123568	0.0444543	0.230766	0.118299	0.109137	-0.0387088	0.537773	0.178806	-0.0718977	0.241707	0.180942
ENSMUST00000066875.8|6030452D12Rik	-0.190855	0.034207	0.186919	0.0914255	-0.0187981	-0.258937	0.28512	0.045129	0.311506	-0.131112	0.466185	0.116298	-0.344435	0.0768029	0.0670582
ENSMUST00000066988.1|A430110L20Rik	0.161826	-0.00954648	0.165236	0.280018	0.0571454	0.104654	0.0545657	-0.128346	0.146542	0.114748	0.334308	0.0572909	-0.0766789	-0.0646883	0.148155
ENSMUST00000067618.4|Gm14461	-0.193692	-0.161262	0.0811922	0.3599	-0.0307447	-0.184481	0.138664	-0.0296354	-0.129276	-0.0666075	0.203758	-0.041263	-0.24971	-0.0664142	-0.0501775
ENSMUST00000067743.1|Gm9949	-0.0692363	0.0926027	-0.0457316	-0.244687	-0.0662376	0.0442953	0.0487403	0.0533855	-0.076773	-0.194247	0.093283	-0.0781157	-0.279629	0.148574	-0.0681063
ENSMUST00000068526.6|M5C1000I18Rik	0.136859	-0.19992	0.0992942	-0.0687557	0.0194959	-0.0143383	-0.186554	-0.0874608	0.106984	-0.0275207	-0.0155403	0.176893	-0.20749	-0.0497575	-0.00797023
ENSMUST00000068704.11|Mir99ahg	-0.0619766	-0.0835481	0.0698936	0.0399577	0.068094	-0.10345	0.317235	0.0241243	0.217889	-0.118305	0.242829	0.0441694	-0.0799112	0.143479	0.24178
ENSMUST00000068968.11|4933427D06Rik	-0.0881327	-0.0618096	-0.0233198	0.243645	-0.0293803	-0.18839	0.0458313	0.0770174	-0.334489	-0.221087	0.274188	-0.0553039	-0.0154764	-0.0942475	0.0714706
ENSMUST00000069457.1|Gm9979	-0.186772	0.10114	0.203769	0.0895852	-0.108911	-0.351666	0.266429	0.0305019	0.31348	-0.121368	0.385866	0.110935	-0.373439	0.0329026	0.0469333
ENSMUST00000069741.3|E130018O15Rik	0.14634	-0.243893	0.0317083	0.176456	0.0199907	-0.307928	-0.273418	-0.0340964	0.23617	0.143251	0.00482799	0.0936687	-0.251086	0.0892883	0.127515
ENSMUST00000069809.5|2810407A14Rik	0.180948	0.0122527	-0.25354	0.27007	0.278137	0.0500056	0.0985925	0.0533254	0.200732	0.144253	0.310931	0.0735778	-0.135621	0.0321264	0.140025
ENSMUST00000070085.5|AI504432	0.0437085	-0.0457068	-0.117945	0.106854	-0.0577219	-0.0238482	0.0106093	0.206964	-0.181552	-0.199349	0.0258496	-0.0219824	-0.170359	0.206057	0.0551031
ENSMUST00000070500.2|BC043934	0.359421	0.329898	0.209451	0.268132	0.533052	0.242529	0.29324	0.111713	0.0531024	0.511447	0.216599	0.257689	0.296503	0.180065	0.228983
ENSMUST00000070987.7|Gm5533	0.211774	0.032045	0.0758385	-0.0480366	0.300047	-0.0167629	0.1883	-0.145407	0.268651	-0.143166	0.244701	0.0760173	-0.17848	0.111399	0.151263
ENSMUST00000071008.5|Gm5420	0.107298	-0.00542205	-0.296632	0.0990643	0.0545287	-0.135933	0.160085	-0.0533103	0.153754	-0.0870863	0.0955138	0.140199	-0.274467	0.0974105	-0.106099
ENSMUST00000071101.7|Gm10010	-0.155617	-0.0597535	-0.267889	0.0814432	-0.00872272	-0.192057	-0.0668364	0.174103	-0.0218618	0.108169	0.186508	-0.0223844	-0.169627	-0.022017	0.0860536
ENSMUST00000071374.5|BC002059	-0.0120451	0.0959126	0.00729059	0.182728	0.248716	-0.217127	0.0529678	-0.00273407	0.208546	0.209158	0.222534	-0.133466	-0.429421	0.0857872	0.0662927
ENSMUST00000071522.3|Gm10032	-0.0949893	-0.113063	0.125171	0.0589007	-0.122058	-0.0747816	0.216396	-0.191016	0.194815	0.00590935	0.27345	0.275946	-0.233255	-0.00603299	0.0796491
ENSMUST00000072100.3|Dbpht2	-0.190481	0.0929958	0.209057	0.0924861	-0.098263	-0.334755	0.275866	0.0225992	0.330806	-0.12331	0.405963	0.107415	-0.38561	0.0280116	0.0386908
ENSMUST00000072180.4|Gm10062	0.0641277	-0.113935	0.0930163	0.273715	0.335803	0.0232193	0.226596	-0.120032	0.436399	-0.186317	0.212025	0.171847	0.0809301	0.308207	0.32943
ENSMUST00000072437.4|Gm10113	-0.0450491	-0.206845	0.0165537	0.0470769	-0.0781503	-0.091663	-0.167033	-0.0106064	-0.0123058	-0.137615	0.0615432	-0.0663974	-0.0525626	0.102534	-0.115323
ENSMUST00000073238.6|Gm10076	0.145464	-0.197471	0.210896	0.259554	0.0732865	0.0267733	0.0659122	-0.0959078	0.043448	0.0508886	0.118963	-0.0363917	-0.0748058	-0.0108035	0.153679
ENSMUST00000074761.4|Gm10134	0.263993	0.335348	0.155257	0.607445	0.402747	0.544884	0.297687	0.309808	0.519832	0.356425	0.441371	0.448335	0.0561345	0.350004	0.345725
ENSMUST00000075081.6|1500035N22Rik	-0.318663	0.0578966	-0.12809	-0.197243	-0.136383	-0.141924	0.186976	0.0116965	0.15252	-0.240059	-0.042124	-0.0750922	0.0560731	-0.157137	-0.0542772
ENSMUST00000076984.7|1700028I16Rik	0.0507033	-0.0905222	0.033624	0.173045	-0.0104586	0.0397485	-0.0661968	0.242896	-0.127646	0.19844	0.0620433	-0.208799	-0.128813	-0.169036	0.052716
ENSMUST00000079389.5|4930431F12Rik	0.0607706	0.0503489	0.361169	0.0521339	-0.238326	-0.0223664	-0.0717717	0.459546	-0.181548	0.0830986	0.303224	-0.00956289	0.173658	0.0910821	-0.107352
ENSMUST00000080911.1|C030014I23Rik	-0.152791	0.14255	0.13498	0.0385264	0.0151032	-0.0277957	-0.0855584	0.075752	-0.157125	-0.0789589	0.121879	-0.00235502	-0.0340377	-0.0555555	-0.243679
ENSMUST00000081193.1|5730460C07Rik	-0.148097	-0.275803	0.123221	0.136046	-0.293378	-0.0354503	0.0902674	-0.0695419	0.109138	-0.305107	0.2338	0.0933134	-0.106108	-0.048695	-0.045701
ENSMUST00000081580.2|Gm5089	-0.0795763	-0.178507	0.139854	0.0451813	0.112614	-0.0689837	-0.00784932	0.0137195	-0.0484026	-0.13051	-0.0325221	0.349445	-0.518155	0.0950033	0.049925
ENSMUST00000082153.4|Gm5570	0.284033	0.11523	-0.184256	0.00967129	0.223629	0.0574261	0.0174486	0.0563929	0.102158	-0.127285	-0.22291	-0.194651	0.0610418	0.0648581	0.0518502
ENSMUST00000084593.2|6030445D17Rik	-0.179227	0.0977048	0.214082	0.0978824	-0.0910001	-0.335496	0.272976	0.0342459	0.330402	-0.112809	0.406795	0.111672	-0.329459	0.0278677	0.0251599
ENSMUST00000086914.5|AY702103	0.148112	0.0350901	0.206106	0.0718118	0.180922	0.0819177	0.382216	0.132569	0.0801428	0.201211	0.414437	0.205641	-0.0455301	0.197243	0.23948
ENSMUST00000089534.5|Gm47854	0.212059	-0.117098	0.197158	-0.0664135	0.12499	-0.0616978	0.0787757	-0.16431	0.0717125	-0.130893	0.256746	-0.134815	-0.176402	0.205058	0.269057
ENSMUST00000090537.6|2410017I17Rik	-0.187738	-0.314557	-0.0074886	0.0160642	0.00736151	0.0370502	0.00951009	0.133862	-0.0926108	0.00444247	0.0247403	-0.0998827	0.132716	-0.0194349	-0.0462019
ENSMUST00000091023.1|4930589L23Rik	0.00953966	-0.123797	0.0842467	0.273933	0.373498	0.0204058	0.241044	-0.109911	0.429706	-0.228906	0.253571	0.169678	0.118144	0.349243	0.365313
ENSMUST00000091324.10|Fzd10os	-0.16733	-0.117439	-0.0569091	-0.0210193	0.134676	-0.301199	0.120359	-0.147536	-0.0811546	-0.0412354	0.362355	-0.0654962	-0.141249	-0.0232441	-0.0108188
ENSMUST00000092265.3|I830134H01Rik	-0.196467	0.0907745	0.214148	0.0783246	-0.111409	-0.329809	0.267526	0.00454063	0.308989	-0.110203	0.411403	0.102134	-0.3849	0.0157469	0.00773161
ENSMUST00000092680.2|4933406P04Rik	-0.0965248	0.0883021	-0.0725604	-0.0280823	0.0657984	-0.189601	-0.0952602	-0.0498065	-0.0670453	0.00930785	0.116803	-0.0520741	0.165227	-0.0694681	-0.0308093
ENSMUST00000093527.3|Gm47289	-0.247782	-0.211254	0.059022	-0.00218348	-0.00670423	-0.12045	0.25348	0.0468967	-0.0686214	-0.0365171	0.202566	0.0402396	0.127176	-0.0450163	-0.116066
ENSMUST00000093950.2|Gm10287	0.0164918	-0.305613	-0.031104	0.109767	-0.0858405	0.150718	0.16778	0.161071	0.076144	-0.131023	0.511092	0.162473	0.0568438	0.231989	-0.00146524
ENSMUST00000095448.4|E230001N04Rik	0.068804	-0.0854732	0.0569199	0.0371192	-0.0505118	0.0515327	0.187824	-0.00651643	0.120332	-0.120717	0.224538	0.0247251	-0.342709	0.203482	0.141932
ENSMUST00000095874.2|9230019H11Rik	-0.479002	0.104947	-0.0206363	-0.0841817	-0.000250443	-0.0398382	0.127344	0.105505	0.172554	-0.137491	-0.0129939	0.0837876	-0.239098	0.18346	-0.0991886
ENSMUST00000096426.5|Cdr1os	-0.00263351	0.0311852	0.196354	-0.0196054	-0.425178	0.0164539	0.272091	0.187054	0.268972	-0.263773	0.00171435	0.0558562	-0.0163908	0.152245	-0.111101
ENSMUST00000097289.2|C030034I22Rik	-0.0524091	0.0132424	-0.180692	0.310066	0.178057	0.0983029	0.0136259	-0.403547	0.0944549	-0.093901	0.0579197	-0.0538411	-0.121179	0.259543	0.273681
ENSMUST00000097531.2|Gm5532	0.112505	0.0655252	0.0478972	0.206102	0.334896	0.113481	0.199073	-0.0115308	0.369267	0.280276	0.167201	0.0777772	0.00404338	0.225368	0.307685
ENSMUST00000097608.2|3222401L13Rik	-0.00816794	-0.109255	0.0715687	0.272374	0.368963	0.0223604	0.244263	-0.109079	0.45482	-0.235629	0.23777	0.153549	0.109593	0.33531	0.355555
ENSMUST00000097896.2|4933427I04Rik	0.355838	0.116729	0.238393	0.250243	0.126613	-0.0193085	0.0835865	0.133861	0.192756	-0.0845624	0.182195	0.0112333	-0.487389	0.0434269	0.0700169
ENSMUST00000097935.2|Gm6471	-0.0123379	0.00722452	-0.0161149	-0.152145	0.16455	0.179006	0.119922	0.0168401	-0.107167	0.0526227	0.0925794	-0.0319802	-0.103898	0.166778	0.121139
ENSMUST00000098372.8|Gm10619	-0.262368	0.125536	0.0250455	-0.187634	-0.340371	0.071717	-0.219406	0.0284712	-0.277248	0.118221	0.168376	-0.173747	-0.0836564	0.303177	-0.206089
ENSMUST00000098658.2|Gm10655	-0.303346	-0.115223	0.125755	0.0854897	-0.0301221	-0.143689	0.196023	-0.030675	0.109941	-0.318391	0.11438	-0.0561454	-0.299494	0.359144	-0.057434
ENSMUST00000098827.2|Gm10684	0.0715786	-0.170769	-0.0127109	0.0477871	0.17924	-0.248453	0.146931	-0.142148	0.335496	-0.128878	0.196297	0.118386	-0.327695	0.227215	0.160615
ENSMUST00000099446.4|E430024I08Rik	0.0016524	-0.261961	-0.261597	0.0205757	-0.0918087	0.0329687	0.117918	-0.0688045	0.473467	-0.0409865	0.168728	0.152809	0.14242	0.0937886	0.148188
ENSMUST00000099676.4|AW112010	0.0321752	-0.141304	0.0381363	0.176983	0.155347	-0.0185034	0.209444	0.00473807	0.352577	-0.0452584	0.0304877	0.15666	-0.342635	0.198345	0.189935
ENSMUST00000099693.8|Gm10804	-0.258966	-0.00562099	-0.0993467	0.236684	-0.0726791	0.139378	-0.217939	0.167145	0.180165	0.0757612	0.0441392	0.0716188	0.109544	-0.00484551	0.222282
ENSMUST00000099888.3|F930017D23Rik	-0.172299	-0.101253	-0.14574	0.015006	0.0490528	0.000569545	0.0847224	0.120542	0.0312019	-0.255027	0.279995	-0.0282352	-0.090602	-0.0870038	0.0337937
ENSMUST00000100271.3|D030018L15Rik	-0.289922	-0.143308	0.246936	-0.00873585	-0.0755852	-0.0650866	0.0865118	0.0230738	-0.224635	-0.00470563	0.0308148	0.0203002	-0.325843	0.346956	-0.0306218
ENSMUST00000100294.2|Gm10837	-0.0216833	-0.12062	0.126294	0.0788247	0.208711	-0.259963	-0.081564	0.12937	0.223974	-0.134808	0.0904249	0.11328	-0.318335	0.226454	-0.0411468
ENSMUST00000100370.1|1700001L05Rik	-0.173974	0.0551661	0.145401	0.304522	0.194536	0.110891	0.0407748	0.118824	0.0672496	0.168904	0.133386	-0.154863	-0.159029	0.206059	-0.102925
ENSMUST00000100453.1|Gm5464	-0.240132	-0.176857	0.0685798	0.189994	-0.0761128	0.143492	0.286656	-0.158991	0.328333	-0.373109	0.10156	0.187771	-0.0705362	0.155713	0.139612
ENSMUST00000100526.2|Gm10874	0.100303	0.0465975	0.0574776	0.0897625	0.146383	-0.00878087	0.252412	-0.0262982	-0.00928024	-0.117779	-0.0990937	0.0538641	-0.272648	0.0339171	0.101021
ENSMUST00000100817.5|D6Ertd474e	-0.178417	0.0821265	0.20817	0.0900218	-0.0773287	-0.33517	0.274366	0.0360477	0.330165	-0.121576	0.391826	0.10197	-0.379826	0.0289182	0.0125236
ENSMUST00000100944.6|Gm10419	0.0744535	0.261991	0.092525	0.126538	0.230772	-0.0492196	0.118255	0.111351	0.284758	-0.163322	0.279429	-0.038171	0.0817636	-0.137932	0.22823
ENSMUST00000101077.2|A530017D24Rik	-0.191167	0.0543463	-0.0658208	-0.0393027	-0.18716	0.0528062	0.062035	0.113431	0.116156	-0.0917572	0.208748	0.0830189	-0.224871	-0.0471292	-0.216267
ENSMUST00000101121.2|Gm6116	0.0803077	0.149119	-0.0125138	0.138495	0.335343	-0.16837	0.227771	-0.104835	0.361055	-0.14669	0.123979	0.114663	-0.221286	0.44441	0.399612
ENSMUST00000101355.8|Gm5570	0.105442	0.189879	-0.115156	0.0816635	0.27712	-0.00909226	0.120165	0.0225995	0.150059	-0.107865	0.0679955	-0.0682805	-0.000486508	0.114782	0.267224
ENSMUST00000101371.2|D130052B06Rik	0.00230701	-0.168495	0.0293227	-0.0844389	-0.122054	-0.163192	0.296787	0.0639371	-0.0967239	-0.228876	0.19225	0.106519	-0.267013	-0.106437	0.131943
ENSMUST00000101450.2|Gm10466	-0.140133	-0.046543	-0.0758385	0.0325127	-0.0117819	0.101112	-0.382525	0.0539685	0.147126	0.182248	-0.0222112	0.0784483	0.037035	0.0279848	-0.10422
ENSMUST00000101522.2|5031425E22Rik	-0.197278	0.00183622	0.277111	-0.151066	0.0369061	-0.00716719	-0.0450266	0.0465848	-0.260181	0.0322524	-0.133404	-0.244631	-0.154393	0.0780908	-0.00115349
ENSMUST00000101535.8|9330158H04Rik	-0.0103106	0.126047	-0.134117	0.116019	0.0919805	-0.0138165	0.155709	-0.166916	0.210021	0.0513625	0.37549	-0.0377883	-0.266516	-0.0987879	-0.0424177
ENSMUST00000107533.3|A230006K03Rik	-0.156937	0.124287	0.0981729	0.163293	0.0424601	-0.166385	0.234716	0.147033	0.184096	-0.0515327	0.172593	0.138771	-0.421837	0.200612	0.169095
ENSMUST00000108007.4|Gm20939	-0.154979	-0.00851958	-0.0953721	0.324184	-0.057977	-0.192655	0.142922	-0.024547	0.375539	0.0568586	0.180127	-0.0122875	-0.197545	0.0369798	0.207119
ENSMUST00000108741.2|Gm17382	-0.154786	-0.287221	-0.0250605	0.0410495	0.015446	-0.0177107	-0.00581579	0.0101211	-0.11894	-0.00630831	-0.0578314	-0.0811751	0.107546	-0.0255229	-0.0337006
ENSMUST00000110507.1|8430423G03Rik	0.292421	0.254686	-0.0103109	0.484576	0.491775	0.427999	0.362577	0.277364	0.494214	0.282699	0.281367	0.356495	0.0686079	0.322342	0.544693
ENSMUST00000111075.3|Gm3054	-0.0867973	0.0572295	0.0938647	0.122612	-0.348402	0.27801	-0.11471	-0.128822	-0.0202312	0.0280709	0.284553	0.324552	-0.220744	0.212839	-0.0869943
ENSMUST00000112775.2|1700110I01Rik	0.0235626	-0.0958565	0.244367	0.269708	0.0542238	-0.166694	-0.0751982	-0.0625379	0.0117386	-0.159989	0.299968	0.0868064	-0.214404	-0.125583	0.353634
ENSMUST00000112812.7|1700110I01Rik	-0.0180505	-0.159988	0.0249292	0.0345614	-0.0474554	0.0475345	0.227913	0.143706	0.0922554	-0.0431808	0.524537	0.153181	-0.00108389	0.225374	0.184932
ENSMUST00000115107.7|Lncpint	-0.221052	0.103154	0.172993	0.0679375	-0.198235	-0.0954836	0.258126	0.120919	0.194222	-0.136712	0.269337	0.193871	-0.263576	0.0273384	0.0344309
ENSMUST00000115580.2|Gm5820	0.0677129	0.0933512	-0.0928849	0.102249	0.114136	-0.105139	0.0286034	-0.0720955	-0.0467644	-0.0895603	-0.284826	-0.00290642	-0.193092	0.295502	0.150804
ENSMUST00000120364.1|Dancr	0.100144	0.0816305	0.0917154	0.0783864	-0.0670424	-0.00772567	0.0441487	-0.258745	-0.0489925	0.187577	0.00286204	-0.0430295	-0.0266916	0.0594308	0.212098
ENSMUST00000122848.1|4930558G05Rik	-0.105006	-0.0653481	-0.0489583	-0.307844	-0.0182611	0.182852	-0.00518931	0.216339	-0.0237132	0.0604584	-0.0969651	-0.0575997	-0.189458	0.0678515	0.100559
ENSMUST00000122882.1|2210406O10Rik	0.085408	0.099419	-0.135215	-0.208767	-0.00718463	0.108027	-0.215288	0.264517	-0.248718	-0.0796119	0.25582	0.0171968	-0.658536	-0.0882276	-0.00415298
ENSMUST00000122911.1|Gm12292	-0.0905956	0.224299	0.0864816	0.212702	0.0797619	-0.273656	0.0115027	0.121248	0.0504402	0.0490182	0.297619	0.168545	-0.219904	0.0996911	0.103021
ENSMUST00000123048.1|Gm14149	0.130219	-0.101111	0.0364272	-0.000155963	0.0385493	0.017918	0.0294447	0.381829	-0.15907	-0.207523	0.174326	0.0836722	0.0143399	0.156416	0.143843
ENSMUST00000123051.1|Gm11261	0.0470631	-0.024578	0.0586837	0.120909	0.0363116	-0.26228	-0.0187209	-0.00469481	-0.0118858	-0.199031	0.112816	0.252668	-0.217892	0.240859	0.207253
ENSMUST00000123107.7|0610043K17Rik	-0.0402496	0.222631	0.0614724	0.0550237	0.0509524	0.192152	-0.172603	-0.0503975	-0.154724	-0.0456901	-0.0845179	-0.134309	0.20566	-0.0133485	0.00928667
ENSMUST00000123127.2|AI427809	0.0414465	0.13583	0.151585	-0.0445893	0.0549442	0.0932158	-0.119812	-0.0144773	-0.125628	-0.222572	0.193709	0.223515	-0.0256655	0.186288	0.16044
ENSMUST00000123149.7|2210408F21Rik	0.0173958	0.0765301	-0.0997511	0.0825095	-0.074898	-0.138546	0.067029	-0.0777718	0.0666706	0.243262	0.0247057	0.0586244	0.168111	0.180906	-0.00499236
ENSMUST00000123258.1|Gm12702	-0.00957083	-0.120213	0.0717657	0.268444	0.368864	0.0247594	0.236362	-0.103949	0.446883	-0.235362	0.241166	0.158953	0.107425	0.347428	0.352936
ENSMUST00000123368.7|2610028E06Rik	0.0897463	-0.0481224	-0.155891	-0.167893	0.24393	0.155395	0.116238	-0.0319516	0.067533	-0.255025	0.412715	0.205013	-0.21507	0.113902	0.146022
ENSMUST00000123606.1|Gm12670	0.0982959	0.0323116	-0.0747595	-0.0702	-0.129648	0.0748113	-0.0362115	-0.0047486	0.26563	-0.0376426	0.184929	-0.0555495	-0.0718418	-0.0146351	-0.000140365
ENSMUST00000123828.1|Gm13166	-0.0900968	-0.0617208	0.276191	0.00193394	-0.245066	-0.0116689	-0.150589	0.168214	-0.0254998	-0.0700726	0.0778939	0.0284911	-0.200757	-0.103789	-0.388357
ENSMUST00000124106.7|Meg3	0.158633	-0.0453216	0.025095	0.289316	-0.127676	-0.310085	0.114197	0.0114731	0.249778	-0.168459	0.376095	0.0360233	-0.143158	0.0687063	0.0416099
ENSMUST00000124198.1|Gm15408	-0.0443867	-0.0333136	0.150081	0.0801842	0.0420077	-0.0953248	-0.0421919	0.112267	0.0819015	-0.00229071	0.1508	-0.132603	-0.434509	0.0167693	0.126111
ENSMUST00000124329.1|2810403D21Rik	-0.0716098	-0.161884	-0.203999	-0.119717	0.118639	-0.154865	-0.201687	-0.0272091	0.112454	-0.195765	0.0129939	0.0312338	-0.355234	-0.00099516	0.145404
ENSMUST00000124378.1|Gm13830	-0.181301	0.0289843	-0.0882013	0.135049	0.111394	-0.0256189	0.217768	-0.119507	0.197649	0.0535399	0.167006	-0.00306263	-0.0534705	-0.0346531	0.0802537
ENSMUST00000124394.2|Gm28050	-0.0854061	0.133918	0.0574699	-0.150806	0.0281807	0.282922	-0.0136431	-0.0198197	0.231665	0.00154513	0.275464	-0.00413035	-0.370868	-0.206932	0.265721
ENSMUST00000124434.1|D830026I12Rik	-0.104967	-0.0805225	-0.0953135	9.42396e-05	-0.105462	-0.0517087	0.0311647	-0.174769	0.132853	-0.132753	0.0513255	0.147356	-0.0313257	0.102361	0.305331
ENSMUST00000124575.1|4930528G23Rik	-0.0238956	-0.288875	0.204234	-0.018322	0.339419	-0.0309949	0.161292	-0.00632888	-0.000460766	-0.0491749	0.139645	-0.0177743	0.124789	-0.000339831	0.145467
ENSMUST00000124609.7|Gm2165	-0.125069	-0.106008	0.148166	0.177759	0.0360692	0.135796	-0.0097213	-0.105784	0.199955	-0.339702	-0.0196982	-0.201488	0.0292045	0.286924	0.211501
ENSMUST00000124673.1|4933406I18Rik	0.109761	0.10546	-0.00812932	-0.0968906	-0.183314	-0.088839	0.144483	-0.201594	-0.00320285	-0.0193531	0.00569932	0.152828	-0.0505849	-0.165343	-0.0831144
ENSMUST00000124786.1|Gm12798	0.115896	-0.033042	-0.200648	-0.158975	-0.156121	-0.0864852	-0.00892807	0.100517	-0.0685973	-0.123543	0.255087	0.297339	0.182338	-0.0634911	-0.028734
ENSMUST00000124818.2|Snhg15	-0.233129	0.0619577	0.155651	0.202783	0.26485	0.133896	-0.00793727	0.152926	0.240841	-0.000858878	0.283301	0.0955435	-0.247246	0.198271	0.1671
ENSMUST00000124848.1|Gm13074	-0.0901217	0.145857	-0.00459259	0.0187828	0.0845407	0.00421715	-0.101475	-0.0216241	-0.19911	0.0227628	0.028899	-0.0295862	-0.110204	-0.0511183	0.125752
ENSMUST00000124975.1|Gm13166	0.0392498	0.0908634	0.184029	0.181915	0.399099	-0.0682068	0.194737	-0.12277	0.450082	-0.122316	0.283024	0.207789	0.133559	0.384541	0.296809
ENSMUST00000125117.1|1700001G01Rik	-0.0599238	-0.0642612	-0.0235699	0.224237	-0.160348	-0.127248	0.0676134	-0.0535042	-0.225949	-0.0463729	0.133336	0.29417	-0.306685	0.15622	0.112267
ENSMUST00000125170.7|D830026I12Rik	-0.00466808	-0.152734	-0.0556242	0.0602191	-0.0459307	0.0014808	-0.149439	-0.14691	0.280539	-0.105173	0.0862631	0.0362279	-0.107439	0.106601	0.255708
ENSMUST00000125419.7|Ftx	-0.0553993	0.0302349	-0.0458541	0.0817437	0.0231508	0.272556	-0.0456747	0.323614	0.340721	0.0989588	0.0220198	0.0382638	-0.163456	0.240623	0.0412434
ENSMUST00000125538.7|2310065F04Rik	-0.292507	-0.0286507	-0.0257628	-0.0791754	0.0071592	0.119873	0.279592	-0.060448	-0.108121	-0.396922	0.219655	0.0331508	-0.113251	0.0646449	0.0199239
ENSMUST00000125600.1|Gm11426	0.313672	0.37085	-0.0901588	-0.0623141	0.00710505	0.181234	0.340548	-0.081466	0.200142	0.400794	0.319273	0.157818	0.215209	-0.103308	0.169632
ENSMUST00000125631.7|Gm14266	-0.170439	0.112424	0.0478471	0.193249	0.0329938	-0.166773	0.238738	0.206423	0.162092	-0.0500182	0.0769015	0.144976	-0.31976	0.175659	0.222744
ENSMUST00000125829.1|Gm15729	-0.203606	-0.0077299	0.0887136	-0.100627	-0.0358874	-0.294358	-0.00376746	0.0259271	0.0352161	-0.181134	0.373738	0.0145321	-0.323077	-0.058012	-0.0787801
ENSMUST00000125930.8|Cdr1os	0.041412	-0.061616	0.0525339	-0.0278165	-0.27242	-0.12548	0.0586435	0.284054	0.203845	-0.184199	0.252976	-0.108	-0.185962	0.0699034	0.0301931
ENSMUST00000125960.1|5330416C01Rik	-0.0737722	0.098763	-0.0782061	0.0463694	-0.195322	-0.0639069	-0.243801	-0.0817199	-0.295163	-0.227322	0.0334569	-0.149482	0.20707	0.14093	-0.0179902
ENSMUST00000126072.7|Lhx1os	-0.410432	-0.0546999	0.17058	-0.0341774	-0.0521174	-0.183268	-0.0269983	0.0577365	0.245272	-0.118097	0.186078	0.0864132	-0.194636	0.143359	-0.241906
ENSMUST00000126212.1|Gm13093	0.0768398	-0.00529461	-0.219532	0.146111	0.180192	-0.224531	0.22933	-0.0199543	0.019154	-0.177669	0.0212855	0.0802774	-0.268002	-0.039877	-0.0813188
ENSMUST00000126238.2|Gm16759	0.173419	-0.100368	0.157057	-0.0526487	0.0824246	0.0440993	-0.00897944	-0.0782019	0.0516337	0.0501539	0.141489	-0.0683229	-0.426601	0.0654953	0.0398221
ENSMUST00000126252.1|Gm13016	-0.183685	0.0990375	0.216644	0.0990677	-0.0921503	-0.329424	0.270891	0.031024	0.331961	-0.121191	0.408908	0.0986546	-0.391153	0.00427333	0.0219976
ENSMUST00000126260.1|4930554G24Rik	-0.0923402	-0.168577	-0.137677	0.0632798	-0.0800538	-0.149946	-0.0207742	0.1434	-0.0325165	0.00884989	0.164799	0.189372	-0.181354	0.263805	0.0791043
ENSMUST00000126285.1|4930555F03Rik	-0.205134	-0.0700134	-0.228008	-0.0721485	0.0305305	-0.18377	-0.130288	-0.00748684	-0.151577	-0.171539	0.0611232	-0.0169064	0.0445022	-0.121559	-0.15198
ENSMUST00000126289.7|Meg3	-0.182362	0.0108858	-0.0910257	0.245218	-0.133694	-0.32875	0.193258	0.0302267	0.19754	-0.166337	0.336465	0.0733041	-0.21578	0.0907506	0.12111
ENSMUST00000126380.3|Snhg12	-0.164512	0.292522	0.0420413	-0.178827	-0.17477	-0.0250555	-0.0951375	-0.0388206	0.275433	0.033437	0.190022	-0.0699588	-0.294094	0.113097	0.111202
ENSMUST00000126467.1|D330050G23Rik	-0.166289	-0.151133	-0.0323192	-0.121714	0.160507	0.0100696	-0.117706	-0.0775373	-0.202192	-0.0736858	-0.281083	-0.0125263	-0.207674	-0.0569063	0.190419
ENSMUST00000126693.1|Gm15498	-0.0021511	-0.174678	0.0270969	0.0455412	-0.0220188	0.0431808	0.221878	0.110431	0.0874279	-0.0461721	0.530496	0.163046	-0.0116819	0.224204	0.189546
ENSMUST00000126711.1|Gm14553	-0.125069	-0.11415	0.148166	0.177759	0.0360692	0.135796	-0.0097213	-0.105784	0.199955	-0.339702	-0.0196982	-0.196534	0.0508228	0.286924	0.211501
ENSMUST00000126712.7|Gm3669	-0.104952	0.0284068	0.17988	0.201706	-0.00514462	0.317712	-2.0925e-05	-0.040659	0.123587	-0.26502	-0.0968621	-0.136063	0.10311	0.214557	0.108061
ENSMUST00000126906.7|Gm14552	-0.104952	0.0905229	0.156827	0.203334	0.0440421	0.315682	-0.0171835	-0.0292929	0.178614	-0.305314	-0.109125	-0.131456	0.0426455	0.165275	0.139758
ENSMUST00000127001.1|2410018L13Rik	0.0353528	0.166978	-0.137981	0.27019	0.313489	-0.0669333	0.181972	-0.0467927	0.385577	-0.309433	0.127236	-0.0569822	-0.182093	0.216828	0.381337
ENSMUST00000127020.7|Gm14152	0.231669	0.140662	-0.255127	-0.127613	-0.126812	0.140471	0.0773737	-0.0958354	0.156986	-0.116	-0.158597	0.0185043	0.106753	-0.215686	-0.0847236
ENSMUST00000127174.1|Gm12606	0.0278379	0.0031961	0.0814843	0.101197	-0.123291	-0.19944	0.00752236	-0.0783315	-0.164715	-0.0773862	0.287717	-0.0470468	-0.353727	0.21254	-0.0472008
ENSMUST00000127263.7|2610035D17Rik	-0.0897376	0.225244	0.14364	0.177783	0.12862	0.0392772	-0.0344948	0.112896	0.0086331	-0.136779	0.333632	0.0538929	-0.227382	0.0421894	0.0238176
ENSMUST00000127448.7|9630014M24Rik	-0.0130425	0.159567	0.301223	-0.361397	0.0430581	-0.00934397	-0.149046	0.0431351	0.109058	-0.00193098	0.175507	0.0874196	-0.189846	0.0289664	0.0315106
ENSMUST00000127456.1|Gm12580	-0.126915	-0.0294244	0.156439	0.0671889	-0.100794	-0.0220643	-0.0217639	-0.248625	-0.126973	-0.101986	0.417357	0.283952	-0.363286	0.0133765	-0.0238474
ENSMUST00000127757.7|Gm11033	-0.105721	0.0266477	0.109259	-0.144758	-0.103609	-0.0647575	0.0399477	-0.00676779	-0.0998378	-0.0261012	0.0198565	0.0332638	0.10378	0.0485295	0.190593
ENSMUST00000127786.3|Xist	-0.105061	-0.107774	0.00459826	0.214948	0.329198	-0.0102177	0.188227	-0.1044	0.400148	-0.258878	0.225088	0.173608	0.0885173	0.348364	0.324099
ENSMUST00000127852.1|Gm3669	-0.11654	0.125427	0.178131	0.0613664	0.0568534	-0.0426831	-0.0405238	0.022905	0.0428015	-0.133922	0.0554036	-0.0246041	-0.0832579	0.231671	0.115595
ENSMUST00000127920.1|5031425F14Rik	-0.0523547	-0.171597	-0.0156519	0.186684	-0.0913562	0.0610964	0.028664	0.0904429	-0.016524	0.298707	-0.00490059	-0.0271436	-0.386152	-0.036582	0.0445653
ENSMUST00000127936.1|Gm13403	0.0022765	-0.370897	0.125682	0.323254	0.16915	0.0447209	0.180391	0.061632	0.140882	-0.13955	0.327728	-0.0358193	-0.24964	0.29569	0.185156
ENSMUST00000128017.1|1700095J07Rik	-0.0788425	-0.129661	-0.0136634	-0.0773265	-0.14585	0.100281	-0.148065	-0.120795	0.227958	-0.375957	0.248963	-0.123789	-0.317473	0.0652122	-0.0206228
ENSMUST00000128078.1|Gm11496	0.132161	-0.0766724	-0.208235	0.0101095	-0.172389	0.104094	-0.134469	-0.188574	0.0902807	0.141376	0.218454	0.189742	-0.266855	0.193497	0.00304108
ENSMUST00000128121.1|Lhx1os	-0.233794	-0.0884223	0.23354	0.0515276	0.0944645	-0.238825	-0.140726	0.0383499	0.200611	-0.0470503	0.044522	0.217277	-0.130652	-0.0579732	-0.0367646
ENSMUST00000128131.1|Snhg12	0.24136	0.274456	0.0126781	0.194236	0.0473569	-0.0137421	0.150881	0.0482485	0.398016	0.0771213	0.0531189	0.101889	-0.111158	0.200203	0.253456
ENSMUST00000128138.1|Gm16046	-0.202546	-0.335644	-0.0168165	0.0432953	-0.017615	0.0454317	-0.0550488	0.118542	-0.208411	-0.0328447	0.0406102	-0.110239	0.0566029	-0.0351233	-0.131404
ENSMUST00000128160.1|4930481B07Rik	-0.0152769	0.119693	-0.112039	0.0243255	0.0324798	0.135965	0.063699	-0.00313724	-0.00560529	-0.0619376	0.161298	-0.201261	-0.381397	-0.0810271	-0.233024
ENSMUST00000128178.1|Meg3	0.157795	-0.00574155	-0.0267603	0.235948	-0.245378	-0.283365	0.113588	0.0313268	0.240257	-0.0240337	0.334661	0.153944	-0.21246	0.167952	0.000326802
ENSMUST00000128183.1|Gm11690	0.0772516	0.113602	0.0253044	-0.0870998	0.0914501	-0.121525	0.140386	-0.136369	0.23993	-0.0911054	0.190541	-0.0501008	-0.379651	0.27033	0.160175
ENSMUST00000128191.7|Gm2101	-0.11654	0.125427	0.178131	0.0613664	0.0568534	-0.0426831	-0.0405238	0.022905	0.0428015	-0.133922	0.0554036	-0.0246041	-0.0832579	0.231671	0.115595
ENSMUST00000128305.1|D330050G23Rik	-0.168097	-0.151933	-0.0307098	-0.101033	0.16915	0.00527174	-0.115182	-0.0700158	-0.196624	-0.0871021	-0.261922	-0.0125263	-0.211046	-0.06803	0.191822
ENSMUST00000128307.1|Gm14033	0.0162424	-0.131142	0.082933	0.273902	0.370737	0.02162	0.243129	-0.109634	0.427899	-0.23628	0.257279	0.169678	0.110797	0.346491	0.353248
ENSMUST00000128453.7|Gm12295	-0.0203575	-0.0661929	0.123201	-0.0196513	-0.0161362	-0.18377	-0.0179229	0.0528238	-0.135792	0.213239	0.142551	0.17983	0.0515151	0.0958866	-0.00841734
ENSMUST00000128458.2|Meg3	-0.0604541	-0.0437872	0.107092	0.2528	-0.137561	-0.271102	0.140804	0.0870642	0.10696	-0.172243	0.411337	0.141571	-0.291575	0.095705	0.104943
ENSMUST00000128608.1|A130030D18Rik	-0.0752148	-0.207841	0.152111	0.035595	0.0451511	-0.0789749	0.187559	-0.222263	0.204725	0.00888498	-0.102374	0.187452	-0.235957	0.0726418	0.119072
ENSMUST00000128652.1|4930597A21Rik	0.0931837	-0.0338742	0.00519959	0.120086	0.219162	-0.00989415	-0.164442	-0.0439918	0.415135	0.0475402	0.051556	0.165995	-0.237212	0.326902	0.0899036
ENSMUST00000128654.1|8430419K02Rik	0.149178	-0.017123	0.0188419	0.0699588	-0.0360496	0.404379	-0.0487383	-0.123713	-0.0448485	0.0438791	0.162546	0.0821926	-0.296858	0.158509	0.22966
ENSMUST00000128888.1|F730016J06Rik	-0.0260318	0.145406	-0.219109	0.141689	0.0503603	0.000652364	0.122111	0.15111	0.40055	-0.0764033	0.097644	0.161105	-0.401514	-0.116095	-0.0945949
ENSMUST00000128914.1|Gm15912	-0.223265	-0.0473081	0.103202	-0.107468	-0.0997617	-0.112223	0.000517334	-0.0124456	0.0424439	-0.145867	-0.0257751	-0.106365	-0.0625489	-0.0640162	0.0416264
ENSMUST00000128925.1|4930556G01Rik	0.0134368	0.147342	-0.0950527	0.192115	0.104737	-0.129039	0.227657	0.0319063	0.352693	-0.235096	0.167673	0.143163	-0.313623	0.0803245	0.135696
ENSMUST00000128998.1|Gm12866	-0.110944	0.00525267	0.092413	0.070211	0.130848	-0.165551	-0.0416388	0.175923	-0.021401	0.0665537	-0.0470483	-0.115694	0.041559	0.128899	0.113445
ENSMUST00000129245.7|Meg3	0.173422	-0.0127159	0.0854292	0.305817	-0.0239746	-0.273601	0.209164	0.0892717	0.139233	-0.0870145	0.365492	-0.0187284	-0.0708307	0.20108	0.0604988
ENSMUST00000129365.1|1700025D23Rik	0.106584	-0.0580949	-0.13372	0.00454295	-0.118147	-0.0114919	0.338993	0.0248874	0.311271	-0.0664421	0.211754	-0.0954881	-0.161932	0.212462	-0.0801693
ENSMUST00000129407.1|Gm11467	-0.196855	-0.118792	-0.0462855	-0.0431203	-0.0166289	-0.0500235	0.0468642	0.241989	0.0893278	-0.0756331	0.0770543	0.124243	-0.102226	-0.214938	0.0271514
ENSMUST00000129410.1|Gm15245	0.0421007	0.194063	-0.0565762	0.177924	-0.101026	0.136802	-0.08356	0.0519653	0.217537	-0.300844	0.158779	0.266039	-0.253217	0.0802113	0.0598441
ENSMUST00000129479.1|Tslrn1	-0.184207	-0.105144	0.292479	-0.285393	0.198036	0.150832	0.196946	0.12534	0.0130396	-0.141787	0.0833051	-0.0210509	-0.30515	0.0651328	0.106635
ENSMUST00000129570.2|Snhg15	-0.331082	0.151103	0.0616496	0.21735	-0.0345071	-0.224226	0.214782	-0.0203808	0.0156671	-0.195558	0.293904	0.122807	-0.42539	0.139615	-0.0358517
ENSMUST00000129576.1|Gm12480	-0.0895294	0.0549962	-0.14127	0.0459131	0.12921	0.0992112	0.211235	0.0320519	0.0967632	-0.0764021	-0.00152503	0.116521	-0.272615	0.0355056	0.013179
ENSMUST00000129661.1|Mir670hg	0.124472	-0.256231	0.283041	0.144739	-0.229076	0.103024	0.132736	-0.0390371	0.0966928	0.235139	0.329622	-0.0820983	-0.246687	-0.0881883	-0.231187
ENSMUST00000129687.1|Gm13465	0.0291751	0.243336	0.0843924	0.198255	-0.0253566	-0.189296	0.0649202	0.135412	-0.00778597	0.104373	0.104166	0.209935	-0.31124	0.173553	0.0516538
ENSMUST00000129740.2|Gm15834	0.0275166	0.268794	0.0775875	-0.0163323	0.200987	-0.124126	0.167763	-0.168569	-0.0631602	-0.0673195	0.288182	0.150198	-0.317441	-0.204473	0.0447057
ENSMUST00000129791.2|Gm11373	-0.197621	0.0884645	0.00512378	-0.00954494	-0.133986	0.00127351	-0.0239215	-0.0364637	0.125544	0.0156967	0.221346	0.0807249	-0.463652	0.0028684	0.24694
ENSMUST00000129907.2|Gm53	-0.174146	0.119029	0.206166	0.0998787	-0.0720376	-0.337539	0.282413	0.0376768	0.358211	-0.104711	0.402949	0.111099	-0.336385	0.0342492	0.0187777
ENSMUST00000129910.1|E130120K24Rik	0.00367869	-0.14355	0.0211969	0.00306083	-0.0943018	-0.148593	-0.0133882	0.0264797	0.232265	-0.108403	-0.0282766	0.189836	0.0352718	-0.101228	0.328327
ENSMUST00000129963.7|Gm2165	-0.104952	0.0284068	0.17988	0.201706	-0.00514462	0.317712	-2.0925e-05	-0.040659	0.123587	-0.26502	-0.0968621	-0.136063	0.10311	0.214557	0.108061
ENSMUST00000130055.1|1700041M05Rik	-0.242511	-0.162492	-0.156855	-0.0630719	0.142825	-0.0189137	-0.0841671	0.0255612	-0.196494	-0.169239	0.177536	-0.00952413	-0.222203	-0.142106	-0.0295941
ENSMUST00000130063.7|Ftx	-0.163016	-0.257249	-0.0125138	0.0291339	-0.0246479	-0.0474752	-0.0171547	0.079097	0.0436251	0.012972	0.0770277	0.0356548	-0.105023	-0.180241	0.102598
ENSMUST00000130088.1|Gm12729	0.148572	0.0885192	0.0311574	0.0873931	0.115233	0.0430397	0.0757746	0.0529647	0.281273	-0.0304136	0.239253	0.0374734	-0.28199	0.133046	0.0802839
ENSMUST00000130251.1|Gm7598	0.130905	-0.256174	0.0478872	0.248849	0.00628979	-0.223486	0.0161639	0.0895403	-0.00166029	-0.183424	0.010104	0.0694142	-0.154372	-0.106378	0.104795
ENSMUST00000130373.1|4732490B19Rik	0.07308	0.150644	0.149673	0.265815	0.138587	0.126077	0.0383429	-0.188157	0.224977	-0.180635	0.238217	0.0915534	-0.13788	0.0359424	0.0242519
ENSMUST00000130486.1|Gm15675	0.293079	-0.00770029	0.214739	-0.0558348	-0.0653005	-0.0914853	-0.110756	0.28034	-0.0382941	-0.252332	0.0529803	0.130339	-0.114437	-0.0636902	-0.144872
ENSMUST00000130582.1|Gm11823	0.0969242	-0.0123797	-0.0735394	0.259366	0.153803	-0.0518881	0.148357	-0.187656	0.0648696	-0.132208	0.212306	-0.0592385	-0.231831	0.21297	0.295416
ENSMUST00000130607.1|Gm16195	-0.173428	-0.120924	0.0336002	-0.0833466	-0.0460752	-0.218333	-0.131312	0.118472	-0.183119	-0.320569	0.402879	0.0892394	-0.243633	0.0177085	-0.0343241
ENSMUST00000130634.1|Gm14015	0.0684479	-0.285675	-0.23992	0.121027	0.0836399	-0.215608	0.344858	-0.0310933	0.246016	-0.227769	0.487391	-0.0316022	-0.333555	0.0246262	0.123349
ENSMUST00000130679.1|A530013C23Rik	-0.00514393	-0.0864209	0.0214148	0.0590476	-0.000230047	0.0337628	0.219354	0.0970516	0.084407	-0.0517104	0.540476	0.162473	-0.0375747	0.21513	0.19974
ENSMUST00000130746.1|4930412M03Rik	-0.0789066	0.286078	0.227971	0.0465234	0.0863751	0.000913033	-0.126582	-0.0133882	0.231758	-0.0130506	-0.103574	-0.0517539	0.0276872	0.291558	0.0465657
ENSMUST00000130771.1|Gm2044	-0.103073	-0.125931	0.104479	-0.00645687	-0.0109108	-0.0948024	-0.0759664	0.0130695	-0.289087	-0.0977848	0.0768484	-0.168394	-0.288186	0.0900349	-0.0499114
ENSMUST00000130773.1|Gm13479	-0.244165	0.0969644	-0.0845752	-0.104682	0.0640517	-0.201659	0.0482088	0.165854	-0.000266548	-0.0750186	0.173563	0.142988	-0.22465	-0.064861	-0.198232
ENSMUST00000130837.1|Gm12324	-0.0761149	0.151762	0.174833	0.0650064	0.0574827	0.0853251	0.0709233	-0.142146	-0.0716761	-0.0488672	-0.0792453	-0.0099064	0.01049	0.19493	-0.0556877
ENSMUST00000131006.1|Gm15218	-0.0564283	-0.0705928	0.168471	-0.048609	-0.00567085	-0.0931263	0.107728	-0.0175168	0.112654	-0.255683	-0.0161008	-0.00105672	-0.516205	0.0946349	0.335334
ENSMUST00000131013.1|Gm12128	0.0457002	0.0410166	-0.202793	0.0446257	-0.118541	-0.263282	0.108299	-0.139982	0.105023	0.115485	0.144546	0.192326	-0.196606	0.099756	-0.103464
ENSMUST00000131019.1|4933405E24Rik	0.0414477	-0.0977961	0.0230702	0.152292	0.0558705	-0.123843	0.0677214	0.052738	-0.127237	0.00130695	0.0267009	0.0953864	-0.181457	0.0368972	0.159888
ENSMUST00000131029.1|Gm28050	-0.0902797	-0.0407383	0.00512163	-0.226692	-0.0751467	0.280505	-0.0169785	-0.0799319	0.0721962	0.0781199	0.120435	-0.0596944	-0.349411	-0.125985	0.272212
ENSMUST00000131099.1|Gm12436	-0.10108	-0.0464421	0.227579	-0.445681	-0.0334154	-0.204382	-0.282945	-0.0457962	0.21779	-0.0943593	0.166293	0.163369	-0.288654	-0.0632586	-0.0469035
ENSMUST00000131147.1|Gm13387	-0.037691	0.075374	0.214049	-0.0587669	-0.117686	-0.263291	-0.165037	0.16374	0.109729	-0.0676144	0.146883	0.0802746	-0.271518	0.041915	-0.245225
ENSMUST00000131188.2|Gm13293	0.107025	-0.291041	0.0924579	0.0479772	-0.0163662	-0.0904191	-0.211201	0.0206942	-0.135956	0.0154302	-0.221173	0.0306204	0.265013	-0.0917889	0.00776684
ENSMUST00000131198.1|Gm13620	-0.135212	0.0208775	-0.230838	-0.163511	0.109981	0.0463075	-0.155499	0.281194	-0.0138279	0.158684	0.126799	-0.0459181	-0.242528	-0.015846	-0.0216332
ENSMUST00000131401.1|Gm14243	-0.0281326	-0.12075	0.223385	0.0877892	0.184232	-0.220804	0.0265545	-0.00833067	0.161303	-0.188787	0.306533	-0.0976304	-0.0212993	-0.0817399	0.00178304
ENSMUST00000131416.2|A330035P11Rik	-0.234813	0.294418	-0.00758713	-0.147136	-0.038878	-0.0942693	0.0145578	-0.00745218	0.0842898	0.0385903	0.213377	0.0545671	-0.33556	0.0961207	0.0486878
ENSMUST00000131539.1|Gm11377	-0.0515017	-0.157323	0.0445375	0.0531834	-0.0100892	0.0695099	0.174656	0.134312	0.0990079	-0.0281949	0.549104	0.190637	-0.139701	0.196807	0.104593
ENSMUST00000131639.1|Gm11884	-0.0196405	0.106679	0.00824403	0.215759	0.389043	-0.044484	0.180289	-0.122146	0.398016	-0.299452	0.269857	0.200257	-0.155116	0.254995	0.34985
ENSMUST00000131851.1|Gm12116	-0.259317	-0.061395	0.0393151	0.181167	-0.190413	-0.179091	0.109805	-0.0329975	-0.24013	-0.165823	0.15061	0.00699997	-0.251623	0.059534	-0.121071
ENSMUST00000131907.8|C130071C03Rik	-0.138107	-0.18691	-0.309923	-0.0230825	-0.0194554	0.18377	-0.181716	-0.0291501	-0.418688	0.0967867	-0.404993	-0.0297192	-0.0915281	0.0982867	0.0192352
ENSMUST00000131908.1|Gm14228	0.213913	0.151993	0.293086	-0.0344558	0.0436272	-0.00721532	0.133883	-0.053633	-0.0973825	-0.11159	0.0436486	0.124975	0.0921961	-0.0683354	-0.153274
ENSMUST00000132023.1|1700012C14Rik	-0.222143	0.140542	-0.060198	0.0872831	-0.15428	0.145129	-0.0772416	0.0858719	-0.0248731	-0.0474647	0.102961	0.0259129	0.064063	0.0718781	-0.0867444
ENSMUST00000132219.1|Gm11851	0.083303	-0.0747603	0.0853725	-0.00416802	0.0123031	-0.22298	0.0521646	-0.0780096	0.118059	-0.188177	0.0629426	0.084622	-0.170738	0.245114	0.0771716
ENSMUST00000132370.8|4933439K11Rik	-0.560564	0.145269	0.0772508	-0.277396	0.0589578	0.123234	-0.392657	-0.106791	0.28035	-0.351459	0.0463275	-0.0324209	-0.274344	0.284674	0.349819
ENSMUST00000132465.1|Gm14268	-0.140819	0.0523923	0.130133	-0.293552	-0.0692771	-0.0270695	0.0429051	0.207968	-0.14106	0.122527	0.301012	-0.160508	-0.291515	0.00263501	0.111205
ENSMUST00000132470.1|Gm11261	0.0470631	-0.0642114	0.104729	0.168156	0.0295597	-0.338202	-0.00390712	-0.00527938	-0.0530262	-0.237335	0.117444	0.216329	-0.2764	0.308273	0.201819
ENSMUST00000132487.1|Gm11190	-0.0175545	-0.0405544	0.191475	0.0635939	0.120471	-0.00110394	-0.21741	0.10402	-0.0116067	-0.000380174	0.044208	-0.17469	-0.182205	-0.0814848	-0.172927
ENSMUST00000132986.1|Gm12326	0.154498	0.0567419	0.0763299	0.181192	-0.122588	0.010555	0.0121993	0.0521691	0.0119046	0.241357	0.213408	-0.0511021	-0.0680623	0.107691	0.00223258
ENSMUST00000133025.1|Gm13553	-0.233237	-0.157678	-0.0340984	0.198946	0.0685212	-0.3259	0.189507	0.0917831	-0.20468	-0.154894	0.143175	-0.0351636	-0.00457912	0.0620583	0.0810871
ENSMUST00000133221.2|Trp53cor1	-0.169843	0.0794907	0.197824	0.0936714	-0.0813053	-0.318022	0.27016	0.0146964	0.340915	-0.141952	0.390163	0.106432	-0.387188	0.0417686	0.0431629
ENSMUST00000133243.4|Gm15411	-0.0306765	-0.0727457	0.194638	0.122281	0.0347897	-0.223963	0.243476	0.0899476	-0.0868313	0.00306575	0.287201	0.0777838	-0.205478	0.0243783	-0.0783618
ENSMUST00000133333.1|Drr1	-0.0564897	-0.073523	0.238549	-0.132692	0.0608483	-0.200718	0.0769107	0.100348	0.0769777	-0.192748	0.223538	0.0722247	-0.480672	0.0954573	0.284038
ENSMUST00000133350.7|Tslrn1	-0.145336	-0.0948874	0.270433	-0.300499	0.157976	0.183113	0.17242	0.153045	-0.00189283	-0.116008	0.0663147	-0.0420197	-0.24629	0.0585727	0.120654
ENSMUST00000133449.7|Snhg17	-0.0213515	0.130612	-0.122372	0.0753169	0.133239	-0.31034	-0.00705301	0.144206	-0.115528	-0.23563	0.191665	-0.0496445	-0.364684	0.0239194	-0.0910408
ENSMUST00000133622.1|4930461C15Rik	0.0123518	0.319911	0.16679	-0.129265	-0.0759175	0.0925312	-0.0350692	-0.0451614	0.0628134	-0.193319	0.0324008	-0.0354973	-0.321683	0.150172	-0.00204764
ENSMUST00000133694.1|Gm15406	-0.142237	-0.104576	0.0822284	0.107407	0.189877	-0.219668	0.358557	0.0435451	-0.248571	-0.0628709	-0.0301053	-0.00303045	-0.271597	-0.129126	-0.131049
ENSMUST00000133794.7|Gm2101	-0.104952	0.0284068	0.17988	0.201706	-0.00514462	0.317712	-2.0925e-05	-0.040659	0.123587	-0.26502	-0.0968621	-0.136063	0.10311	0.214557	0.108061
ENSMUST00000133824.1|Platr28	-0.30106	-0.0824227	0.114072	0.00895228	0.018601	-0.292137	0.133946	-0.07317	-0.0633201	-0.119058	0.344078	0.0261169	-0.231766	0.0373478	0.0587278
ENSMUST00000133960.1|AI838599	-0.135956	-0.126966	-0.107764	0.016844	-0.0770329	0.0402488	-0.283364	0.132371	-0.225322	-0.0809419	0.12242	-0.248929	-0.19534	0.11017	0.282916
ENSMUST00000134140.2|Mir17hg	-0.369553	0.18839	0.288213	-0.000904585	0.221075	0.10428	0.177692	0.285574	0.0553236	-0.100341	0.19127	-0.0492454	-0.158368	0.0570753	0.356303
ENSMUST00000134271.1|Gm13403	0.0927383	-0.310529	-0.17226	0.0589686	-0.0241837	-0.0707677	-0.190657	0.0185322	-0.0900775	0.16603	0.171875	0.0751485	0.210203	0.145504	0.398587
ENSMUST00000134284.1|Gm15907	-0.137789	0.0511643	-0.0242538	0.00412504	-0.202277	-0.164661	0.0902124	0.0515907	-0.112541	-0.155469	0.143061	-0.112911	-0.269538	-0.106163	0.37036
ENSMUST00000134448.1|Gm15208	-0.0877682	-0.0219644	0.0453072	0.0123902	-0.0601255	-0.227103	0.130414	0.0343246	-0.0446035	0.0941547	0.106436	-0.0613232	-0.0178706	-0.0454721	0.0084528
ENSMUST00000134527.2|Snhg15	0.128068	0.0703095	-0.146619	0.128794	0.0271127	0.0392122	0.123704	0.0156669	0.388213	-0.00921073	0.134686	0.0506372	-0.209431	0.218994	0.149766
ENSMUST00000134563.1|Mir670hg	0.200454	-0.194815	-0.0116602	0.00469277	-0.0724993	0.231526	-0.129925	-0.173431	-0.00203022	0.120347	0.324986	-0.259454	-0.141295	-0.267534	-0.163077
ENSMUST00000134580.1|3110099E03Rik	-0.0591844	-0.111777	0.0916872	-0.063762	0.0699306	0.0690049	-0.0970898	-0.144346	0.188809	-0.218166	0.162443	0.207976	-0.179147	0.000447935	0.188215
ENSMUST00000134673.7|Fzd10os	0.303738	0.0270635	0.169435	0.0792088	0.260671	0.074196	0.23213	0.0635999	0.132602	0.164241	0.419907	0.038939	0.0251349	0.362195	0.0861584
ENSMUST00000134795.1|Gm14062	-0.175642	0.102236	0.2129	0.0886806	-0.09031	-0.325071	0.274476	0.0322719	0.333857	-0.119845	0.41123	0.112859	-0.389456	0.0182354	0.0652696
ENSMUST00000134800.7|Lhx1os	-0.349784	-0.0194138	0.223882	0.0596859	0.02274	-0.265909	-0.0866475	0.036602	0.266736	-0.058851	0.15235	0.100636	-0.185621	0.108737	-0.298739
ENSMUST00000134833.1|Gm14064	-0.0549786	0.103237	0.181612	0.0316017	0.0557141	0.118619	-0.0300054	0.044366	0.316428	-0.159043	0.164576	0.151972	-0.239314	0.205499	0.0864537
ENSMUST00000134921.1|C230014O12Rik	-0.0974541	-0.129572	0.00259473	0.162295	0.126329	-0.0221235	0.233802	0.164849	0.273301	-0.064949	0.469096	0.185274	0.124045	0.0343037	-0.089598
ENSMUST00000134966.1|Gm12668	-0.215046	-0.00163131	0.0811036	0.188679	-0.2353	-0.0608853	-0.0880208	0.0534166	0.0816406	-0.130819	0.177443	0.0942805	-0.209271	0.0163211	0.0457972
ENSMUST00000135240.1|Gm15409	0.148927	-0.0934265	-0.160506	0.0784103	-0.154379	-0.219296	0.176877	-0.0527471	-0.0652995	-0.197118	0.0353104	0.100584	-0.140301	0.249921	0.0376248
ENSMUST00000135268.1|Gm12576	-0.241952	0.087961	0.176573	0.107147	-0.144404	-0.315297	0.272318	0.0445578	0.314339	-0.141702	0.36213	0.134637	-0.347411	0.00286873	-0.00604988
ENSMUST00000135286.7|Gm5893	-0.0683793	0.231622	0.130502	-0.276279	-0.147826	0.00510299	-0.302924	-0.372684	0.190558	-0.193152	0.237735	0.0117139	-0.245391	0.117777	0.092693
ENSMUST00000135385.1|Tbx3os2	-0.181815	0.0991264	0.205805	0.0821925	-0.0855447	-0.33982	0.269757	0.0303638	0.343927	-0.115267	0.398098	0.11069	-0.376331	0.017006	0.0116944
ENSMUST00000135421.7|2410018L13Rik	-0.158683	0.12665	0.114696	0.0405005	0.0370052	-0.131697	0.0703642	0.136404	0.0425744	0.00453265	0.11379	-0.130191	-0.26734	-0.126766	0.306928
ENSMUST00000135656.2|G630018N14Rik	0.0291451	0.0373727	-0.0236133	-0.144418	-0.217507	-0.0188868	-0.111626	0.0346328	0.0718752	0.0751444	0.104678	0.029884	-0.315962	-0.188008	-0.0340457
ENSMUST00000135716.2|Gm13021	-0.153136	0.0886431	0.221426	-0.132901	-0.0973076	0.0413876	0.142282	-0.0697274	0.171331	0.0488227	-0.0178857	-0.016652	0.084362	0.0463896	-0.145363
ENSMUST00000135767.1|Gm13346	0.0154201	0.237945	0.0465051	0.0150705	0.174228	-0.0343324	-0.0323911	0.0777441	0.00369721	0.187255	0.143731	0.13498	-0.0232988	0.231192	0.208256
ENSMUST00000135987.1|Gm12511	-0.0250636	0.0545103	0.23438	-0.318726	0.00716433	0.441937	-0.0493427	0.0187521	0.140112	0.210281	0.242811	-0.190804	-0.0789647	-0.126576	0.287122
ENSMUST00000136201.1|C030037D09Rik	-0.184309	0.0212054	0.028345	-0.0528403	0.194784	-0.243181	0.216245	-0.192682	0.254413	-0.176688	0.0949072	0.323254	-0.412577	0.14087	0.0646265
ENSMUST00000136322.1|C030014I23Rik	-0.155983	0.0897741	0.0208561	-0.076283	-0.110134	-0.338346	-0.0428787	0.0265224	0.0829322	-0.07857	0.182675	-0.0597226	-0.05132	-0.0967286	0.111219
ENSMUST00000136359.7|H19	-0.094751	-0.074764	-0.0344458	0.401812	-0.133556	0.138993	0.00174501	-0.150572	-0.0771025	-0.0806685	0.415567	-0.0699051	-0.263348	-0.0722368	-0.081081
ENSMUST00000136406.7|5330434G04Rik	0.0939937	0.228935	0.216447	-0.138714	0.125211	-0.0353325	0.00347484	0.143844	0.223427	-0.0369614	0.469824	0.13128	-0.0782806	0.0328988	0.0737297
ENSMUST00000136438.7|2610035D17Rik	0.107898	0.10207	0.120082	0.246039	0.150542	-0.0331457	0.163946	0.00981144	-0.151409	-0.122994	0.399129	0.157451	-0.228566	0.0762981	0.0673708
ENSMUST00000136571.7|2210408F21Rik	0.120985	-0.0777182	-0.0941371	0.0682507	0.313557	-0.245631	0.0759229	-0.0989652	0.371682	-0.183829	0.0811116	0.393221	0.107955	0.100406	0.276661
ENSMUST00000136749.1|Gm1698	0.122781	0.0207462	0.171432	0.0520831	-0.0985172	0.0310942	0.11116	0.0992299	0.140318	0.0185337	0.122585	0.0843336	0.0652521	-0.0835631	0.144957
ENSMUST00000136853.1|Gm15966	-0.205222	0.0438357	0.0358166	-0.0476601	0.179673	0.167104	-0.240157	0.0197729	-0.0174389	-0.0790702	-0.0839133	-0.00711725	-0.209228	-0.0563213	0.153027
ENSMUST00000137153.7|Cdr1os	-0.0167814	0.124131	0.0860367	-0.00190627	-0.229771	-0.0580662	0.145902	0.137022	0.210618	-0.138	0.133155	0.0652366	-0.121898	0.044319	-0.0777798
ENSMUST00000137295.7|Fzd10os	-0.345039	-0.0535196	0.0221368	0.0269052	0.0238035	0.24944	0.285103	0.0216855	0.0122693	0.221911	0.141006	0.0909117	0.026473	-0.00195872	0.0703608
ENSMUST00000137343.8|Snhg12	-0.163889	0.290597	0.0432894	-0.176301	-0.17477	-0.0261514	-0.0951375	-0.0397911	0.271702	0.0332889	0.190022	-0.0707366	-0.288434	0.116609	0.115224
ENSMUST00000137364.1|Gm12088	-0.246036	-0.0718792	0.0697951	0.00012477	-0.130634	-0.195883	0.242288	-0.0343493	-0.120273	-0.172575	-0.047956	-0.00794149	-0.34299	0.160221	0.0499429
ENSMUST00000137421.7|Gm2101	-0.125069	-0.106008	0.148166	0.177759	0.0360692	0.135796	-0.0097213	-0.105784	0.199955	-0.339702	-0.0196982	-0.201488	0.0292045	0.286924	0.211501
ENSMUST00000137459.7|2700054A10Rik	-0.00249403	-0.143936	0.0236811	0.0454788	-0.00486385	0.0371095	0.220232	0.108663	0.0873983	-0.0404857	0.52769	0.147695	-0.00120432	0.220282	0.196872
ENSMUST00000137539.7|4833418N02Rik	-0.116974	0.241997	0.20565	-0.0500038	0.0148596	0.107351	0.145454	-0.0106393	0.0476044	-0.188395	0.139394	0.14237	-0.134572	-0.0770622	0.234863
ENSMUST00000137629.1|Gm14342	-0.110892	-0.0837288	-0.132419	-0.031524	0.133862	0.0240326	-0.00528815	0.0121792	0.0491507	-0.147848	0.05685	-0.0410707	-0.203064	-0.140663	0.02088
ENSMUST00000137706.1|Gm10629	-0.185836	0.0928181	0.201929	0.0972585	-0.0939907	-0.3259	0.276414	0.03813	0.313639	-0.127605	0.386975	0.114783	-0.379465	0.0118262	0.010707
ENSMUST00000137765.1|Gm14936	-0.00970497	0.342659	-0.0912311	0.282678	0.177346	-0.0486407	-0.136297	0.0614281	0.0435096	-0.131007	-0.0126262	-0.0472957	-0.12293	0.236354	0.262084
ENSMUST00000137810.2|Gm5860	0.22465	-0.0970829	-0.232179	-0.0887741	0.267676	0.0292315	0.24119	-0.264812	0.360522	-0.0521546	0.125573	0.0322572	-0.118264	-0.203832	0.0672141
ENSMUST00000138007.1|C030037D09Rik	-0.102006	-0.0572191	-0.07551	-0.0377742	-0.166127	0.0489857	-0.13486	-0.0288728	-0.411314	-0.183918	-0.0779286	-0.172789	0.300116	-0.122873	-0.205227
ENSMUST00000138262.1|1600025M17Rik	-0.0205145	-0.10173	-0.125074	0.0174355	-0.0732267	0.135719	-0.200276	-0.197411	0.134122	-0.245399	0.219657	-0.17733	-0.0597514	-0.0325065	0.0656354
ENSMUST00000138291.1|Gm12968	0.0174894	0.122991	-0.162306	-0.156173	-0.0326031	0.137317	-0.231292	0.0582357	0.00985005	0.00696308	0.0112602	-0.127099	-0.322619	-0.0893107	-0.052946
ENSMUST00000138295.1|Gm11497	-0.219007	-0.0113142	-0.0529457	0.0350191	0.0680282	-0.109612	0.368686	0.123644	0.0974736	-0.399821	0.202947	-0.0125493	-0.117208	0.140548	0.134859
ENSMUST00000138372.1|Gm13982	-0.338221	-0.00648601	0.206396	0.0699026	-0.19347	-0.1174	0.26588	-0.00970516	-0.116659	-0.0911596	0.347508	-0.0424501	-0.113635	-0.0663245	-0.101788
ENSMUST00000138379.2|A530076I17Rik	-0.304978	0.0899505	0.00085424	0.256263	-0.113136	0.095633	0.0792827	-0.0287617	0.245151	-0.31693	0.158875	0.0812488	-0.104296	0.199047	0.0720372
ENSMUST00000138406.1|Gm15721	-0.21304	-0.108084	-0.0469233	-0.247836	0.0423111	0.03196	-0.0628743	0.0763355	0.109551	-0.244584	0.23119	-0.104519	-0.294783	-0.00839093	0.0649884
ENSMUST00000138416.2|Gm13264	0.0830105	0.0569904	0.304572	0.103283	0.220497	0.041523	-0.0437667	0.0211022	-0.0316401	-0.164045	-0.09371	0.0893374	-0.156812	0.145239	0.0318973
ENSMUST00000138424.1|2410004I01Rik	-0.0772647	-0.172903	-0.118278	-0.0707643	0.128713	-0.0683862	0.000244882	-0.0661707	0.000475307	0.211912	0.088863	0.0348256	-0.287304	0.0852668	0.0709345
ENSMUST00000138442.1|2810455O05Rik	-0.204666	-0.0371001	-0.000328469	0.0636953	-0.161865	-0.380098	0.191482	-0.0316826	-0.229072	0.046261	0.3791	-0.0182576	0.0127658	0.18428	-0.0401875
ENSMUST00000138528.2|Gm13483	-0.0123561	-0.151301	-0.16378	0.15429	-0.0838855	0.0130317	0.0842292	-0.0169534	0.392733	0.17925	0.153137	-0.0679459	-0.0286193	0.00172041	0.13757
ENSMUST00000138592.1|Snhg17	0.00391017	0.152178	-0.188669	0.0204776	0.0752962	-0.194003	0.0170154	0.330595	-0.00283709	0.00410472	0.0703654	-0.105983	-0.388356	0.173493	0.0199137
ENSMUST00000138611.7|Ino80dos	-0.324037	-0.0149563	-0.00745575	-0.173868	-0.184761	-0.0331705	0.0775072	-0.245714	-0.0536355	-0.154717	0.0584204	-0.0128947	-0.557176	0.0900327	-0.0265942
ENSMUST00000138653.7|2210408F21Rik	0.025221	-0.0995771	0.00639193	0.0168713	0.349785	-0.335505	0.156561	0.0169205	0.403039	-0.189346	0.0338422	0.351147	0.0991001	0.136521	0.301949
ENSMUST00000138751.1|AU019990	-0.0256277	-0.0742519	0.115747	0.18993	-0.0834194	-0.0296052	-0.0460984	0.04633	0.201117	-0.34931	-0.00750104	0.190089	-0.475122	0.15266	0.240522
ENSMUST00000138893.3|Gm17613	0.138058	0.0493952	0.0218041	0.11337	-0.0858134	-0.313135	-0.0677402	0.179789	0.0670514	-0.0700929	0.128467	0.00799218	-0.197672	0.235162	-0.131932
ENSMUST00000139006.1|4930412F09Rik	0.0231321	-0.128328	0.077415	0.265761	0.373367	0.0185992	0.240349	-0.107693	0.43862	-0.230564	0.2552	0.165216	0.105498	0.344442	0.350879
ENSMUST00000139056.2|D730003I15Rik	-0.0120306	0.0296385	0.0909908	0.153976	0.0217445	0.166597	0.197332	-0.111098	0.173869	-0.0950083	-0.0534474	0.0908663	-0.0990436	-0.01467	0.317763
ENSMUST00000139185.1|Mkln1os	-0.0937105	0.111124	-0.205268	0.270946	0.180053	-0.110457	-0.0183818	-0.166604	0.172249	-0.190928	0.0798671	0.175055	-0.438101	0.240809	0.0972568
ENSMUST00000139363.1|4930570G19Rik	-0.158894	0.0690648	0.111009	-0.127349	-0.0494868	0.116424	-0.0863209	0.272843	0.129989	-0.0288234	0.138242	0.0682666	0.0496749	0.100115	-0.123671
ENSMUST00000139423.1|Gm11815	0.036081	-0.0174393	-0.042558	-0.0120535	-0.0812888	-0.00558836	-0.0287859	-0.0168041	-0.0219839	-0.106429	0.142766	0.0260578	-0.394214	0.168689	0.124444
ENSMUST00000139471.1|Gm14133	-0.0486848	-0.0201219	-0.0320379	0.176976	-0.185715	-0.195861	-0.110819	0.127656	-0.00383994	-0.0653288	0.0417214	0.206565	-0.20966	-0.00480939	-0.00227515
ENSMUST00000139483.1|Gm43154	0.330708	0.321132	0.179464	0.227987	0.492235	0.233941	0.246275	0.110154	-0.00476825	0.457397	0.175019	0.230058	0.274464	0.173216	0.132215
ENSMUST00000139497.1|Gm13497	-0.17268	0.0827485	0.206528	0.100783	-0.0799907	-0.337184	0.277548	0.026343	0.315149	-0.139849	0.394529	0.12469	-0.379224	0.0208398	0.0322061
ENSMUST00000139512.1|Gm16295	-0.150444	0.0778293	0.128185	-0.0773404	-0.126941	0.022362	-0.0758215	0.0762711	0.137691	0.0246382	0.00112992	0.0531318	-0.332739	0.207879	-0.277341
ENSMUST00000139529.1|Gm9951	-0.260501	-0.00204354	0.182223	0.15275	0.0647419	-0.295691	0.332743	0.114105	0.168992	-0.158981	0.335173	0.137257	-0.386996	0.0809006	-0.032471
ENSMUST00000139552.2|2900079G21Rik	0.116855	-0.0492273	0.153851	0.0961349	-0.0458778	0.115604	0.0166207	0.159009	0.113992	-0.319419	0.206673	0.0196403	-0.142633	-0.241044	-0.120588
ENSMUST00000139612.1|Gm15706	-0.0616463	-0.120235	0.0373142	0.268297	-0.241093	-0.091991	0.112802	0.102801	-0.0447867	-0.146335	0.271043	0.0666324	-0.233635	-0.0948633	-0.227773
ENSMUST00000139751.1|AY512931	-0.0180065	-0.129296	0.0740889	0.00617652	0.0646964	0.0733611	0.202916	-0.126206	0.234986	-0.251872	0.220065	-0.0175613	-0.199588	0.120492	0.143795
ENSMUST00000139808.7|D030018L15Rik	-0.289922	-0.116412	0.239765	-0.00873585	-0.0755852	-0.108827	0.0865118	-0.0110027	-0.206592	-0.0554542	0.0517172	0.00571219	-0.352113	0.346956	-0.0306218
ENSMUST00000139825.1|Gm15834	0.0118556	0.352727	-0.0174507	-0.101281	-0.0768842	0.0821911	0.097631	-0.128841	-0.226156	-0.12107	0.182182	0.399335	-0.213699	-0.118713	0.0909254
ENSMUST00000139884.1|1700003M07Rik	-0.165858	-0.116489	-0.0721504	0.104636	-0.149987	-0.0360292	-0.0472561	0.120447	-0.0493816	0.0432989	0.168414	0.198164	-0.198643	-0.10807	-0.195889
ENSMUST00000140021.1|Gm14565	-0.0123143	-0.0258552	0.124284	-0.0128825	-0.0173688	-0.162535	0.0784639	-0.116776	-0.0133294	0.113171	0.328728	-0.140625	-0.197023	0.112076	0.00896774
ENSMUST00000140023.7|Cdr1os	0.0590556	-0.00305219	0.0842848	-0.0409387	-0.278154	-0.145582	0.0512185	0.288293	0.185997	-0.183898	0.173375	-0.12068	-0.172261	0.0530423	-0.0633823
ENSMUST00000140185.1|2700033N17Rik	-0.101268	0.0161893	0.121849	0.249299	0.0300169	0.00760341	0.0171109	0.136481	0.085894	-0.086	0.465317	0.141712	-0.163237	0.0591879	0.0071245
ENSMUST00000140203.1|Gm11548	0.204386	-0.0429601	-0.0752746	0.0512817	0.00985037	-0.0180979	-0.0348972	-0.141428	0.000468245	0.140973	0.253	-0.156132	0.0107709	-0.236071	0.103066
ENSMUST00000140275.1|1700095J07Rik	-0.221667	0.113237	0.104557	-0.0170574	0.0222197	0.0387451	0.202363	-0.053694	0.321671	0.0740658	0.0344321	0.0611561	-0.123733	0.144731	-0.128746
ENSMUST00000140421.1|Gm15627	-0.157709	-0.116987	0.220138	0.0383215	0.0841562	-0.177828	-0.0283781	0.00714269	-0.0878475	-0.0225801	0.0866975	0.255683	-0.196041	-0.129811	-0.112295
ENSMUST00000140443.1|5330413P13Rik	-0.180661	0.103835	0.208268	0.0868402	-0.105197	-0.340827	0.265441	0.0366029	0.317094	-0.125041	0.396608	0.132467	-0.375126	0.0244135	0.0277142
ENSMUST00000140614.1|E330016L19Rik	-0.101125	0.120478	0.118548	0.225028	0.111722	0.220146	-0.0524267	0.0413302	0.205679	-0.228355	-0.131902	-0.0890681	-0.0482769	0.192623	-0.0295737
ENSMUST00000140746.1|Gm15473	-0.155529	0.0517552	0.192545	-0.0363829	-0.0382461	-0.0141167	0.0206991	-0.037964	-0.0578762	0.178454	-0.085969	0.124221	-0.165228	0.0669357	-0.00610341
ENSMUST00000140754.1|Gm2018	0.10743	0.0437436	0.331962	-0.251475	0.0723005	-0.115415	-0.104611	0.310634	0.18688	0.228106	0.4964	0.0938242	-0.181172	0.149542	0.247189
ENSMUST00000140833.1|Gm15728	-0.685982	0.335407	0.16199	-0.118002	-0.172897	-0.0460833	-0.241264	-0.0198609	0.237169	-0.406309	0.267085	-0.0269356	0.115012	0.261142	0.271693
ENSMUST00000140881.2|Gm12762	-0.150332	0.0739808	-0.0616532	0.0197952	0.177178	0.0808303	0.0498023	0.103978	0.254294	0.032848	0.224288	-0.25048	-0.0802724	0.0112786	0.103776
ENSMUST00000140941.1|4930570G19Rik	-0.0620243	0.127855	-0.151841	-0.256211	-0.125622	0.118652	-0.127574	0.143978	-0.0543555	0.115892	0.244767	-0.215378	-0.015759	0.170816	0.0595765
ENSMUST00000141000.1|9530026F06Rik	0.0178617	-0.128249	0.0262225	-0.0599753	-0.0150006	-0.0802444	0.0198673	0.12039	0.0106049	-0.121183	0.22355	0.162944	-0.250581	0.128467	-0.0925781
ENSMUST00000141030.1|Gm11234	-0.101008	-0.00328762	0.0844945	0.059743	0.355226	-0.137763	0.130095	0.00580924	0.179962	0.0418011	0.196212	-0.0516648	-0.0970102	0.204535	0.253519
ENSMUST00000141088.1|4932435O22Rik	0.0912463	-0.0420429	0.128151	-0.0215609	-0.152996	-0.00214655	0.162783	-0.149412	-0.134419	0.136441	0.32669	0.138234	-0.302144	0.170808	0.250941
ENSMUST00000141162.1|Gm11217	-0.23316	-0.236369	0.0213819	0.00190275	0.00315493	-0.0998668	0.180728	0.057919	-0.0835185	-0.00524212	0.10953	-0.00839178	0.116819	-0.0217179	-0.0691469
ENSMUST00000141300.1|Hottip	-0.142504	0.0823892	0.257912	-0.314969	-0.0484773	-0.122135	-0.141603	0.154885	-0.306991	-0.112865	0.266994	-0.123061	-0.146047	-0.0109642	-0.230625
ENSMUST00000141341.1|Gm13814	0.365313	0.349001	0.245317	0.260022	0.556517	0.252629	0.302128	0.141418	0.0752259	0.514853	0.238533	0.277911	0.311436	0.149508	0.223995
ENSMUST00000141452.1|C630028M04Rik	-0.045207	-0.0292615	0.149681	0.233486	-0.052961	-0.163916	0.074328	0.107223	0.276484	-0.0238779	0.161564	0.0722394	-0.18536	0.113329	-0.0829244
ENSMUST00000141469.1|Gm13025	-0.155565	-0.107034	-0.0176379	-0.125973	-0.273547	-0.153532	-0.0132044	0.00104002	0.0720907	-0.0209105	0.247143	0.0864528	-0.368383	0.203048	0.110176
ENSMUST00000141559.1|Gm11685	0.460928	0.424079	0.296227	0.194923	0.352564	0.320095	0.254761	0.203566	0.0804088	0.490627	0.433302	0.332601	0.201434	0.395254	0.416752
ENSMUST00000141741.3|Gm16933	0.0752822	0.102963	-0.163215	0.112532	0.028851	-0.0499629	0.252	0.136855	0.368742	-0.11903	0.0863968	0.139379	-0.375042	-0.0556438	0.0463652
ENSMUST00000141777.7|2410018L13Rik	-0.148208	0.125121	0.0408064	0.0351797	0.055063	-0.0915134	0.197093	0.17563	-0.0131753	0.142832	0.0670407	-0.0363509	-0.40773	-0.0463572	0.340846
ENSMUST00000141809.7|Snhg17	-0.00847027	0.031722	-0.0249536	0.117605	0.255247	-0.334104	0.0241523	0.0259978	-0.0733771	-0.302796	0.331047	-0.208836	-0.277243	0.0440562	-0.0348929
ENSMUST00000141923.1|A530013C23Rik	0.0117112	-0.0366008	0.19828	0.153883	-0.14199	-0.240015	0.00708845	-0.00470865	0.0522556	-0.183856	0.159271	-0.000864645	0.0691115	0.152619	-0.0763413
ENSMUST00000142032.7|Gm2117	-0.0803436	0.125427	0.178131	0.0835243	0.0568534	-0.0426831	-0.0507279	0.022905	0.0428015	-0.133922	0.0554036	-0.0246041	-0.0832579	0.192627	0.115595
ENSMUST00000142109.7|5330434G04Rik	0.0948453	-0.0164947	0.226416	-0.0430859	0.0204377	-0.11444	0.222966	0.0270578	0.226792	-0.0842327	0.192357	-0.0424301	-0.288183	0.171614	0.207997
ENSMUST00000142270.1|4932412D23Rik	-0.183622	-0.0289074	0.202948	0.257074	0.124883	0.10425	0.301189	-0.0226994	0.188306	-0.20545	0.17568	0.1232	-0.134971	0.176194	0.0859925
ENSMUST00000142429.1|Gm13056	-0.0830869	0.10727	0.126528	0.228769	-0.153377	-0.164489	0.0320961	0.182259	0.148751	-0.253019	0.0861375	-0.00428205	-0.164058	-0.0171414	-0.164077
ENSMUST00000142569.1|2310005A03Rik	-0.0507535	0.0761485	0.0407856	0.0713785	-0.256597	0.0224608	-0.14642	-0.0534642	-0.175857	-0.0899419	-0.0593049	-0.0337212	-0.261411	0.031755	-0.0344115
ENSMUST00000142712.1|2410080I02Rik	0.282891	0.240339	-0.0490102	0.167311	0.0288827	-0.0556588	0.239466	-0.191563	0.39986	0.086765	0.149265	0.0477469	-0.334052	0.0574518	0.00758752
ENSMUST00000142804.1|Gm13499	0.0259681	-0.265284	-0.0651316	0.0761315	0.0721616	0.096762	0.224406	-0.0276948	0.0830886	0.0146016	-0.160839	-0.081905	-0.0887589	0.00173645	0.00805843
ENSMUST00000142828.1|Gm13660	-0.0270946	0.0978538	0.0305143	0.254941	-0.0260651	-0.0820977	0.0762072	-0.0416366	0.0334709	-0.013966	0.100388	0.0697294	-0.160423	0.0576601	0.0821122
ENSMUST00000142962.2|Gm15631	-0.227487	0.082245	0.146783	0.0780439	-0.140625	-0.298031	0.253736	0.0403984	0.298564	-0.0939301	0.330425	0.0926799	-0.46783	0.0560281	0.157274
ENSMUST00000143109.1|Gm12524	-0.12997	-0.288879	-0.0318922	0.0484733	0.0375634	-0.0285207	0.0151796	0.0349039	-0.117489	0.0156967	-0.0594946	-0.0767541	0.0973146	-0.0378746	-0.0339811
ENSMUST00000143272.7|Meg3	0.129721	-0.167363	0.0443075	0.213576	-0.0959297	-0.265778	0.0261527	0.136843	0.0884052	-0.213239	0.352914	0.0140409	0.0460049	0.22075	0.0347917
ENSMUST00000143311.1|Gm12022	-0.137564	-0.0593121	-0.0260473	0.0686162	0.102307	-0.270158	0.175288	0.113384	-3.70391e-05	-0.0612958	0.0446868	0.178735	-0.37905	0.0199609	0.0274035
ENSMUST00000143315.2|D830044D21Rik	0.0534345	0.232341	0.124284	-0.280453	-0.0436761	0.0350067	0.128167	-0.0370529	0.194521	0.125633	0.0145878	0.00532162	-0.177155	0.0454847	0.343739
ENSMUST00000143346.7|A730036I17Rik	0.0346365	0.147258	0.0176612	-0.053421	-0.152888	0.121743	-0.103655	0.0316896	-0.236273	0.0163675	0.120824	0.0189937	-0.199485	0.148147	0.0251176
ENSMUST00000143428.1|Gm11766	-0.116042	0.063626	-0.0163297	0.204327	-0.290468	0.106152	0.0546812	-0.259407	-0.0978881	-0.0713602	-0.0252792	0.0108492	-0.0654022	0.157116	0.0318846
ENSMUST00000143453.1|5330413P13Rik	0.135207	0.154865	0.160479	0.160704	0.0197183	0.0912188	-0.0433075	0.12589	-0.305405	0.0990079	-0.0863832	0.0208362	0.268563	0.0805587	0.0236621
ENSMUST00000143649.1|1200007C13Rik	-0.182719	0.102295	0.201929	0.103248	-0.0871222	-0.339138	0.276414	0.0432234	0.330076	-0.108959	0.395499	0.113801	-0.363067	0.0319073	-0.00288745
ENSMUST00000143673.1|AI662270	-0.160853	-0.0483886	0.0707668	-0.0326002	-0.121281	0.21062	-0.0138667	-0.0250114	0.0332839	-0.212501	0.191519	0.145151	-0.119793	0.177299	-0.122848
ENSMUST00000143787.2|9630028B13Rik	-0.0674323	0.138664	0.190894	0.0128514	0.121005	-0.191056	-0.0446974	-0.116289	-0.104132	-0.0972902	0.00259877	-0.0270993	-0.193413	-0.154952	0.182002
ENSMUST00000143836.7|Meg3	0.0510781	0.059902	0.0584308	0.317665	-0.155446	-0.346898	0.179388	0.0206581	0.253543	-0.184451	0.386039	0.058232	-0.165151	0.171722	-0.0134594
ENSMUST00000143847.7|Meg3	-0.076804	0.0423361	0.181048	0.247741	-0.180476	-0.412389	0.295339	0.0108971	0.202022	-0.34851	0.371035	-0.0393935	-0.111254	0.0719233	0.114908
ENSMUST00000143870.1|Gm13490	0.0231633	0.0445432	-0.264236	0.155651	0.0677982	-0.0675848	0.222756	0.217638	0.388737	-0.190227	0.289088	0.149619	-0.291996	0.030002	0.05013
ENSMUST00000143898.1|Gm13652	-0.0939987	-0.19423	-0.0397138	0.131676	-0.221086	-0.0760143	-0.0531257	-0.0792449	0.0279074	-0.252155	0.116305	-0.0868911	-0.228942	-0.282201	-0.0251242
ENSMUST00000143964.7|AU019990	-0.139603	0.268237	0.0946585	0.0294463	-0.118836	0.115949	-0.107399	-0.0975782	-0.116942	0.0273672	0.306053	0.0161289	0.0789866	0.163196	-0.0166878
ENSMUST00000143967.1|Gm12973	-0.0492504	0.143749	0.00764107	0.0514133	0.188321	0.299896	0.05387	0.0670362	0.0437843	0.109474	-0.00288316	-0.0337938	-0.205028	0.258413	0.154377
ENSMUST00000144006.1|Gm15328	-0.105133	-0.134856	0.0263584	0.242545	-0.129362	-0.221521	-0.164435	0.133996	0.0783309	-0.0636599	0.126437	0.0873565	-0.241327	0.250064	-0.0615316
ENSMUST00000144018.7|Gm3669	-0.125069	-0.106008	0.148166	0.177759	0.0360692	0.135796	-0.0097213	-0.105784	0.199955	-0.339702	-0.0196982	-0.201488	0.0292045	0.286924	0.211501
ENSMUST00000144092.1|Gm11454	0.0866646	-0.181215	0.0688762	0.128968	0.0996843	-0.0897322	-0.0933056	-0.0424638	0.00845176	-0.208923	0.113425	-0.200752	-0.254499	-0.151246	0.163027
ENSMUST00000144163.1|Gm14552	-0.0949289	0.263348	0.223153	0.0999031	0.0424865	0.103868	-0.061241	0.0456631	0.0663769	-0.174928	-0.0786756	-0.0219189	-0.101545	0.215909	0.0826068
ENSMUST00000144166.7|Gm13166	0.0523434	0.0647416	0.19674	0.183506	0.407512	-0.0684733	0.190165	-0.12076	0.435925	-0.111388	0.283855	0.202917	0.129705	0.391859	0.311629
ENSMUST00000144202.1|Gm13830	-0.112567	0.0714796	-0.131456	0.0431081	-0.160223	0.0413837	0.0937333	0.0347106	0.297657	-0.0192674	0.207685	0.0578941	0.0384995	0.0471378	0.0566929
ENSMUST00000144232.7|Mkln1os	0.00773551	0.204018	-0.24519	0.112127	0.128115	-0.179015	0.154585	-0.166604	0.137399	-0.158407	0.0915277	0.0471902	-0.575992	0.188998	0.253904
ENSMUST00000144294.1|Gm14696	-0.0849528	0.0628758	0.167804	0.136249	0.0706574	-0.193425	0.325903	-0.0172267	0.30736	-0.0849105	0.37263	0.212578	-0.259064	0.0622268	0.115162
ENSMUST00000144424.8|2900079G21Rik	0.1016	-0.179162	0.0686509	0.199928	0.0498085	-0.0814341	0.0301272	0.0455739	0.138059	-0.0529261	0.182443	0.20441	-0.094044	-0.137138	0.0107604
ENSMUST00000144604.1|E130102H24Rik	0.322197	0.256035	0.169873	0.113385	0.156498	0.195143	0.205235	0.0607266	0.330698	-0.0934993	0.310675	0.226537	-0.382009	0.283796	0.355056
ENSMUST00000144607.1|Gm14258	-0.061696	-0.270635	-0.0661165	0.0533393	0.0733522	-0.13049	-0.014192	0.0861867	0.0158895	-0.162446	0.268193	0.104058	-0.265469	0.0501985	0.128335
ENSMUST00000144612.7|2210408F21Rik	0.0418997	0.114623	-0.108127	0.048613	-0.132838	-0.113105	0.0255328	-0.0787427	0.0364896	0.269731	0.0228523	0.0594841	0.156238	0.190039	-0.0197439
ENSMUST00000144705.8|Snhg12	-0.165728	0.289738	0.0426653	-0.178328	-0.177432	-0.0267733	-0.098466	-0.0376075	0.273034	0.0336739	0.190611	-0.0707366	-0.295419	0.113097	0.111857
ENSMUST00000144718.2|4930526F13Rik	0.0483323	0.105075	0.189471	-0.0848231	0.0020966	-0.00530156	-0.0224601	-0.0903631	-0.0606958	0.152482	0.140349	0.154647	-0.335417	-0.108368	0.187814
ENSMUST00000144757.1|Gm15704	-0.100074	-0.0340994	-0.107642	0.00874792	0.0122715	-0.237461	-0.342808	-0.127473	-0.0712329	-0.284206	0.121878	0.174491	0.0997256	0.127916	-0.0832849
ENSMUST00000144818.1|Gm14168	-0.0856712	-0.0800238	0.265224	0.104707	-0.158116	-0.3067	0.132391	0.230264	0.0343175	-0.130745	0.100425	0.254484	-0.220366	-0.0267237	-0.0405094
ENSMUST00000144853.8|Cdr1os	0.0859709	-0.0669054	0.0955342	-0.106365	-0.321184	-0.160102	0.219074	0.233697	0.275404	-0.270985	0.249876	-0.0136752	-0.157467	0.0625267	-0.00740594
ENSMUST00000144870.1|Gm13219	0.0515606	0.104511	-0.0780408	0.0339276	0.0256872	0.0427509	0.162866	0.177408	0.204746	0.256781	0.02335	0.201235	-0.129376	0.143479	-0.046933
ENSMUST00000144875.1|Gm11412	-0.141349	-0.285088	-0.0351439	0.0368697	0.0241878	-0.032282	0.00493793	0.0218366	-0.128417	0.000473864	-0.0641724	-0.0878476	0.110436	-0.0439626	-0.0203887
ENSMUST00000144926.1|A330035P11Rik	-0.24694	0.192714	0.0353081	0.0525595	-0.159193	0.0315416	-0.0994902	-0.137293	0.032045	-0.0769733	0.00828143	0.157561	-0.211609	0.208457	0.130518
ENSMUST00000144993.1|5330416C01Rik	0.0275438	0.0990729	-0.0975175	0.0398745	-0.064998	0.0301688	-0.216854	-0.0108646	-0.287068	-0.241741	0.147751	0.0252181	0.0414838	0.116287	0.000546275
ENSMUST00000145030.1|Gm16046	-0.211275	-0.339138	-0.00341585	0.0434825	-0.00847888	0.0547905	-0.0619619	0.138992	-0.174382	-0.01081	0.0346157	-0.119573	0.0569642	-0.0450163	-0.152447
ENSMUST00000145042.1|5930430L01Rik	-0.578708	0.285858	0.189875	-0.247357	-0.042	0.201836	-0.472907	-0.0565325	0.213594	-0.385903	0.065108	-0.141923	-0.03348	0.323134	0.339749
ENSMUST00000145085.2|Gm16741	0.00520628	-0.119591	0.0746561	0.26913	0.374648	0.0217681	0.242946	-0.1044	0.454198	-0.237909	0.247473	0.154695	0.103571	0.336247	0.34801
ENSMUST00000145090.7|9630014M24Rik	-0.0224968	0.251932	-0.0861573	0.00361856	0.0646607	-0.218642	-0.0953369	0.212296	0.153291	-0.18469	0.068632	0.102677	0.0166542	0.244471	0.189183
ENSMUST00000145095.1|Gm12290	0.0952757	-0.19995	0.0701572	0.146606	-0.192248	0.140343	-0.0331871	0.218539	0.0218363	-0.165401	0.197421	0.222076	-0.0842703	0.080429	-0.0897903
ENSMUST00000145206.1|2610035D17Rik	-0.0564316	0.190495	0.0638546	0.101791	0.00877312	0.0763736	-0.0611226	0.0871788	0.0225617	-0.0460797	0.365179	0.145684	-0.325399	0.189014	0.0235226
ENSMUST00000145338.1|Gm12108	-0.0491662	0.0150854	0.200131	0.0286764	0.057823	-0.0655922	-0.0966858	-0.0836504	-0.0634149	0.190377	0.0509692	0.0877059	-0.0349489	-0.0375927	0.155664
ENSMUST00000145438.1|Snhg20	0.213645	0.168666	-0.111212	0.0325651	-0.102009	0.140886	0.00698626	0.186928	0.406812	0.0660448	0.404577	0.0975084	0.00830979	0.0801396	0.0319236
ENSMUST00000145461.7|AI662270	-0.170885	-0.135812	0.0628423	-0.07138	-0.0840214	0.218902	-0.0138667	-0.0668551	0.0332839	-0.168434	0.221354	0.107002	-0.156728	0.177299	-0.122848
ENSMUST00000145549.1|B230312C02Rik	-0.158527	-0.155872	-0.014813	-0.0983191	0.104836	0.0538428	-0.153112	0.140344	-0.0794314	-0.108011	0.142621	-0.0905084	-0.00626245	-0.0321963	-0.106682
ENSMUST00000145576.1|Gm14902	-0.138188	0.0636856	0.107336	0.0281037	-0.146778	-0.146378	-0.118118	-0.0145941	-0.0912648	-0.130521	0.112344	0.123228	-0.178297	-0.00938559	0.159294
ENSMUST00000145644.1|Gm13855	-0.00763796	-0.13209	0.0256189	0.0371192	-0.00943193	0.0321931	0.214489	0.0996512	0.0911299	-0.0431808	0.537045	0.157806	-0.0144518	0.212906	0.204697
ENSMUST00000145794.2|Gm15663	0.0923745	0.0768491	0.00886415	0.0616897	0.200858	0.0165063	0.011017	-0.0871624	0.00150612	0.177123	0.0239571	0.121615	-0.0856814	0.0801882	0.0960006
ENSMUST00000145803.7|Ftx	0.152774	-0.169798	-0.334964	-0.0170026	-0.0730382	-0.00280464	0.0370694	0.0903785	0.275077	0.0666833	0.327147	-0.128545	0.0868487	0.155845	0.127571
ENSMUST00000145871.2|F730035M05Rik	0.00807442	-0.141656	0.0299544	0.0416421	-0.00913616	0.0368725	0.218366	0.103152	0.0750778	-0.0516215	0.533234	0.152157	-0.0118023	0.234272	0.212959
ENSMUST00000145916.1|Gm15298	0.208574	0.230509	0.0826698	0.0932237	-0.0710957	-0.287169	-0.0316605	0.128133	0.166296	-0.146214	0.2276	0.129031	-0.0906205	0.370713	-0.0795653
ENSMUST00000146010.2|Epb41l4aos	-0.105809	0.201078	0.0315083	0.00776935	-0.0556422	0.051121	-0.289911	0.197412	0.0254039	-0.00401509	0.252199	-0.0966566	-0.388921	-0.072513	0.081488
ENSMUST00000146041.1|Gm12505	-0.121896	0.326551	0.29245	-0.0315981	0.169906	0.0760551	0.127911	0.0967743	0.272531	-0.110558	0.387876	-0.0736021	-0.116939	0.0176787	0.234096
ENSMUST00000146043.1|4933428C19Rik	-0.00324422	-0.0361153	0.0599616	-0.0838099	0.0512602	0.0609182	0.0990529	-0.106495	0.264017	-0.102071	0.104619	-0.00802875	-0.311363	0.0379278	-0.0622876
ENSMUST00000146336.1|A330102I10Rik	0.0597008	0.0143048	0.194896	0.352736	0.161657	0.0907314	0.0526347	0.0144934	0.130579	-0.19772	0.165663	0.255873	-0.0182834	0.0883936	0.171328
ENSMUST00000146346.1|Gm12829	-0.244914	-0.227336	0.0494313	0.00888989	-0.0122254	-0.11198	0.231205	0.0654058	-0.0727677	-0.0236636	0.177548	0.0410174	0.124165	-0.0366453	-0.09867
ENSMUST00000146364.7|Gm10433	-0.198105	0.124956	-0.0272771	-0.0936152	0.0418994	0.0818329	-0.160362	-0.0275295	0.0205937	-0.100718	0.25473	0.186445	-0.124939	0.0827115	-0.0653233
ENSMUST00000146404.1|Gm13589	0.165229	-0.084407	0.164818	0.127141	0.0387465	0.0663113	0.0730827	0.139893	0.127249	-0.247979	0.251912	-0.0378244	0.178089	0.272623	0.0336403
ENSMUST00000146535.7|Gm14635	-0.143421	0.0717548	0.128158	0.127368	0.103881	0.0898581	-0.0140582	-0.450016	0.0971382	-0.00225946	0.216933	0.0705681	-0.12735	0.342978	0.15884
ENSMUST00000146542.1|Gm14266	-0.17062	0.0955673	0.0524103	0.195715	0.0329938	-0.167339	0.225264	0.203605	0.183533	-0.0385267	0.0742233	0.146905	-0.31976	0.175659	0.222744
ENSMUST00000146554.1|2810471M01Rik	-0.192695	0.0814453	0.213556	0.0954494	-0.0866949	-0.331853	0.27422	0.0159618	0.331547	-0.118808	0.407765	0.111099	-0.366306	0.0161614	0.0183991
ENSMUST00000146560.8|4833418N02Rik	-0.201077	0.0920242	-0.00954862	-0.0167775	-0.0727842	0.00374071	0.00553204	0.218506	-0.0336397	-0.0569201	-0.036384	-0.241276	-0.265441	0.303632	0.104212
ENSMUST00000146587.1|A630031M04Rik	0.203201	0.197109	0.00758763	0.0384411	-0.0238592	0.0222749	0.165169	0.106031	0.0594837	0.0224262	0.254075	0.0957459	-0.196475	0.0935775	0.0249257
ENSMUST00000146644.1|Gm14827	-0.17453	-0.0531593	-0.165894	-0.0316878	0.0295057	0.00530787	0.0789049	0.121902	0.0979539	-0.0447522	0.18772	-0.0922519	-0.490868	0.11667	0.212738
ENSMUST00000146663.2|Gm17033	-0.122078	-0.0726843	0.0959054	0.150457	0.0784311	-0.0426606	-0.0461513	0.0610249	0.0127306	0.0159418	0.169589	-0.0311943	-0.124462	0.248161	0.163993
ENSMUST00000146671.7|Gm13166	0.0448532	-0.340474	0.0655732	-0.0118643	0.0896042	-0.130199	0.0150652	-0.0241441	-0.0634149	0.0394711	-0.216207	-0.0972004	0.240221	0.245723	0.0840166
ENSMUST00000146701.7|Meg3	-0.0116908	0.0925219	0.130919	-0.108207	0.0172864	0.0463498	0.0648881	0.10135	0.173819	-0.147609	0.497717	-0.00937423	-0.224726	0.136805	0.0102255
ENSMUST00000146751.1|Gm14963	-0.225117	-0.046024	0.166786	0.098631	-0.0957654	-0.373257	0.0420639	-0.0538636	-0.204295	-0.263143	0.408215	-0.120801	-0.11718	0.00766858	-0.0803701
ENSMUST00000146929.1|Gm15232	-0.0363816	-0.219754	-0.0157983	0.100222	-0.0566573	-0.161469	0.214599	-0.0938974	0.0450467	0.011047	0.248581	0.184046	-0.188699	0.259503	0.187484
ENSMUST00000146963.1|Gm11464	-0.582543	0.114142	0.186098	-0.31071	0.051662	0.144262	-0.388012	-0.2001	0.253251	-0.455561	-0.00301458	-0.220028	0.109472	0.244224	0.24694
ENSMUST00000146978.1|Gm13869	-0.0296656	-0.0957973	0.086493	-0.066084	-0.0716601	-0.0715089	-0.121585	0.158554	-0.212959	0.0280192	0.0619764	0.148553	-0.00585807	-0.0623254	-0.175457
ENSMUST00000147013.2|Gm32618	-0.0463878	-0.219326	0.0425704	-0.0116274	-0.106432	-0.104541	0.0391955	-0.0775831	0.165169	0.115468	0.169314	0.115079	-0.278409	-0.203151	0.0793063
ENSMUST00000147108.1|Gm12374	-0.0433827	-0.0087961	-0.00223344	0.398641	0.48162	0.136029	0.292211	0.0666201	0.4679	-0.0634608	0.238745	0.220087	-0.0550504	0.243799	0.3643
ENSMUST00000147119.7|1700001G01Rik	0.00600808	-0.00961547	-0.00494393	0.236918	-0.135585	-0.165016	0.0546916	-0.0837716	-0.123074	-0.0736141	0.209046	0.264728	-0.297764	0.156951	0.189161
ENSMUST00000147141.1|Gm14264	0.135243	-0.162307	-0.0139059	0.0701018	-0.117241	-0.285055	0.242557	-0.177796	0.135836	-0.34189	0.14432	0.0742154	-0.338178	-0.146526	0.0235505
ENSMUST00000147425.1|Oip5os1	0.0838474	-0.113405	-0.119476	-0.00190521	0.18119	0.151992	0.0984106	0.225944	-0.124343	-0.083295	0.354844	-0.0401249	-0.266794	0.156684	0.0600902
ENSMUST00000147678.1|Gm14102	-0.068341	-0.164096	0.205494	0.223158	0.0427405	-0.04218	0.249577	-0.0251811	0.391649	-0.231085	0.375233	0.0650106	-0.428231	0.0610087	0.256227
ENSMUST00000147722.1|Gm16211	0.0341682	-0.0148675	-0.022203	0.0163449	-0.276155	-0.107982	-0.0866515	-0.00968799	0.230701	-0.245658	0.341167	-0.0586606	-0.152301	0.0138168	-0.180455
ENSMUST00000147762.8|Snhg15	-0.15014	0.286184	-0.0323192	0.104464	0.0224789	-0.173108	0.14459	-0.119035	0.196091	-0.189874	0.307647	0.18945	-0.552672	0.271632	0.0375998
ENSMUST00000147771.1|Gm12051	0.0660863	-0.0923496	-0.042304	0.130842	-0.0246479	0.0102475	0.0419732	-0.217259	0.244786	-0.21659	0.0586498	-0.0239726	0.0628424	0.366854	0.257637
ENSMUST00000147896.1|Gm12114	-0.0698951	-0.108784	0.0946068	-0.00390215	0.0334879	-0.094192	0.0986334	-0.0328089	0.210445	-0.244505	-0.034693	0.139571	-0.516205	0.159115	0.279215
ENSMUST00000147939.1|Gm13598	-0.15595	0.145646	0.149976	0.142852	0.214587	-0.0548544	0.0600635	-0.0500255	0.0568792	-0.17737	0.062901	-0.127288	-0.326878	0.0657313	0.275498
ENSMUST00000147959.1|Gm14486	-0.0890166	0.052492	0.00995341	0.235236	0.151268	-0.130976	0.23466	-0.139572	-0.125633	-0.0287016	0.265497	0.268935	-0.0764384	0.205394	-0.0330055
ENSMUST00000147993.7|Gm2117	-0.104952	0.0284068	0.17988	0.201706	-0.00514462	0.317712	-2.0925e-05	-0.040659	0.123587	-0.26502	-0.0968621	-0.136063	0.10311	0.214557	0.108061
ENSMUST00000148284.1|Gm14742	-0.101103	-0.0745011	0.176579	0.0349569	-0.00752103	-0.174851	0.041672	0.0491864	0.124579	-0.296712	0.00338743	-0.0336537	-0.426019	0.0818289	0.298467
ENSMUST00000148309.1|Gm14262	-0.199798	0.221169	-0.0421781	0.153592	0.212861	-0.139386	-0.0482855	0.187168	0.282716	0.297828	0.326268	-0.0983905	-0.0298399	-0.126386	0.21824
ENSMUST00000148364.1|Gm12056	0.00392842	0.132822	0.252545	0.011886	-0.0735373	0.124377	0.120202	0.00900944	0.151799	0.228256	0.146105	0.0359367	-0.210592	0.145263	0.0561791
ENSMUST00000148405.1|4932435O22Rik	-0.213625	-0.0689248	0.196771	-0.0599559	-0.185906	0.0372981	0.294261	-0.100829	-0.062248	-0.0423667	0.148271	0.140324	-0.110196	0.140164	0.247219
ENSMUST00000148413.2|A530017D24Rik	-0.12401	-0.0386412	-0.0587201	0.127046	-0.160562	0.0717879	0.332341	0.219944	-0.0173655	-0.186684	0.254221	-0.00506412	-0.0847884	0.126124	-0.246337
ENSMUST00000148448.1|Gm12532	0.177982	0.00933355	-0.19551	-0.032744	0.187926	0.0690593	0.0363116	-0.182227	0.015479	-0.135885	0.0456667	0.0691093	-0.0145068	0.00083054	0.262
ENSMUST00000148504.1|Gm12153	0.135789	0.225613	-0.106283	0.0527979	0.209146	0.201493	0.185681	0.213241	0.352156	-0.0148418	0.165329	0.0548381	-0.0269627	0.0484562	0.419032
ENSMUST00000148534.7|2610028E06Rik	0.00635012	-0.0489234	-0.137942	-0.192786	0.24393	0.142891	0.109237	-0.00300251	0.0601015	-0.268633	0.368157	0.235488	-0.139047	0.113783	0.19093
ENSMUST00000148548.1|A730036I17Rik	-0.187835	-0.0154245	0.210733	0.137485	0.235102	0.0158187	-0.132685	-0.0492957	-0.120737	0.0406751	-0.016377	0.096799	-0.236916	0.0433601	-0.0312423
ENSMUST00000148610.1|Gm10660	-0.224837	-0.0594699	0.0771851	0.0675008	-0.0645447	0.0273064	-0.00735203	-0.0709516	0.00399846	-0.0545832	0.321243	0.131713	-0.0187918	0.0634561	-0.0257179
ENSMUST00000148655.1|Gm11959	0.0237713	-0.00145324	-0.0834699	0.0688295	-0.0349369	-0.00882601	-0.0233569	-0.0418979	-0.0747634	-0.0363028	0.132425	0.083874	-0.238628	0.130816	0.0661787
ENSMUST00000148700.1|Gm14340	-0.265739	-0.233585	-0.0985194	0.283946	-0.144535	-0.0986229	0.117413	-0.0390353	-0.110857	-0.114172	0.330599	0.149619	-0.192689	0.0255596	-0.0951204
ENSMUST00000149025.1|Gm13881	-0.0963007	0.139879	-0.128259	0.177579	-0.0756527	-0.0604176	0.299897	0.17396	0.427346	-0.115327	0.218505	0.11675	-0.309249	-0.0261113	0.0976938
ENSMUST00000149065.1|Gm16079	-0.14896	0.0533786	0.135464	-0.00710284	0.0724418	-0.193856	-0.124436	0.0122132	0.0117641	-0.270633	-0.222352	0.0811668	-0.434383	0.0457789	0.0852125
ENSMUST00000149112.1|9630014M24Rik	0.00616928	0.212607	-0.0739836	-0.0856368	-0.179503	-0.138102	-0.129932	0.170703	0.0100441	-0.218641	0.255108	0.0791413	-0.0280043	0.265905	-0.0304364
ENSMUST00000149246.7|2410018L13Rik	-0.155253	0.00394014	0.22799	0.117535	0.0330171	-0.168468	0.0979374	0.168419	0.143269	-0.0571469	0.184648	0.0131047	-0.298271	-0.0499039	0.235451
ENSMUST00000149308.3|2900079G21Rik	-0.00339584	0.0688421	0.143568	0.151099	-0.0151373	0.144804	0.0711842	0.231426	0.0752004	-0.288349	0.138845	0.0435255	-0.054622	-0.198647	-0.136274
ENSMUST00000149387.7|4930570G19Rik	0.00891208	-0.107598	0.0939736	-0.167891	0.0334748	0.133082	-0.27633	0.199117	0.149948	0.109767	0.195136	-0.0912469	-0.348245	0.253215	-0.083498
ENSMUST00000149472.2|1700086P04Rik	0.0395927	-0.113046	0.0841811	0.267102	0.371822	0.0253813	0.24558	-0.116219	0.44407	-0.221976	0.236835	0.15183	0.0874334	0.34175	0.343241
ENSMUST00000149481.1|Gm11986	-0.142645	0.0251886	-0.0176108	0.145784	-0.149972	0.0311467	0.0600357	-0.0642257	0.232072	-0.081996	0.215094	0.116717	-0.558918	0.224521	0.142254
ENSMUST00000149609.1|Gm13830	0.00704606	0.0556494	-0.0579053	-0.139244	-0.111836	-0.152969	0.128935	0.117779	-0.389309	-0.0230416	0.154679	0.0542805	0.000723019	0.136762	-0.361964
ENSMUST00000149618.1|Gm9951	-0.311224	-0.0050348	0.167574	0.147853	0.0293803	-0.307064	0.321624	0.0978488	0.166415	-0.213328	0.332297	0.139181	-0.417778	0.108824	0.0256885
ENSMUST00000149661.1|Gm15325	0.0656317	-0.259159	-0.0272177	0.220637	0.19356	-0.107858	0.0593823	0.0930678	0.0636098	0.206717	-0.155549	-0.129836	0.364718	0.109844	0.316811
ENSMUST00000149687.1|2210406O10Rik	0.120075	0.129961	-0.114344	-0.209249	-0.0554566	0.158096	-0.193597	0.247229	-0.213589	-0.0419299	0.233015	0.0198045	-0.603272	-0.0715489	-0.0378275
ENSMUST00000149822.2|Snhg20	-0.143692	0.157009	-0.0246093	0.162701	0.0425753	-0.0134099	0.355365	-0.0272341	-0.006095	-0.00311182	0.169544	0.0864418	-0.0544675	-0.191387	0.0025291
ENSMUST00000149942.1|Gm831	0.0973918	-0.0538132	0.191912	0.131385	-0.0836386	0.0398934	0.0880049	-0.125025	0.218395	-0.107775	0.22329	0.0981244	-0.0779943	0.118367	-0.0808377
ENSMUST00000150112.7|Gm6313	-0.254391	0.0508219	-0.00190499	-0.026327	-0.178648	0.0414933	-0.0291521	0.0531011	-0.124125	-0.115001	0.17786	-0.0483039	-0.482178	-0.141024	-0.0751909
ENSMUST00000150119.1|Gm13632	-0.126042	0.208944	0.18797	-0.0210238	-0.0972114	0.188835	-0.137531	0.147969	-0.0302681	0.0116985	0.28046	-0.0756488	-0.128862	0.147167	0.00754443
ENSMUST00000150171.1|Gm12976	-0.502079	-0.0234563	0.00315309	-0.234974	-0.0728592	0.0622242	-0.387682	-0.0763935	0.182615	-0.495543	0.146294	-0.137093	-0.0378156	0.354335	0.283415
ENSMUST00000150273.1|1700120G11Rik	0.0918282	0.0279077	0.125162	0.122773	-0.0287008	-0.0173561	0.0178285	-0.111212	-0.0649168	-0.0741748	-0.168374	0.0858138	-0.132781	-0.1218	0.168563
ENSMUST00000150382.3|C030047K22Rik	0.22709	0.00609099	0.0840769	0.0169074	0.043266	0.0309941	-0.0111601	0.00246137	0.285707	0.0117019	0.349587	-0.0493987	-0.0440098	-0.0738786	0.234636
ENSMUST00000150466.1|5330413P13Rik	-0.177294	0.103391	0.203145	0.0794164	-0.100991	-0.344854	0.272793	0.0345579	0.326304	-0.123975	0.392103	0.127228	-0.382236	0.0238281	0.0254157
ENSMUST00000150482.1|Gm13780	-0.101563	0.0527468	0.0195937	0.0159865	0.0875565	-0.0376872	0.111518	0.178802	0.17003	-0.0599393	0.218069	0.0545048	-0.366865	-0.326246	0.00450019
ENSMUST00000150490.2|Gm53	-0.00779384	-0.144617	0.0272283	0.0346862	-0.0128826	0.0358656	0.224621	0.110916	0.0937066	-0.0432105	0.531432	0.150806	-0.00481727	0.211267	0.184122
ENSMUST00000150540.1|Gm6117	0.389193	0.276055	0.192273	0.239715	0.506498	0.175626	0.337352	0.111193	0.0551755	0.498712	0.281014	0.261578	0.330465	0.246565	0.271724
ENSMUST00000150604.7|5330434G04Rik	-0.110052	0.0552189	0.0778137	-0.210242	-0.0249737	-0.165967	0.225067	0.0420241	0.29439	-0.214962	0.0415941	0.0536078	-0.316638	-0.0163439	0.191027
ENSMUST00000150628.7|Gm11728	-0.16175	-0.0278984	0.147979	-0.00672349	-0.0997308	-0.192633	0.168613	-0.0163582	0.168051	-0.0431145	0.0481068	0.220319	-0.0335353	0.0157607	0.0543107
ENSMUST00000150694.1|Gm12018	-0.14579	-0.0948745	0.0473862	0.0622388	0.04759	-0.0689768	0.234148	-0.165224	-0.0055399	-0.194177	0.0106093	0.134783	-0.174534	0.0594547	0.100166
ENSMUST00000150712.1|2610035D17Rik	0.0841734	0.130006	0.064624	0.26172	0.138163	-0.00867347	0.172747	-0.0230215	-0.196756	-0.0440348	0.311389	0.0962736	-0.241394	0.0690372	0.083621
ENSMUST00000150851.1|Meg3	-0.0686129	-0.161903	0.0844308	0.0290161	-0.0864549	-0.371541	0.0992868	0.109561	0.144422	-0.0603432	0.465643	0.255004	-0.341264	0.167149	0.168494
ENSMUST00000150889.1|Gm16046	-0.151762	-0.335466	0.0164881	0.0106991	-0.0273428	0.0472087	-0.0255675	0.110743	-0.119473	0.0105731	0.150071	-0.101766	0.0292649	-0.00339525	-0.159337
ENSMUST00000150994.1|1700066O22Rik	0.0438129	-0.0695655	0.0404729	-0.0459291	-0.0812213	0.0805238	-0.131733	0.0941573	0.175965	0.0697187	0.127289	0.0875644	-0.113519	0.0933027	0.112789
ENSMUST00000151038.1|Gm5860	0.00520628	0.0671702	-0.162877	0.166631	0.0974086	0.0120243	0.148067	0.19398	0.371383	-0.177472	0.132087	0.15973	-0.399468	-0.101459	0.0756937
ENSMUST00000151040.2|Gm13003	-0.00426477	-0.0727158	0.36611	0.0986025	0.107013	-0.00881156	0.0574978	-0.142724	-0.236809	-0.0350306	-0.0220879	0.102288	-0.187016	0.142291	0.218571
ENSMUST00000151070.1|Gm14268	-0.145184	0.0390647	0.141964	-0.298844	-0.0595822	-0.0272472	0.045429	0.211364	-0.122772	0.119149	0.319759	-0.156619	-0.291515	0.0192648	0.0913913
ENSMUST00000151159.1|Gm13832	0.00383457	-0.173754	-0.0160305	0.069512	-0.104841	-0.214153	-0.115129	0.0362371	0.0377283	-0.187165	0.143809	0.211451	-0.0752931	0.0483379	0.00356204
ENSMUST00000151170.7|D830026I12Rik	-0.0462727	-0.0885986	-0.00321899	0.214643	-0.0487319	0.0635367	-0.100084	-0.0986282	0.0740824	-0.0853114	-0.0315772	0.099064	-0.0565566	0.0811845	0.217314
ENSMUST00000151188.1|Gm15348	-0.187819	0.0177313	-0.0348759	-0.026808	-0.0214361	-0.1575	-0.0188646	-0.00267083	-0.00932214	-0.12305	0.247953	-0.0986443	-0.232988	0.150977	0.0666186
ENSMUST00000151331.1|Snhg17	-0.252142	-0.152613	0.0476797	0.276618	0.221916	-0.19014	-0.211168	0.0678867	0.0526509	-0.234975	0.247004	-0.0343284	-0.103341	-0.104535	-0.207526
ENSMUST00000151369.1|Gm12746	-0.182345	0.0954243	0.199433	0.102125	-0.0929391	-0.337954	0.268221	0.0330345	0.331497	-0.119569	0.396781	0.112818	-0.397535	0.0248862	0.0165755
ENSMUST00000151398.2|Gm10505	-0.119498	-0.0837706	-0.0847401	-0.183213	0.0143625	-0.0462585	0.0277409	-0.00618727	0.270512	-0.1376	0.117586	0.0991624	-0.287709	-0.0433661	-0.00198468
ENSMUST00000151434.1|2210406O10Rik	0.0408768	0.19029	-0.0971028	-0.252689	0.0786312	0.123195	-0.366549	0.201121	-0.159886	0.0229193	0.121248	-0.0370887	-0.653674	-0.00440111	-0.0335991
ENSMUST00000151443.1|A630050E04Rik	-0.177461	0.103241	-0.0158663	0.0946618	-0.0226361	0.0566879	0.193215	-0.000808564	0.0198746	0.243455	-0.0974824	-0.272626	-0.303891	0.0356857	-0.152535
ENSMUST00000151575.7|Drr1	-0.0564897	-0.073523	0.238549	-0.132692	0.0608483	-0.200718	0.0769107	0.100348	0.0769777	-0.192748	0.223538	0.0722247	-0.480672	0.0954573	0.284038
ENSMUST00000151599.1|Gm12315	0.0539163	-0.0907136	0.0503529	-0.147453	-0.161204	-0.0102051	0.136912	-0.0686524	-0.149019	-0.159406	0.155328	-0.16637	0.0608353	-0.0600575	-0.156443
ENSMUST00000151669.7|1700066O22Rik	0.0464873	-0.284377	0.0960354	-0.0477432	0.123248	-0.237994	0.158248	-0.0355937	0.311115	0.0469815	0.268988	-0.12609	-0.295147	-0.0106746	0.0784087
ENSMUST00000151676.1|4930429F24Rik	-0.233815	-0.0459648	-0.00650326	0.0471008	-0.134808	0.0982436	0.0869442	-0.0256844	-0.0940378	-0.0089738	0.223841	-0.0555495	-0.355301	-0.0780638	-0.150515
ENSMUST00000151754.1|Gm14317	0.0308375	-0.0919279	-0.043669	0.139683	0.0707234	0.145805	0.0455918	-0.0241139	-0.0293701	-0.0351229	0.0779178	0.187313	-0.252018	0.161739	-0.0164973
ENSMUST00000151765.1|B130011K05Rik	0.206228	-0.230525	0.118907	0.0882402	0.125085	-0.0915322	0.148178	-0.0817274	0.0538461	0.13324	0.265537	-0.12232	-0.022475	0.206998	-0.01276
ENSMUST00000151800.7|2210408F21Rik	0.0215422	0.0743966	-0.0628977	0.00605146	-0.00331925	-0.174086	-0.0193873	-0.0250254	0.185254	0.189527	0.0307348	0.112534	0.114648	0.220346	0.243137
ENSMUST00000151816.2|9930038B18Rik	-0.282801	0.158704	0.059688	0.029732	0.0148819	-0.0189529	-0.0574657	-0.18443	-0.0805208	0.0828809	0.114485	-0.0868556	-0.331842	0.0312432	0.0297618
ENSMUST00000151949.4|Hotair	0.00470748	0.163779	-0.0836227	0.192178	0.241484	0.0430624	0.0570971	-0.0482138	0.413298	-0.177195	0.217327	-0.0436373	-0.172338	0.281689	0.323538
ENSMUST00000152079.1|Gm14929	-0.191697	0.0921073	0.212341	0.0955117	-0.0969156	-0.326759	0.277658	0.0199649	0.327055	-0.117239	0.416116	0.106432	-0.362353	0.0368512	0.0482542
ENSMUST00000152125.7|Snhg17	0.0298417	0.024054	-0.0228278	0.10014	0.0941894	-0.431601	-0.00260231	0.0507576	-0.108376	-0.341397	0.222163	-0.0828991	-0.253824	-0.0387229	-0.145645
ENSMUST00000152157.7|2210408F21Rik	0.147639	0.119327	-0.00852837	0.15594	0.054124	-0.184596	0.158666	-0.106379	0.23427	-0.0789776	0.226771	-0.0360975	-0.0415629	-0.100955	0.204109
ENSMUST00000152172.1|Gm11636	-0.287904	-0.121457	0.247419	0.0650678	-0.0371033	-0.11814	0.0960153	0.0482138	-0.0949074	-0.185873	0.221523	-0.067298	-0.105523	-0.0620511	0.0403122
ENSMUST00000152306.1|Gm11924	-0.0377743	-0.161031	0.165797	0.118049	-0.170485	-0.0377313	0.0573132	0.14052	-0.0985846	-0.136659	0.159166	-0.00187317	-0.380209	0.159895	0.0233309
ENSMUST00000152412.1|G630016G05Rik	0.0647212	-0.223179	0.260286	0.246561	-0.334226	-0.191262	0.139827	0.0301603	0.0237942	-0.0537307	0.0824192	0.0620616	-0.0774197	0.196448	0.151907
ENSMUST00000152483.1|4932414J04Rik	-0.0222792	-0.0214209	0.0156366	-0.226033	-0.0635805	-0.0957391	0.0307656	-0.0675042	-0.022621	0.0859004	0.180676	0.087951	-0.16397	0.0269389	0.0991068
ENSMUST00000152542.1|A530006G24Rik	-0.0592903	0.0645912	0.0075484	0.307811	-0.123612	-0.14466	0.0779884	0.0801096	-0.113477	0.0612367	0.212305	0.0172016	-0.313554	-0.0254384	-0.157414
ENSMUST00000152575.1|5930430L01Rik	-0.0612907	0.0552348	0.269491	0.0343742	0.000690186	-0.180838	0.0503312	0.0292641	0.120198	0.0208512	0.28538	0.025508	-0.337005	0.252895	0.111642
ENSMUST00000152754.8|H19	-0.369529	0.028901	-0.00545729	0.230829	-0.148129	0.244143	-0.0526244	-0.058509	0.15597	0.0116573	0.20319	-0.224711	-0.0281801	-0.0154726	-0.0832118
ENSMUST00000152825.1|Gm11630	-0.10561	0.229936	0.0191776	0.0434069	0.103368	0.121259	0.0789916	0.0284474	-0.123956	0.0653357	-0.111392	-0.0841552	0.0557693	-0.199606	0.0604118
ENSMUST00000152957.1|Gm12326	0.152831	-0.0245621	-0.0307554	0.199431	-0.10342	0.0641322	0.074095	0.0389416	0.17688	0.343401	0.221429	-0.0245593	-0.0163869	0.102475	0.0664787
ENSMUST00000153010.1|Gm13236	-0.0895044	-0.0380572	0.264761	-0.00623852	-0.246381	-0.00829262	-0.148431	0.17681	-0.0245225	-0.0677033	0.0768891	0.0409765	-0.200757	-0.101038	-0.390166
ENSMUST00000153028.7|AU019990	-0.0986488	0.0932477	0.160331	0.260945	0.178564	0.20618	-0.0869501	-0.129543	-0.167528	-0.105409	-0.0887617	0.106898	-0.113019	0.113537	0.159628
ENSMUST00000153030.1|Gm12349	0.222478	-0.00300099	0.209371	-0.100534	-0.0304521	0.0193899	0.0142407	-0.0054247	-0.00833795	0.101237	0.377847	-0.000369417	-0.180693	-0.00886242	-0.067424
ENSMUST00000153057.7|2210408F21Rik	0.0674009	-0.0764742	-0.0884518	0.0966573	0.325241	-0.220097	0.129039	-0.08854	0.417236	-0.201004	0.0841075	0.313507	0.125756	0.0835912	0.258234
ENSMUST00000153158.1|Gm14174	-0.0910361	-0.05547	-0.128472	-0.0392537	-0.262473	0.036461	0.136611	0.0859691	-0.0769374	-0.061589	0.0970873	0.0948612	0.0937145	0.137719	-0.232068
ENSMUST00000153366.1|A330008L17Rik	-0.0089706	-0.0543693	-0.0169535	0.00365852	0.150758	-0.212463	-0.129277	-0.0419509	0.11517	0.067034	0.128563	0.186545	-0.0538291	0.0221973	-0.117507
ENSMUST00000153474.8|Snhg12	-0.10768	0.191885	-0.149345	-0.017499	0.0421315	0.123234	0.0457582	0.338537	0.00476825	-0.0639716	-0.0054401	-0.043187	-0.178912	0.150269	0.127992
ENSMUST00000153581.1|Oip5os1	-0.00788736	-0.125722	0.0231227	0.0314421	-0.00460094	0.0462313	0.218952	0.0951452	0.0928477	-0.048423	0.5306	0.149251	-0.00361295	0.209686	0.211899
ENSMUST00000153589.1|2610028E06Rik	-0.122398	0.0606231	0.0265527	-0.246473	0.316672	0.0471394	-0.148384	-0.0939289	0.0871075	-0.395389	0.356073	0.153768	-0.321946	0.0150879	0.130903
ENSMUST00000153817.7|Gm12976	-0.493007	-0.0420554	0.000426982	-0.23488	-0.0743052	0.0641789	-0.396315	-0.0639501	0.178321	-0.492196	0.160812	-0.134596	-0.0378156	0.364638	0.264897
ENSMUST00000153981.2|4933427D06Rik	0.10511	0.119315	0.298137	0.139982	0.0283046	-0.177881	0.0747012	-0.194758	-0.065667	0.0783464	0.193412	0.011239	-0.114098	0.13249	-0.0857804
ENSMUST00000154305.7|Fzd10os	-0.164777	-0.111116	-0.0205127	-0.0596094	0.243329	-0.347372	0.107228	-0.140972	-0.0418242	-0.0529164	0.373914	-0.121838	-0.141249	-0.0255594	0.00763607
ENSMUST00000154377.1|Gm12496	0.245906	0.147498	0.204965	-0.0826272	-0.125992	-0.0408555	0.233872	-0.0965119	-0.204535	-0.141434	-0.0854032	0.0217587	-0.0982438	-0.180039	-0.0117061
ENSMUST00000154409.1|Gm13985	-0.146386	-0.00531447	-0.0283548	0.236637	-0.016581	0.1511	0.00292988	-0.0271356	-0.267041	-0.0453379	0.297396	-0.0495318	0.0849643	-0.28121	-0.0436439
ENSMUST00000154615.2|5330429C05Rik	-0.0623605	0.0758913	0.0822713	0.012924	-0.160562	0.142672	-0.15265	-0.0668719	0.113571	0.00196653	0.270146	-0.168442	-0.0232426	-0.0702856	-0.0417573
ENSMUST00000154632.1|BC046251	-0.0949913	-0.157589	0.0259145	0.000467889	-0.0731879	0.0903007	0.177144	0.149286	0.148704	-0.093825	0.510884	0.130666	-0.0392607	0.255346	0.181721
ENSMUST00000154798.7|2810433D01Rik	0.0888186	0.548527	0.522067	0.531771	0.756428	0.6595	0.369138	0.524425	0.623427	0.354302	0.603782	0.135619	0.660448	0.643049	0.25358
ENSMUST00000154820.7|Mkln1os	-0.0811096	0.146029	-0.181691	0.105067	0.242911	-0.0208526	-0.0991403	-0.0227911	0.216478	-0.128575	0.21635	0.107236	-0.318227	0.254471	0.030501
ENSMUST00000154878.1|4933435F18Rik	-0.100361	-0.0818269	0.0486597	-0.00971982	0.0568166	0.0116376	-0.0242408	0.156487	0.246589	-0.186772	0.166336	0.222514	-0.232654	-0.0685042	-0.0211441
ENSMUST00000154958.1|A230006K03Rik	-0.234563	0.156286	0.135255	0.122119	-0.0300705	-0.201748	0.230254	0.114867	0.095217	-0.0564194	0.186245	0.145239	-0.354671	0.156064	0.0565833
ENSMUST00000154997.1|Gm16064	-0.0876705	0.105464	-0.0585622	-0.184941	-0.0218545	0.0954243	0.0215444	0.0463453	0.33436	-0.0442007	0.311402	0.0908787	-0.51459	0.204419	0.14974
ENSMUST00000155337.7|Gm2165	-0.11654	0.125427	0.178131	0.0613664	0.0568534	-0.0426831	-0.0405238	0.022905	0.0428015	-0.133922	0.0554036	-0.0246041	-0.0832579	0.231671	0.115595
ENSMUST00000155345.7|2210408F21Rik	0.0576744	0.071198	-0.0911441	0.0129449	0.0371691	-0.225796	0.0265373	-0.0844695	0.191	0.132423	0.0364521	0.175163	0.185806	0.242709	0.247751
ENSMUST00000155610.1|Gm15609	-0.0587448	-0.234834	0.0898923	0.331804	0.107077	-0.380148	0.306672	0.0808661	0.27474	-0.135525	0.507255	-0.15131	-0.0735069	0.0312518	0.259478
ENSMUST00000155992.1|Gm16081	-0.00465372	-0.00571607	0.173059	0.184567	0.237343	0.0460833	0.224376	-0.0734819	0.291138	-0.0664249	0.220657	0.107989	-0.0631212	0.245201	0.316226
ENSMUST00000155997.1|Gm14033	0.0172088	-0.129335	0.0879582	0.27019	0.36962	0.02162	0.243129	-0.107797	0.427899	-0.233408	0.255858	0.165789	0.114651	0.348364	0.359171
ENSMUST00000156081.1|Gm12840	-0.0223268	-0.149962	0.0305143	0.0098332	0.317515	-0.150322	-0.0113462	-0.0391235	0.194285	0.030639	0.0134059	-0.0619196	-0.178059	0.227634	-0.140281
ENSMUST00000156095.1|G630016G05Rik	-0.203887	0.0868652	0.198382	0.0762971	-0.0796949	-0.323175	0.275866	0.0337254	0.330313	-0.120539	0.418125	0.111631	-0.390583	0.0561973	0.020264
ENSMUST00000156149.7|Gm15892	0.127881	-0.188746	-0.00801412	0.200132	0.273559	0.0316008	-0.0408934	-0.121557	0.248927	-0.218422	0.239087	-0.165339	-0.264745	0.265738	0.221514
ENSMUST00000156150.1|Gm12031	-0.285067	-0.0165855	0.0116927	-0.171372	0.260105	-0.0160524	0.0650344	0.0868958	0.163706	-0.0642095	0.26255	-0.103403	-0.403381	0.0239451	0.108772
ENSMUST00000156185.1|Gm11033	-0.144364	-0.0761237	0.0638502	-0.233341	-0.294244	-0.197219	-0.190014	-0.240319	-0.056305	-0.265474	-0.0579156	0.010364	0.0450304	-0.0455683	0.0453261
ENSMUST00000156209.1|Gm13790	0.0549479	0.235552	0.180318	-0.0096087	0.137276	-0.0898067	-0.0173185	0.130004	-0.0442758	-0.0430181	0.197995	-0.126305	-0.465625	-0.172364	-0.310502
ENSMUST00000156211.7|Ftx	-0.00577807	-0.201031	-0.218726	-0.116219	-0.0587823	-0.039968	-0.0431354	0.135037	0.275008	-0.0250459	0.298723	-0.117991	-0.0350402	0.270947	0.0623981
ENSMUST00000156240.7|Ftx	-0.0332641	-0.222301	-0.0923266	-0.0968218	-0.0859062	-0.153058	-0.157063	0.0508134	-0.0824523	-0.0128239	-0.114311	-0.178724	0.0635393	-0.0523922	-0.0394056
ENSMUST00000156243.2|4732414G09Rik	0.0223839	-0.140886	0.0199696	0.0171871	-0.0219859	0.0538428	0.21405	0.125716	0.0911892	-0.0365764	0.541515	0.18773	-0.0280606	0.212847	0.171277
ENSMUST00000156311.1|Gm12484	0.0526523	-0.0979617	-0.0497619	-0.106821	0.118046	-0.134489	0.0648515	-0.12727	0.0533653	-0.168583	0.234802	-0.0896431	-0.536903	0.196129	-0.00959781
ENSMUST00000156350.7|2610028E06Rik	-0.0599534	0.0576497	0.0252967	-0.278247	0.221044	0.0589457	0.0345588	0.038437	0.0740557	-0.399503	0.394867	0.180464	-0.293138	0.051635	0.17672
ENSMUST00000156391.1|Gm15728	0.0102209	-0.0187199	-0.263262	0.168714	0.274869	0.0577807	0.0446132	0.182252	0.428909	0.0310717	0.121458	0.182835	0.11977	0.161724	0.193532
ENSMUST00000156494.1|Gm14812	-0.11347	0.133309	-0.130337	0.0480826	0.0532533	0.0637533	0.206792	0.118063	-0.0432559	-0.0487346	-0.0516742	0.174087	-0.0442113	-0.160443	0.0552429
ENSMUST00000156526.1|Gm15226	-0.0737404	0.0390294	-0.0829995	0.391318	-0.025902	-0.150543	0.182486	0.0842916	0.204594	-0.119925	0.306059	0.0808886	-0.421255	0.123785	0.179059
ENSMUST00000156615.1|2810404F17Rik	-0.0297174	0.138429	0.29984	0.121528	0.0531772	-0.138605	0.384529	-0.114529	0.453039	-0.138433	0.237998	0.162722	-0.00277322	0.293833	0.295998
ENSMUST00000156633.1|Gm13404	-0.0170841	-0.13588	0.036392	0.0389908	0.00502817	0.0368725	0.200773	0.079409	0.0879906	-0.0397453	0.530531	0.170619	-0.0479318	0.220516	0.200426
ENSMUST00000156718.1|Gm14014	0.045127	-0.142931	-0.0402403	-0.119728	0.0191204	-0.0518237	-0.208154	-0.292239	-0.0457901	0.0679166	0.253943	0.129945	-0.212137	0.0530079	0.0971815
ENSMUST00000156744.1|Gm7437	-0.090616	-0.226245	0.109066	0.182862	0.00835799	0.0720603	-0.0519784	-0.119167	0.229691	-0.231346	-0.0242424	-0.170443	0.049954	0.362141	0.0638291
ENSMUST00000156827.1|4930588K23Rik	-0.130278	0.260049	0.0565765	-0.210089	-0.0535927	-0.0491657	0.145946	0.115001	0.0461433	0.108921	0.00274098	-0.189817	-0.282362	0.0957508	-0.0602839
ENSMUST00000156903.7|4930423M02Rik	0.159698	-0.0456841	0.0560331	0.228364	0.0694972	0.0938305	0.0570966	-0.0530235	0.46035	0.0261499	0.37541	0.210783	-0.0920175	0.174947	0.136293
ENSMUST00000159032.1|9330158H04Rik	0.0534545	0.169122	0.00600713	0.235501	0.262243	0.120165	-0.0903	0.0990497	-0.018963	0.0537307	0.285081	0.132677	-0.311112	0.122973	0.0234971
ENSMUST00000159072.1|AI480526	0.108549	0.138047	-0.0181542	0.351091	0.138869	-0.30343	0.302716	0.162529	0.294949	0.0272237	0.228951	0.256803	0.149193	0.0682058	0.155314
ENSMUST00000159119.7|Gas5	0.0546816	-0.0644455	-0.00177362	0.0440128	-0.120446	-0.0561232	-0.03954	0.124122	0.018688	0.113668	0.0452533	-0.0447425	-0.193534	0.149834	0.104818
ENSMUST00000159142.2|Gm15889	0.0492343	0.0267796	0.0215033	0.175727	-0.236151	0.216035	-0.188213	0.159258	0.169411	-0.0821623	-0.0657177	-0.0921191	-0.060632	0.0705628	-0.01816
ENSMUST00000159260.1|D730045A05Rik	-0.0664022	0.0108193	-0.113927	-0.115014	0.113726	-0.128123	0.099213	-0.0119878	-0.155777	0.228726	0.143302	0.0413626	-0.154524	-0.112848	0.0904498
ENSMUST00000159637.7|AI480526	-0.035384	-0.156168	-0.294814	0.367324	-0.0845588	-0.328773	0.129447	0.0559086	0.0474752	-0.192833	-0.0474363	-0.138485	0.164871	0.00608804	-0.10637
ENSMUST00000159663.7|Gas5	0.0949601	-0.0651563	-0.0564929	0.0350293	-0.155052	-0.0899749	-0.0403447	0.113308	-0.0547905	0.0809419	0.0415804	-0.0585185	-0.239613	0.0476812	0.113205
ENSMUST00000159706.7|Gas5	0.0616648	-0.0422627	0.0212505	0.0209926	-0.133132	-0.0576633	-0.0118145	0.103533	0.0504961	0.12975	0.048753	-0.0219824	-0.194328	0.145854	0.099019
ENSMUST00000159838.1|4930448H16Rik	-0.274612	-0.0497482	0.0540129	-0.0124809	-0.0475366	-0.305479	0.208177	-0.113667	0.0832488	-0.120541	-0.00235464	0.0477936	-0.488605	0.00710188	0.0946221
ENSMUST00000159937.7|AY512915	0.0694497	-0.173167	0.11402	0.0201607	-0.105454	-0.00699094	0.00961048	0.0966228	0.255796	0.144111	0.235315	0.0667508	-0.155931	-0.00622362	0.0589239
ENSMUST00000160017.1|Gm16551	0.0774707	-0.129779	-0.0380999	0.335227	0.0399296	-0.338398	0.23991	0.298226	0.319799	-0.101111	0.123251	-0.0406899	-0.294937	0.31679	-0.0364128
ENSMUST00000160089.1|Slmapos2	-0.184562	-0.0690881	0.233044	0.0322393	-0.164992	-0.114405	-0.0181559	-0.0207185	0.124902	-0.369398	0.222347	0.0156394	-0.191516	-0.170289	0.175395
ENSMUST00000160099.1|AI480526	0.0469915	-0.0369713	-0.151872	0.265086	-0.127789	-0.23505	0.137528	0.159009	0.158996	-0.236723	0.157551	-0.0832003	-0.186882	0.184432	0.0619525
ENSMUST00000160156.1|9330158H04Rik	-0.210646	0.27193	-0.0213798	0.163303	0.100725	0.229401	0.0234	0.0222263	0.111865	-0.146788	0.338576	-0.0810538	-0.28708	0.0299462	-0.0599378
ENSMUST00000160187.1|9330158H04Rik	-0.0944968	0.122827	0.0314274	0.207695	0.099568	0.060698	0.0270557	0.0584142	0.0849567	-0.127025	0.381057	-0.182452	-0.272552	-0.0419777	0.00633871
ENSMUST00000160227.7|AI480526	0.218072	0.189564	0.324018	0.23136	0.0046834	0.0723319	-0.131873	-0.00913443	0.19402	0.097108	0.283927	0.028398	-0.357286	0.0210179	-0.0613906
ENSMUST00000160255.7|AI480526	0.0737921	0.00524242	-0.206462	0.182238	-0.0594875	-0.162713	-0.0502937	-0.0391699	0.139594	0.122286	0.122476	-0.0756384	-0.245274	-0.00301484	0.148308
ENSMUST00000160321.7|AI480526	0.0938066	-0.12375	-0.181667	0.224094	-0.00460244	-0.00124391	0.0148191	-0.0138669	0.100011	0.0191621	0.0157063	-0.0988178	-0.245611	0.000204892	0.107432
ENSMUST00000160361.2|Gm1965	-0.215796	0.0327558	0.18035	0.113073	-0.179141	-0.325011	0.248616	0.0598091	0.296243	-0.157162	0.344909	0.112655	-0.387538	-0.00345419	0.0150231
ENSMUST00000160626.3|Gm16050	0.0213423	0.122891	-0.083431	0.167985	0.0640174	-0.0296111	0.167385	0.148772	0.364717	-0.149103	0.0862137	0.180304	-0.345238	-0.0871354	0.0277234
ENSMUST00000160947.1|Gm15834	-0.0182683	0.266093	0.108048	0.00441474	0.0152734	0.0630059	0.112186	-0.00980374	-0.300721	-0.218305	0.159961	0.392139	-0.119745	-0.115826	-0.0172572
ENSMUST00000160950.2|Gm20649	0.0117219	-0.152555	0.0269984	0.0678439	-0.00400939	0.0608619	0.205381	0.135387	0.0791649	-0.048186	0.527309	0.175491	-0.115735	0.241121	0.143874
ENSMUST00000160951.1|D6Ertd474e	-0.182688	0.0830743	0.209484	0.088743	-0.0877137	-0.338457	0.276561	0.0360483	0.335348	-0.120954	0.393108	0.105286	-0.371853	0.0370008	0.0123989
ENSMUST00000160979.8|Gm16551	0.0135613	-0.124182	0.0741306	0.275431	0.363705	0.0197246	0.250664	-0.115457	0.440249	-0.220672	0.234063	0.163046	0.123804	0.334257	0.354588
ENSMUST00000161005.7|Gas5	0.0114783	-0.127839	0.0418848	0.360991	0.115658	-0.000979062	0.00396935	0.133136	-0.237691	-0.133661	0.0183364	-0.0853526	-0.300256	-0.0792847	0.0372561
ENSMUST00000161161.7|9330158H04Rik	-0.268544	0.102325	0.209451	0.0759228	-0.121629	-0.31974	0.241593	0.0207621	0.347372	-0.173493	0.397127	0.098409	-0.318422	0.0629292	0.0617584
ENSMUST00000161174.3|D6Ertd474e	-0.182688	0.0799941	0.204984	0.088743	-0.0857419	-0.338457	0.276561	0.0360483	0.335348	-0.122138	0.391133	0.105286	-0.37764	0.0388157	0.0123989
ENSMUST00000161362.7|Gm1965	-0.215796	0.0327558	0.18035	0.113073	-0.179141	-0.325011	0.248616	0.0598091	0.296243	-0.160035	0.344909	0.112655	-0.387538	-0.00345419	0.0150231
ENSMUST00000161588.1|Gm5860	0.207472	-0.0441582	-0.211556	0.155246	0.244737	0.149267	0.192031	-0.114763	0.332623	-0.0595884	0.225643	0.0557132	-0.0536048	-0.150244	0.0434299
ENSMUST00000161723.2|G930045G22Rik	-0.0287992	0.177215	0.226894	0.177418	0.0135915	0.141907	0.069943	0.0750719	-0.0411452	-0.040277	0.00751277	0.302505	0.331197	0.0870633	0.0857141
ENSMUST00000161820.7|9330158H04Rik	-0.179601	0.0866875	0.206528	0.0947007	-0.0907372	-0.334874	0.276561	0.0209715	0.334311	-0.111197	0.410745	0.112081	-0.366547	0.0192063	0.0413512
ENSMUST00000161862.7|Gm16551	-0.164662	0.0179342	0.147497	-0.119605	0.0487139	0.161872	0.195509	0.192854	0.0890231	-0.22701	0.155866	-0.134666	0.0211213	0.168826	0.300396
ENSMUST00000162558.7|Gas5	0.0705498	-0.0797572	0.00899946	0.00848439	-0.128498	-0.0495188	0.0206662	0.0922683	0.0583445	0.140619	0.047367	-0.0320935	-0.229135	0.139674	0.125863
ENSMUST00000162697.1|AI480526	-0.122537	-0.0501055	-0.0023986	0.200291	-0.00908769	-0.0645851	0.128734	0.123028	0.00727047	-0.245948	0.0628762	0.00874962	-0.19278	0.0746408	0.213155
ENSMUST00000162822.1|Gm15758	0.0855063	-0.0941043	0.0967921	0.094449	-0.0899734	-0.332837	-0.0187891	0.0600641	0.0629677	-0.14135	0.276611	0.108121	-0.221324	0.0741862	0.145533
ENSMUST00000162900.7|Gm1965	-0.220191	0.0261217	0.18035	0.109954	-0.176446	-0.325011	0.250006	0.0590322	0.300627	-0.157636	0.34633	0.118672	-0.391394	-0.00345419	0.0141486
ENSMUST00000163076.1|Gm15734	0.101342	-0.202377	0.122846	0.169455	0.00326127	-0.259092	0.161269	0.0787491	0.101129	0.361266	0.13788	-0.153224	0.190333	0.205656	0.171972
ENSMUST00000163302.1|2900079G21Rik	0.131115	-0.157655	0.203295	0.0086933	-0.0255169	-0.0259653	-0.13365	-0.00218549	0.195932	-0.080427	0.0113039	0.0266382	-0.415862	-0.0549559	0.284032
ENSMUST00000163627.2|2810032G03Rik	0.0338747	0.240297	-0.243547	0.257868	0.203513	0.0510002	0.166093	0.0624619	0.405321	-0.0668766	0.109972	0.0731242	-0.154818	0.073878	0.125468
ENSMUST00000163996.1|4933406I18Rik	-0.172309	0.0207786	-0.0623682	0.104942	-0.0766908	0.0507166	0.141488	-0.200518	0.074049	0.0145713	0.24533	-0.0819122	0.115105	0.0613547	-0.32982
ENSMUST00000164104.2|Gm3294	0.125699	0.119325	-0.103789	-0.209178	-0.10362	-0.132534	0.00669364	0.062321	0.0140382	-0.0866282	-0.0766119	-0.127473	-0.449692	-0.233921	-0.167505
ENSMUST00000164379.1|Gm17203	0.0468086	0.0552208	0.0458004	0.0844826	0.0692742	-0.281057	-0.0288228	0.0176705	0.142816	-0.0463601	0.270147	-0.142356	-0.28159	0.0217936	0.186948
ENSMUST00000164755.1|Gm4675	-0.23727	-0.0983214	0.089739	0.0246416	-0.060069	0.100197	0.0326862	0.171232	-0.0267789	0.0835233	0.0416312	-0.0649696	0.00139871	-0.145788	-0.099531
ENSMUST00000165732.1|4932414J04Rik	0.0879822	-0.0514057	0.0758389	-0.209358	0.118516	0.0530305	0.0814965	-0.0310068	-0.0556321	-0.0559217	0.26588	0.148498	-0.255881	-0.119641	0.322605
ENSMUST00000166038.1|4930471C04Rik	-0.0726396	0.00206464	-0.0592443	0.115884	-0.0530697	0.0971493	-0.204081	-0.0376201	0.0429529	0.203178	0.025818	0.0438154	0.0735125	-0.254367	0.0600793
ENSMUST00000166072.2|4930431P03Rik	-0.142894	-0.0146602	0.0607628	0.163646	0.317399	-0.0420554	0.0304323	-0.0791964	0.387093	-0.229113	0.201596	0.18376	-0.112972	0.236516	0.182159
ENSMUST00000166107.1|AY512931	-0.0427362	-0.0402986	0.0725347	-0.181443	0.00929155	-0.082918	0.233918	0.0504811	-0.148885	-0.209392	0.301841	-0.0413388	-0.00908524	0.186624	0.106158
ENSMUST00000166127.7|4930431P03Rik	-0.101413	-0.0268325	0.0711417	0.124739	0.403503	0.0656894	0.0858468	0.036741	0.435777	-0.168399	0.230425	0.0458478	0.10032	0.265726	0.246772
ENSMUST00000166373.1|C030005K15Rik	0.13548	-0.021327	-0.0639169	0.0207543	0.198908	0.25151	0.067677	-0.0393436	0.363974	-0.0893068	0.195397	0.229086	-0.153459	0.263245	0.125997
ENSMUST00000166636.8|Meg3	0.0121832	0.0598488	0.091025	0.364757	-0.11038	-0.41606	0.157682	0.0207126	0.201373	-0.221861	0.289102	0.0572273	-0.0610209	0.0207432	0.195348
ENSMUST00000166951.1|Gm17055	0.0117377	0.0766486	0.155224	-0.156324	0.107563	0.132386	-0.0874976	-0.00578883	-0.00106651	-0.0164374	0.260969	-0.0212865	-0.218942	0.148254	-0.0739656
ENSMUST00000167536.1|BB019430	0.0399402	0.0375562	0.242213	0.133	0.0433155	0.0391715	-0.0459279	0.0266779	0.215575	-0.0292691	0.198746	0.0997941	0.00315374	0.329118	0.247428
ENSMUST00000167899.2|Gm17484	-0.0129729	-0.124407	0.171983	-0.090365	-0.028894	-0.323892	-0.234845	-0.122632	0.113314	0.0562403	0.0725975	0.0873447	-0.0566434	0.0566058	-0.100573
ENSMUST00000168234.8|4933413J09Rik	0.115915	0.171243	0.259174	0.117009	-0.00282575	-0.00666848	-0.127114	0.00651623	0.227125	0.18471	0.389073	-0.0699006	-0.25622	0.0694788	-0.00218749
ENSMUST00000168837.6|4933427D06Rik	-0.0884445	-0.0637347	-0.0238781	0.246359	-0.02077	-0.185992	0.0445511	0.081558	-0.332564	-0.221709	0.281846	-0.0560817	-0.0154764	-0.109936	0.0714706
ENSMUST00000169531.2|Gm17333	-0.127889	-0.052362	0.137751	0.0858746	0.111312	0.0532801	0.271481	-0.0234697	0.238678	-0.234631	0.299795	0.0251804	-0.145708	0.0311021	0.133911
ENSMUST00000170215.1|Gm14149	0.0132764	-0.197302	0.17537	-0.0367079	-0.0715495	0.115714	0.081796	0.0617232	0.086904	-0.257265	0.18261	0.189372	0.114119	-0.0285647	-0.0993873
ENSMUST00000170849.7|Mir99ahg	-0.344126	-0.212345	0.117354	-0.0637258	0.0244588	-0.13753	0.289214	-0.0151988	-0.166951	0.182375	0.0638968	0.176271	-0.251906	-0.0424123	0.0592325
ENSMUST00000170933.1|Gm17354	-0.026499	0.198282	0.195853	-0.172776	0.335672	-0.225678	0.219427	0.131054	0.242707	-0.131882	0.479101	0.0801927	-0.282507	0.118483	-0.0520628
ENSMUST00000171007.1|D630036H23Rik	-0.0931682	0.0337678	-0.0731293	-0.082186	0.0628467	0.177488	-0.267018	-0.0421765	-0.0385931	0.0806065	0.261329	-0.0797989	-0.23252	-0.152748	0.0387935
ENSMUST00000172202.1|Gm17300	-0.179944	0.00195469	0.0490043	-0.0881503	0.129549	-0.160403	0.121839	-0.209458	0.288519	-0.100652	0.081359	0.291829	-0.267856	0.105265	0.0908138
ENSMUST00000172285.2|Gm17705	0.117164	-0.0779768	0.109373	-0.098461	-0.246237	-0.277155	0.091734	-0.0888179	0.0588003	-0.168826	0.103602	-0.0202058	-0.458869	0.120191	0.291967
ENSMUST00000172501.7|1110038B12Rik	-0.104776	0.157347	0.200128	0.157279	-0.12008	-0.142136	-0.0096116	0.119778	0.250374	0.210377	0.104405	0.00269107	-0.137399	0.0553986	-0.178992
ENSMUST00000172812.2|Malat1	-0.0664035	-0.176218	-0.0356694	0.163699	-0.20001	-0.259677	0.0941499	-0.0103291	0.131793	-0.205923	0.404924	0.100087	-0.141266	-0.00134639	0.00230698
ENSMUST00000172838.2|Gm4425	-0.207597	0.0921961	0.205115	0.0783558	-0.139343	-0.30194	0.257943	0.0434682	0.324182	-0.0944928	0.373669	0.100701	-0.405131	0.0375537	0.0849503
ENSMUST00000172874.1|4833427F10Rik	-0.035866	-0.0650335	0.135035	-0.21731	-0.136653	-0.262174	0.0702068	-0.13968	-0.000414971	-0.0757404	0.27943	0.0573553	-0.076565	-0.210429	-0.0312064
ENSMUST00000173025.7|2410017I17Rik	-0.131764	-0.132621	-0.00683758	-0.0220336	-0.176501	-0.00170756	-0.0983686	0.26017	0.141766	0.00866135	-0.150247	0.0429721	0.0955994	0.125382	-0.00549497
ENSMUST00000173070.7|1110038B12Rik	-0.0997271	0.184171	0.147211	0.120567	-0.126877	-0.190178	-0.0701364	0.137187	0.289615	0.0670903	0.0653767	0.061805	-0.0143858	0.203882	-0.154021
ENSMUST00000173141.1|Gm20546	-0.137546	0.252851	-0.161695	0.00848439	0.216116	-0.212409	0.258016	0.17445	0.353695	-0.157175	0.0951844	0.0841634	-0.250193	0.0479488	0.0742399
ENSMUST00000173293.1|Gm9921	0.238591	0.0182072	0.0175094	0.0355475	0.313757	-0.0503623	-0.264892	-0.0341395	-0.24941	-0.124688	0.0531246	-0.0219802	0.10519	0.0599038	-0.104489
ENSMUST00000173314.1|Malat1	0.123867	0.120539	-0.0314822	0.144484	-0.103554	-0.0594403	0.172279	0.0944867	0.0885369	-0.181904	0.376025	0.203392	-0.0611554	0.0399936	0.10323
ENSMUST00000173499.1|Malat1	-0.24906	-0.0686214	-0.0589235	0.265636	0.0376291	-0.130846	0.0592917	0.053621	0.172575	-0.217711	0.387702	0.108193	-0.0308305	0.0197861	0.236372
ENSMUST00000173553.7|C87198	-0.202297	0.105435	0.180153	0.0837521	-0.123502	-0.353443	0.266539	0.0462389	0.326689	-0.131793	0.376406	0.114619	-0.367655	0.025706	0.0230822
ENSMUST00000173672.1|Neat1	-0.102006	-0.307567	-0.0216118	0.0952934	0.0320752	-0.0715831	0.0812015	0.0583003	-0.0467348	-0.0227455	0.15156	-0.0330759	0.181972	0.0176202	-0.012096
ENSMUST00000174283.1|Gm19301	-0.184433	0.0967571	0.204491	0.0888053	-0.0852161	-0.337598	0.275866	0.0257538	0.335456	-0.114386	0.400558	0.105859	-0.372656	0.0200226	0.024449
ENSMUST00000174287.1|Neat1	-0.064456	0.0296461	0.136043	0.341964	0.337939	-0.0205242	0.386768	0.23116	0.417089	-0.108457	0.544634	-0.150737	-0.0592524	0.113988	-0.0478853
ENSMUST00000174440.1|Gm20515	-0.191791	0.0872502	0.195131	0.0941081	-0.113183	-0.336947	0.259186	0.0233101	0.284614	-0.128002	0.379629	0.104099	-0.384044	0.0309972	0.0145634
ENSMUST00000174630.1|Gm20442	-0.55383	0.198845	0.176376	-0.310429	0.0113709	0.089116	-0.351178	-0.240029	0.275137	-0.463054	-0.00921699	-0.200216	0.0321553	0.239951	0.281545
ENSMUST00000174768.1|Gm20465	0.00334426	0.158213	0.104686	0.0363619	0.216288	-0.105675	-0.0595369	0.0520648	-0.0609312	-0.146682	0.228169	-0.00327811	0.13196	-0.20911	0.0865315
ENSMUST00000174808.1|Malat1	0.0697403	0.107331	0.0588259	0.294196	-0.149484	-0.234625	0.232851	0.0966373	0.16872	-0.205491	0.48631	-0.00601752	-0.187557	0.135703	0.100384
ENSMUST00000174829.1|Neat1	-0.0689895	-0.241121	-0.179908	0.347938	0.157397	0.0499503	0.294911	0.0947741	0.291947	-0.33281	0.201374	-0.037077	0.154172	0.0603032	0.098548
ENSMUST00000174851.1|Gm26940	-0.0746026	-0.311832	-0.142382	-0.2278	-0.176775	-0.148112	-0.0249823	0.0677281	0.307745	-0.136029	0.124637	-0.0168245	-0.389448	-0.242262	0.000202671
ENSMUST00000175699.1|Gm20732	0.298753	-0.122523	0.00584636	-0.0951998	0.0525822	-0.072205	0.193018	-0.014835	0.351429	-0.115978	0.268297	0.199274	-0.327815	-0.109585	0.149423
ENSMUST00000175717.1|B130034C11Rik	0.0711462	0.00232922	0.108764	0.0792041	-0.189011	-0.198432	0.0614387	-0.0232648	0.00289647	-0.22378	0.175313	0.0556433	-0.181974	0.0714713	0.319992
ENSMUST00000175753.2|Gm27194	-0.0992364	0.145256	-0.0684583	-0.0354742	0.164587	0.0243571	-0.227304	-0.0658228	-0.0696097	0.0831975	0.17305	-0.110377	-0.328313	0.0878919	-0.111127
ENSMUST00000176045.7|D630029K05Rik	0.244914	0.0667317	-0.0301009	0.217977	-0.0531103	-0.343527	0.0352169	-0.0275877	0.244238	-0.164094	0.311768	0.139215	-0.352251	0.143458	0.132395
ENSMUST00000176061.1|Gm20681	-0.140227	-0.29347	-0.0429609	0.0275119	0.0411127	-0.0431808	0.041881	0.0260306	-0.108841	-0.00453132	-0.0357591	-0.0854734	0.141266	-0.00960036	0.00433337
ENSMUST00000176201.1|Gm20707	0.0674323	-0.112809	0.220881	0.0239559	0.00851175	-0.0173256	-0.0689116	-0.0926685	-0.0509922	-0.20542	0.167693	0.0219419	-0.0856473	0.131845	0.0258136
ENSMUST00000176406.1|Gm20610	0.104983	0.0306276	0.198729	0.204221	-0.0286313	0.0753506	0.273903	-0.229187	0.143049	-0.0947101	0.0707863	-0.0178694	-0.0729947	0.107089	0.0294505
ENSMUST00000176545.1|AA465934	0.229992	-0.0230783	0.232003	-0.0724235	-0.293036	0.0474596	0.116365	0.13505	-0.0749032	0.0247717	0.306072	-0.219431	-0.193676	0.055234	0.073891
ENSMUST00000177065.1|Gm20625	-0.101788	-0.117387	0.14587	0.158515	0.0258856	-0.105419	0.0641408	0.0226398	0.255137	-0.315994	-0.032111	0.123548	-0.555834	0.107381	0.220681
ENSMUST00000177104.1|Gm20609	-0.190326	0.0874871	0.210272	0.0929851	-0.0861034	-0.337243	0.276158	0.0273309	0.327045	-0.117637	0.404577	0.105655	-0.376211	0.0331953	0.03184
ENSMUST00000177136.2|Pantr1	-0.396427	-0.00993069	-0.0591042	-0.126308	-0.00283642	0.0206038	-0.124954	-0.25843	0.201605	0.212303	0.047395	-0.0528673	-0.371367	-0.0721628	0.0252597
ENSMUST00000177150.1|AA465934	0.231333	-0.0393359	0.205421	-0.0612512	-0.21762	0.0486719	0.114351	0.1579	-0.0228607	-0.00660269	0.278459	-0.21109	-0.227009	0.0890478	0.0937268
ENSMUST00000177201.1|AI606473	-0.170848	0.0755687	0.3595	-0.168329	-0.0195659	0.0729724	-0.112622	0.0339311	-0.207926	-0.00395782	0.110685	-0.015536	-0.462744	0.18603	0.144122
ENSMUST00000177421.3|Gm20554	0.0267741	0.0822894	0.0186071	0.152134	0.0747675	0.121453	-0.00195848	-0.0392681	0.141063	-0.196452	0.137902	0.0473496	0.128027	-0.0147867	0.0335357
ENSMUST00000177533.1|AA465934	0.271982	0.0880592	0.214816	-0.0660023	-0.221591	0.0336548	0.141821	-0.0573791	0.090285	-0.022073	0.309452	-0.26098	-0.106228	0.0748754	0.159972
ENSMUST00000177591.1|Gm47283	-0.21142	0.0662192	0.0820991	0.224253	-0.202654	-0.28491	0.0756845	-0.124906	0.0935253	-0.277462	0.281145	-0.0154749	-0.220303	0.247736	-0.10581
ENSMUST00000177671.7|Gm47283	-0.109657	-0.0501372	-0.0404033	0.230002	-0.247773	-0.314308	0.0976461	-0.152007	0.0759696	-0.301366	0.223467	-0.0180767	-0.17943	0.217637	-0.133277
ENSMUST00000178540.7|1700028I16Rik	0.0421139	-0.0905222	0.033624	0.173045	-0.0104586	0.0397485	-0.0661968	0.242896	-0.127646	0.19844	0.0620433	-0.208799	-0.128813	-0.169036	0.052716
ENSMUST00000178584.1|Gm21817	-0.136423	-0.187228	0.213231	-0.220483	-0.0893255	-0.0496372	-0.191047	0.154312	-0.0649824	-0.112365	0.405582	-0.304765	-0.254909	0.339681	-0.246806
ENSMUST00000178628.8|1700001L05Rik	-0.27768	-0.0929017	-0.0320198	0.206407	0.200628	-0.0583382	-0.0269115	0.0340379	-0.0109113	0.241996	0.294006	-0.072969	-0.123591	0.247439	-0.2763
ENSMUST00000178789.1|Erdr1	-0.229154	0.0272251	0.0141539	0.156265	-0.214435	-0.156655	0.0266408	0.0781436	0.0565149	-0.298363	0.206976	-0.124835	-0.214988	0.0796441	0.00504078
ENSMUST00000178920.1|Gm21781	-0.2037	-0.0335555	-0.176639	0.316168	0.0851503	-0.177047	0.169389	0.121973	0.211551	-0.153443	0.13472	0.0686079	-0.011441	-0.0809592	0.115162
ENSMUST00000179077.1|Gm47283	-0.112328	-0.0136103	0.000951385	0.286365	-0.202475	-0.199167	0.0564079	0.0821913	0.160838	-0.32473	0.16329	-0.0460896	-0.183575	0.111194	-0.168061
ENSMUST00000179138.1|Epb41l4aos	-0.131297	0.0509102	0.0920958	-0.115275	0.0758539	0.0693403	-0.0555946	-0.0780134	-0.00378805	-0.00430881	-0.075143	-0.1876	-0.186069	-0.128941	0.177743
ENSMUST00000179324.1|Lncenc1	-0.277138	-0.190969	-0.0861616	-0.212145	0.015121	-0.193415	-0.0185189	0.193028	-0.0135337	-0.107285	0.189369	0.197939	-0.238478	-0.0355516	0.0720662
ENSMUST00000179344.1|Gm5784	-0.0624071	-0.110516	0.216186	-0.103867	0.0729954	-0.124096	0.0524557	0.199867	0.174154	-0.0646459	0.0681688	0.0618865	-0.231375	0.00295144	0.166167
ENSMUST00000179483.8|Gm47283	-0.125209	-0.0217791	0.0058724	0.236077	-0.194969	-0.248743	0.0903405	0.0349368	0.207269	-0.287007	0.246284	-0.0457539	-0.208769	0.0681391	-0.0999662
ENSMUST00000179760.1|Erdr1	-0.320056	0.0564985	-0.0592602	0.135011	0.0729444	-0.132822	0.00875697	0.242172	-0.00424839	-0.128229	0.314307	-0.0217117	-0.400049	0.154085	0.0811652
ENSMUST00000180251.8|Erdr1	-0.223062	-0.0201182	-0.00904759	0.150401	-0.225681	-0.225128	0.038812	0.0521565	0.0887509	-0.29976	0.244058	-0.0907494	-0.188693	0.0213589	-0.0270605
ENSMUST00000180377.8|Dleu2	-0.111675	-0.0712645	-0.0690152	-0.0902109	0.0192398	0.126156	0.0362451	-0.0819435	-0.00227237	0.0382473	0.103009	0.0873928	-0.237361	0.0860155	0.0147516
ENSMUST00000180382.2|D030068K23Rik	0.0131406	0.238561	-0.0848051	0.00517797	-0.0238263	-0.0842885	-0.0593649	-0.114937	0.216319	-0.192448	0.36517	0.101111	-0.602633	0.103849	0.032892
ENSMUST00000180383.1|Gm26594	-0.112948	-0.0924495	0.0961032	0.0213858	-0.0946469	-0.100719	0.0350801	-0.225208	0.162498	-0.378927	-0.014156	0.19545	-0.280107	0.046006	-0.0620288
ENSMUST00000180385.1|2900076A07Rik	0.165978	0.0371391	0.00850679	0.0380862	0.200634	0.0215312	0.201541	0.053309	0.322079	-0.0291722	0.248963	0.165707	-0.27627	0.100336	0.16897
ENSMUST00000180386.1|Gm26614	0.0155665	0.0710732	0.109128	-0.18335	0.0499554	-0.206345	0.149773	-0.208111	-0.0560252	-0.238843	-0.133682	-0.0434149	-0.0284401	-0.0602169	0.272359
ENSMUST00000180391.1|4933406C10Rik	-0.130095	-0.346868	0.0423697	0.366419	0.208521	-0.408323	0.347484	0.106098	0.317755	-0.291811	0.550905	-0.0788009	-0.333596	0.190719	0.199678
ENSMUST00000180396.1|Rps18-ps4	-0.0709698	-0.157528	0.15878	-0.0221787	0.134854	0.0348242	0.109631	0.118916	-0.098766	-0.11558	0.183993	0.0789161	-0.211343	0.00330017	0.0878536
ENSMUST00000180403.2|Gm26806	0.00340039	0.203095	0.0411689	-0.0329103	-0.0185101	-0.0187717	-0.0491427	0.0352933	0.280058	0.161486	0.0325227	0.178215	-0.102216	0.0768529	0.151949
ENSMUST00000180420.2|Mir205hg	-0.2403	-0.0246705	-0.196672	0.0733338	0.158437	0.238265	0.21544	0.0625983	0.376129	-0.117637	-0.0923085	0.116421	-0.162291	0.089102	0.112799
ENSMUST00000180445.2|9330175E14Rik	-0.0190793	-0.155279	0.0298887	0.0393963	0.00213615	0.0225974	0.212441	0.120968	0.0978825	-0.0411373	0.536491	0.163046	-0.0221594	0.221335	0.171558
ENSMUST00000180468.1|Gm26510	0.0338876	0.205272	-0.256522	0.133442	0.0624278	0.0461156	0.233667	0.144936	0.354791	-0.132654	0.0444941	0.154667	-0.316852	-0.0586436	0.00387559
ENSMUST00000180478.1|Gm3764	-0.0396316	-0.0898911	0.12362	-0.0908103	0.240114	-0.178522	0.0944634	0.252259	-0.0179825	0.191915	0.160143	0.154803	-0.144713	0.053177	0.00206501
ENSMUST00000180489.8|Mirt1	-0.0418536	-0.277418	-0.143367	-0.018903	0.301921	0.0640012	0.196032	0.0253721	0.246809	-0.227784	-0.00680995	-0.119081	-0.0987774	0.122358	0.0907654
ENSMUST00000180490.2|4930578M01Rik	0.00112231	-0.129039	0.0369175	0.0147541	-0.0208028	0.0490449	0.214087	0.117675	0.0894122	-0.0424997	0.530704	0.163824	-0.0195099	0.207052	0.184246
ENSMUST00000180509.8|G730013B05Rik	-0.102884	0.0236511	-0.107128	0.0555926	-0.208506	-0.22422	0.290661	0.181443	-0.0516622	0.0568054	0.0751028	0.199054	-0.345599	-0.145427	0.0249375
ENSMUST00000180515.1|C430042M11Rik	-0.167391	-0.0440017	-0.00816324	0.168123	-0.0997435	0.0926433	0.248388	-0.118215	0.36981	-0.23433	0.168759	0.21721	-0.302395	0.0298446	0.0345125
ENSMUST00000180518.1|Gm2093	-0.0270294	-0.0827349	0.0129408	0.29059	0.435578	-0.0201392	0.455753	0.0775026	0.376299	-0.105856	0.320723	0.229571	0.0907066	0.153097	0.387703
ENSMUST00000180519.1|F630040K05Rik	-0.0216045	0.0493411	-0.0934104	-0.0413926	0.134216	-0.154539	-0.00969298	0.166582	-0.14515	0.00633793	0.0817055	-0.0395847	0.00578759	-0.0927574	0.270996
ENSMUST00000180524.7|D030068K23Rik	0.0211922	-0.0846796	0.360576	0.0445282	-0.109235	0.0524888	0.183179	0.0701473	0.11904	-0.102769	0.0511391	0.119589	-0.176949	0.0368813	0.00399263
ENSMUST00000180527.1|4930540M05Rik	-0.168721	0.245474	0.159044	0.222135	0.0904535	0.21509	-0.0355412	0.00796744	0.0366703	-0.0868706	0.1257	-0.153837	-0.12848	-0.0575681	-0.0198917
ENSMUST00000180529.1|B230208H11Rik	-0.0531228	-0.013209	-0.123562	-0.27802	-0.0475869	0.0580779	-0.16211	0.0844002	-0.107804	-0.0350659	-0.0223841	-0.252327	0.294817	-0.0240009	-0.15703
ENSMUST00000180530.2|A330094K24Rik	-0.375601	-0.140447	0.125651	-0.212175	-0.175545	-0.198489	0.112593	-0.045156	0.0501134	-0.101164	0.324365	0.108479	-0.161938	0.0281019	-0.0763068
ENSMUST00000180533.7|4933433G15Rik	0.0548521	-0.047005	0.17491	0.0319333	0.197008	0.131432	-0.16321	0.0640469	0.0120749	-0.0514841	0.250941	-0.142317	-0.03989	0.207841	0.198266
ENSMUST00000180537.1|Gm10825	0.00336694	-0.153088	0.0249292	0.0408623	-0.0090047	0.0444247	0.220927	0.10485	0.0947431	-0.0475641	0.525091	0.148473	-0.00481727	0.228243	0.195781
ENSMUST00000180558.8|F630040K05Rik	-0.168035	-0.197127	0.035538	0.222403	0.212136	0.193336	0.297666	0.193306	0.320065	-0.0879314	0.445049	0.127596	0.0829775	0.289884	0.214923
ENSMUST00000180563.9|Snhg5	0.0617584	0.131912	-0.114234	-0.111302	0.209149	-0.0887175	-0.171048	-0.136124	-0.207997	-0.205791	-0.074084	0.125756	0.00915498	-0.0624024	0.0710965
ENSMUST00000180574.1|4933433G15Rik	-0.201923	-0.134281	0.00551792	-0.186532	-0.148315	-0.140086	-0.0923942	0.0168803	-0.00746336	-0.220465	0.278034	-0.149456	0.0498587	0.0413111	0.0318612
ENSMUST00000180582.7|Gm3764	-0.0658625	0.0571605	0.0780964	-0.156522	0.100003	-0.0546067	-0.252925	-0.0341641	-0.0729724	0.151319	-0.0829872	0.026868	-0.364461	-0.107594	-0.217603
ENSMUST00000180592.1|Gm26652	-0.18176	0.140604	0.112934	0.122816	0.152632	-0.0914707	0.0729424	-0.113938	0.0428255	-0.137926	0.0327904	-0.0784747	-0.207522	0.145463	-0.0317121
ENSMUST00000180593.1|Gm26871	-0.119308	-0.0250852	-0.0870385	-0.0189963	-0.0128169	0.0296757	0.160574	0.0819739	0.185192	-0.0504961	0.271173	0.0909178	-0.491723	0.0165665	0.153383
ENSMUST00000180599.1|Gm10287	0.0164918	-0.305613	-0.031104	0.109767	-0.0858405	0.150718	0.16778	0.161071	0.076144	-0.131023	0.511092	0.162473	0.0568438	0.231989	-0.00146524
ENSMUST00000180610.7|Mir124a-1hg	0.0671205	0.224404	0.00420413	-0.0174679	-0.082094	-0.0290834	0.0311638	-0.0240896	-0.0919296	-0.120865	0.102357	-0.0490408	-0.223883	-0.00608804	0.0211057
ENSMUST00000180630.1|Gm26532	-0.0965028	0.255168	0.136491	0.233044	-0.219937	0.322171	-0.151248	0.129321	-0.191455	-0.109746	0.371136	-0.0994968	-0.246391	0.28309	0.0588295
ENSMUST00000180632.1|4930532G15Rik	-0.180882	-0.0517107	0.00222093	0.0369384	0.031686	-0.0189575	-0.00976168	0.113973	0.00734534	0.0837312	0.213458	-0.124646	-0.0493152	0.0668672	-0.123275
ENSMUST00000180635.7|Gm3764	-0.0984446	0.0644972	-0.09658	0.12172	0.306522	-0.108644	0.177802	0.248426	0.354843	0.00442711	0.170501	0.233058	-0.241018	-0.0508239	0.147298
ENSMUST00000180637.1|Platr30	0.0931705	0.100165	0.029032	-0.0277295	-0.0547442	0.00958255	-0.11327	-0.0309379	-0.139581	0.0802686	-0.287646	-0.178375	0.0963059	0.20518	-0.149544
ENSMUST00000180650.2|Gm26761	-0.0729479	-0.17228	0.260144	0.0865282	0.0694188	-0.173441	0.107852	0.029156	0.251745	-0.0277605	0.106301	0.260915	-0.133336	0.320998	0.229975
ENSMUST00000180682.1|Gm16973	-0.04801	0.00749297	0.0339615	0.209178	0.330874	-0.0472975	0.149784	-0.0702769	0.413683	-0.189368	0.294978	0.130789	0.0957489	0.248029	0.294563
ENSMUST00000180685.1|Gm26797	-0.0131872	-0.14675	0.0337315	0.0420788	-0.00765729	0.0360137	0.212733	0.109148	0.0819784	-0.0501703	0.529769	0.147695	0.00192691	0.218701	0.205601
ENSMUST00000180696.2|Gm2824	-0.0619052	0.0961929	0.138134	0.0569612	0.172626	-0.0373328	0.00919018	-0.0883494	0.189981	-0.121499	0.443225	-0.0287692	-0.218369	0.057736	-0.123718
ENSMUST00000180700.8|Gm2694	-0.0875404	-0.128299	0.0732766	0.254095	0.345498	-0.01931	0.241264	-0.111055	0.426211	-0.243803	0.229905	0.145812	0.108629	0.354452	0.341495
ENSMUST00000180719.1|Gm26520	-0.102598	0.069421	0.1972	-0.0210862	-0.0851175	-0.0918407	-0.0157648	-0.0714716	-0.190019	-0.029113	0.180182	-0.0613624	-0.0737217	0.0433773	-0.0936508
ENSMUST00000180723.7|9430037G07Rik	-0.218477	-0.0820969	-0.0392166	-0.0255155	-0.172634	-0.215549	0.269538	0.0349386	-0.184274	-0.210188	-0.0574502	-0.0219005	-0.202084	0.135986	0.0315495
ENSMUST00000180731.1|Platr6	-0.151076	-0.123508	0.291268	-0.298075	-0.0549986	0.0389161	0.148008	-0.0496473	-0.0247157	-0.173108	0.548321	0.194157	-0.177625	0.10749	-0.0516932
ENSMUST00000180733.1|Mm2pr	0.0218874	-0.173462	0.0643812	-0.0422422	0.0921536	-0.0234769	-0.0718187	-0.0225774	-0.284068	0.067511	0.173892	0.110224	0.0439074	0.211205	-0.0975373
ENSMUST00000180740.1|Gm26608	-0.0432151	0.203628	0.331513	0.00226142	0.116997	0.0878073	0.188038	0.0815449	-0.0592557	0.0292989	0.362298	0.162705	-0.288244	0.0425041	-0.0218833
ENSMUST00000180741.2|Gm16630	-0.180194	-0.0531912	0.258849	-0.00477247	0.0459108	-0.140471	0.0244702	0.27223	0.155842	-0.222719	0.269718	0.258221	-0.185247	0.233079	0.156531
ENSMUST00000180761.2|Gm26705	0.218165	0.0674407	0.0848708	-0.0703436	0.0250423	-0.257782	0.0671936	-0.0671272	0.18711	-0.103545	0.146432	0.0562454	-0.212694	-0.0108882	0.18739
ENSMUST00000180764.2|Gm26820	0.0810188	-0.0493376	0.153571	0.0562268	-0.0413734	0.254823	0.194511	0.0864266	-0.0594615	-0.190946	0.273364	0.0465459	-0.311475	-0.00948952	0.122781
ENSMUST00000180774.1|Gm26871	-0.116502	-0.0219754	-0.0882866	-0.0229266	-0.0119953	0.0253517	0.157099	0.0825978	0.182675	-0.0482156	0.273668	0.0909178	-0.495577	0.0182056	0.151013
ENSMUST00000180777.2|A330048O09Rik	-0.185886	0.0443089	-0.181251	-0.0958531	-0.0922208	-0.0800303	0.0383072	0.211809	0.411625	-0.164002	0.163484	0.186601	-0.318767	-0.0943831	-0.0760624
ENSMUST00000180778.1|Gm26813	-0.0983205	0.129533	-0.0290086	0.245405	-0.0709189	0.0293422	0.0694422	-0.0522835	0.0495545	-0.254705	-0.0178776	0.160704	-0.20452	0.0643372	0.17186
ENSMUST00000180779.1|5430416N02Rik	0.0317677	0.155546	0.339549	0.105836	-0.1447	-0.0986821	0.146309	0.266857	0.331734	-0.0471495	0.408319	-0.047608	-0.501598	0.0322265	0.328588
ENSMUST00000180785.1|Gm26612	-0.380279	0.0258816	-0.103758	0.151701	0.206415	0.0982294	0.146135	0.0400357	0.197011	0.000702264	-0.0869094	0.257709	-0.342196	0.157237	-0.067124
ENSMUST00000180797.1|Platr23	0.0164124	0.00886622	0.0924267	0.111934	0.0802549	-0.234738	-0.0934119	0.0064531	0.159862	-0.103033	0.107962	-0.0316482	-0.620591	0.0369693	0.00200649
ENSMUST00000180802.1|Gm20109	0.0330739	-0.0757866	-0.0470385	-0.101285	-0.217823	-0.00360615	-0.0350172	0.156524	0.0654614	0.0634704	-0.0336339	-0.355605	-0.348259	0.15321	-0.0289152
ENSMUST00000180806.8|Gm2694	-0.209495	-0.0571125	-0.0187234	0.167286	0.115293	-0.0537691	-0.0415039	0.0264736	-0.106802	0.0149686	0.0272914	0.211235	0.195673	-0.206627	-0.0802482
ENSMUST00000180809.2|Gm26640	-0.0661853	0.0644159	0.0597117	-0.195765	-0.284766	-0.129809	-0.0820062	-0.117417	0.082957	-0.147765	0.102463	0.0219005	-0.32325	-0.15043	-0.086369
ENSMUST00000180815.1|4930471D02Rik	-0.0702381	-0.00109583	0.00367861	0.0359963	-0.125179	-0.18845	0.223194	0.00627369	0.0638245	-0.204771	0.337794	0.160877	-0.174626	0.118375	0.0483871
ENSMUST00000180830.2|1300002E11Rik	-0.00370987	-0.159218	0.0202652	0.0398953	-0.0144601	0.0472679	0.231168	0.129806	0.0947431	-0.0440101	0.530912	0.167344	-0.0679235	0.233453	0.193724
ENSMUST00000180836.7|2810429I04Rik	0.00981675	-0.0114044	-0.0539877	-0.148845	-0.0780471	0.0606531	-0.0385861	-0.228995	0.120956	-0.0216547	0.192033	0.151149	-0.0759056	0.213445	-0.149708
ENSMUST00000180837.1|9330185C12Rik	-0.183342	0.0974086	0.204491	0.0860604	-0.0953381	-0.340767	0.272537	0.0297414	0.331665	-0.112335	0.400107	0.103526	-0.353436	0.0296292	0.0255344
ENSMUST00000180842.1|9330136K24Rik	-0.567859	0.234326	0.151381	-0.153717	0.204413	0.0313342	-0.152454	-0.0167067	0.309433	-0.298179	0.290231	0.163374	0.104655	0.241531	0.299346
ENSMUST00000180850.2|Gm26682	-0.109581	-0.275048	-0.0158312	0.0607008	-0.0433475	-0.058996	0.0348581	0.0161522	-0.0544647	0.000296165	-0.00630636	-0.0395847	0.0830979	-0.0571924	-0.0444872
ENSMUST00000180852.1|2610037D02Rik	-0.055825	0.0560285	0.088289	0.200859	0.150953	0.0603718	-0.0552247	0.158705	-0.0231442	0.141699	-0.0232223	0.319897	-0.069218	0.0191119	-0.0217838
ENSMUST00000180869.1|A430105J06Rik	-0.112706	0.0863075	0.0455356	-0.00608349	-0.403075	-0.00889988	-0.0747957	0.123783	0.14033	-0.0626418	0.123577	0.0208199	-0.339633	-0.0168611	-0.0105731
ENSMUST00000180874.7|C030034L19Rik	-0.287624	-0.0243895	0.0984845	-0.172402	-0.0512685	-0.271439	0.118401	-0.0525821	-0.0715047	0.0418011	0.278296	0.0437601	-0.259671	0.0857008	-0.0122741
ENSMUST00000180875.1|Gm26876	0.0766914	0.0471495	0.00633903	0.0998787	-0.0107136	-0.379506	0.117413	0.0549035	0.148793	0.00944766	0.216807	0.0424501	-0.127778	-0.0789419	0.120742
ENSMUST00000180879.7|2900076A07Rik	-0.0220447	-0.0408954	-0.0902763	0.0549845	-0.075621	-0.0505252	0.147676	0.102245	0.227658	-0.015111	0.36403	0.0545656	-0.201957	0.0196703	0.0112177
ENSMUST00000180881.2|Mir9-3hg	-0.114464	0.0487881	-0.0250089	0.185029	0.0316737	0.0200315	-0.108254	0.157105	-0.0047005	0.0439407	0.145961	-0.282183	-0.154974	0.120539	-0.0172502
ENSMUST00000180902.1|3300005D01Rik	-0.080989	0.292769	0.103392	-0.00783786	0.020949	0.24063	0.0472982	-0.057899	0.119233	-0.0243112	-0.0238152	-0.120342	0.0263843	-0.0225414	0.133487
ENSMUST00000180904.1|Gm10556	0.127381	-0.0390427	0.0210859	0.0937305	-0.017525	0.253829	0.0152542	-0.0771051	0.0801916	0.0394285	0.141544	0.0368404	-0.312053	-0.00746715	0.219788
ENSMUST00000180917.8|Dleu2	-0.102934	-0.0216264	0.031114	-0.00754873	-0.290254	-0.015283	-0.0923643	0.159323	0.232349	-0.141313	0.182316	-0.136029	-0.277829	-0.208912	-0.0441948
ENSMUST00000180933.2|9030407P20Rik	0.128624	0.110949	0.163754	0.145333	-0.0162729	-0.0311356	0.130535	0.11589	-0.261501	-0.148165	0.440471	0.0860912	-0.11851	-0.109441	-0.0204776
ENSMUST00000180937.1|1700026J14Rik	0.0246594	0.0345466	0.0669884	0.0663285	0.0233828	0.158487	-0.124198	0.144207	0.0150573	0.268008	0.159048	-0.0886399	-0.312848	0.0892305	-0.031686
ENSMUST00000180951.2|D130017N08Rik	-0.0349476	-0.199704	-0.0126452	0.113541	-0.0846574	0.0968459	0.215038	0.165716	0.131231	-0.112661	0.51383	0.151093	0.0578072	0.205647	0.090502
ENSMUST00000180955.1|Gm2824	-0.154882	-0.149167	0.142898	0.146787	-0.0258033	-0.0657856	0.0200449	0.186862	-0.163186	-0.329436	0.49038	-0.127331	-0.0664678	0.050574	0.00936453
ENSMUST00000180977.2|9030407P20Rik	0.155314	0.160161	0.236788	0.103925	0.0121307	-0.034995	0.174467	0.135953	-0.234431	-0.16294	0.446662	0.0784998	-0.0625755	-0.0731947	-0.0349153
ENSMUST00000180982.1|9430037G07Rik	-0.0804636	0.0449578	0.0669704	-0.0296954	0.0814367	0.12436	0.0204101	0.00790277	0.299067	-0.0285207	0.271797	-0.0544442	-0.0154153	-0.0707149	0.171028
ENSMUST00000180984.1|Gm3764	-0.130993	0.149774	-0.257115	0.319434	0.317523	-0.19385	0.269367	0.190505	0.472286	0.13956	0.0791152	0.119259	-0.204942	0.0905289	0.265219
ENSMUST00000180988.1|Gm26912	-0.144164	-0.0485118	0.148951	0.252504	0.10924	-0.109877	0.243366	-0.0111964	0.285905	0.0269662	0.237821	0.233414	0.0896225	0.276042	0.325958
ENSMUST00000180991.2|Mir155hg	0.352032	0.574056	0.634232	0.557037	0.815912	0.520273	0.453924	0.298156	0.564846	0.188509	0.633685	0.277748	0.309871	0.512097	0.58566
ENSMUST00000180993.1|Gm26795	-0.028752	-0.11029	-0.0960856	0.164332	0.0241764	0.0358235	-0.120952	0.0451944	0.0825891	-0.0407155	0.107585	0.0852012	-0.190882	0.0456317	0.0752177
ENSMUST00000180996.1|AY702103	-0.0286125	0.0159171	0.169052	0.0313346	0.255744	0.0862558	0.343662	0.182409	0.131504	0.120867	0.411112	0.218108	-0.0872291	0.263932	0.286074
ENSMUST00000181005.1|4632411P08Rik	-0.35119	-0.179683	0.254809	-0.0693412	-0.043939	-0.401777	0.169499	-0.089341	0.193754	-0.137423	0.427238	0.0979587	-0.347376	-0.0183226	0.176549
ENSMUST00000181020.8|Jpx	-0.290897	0.127173	0.147604	0.0422348	-0.0813053	-0.230949	0.104062	0.0239509	-0.127055	-0.239272	0.3815	0.0791284	-0.195702	0.0267522	-0.141598
ENSMUST00000181021.1|AI849053	0.0390939	-0.112809	0.0826702	0.267726	0.366597	0.0253813	0.243495	-0.116219	0.442263	-0.22319	0.233682	0.153385	0.082014	0.338881	0.343241
ENSMUST00000181029.2|E230001N04Rik	0.112761	-0.0337036	0.101195	0.147728	0.105329	0.0896195	0.0678508	-0.117606	0.280468	-0.229172	0.301492	0.0533799	-0.0431146	0.243873	0.241535
ENSMUST00000181032.1|A930029G22Rik	0.200501	0.144485	0.0541827	-0.0614442	-0.265309	0.0366831	-0.207127	0.165925	0.0101829	0.0346869	0.0547152	-0.0919699	-0.312721	-0.08453	0.126254
ENSMUST00000181041.1|Gm26739	-0.0708523	-0.0325323	-0.066821	0.064867	0.0111197	0.0021283	0.00851658	0.253349	-0.106449	-0.0957326	0.205978	-0.313797	-0.168406	-0.251153	-0.102967
ENSMUST00000181044.1|A930038B10Rik	-0.0765335	0.00698842	-0.125957	0.250694	-0.162537	0.0329188	0.0520891	0.0177492	-0.00350172	-0.0126713	0.164252	-0.0513815	0.0686988	0.0200149	0.0111155
ENSMUST00000181045.7|4933404O12Rik	-0.347418	-0.07182	0.235694	0.283478	-0.101418	-0.108959	0.0773243	0.00973982	-0.235185	-0.075137	0.139225	0.110976	-0.173663	0.14143	-0.154599
ENSMUST00000181053.2|Gm49291	-0.163096	0.0975736	0.0408655	0.126102	0.162035	0.0520142	0.204431	0.10406	0.0660827	0.078429	0.162145	-0.101897	-0.101166	-0.0246372	0.115188
ENSMUST00000181054.2|A830009L08Rik	-0.0107222	0.180509	-0.0858584	-0.114444	-0.150641	-0.208529	-0.0969547	-0.151116	-0.192786	0.261643	0.125392	0.0409852	-0.163469	0.191206	-0.145043
ENSMUST00000181066.1|Gm26802	-0.000311753	-0.165971	0.0293632	0.0241431	-0.0176808	0.0422331	0.214123	0.12225	0.0812084	-0.0463498	0.531952	0.160713	-0.0246885	0.214896	0.181441
ENSMUST00000181073.8|B230208H11Rik	-0.0531228	-0.013209	-0.123562	-0.276772	-0.0475869	0.0616615	-0.16489	0.0831524	-0.107804	-0.0350659	-0.0209634	-0.252327	0.288675	-0.0221277	-0.147148
ENSMUST00000181090.7|1110019D14Rik	0.00363198	-0.00900802	0.0679779	-0.234177	-0.244137	-0.0276699	0.0269115	-0.166203	0.211096	-0.173212	-0.172809	-0.263084	-0.351642	0.0472682	-0.0427644
ENSMUST00000181098.1|D030068K23Rik	0.0915112	0.00487931	0.0297205	0.258143	0.179437	-0.164655	0.149736	0.290777	0.129266	-0.16971	-0.0803036	0.0470468	-0.0259744	0.0520752	0.0506168
ENSMUST00000181107.1|9530059O14Rik	0.0975378	0.0143965	-0.148822	-0.285658	-0.269867	-0.194507	0.0990722	-0.122492	0.0895085	-0.355279	0.0569767	0.0283798	-0.0470634	0.151498	0.204982
ENSMUST00000181113.1|Gm26562	-0.129284	0.089116	0.185441	0.0250165	-0.073155	-0.245047	-0.0314564	0.0273824	0.123264	-0.0790464	0.382782	-0.00646781	-0.468359	0.0881594	-0.137702
ENSMUST00000181114.5|1700028E10Rik	0.0794828	-0.170236	0.0267028	0.135189	-0.0554587	0.175152	0.0902687	-0.0385219	0.0748051	0.0166595	-0.0991616	0.0765649	-0.0325077	0.345947	0.191101
ENSMUST00000181122.2|4833422M21Rik	-0.0672974	-0.196027	0.0780431	-0.218534	-0.285086	0.00152295	-0.149063	-0.0162326	-0.142799	0.102338	-0.0299777	0.0927217	-0.129396	0.00371163	0.0588477
ENSMUST00000181128.1|1810019N24Rik	-0.123799	0.128667	0.104946	-0.13458	0.0480685	0.131265	0.168667	0.063486	-0.169218	-0.00247853	-0.322205	0.0332801	0.0526148	-0.0162157	-0.0579868
ENSMUST00000181134.1|Gm3764	-0.202297	0.0905672	0.210666	0.0810696	-0.0931034	-0.345861	0.265441	0.0210394	0.323738	-0.102325	0.405963	0.108725	-0.39523	0.0244992	0.00763796
ENSMUST00000181146.2|Gm26634	-0.324816	-0.00239894	0.124186	0.133161	-0.137472	-0.255827	0.230217	-0.112511	-0.176337	-0.0296461	0.190715	0.0581694	0.0238596	-0.0121175	-0.0991688
ENSMUST00000181155.3|Carmn	-0.0344787	0.00835647	0.0623469	-0.0121753	-0.0868239	0.0945348	0.0365277	0.131805	-0.163187	-0.0334664	-0.158816	0.0677039	-0.0723842	0.0723115	0.228578
ENSMUST00000181159.7|Gm2694	0.0456575	0.00326935	-0.0101838	0.202705	-0.143118	-0.31315	0.0848316	0.142078	0.274941	0.0953009	0.186761	0.0861856	-0.148222	0.0408835	-0.0122956
ENSMUST00000181160.2|Gm9530	-0.185743	0.0980306	0.210732	0.0866219	-0.09077	-0.332445	0.27283	0.0219406	0.32972	-0.117044	0.407661	0.107005	-0.372716	0.0385771	0.0420294
ENSMUST00000181164.7|2900076A07Rik	-0.0060454	0.0288469	-0.148039	0.134094	0.251114	-0.0127425	0.050476	0.0188998	0.112219	0.130865	0.129394	0.00193462	-0.0590796	0.0498355	-0.000822059
ENSMUST00000181183.2|Celrr	0.0102083	-0.0570897	0.203245	0.152357	0.0171125	-0.125567	0.100616	0.0326391	-0.0551366	-0.136592	0.205853	0.0494471	-0.210637	-0.059715	0.13929
ENSMUST00000181184.1|4930544I03Rik	-0.189577	0.102029	0.196214	0.0928604	-0.106183	-0.34056	0.27155	0.0300865	0.330105	-0.121487	0.391514	0.0973037	-0.403662	0.0215423	0.022084
ENSMUST00000181190.2|4933404O12Rik	-0.343958	-0.0371687	0.172435	0.346238	-0.0951738	-0.149001	0.0611938	-0.00849201	-0.231305	-0.0812676	0.11199	0.0713916	-0.164751	0.141196	-0.0678064
ENSMUST00000181193.1|Gm26519	-0.0809362	0.073213	0.096324	-0.129313	-0.115095	0.0840565	0.207763	0.0230718	0.0924054	0.0754094	0.0936557	0.107417	-0.239849	0.0705195	0.188466
ENSMUST00000181195.1|E030044B06Rik	-0.137914	-0.0842098	-0.00845069	-0.0913852	0.0236281	-0.0126513	-0.0400761	0.165801	0.0965708	-0.0347576	-0.0795156	0.017083	-0.337167	0.0987609	-0.239649
ENSMUST00000181197.1|Gm26783	-0.279892	0.131527	0.179726	0.0903962	-0.113249	-0.38069	0.240239	0.0331015	0.305376	-0.16529	0.388465	0.105327	-0.467396	0.010069	-0.033249
ENSMUST00000181200.1|Gm26815	-0.046233	0.0246113	-0.0106745	0.279049	-0.125244	-0.195558	0.153771	0.151643	0.0736562	-0.305879	0.195324	0.0560817	0.0412121	0.104902	0.173896
ENSMUST00000181206.1|4930509G22Rik	0.02761	0.230593	0.122321	0.190771	0.16045	0.194733	0.153173	0.115379	0.0564244	-0.122616	0.0747158	-0.0624095	-0.204329	-0.0922604	0.0503676
ENSMUST00000181209.1|6030443J06Rik	0.0375377	0.067977	-0.122457	-0.0148107	-0.229376	-0.28032	0.109677	-0.0276844	0.153496	0.0174955	0.134074	-0.137396	-0.324525	0.100792	-0.128204
ENSMUST00000181214.3|Mir100hg	-0.111421	-0.155872	0.0679229	-0.150348	-0.0755869	-0.059618	-0.161159	-0.0159789	-0.0504665	-0.171393	-0.0116425	0.0327894	0.0690238	-0.0360609	-0.0578926
ENSMUST00000181215.1|Gm17508	0.216391	0.028758	-0.0724883	0.0810084	0.134005	0.236491	0.0626614	0.0730149	-0.326288	0.127767	-0.177239	0.063884	0.0211118	-0.0460545	0.0217093
ENSMUST00000181224.1|AU020206	-0.168918	-0.23579	0.188122	-0.00978822	-0.180652	-0.0601077	0.068765	0.169021	-0.00369213	0.145946	0.18745	-0.0626868	-0.0766428	0.0336207	0.161243
ENSMUST00000181225.1|1110019D14Rik	0.0359301	-0.00107191	0.0639472	-0.119154	-0.0811281	-0.0495495	0.0441517	-0.0853562	0.129465	-0.0856096	-0.156243	-0.219818	-0.233024	0.0972436	-0.189856
ENSMUST00000181226.7|A330023F24Rik	-0.182293	-0.0519371	-0.0894343	0.0196612	-0.134334	-0.00539099	-0.0957583	0.195003	-0.21506	-0.00239964	0.0238537	0.192228	-0.29774	0.0187931	0.0199062
ENSMUST00000181229.1|Gm16677	-0.18755	0.128984	-0.0174647	-0.129872	0.0341838	-0.106102	0.151098	0.170009	0.506339	-0.00105794	0.227554	0.204111	-0.334738	0.00775057	0.119427
ENSMUST00000181231.1|Fendrr	0.358946	-0.11999	0.223322	0.172409	0.0816725	-0.336609	-0.0291495	0.0318675	0.244307	-0.0400109	-0.0329676	0.00900335	-0.147278	0.167588	0.00666464
ENSMUST00000181238.1|2310001H17Rik	0.137469	0.178567	0.228704	0.158539	0.104945	0.0720611	0.0659905	-0.0362927	-0.000619393	-0.144634	0.0176083	0.00731088	-0.220365	0.0378144	0.041299
ENSMUST00000181247.2|Gm17501	-0.0655645	-0.0389905	0.136787	-0.0106377	0.0426176	0.16717	0.117663	-0.155776	-0.367623	0.0917977	-0.0968017	0.147293	-0.023357	0.0024155	0.180007
ENSMUST00000181252.1|4833422M21Rik	-0.104516	-0.00998816	0.151137	-0.114545	-0.127808	0.0670515	0.0544461	-0.0858466	-0.127646	0.143237	0.268484	-0.0445639	-0.0554354	-0.112571	0.123146
ENSMUST00000181268.1|4930511A02Rik	-0.290967	-0.0302247	0.0674731	-0.00199003	-0.215127	0.056703	0.18816	-0.0542907	0.305943	0.00982811	-0.0148452	0.0190647	-0.00114044	-0.129911	0.00683999
ENSMUST00000181269.2|Redrum	0.127788	0.0108693	0.0149444	0.136312	0.191038	0.0199615	0.177509	0.0432919	0.5081	-0.156049	0.0704107	0.0834675	-0.300959	0.194817	0.273283
ENSMUST00000181272.1|Gm17644	-0.00773149	-0.143285	0.0294617	0.0583302	-0.00749297	0.0340886	0.220232	0.101003	0.083637	-0.0413742	0.527586	0.144584	-0.00252907	0.216067	0.190793
ENSMUST00000181273.6|A330023F24Rik	0.314124	-0.0391247	-0.0225191	0.330222	0.139023	-0.196346	0.270498	-0.0172968	0.0734854	-0.14963	0.187834	0.173636	-0.238781	0.264637	0.0750892
ENSMUST00000181274.1|Platr22	0.0375686	-0.242669	0.1031	-0.117697	0.0648076	-0.0369614	0.280927	-0.0881934	-0.135366	-0.101637	0.065535	-0.0246437	-0.222585	0.258306	0.327947
ENSMUST00000181282.1|Gm26887	0.00723077	-0.117861	-0.0661785	-0.13898	0.219286	0.0473525	-0.0773219	-0.0776678	0.139435	0.0601175	-0.26625	-0.2762	-0.188671	0.041157	-0.0885799
ENSMUST00000181289.1|Gm17322	-0.144622	0.145888	0.160286	-0.0120627	-0.0468247	-0.0174382	-0.0615789	-0.15047	-0.0442057	-0.0595596	0.151761	0.0983879	-0.159314	0.258199	-0.12568
ENSMUST00000181304.3|A430010J10Rik	-0.000124701	0.0856509	-0.071503	0.262236	0.195376	-0.209004	0.0571337	-0.00776413	0.290479	-0.16683	0.301411	-0.167713	-0.396938	0.183833	0.113979
ENSMUST00000181308.1|Ptgs2os2	0.170811	-0.315605	0.0596439	0.100643	0.24167	0.222649	-0.0361749	-0.20664	0.139136	-0.0158487	0.301105	0.145494	-0.251523	0.0339208	0.06612
ENSMUST00000181309.2|Gm16701	-0.152054	-0.129036	0.115032	0.178958	0.0870578	-0.225255	0.0882009	-0.183945	0.288945	0.0346616	0.152513	-0.138123	-0.209952	0.308379	0.019095
ENSMUST00000181331.1|C030034L19Rik	-0.0156667	-0.0909892	0.260863	0.0869289	0.2225	-0.263726	0.240993	0.178418	-0.0798052	0.143741	-0.14229	-0.0651229	-0.435126	-0.0642884	-0.0980641
ENSMUST00000181337.1|Gm6410	0.199428	-0.18374	0.0422365	0.38069	0.0673806	-0.19098	0.212196	0.10094	0.0869934	-0.140033	0.069688	0.0748043	-0.43356	0.0541154	0.0135853
ENSMUST00000181356.1|Gm3764	-0.106154	-0.0772793	0.174207	0.00443071	-0.0439496	-0.155841	-0.0256059	0.0432847	-0.166916	0.159403	0.186582	0.181775	-0.198304	-0.0376405	0.146038
ENSMUST00000181361.1|Gm3764	0.154009	-0.167456	0.1562	0.12105	0.0340616	-0.073121	0.212922	0.156977	0.0230286	-0.0812563	0.283839	0.136322	-0.225303	-0.0196068	0.156232
ENSMUST00000181371.1|D030040B21Rik	-0.307295	0.0928477	0.0880239	-0.128108	-0.0851832	-0.187265	0.0157648	-0.025996	0.142485	-0.0667259	0.402533	0.00491226	-0.354271	0.149098	0.0129378
ENSMUST00000181374.7|6030443J06Rik	0.119053	0.030066	0.127072	0.11667	-0.317712	0.0762333	0.0342121	0.126259	-0.0495085	0.116866	0.0724684	0.0783455	0.0316587	0.169707	-0.129676
ENSMUST00000181381.2|4930519A11Rik	-0.271499	-0.029231	0.163788	0.0533213	0.182848	0.0612439	-0.0359283	0.0276057	0.24341	0.174026	0.0609121	0.198026	-0.21435	0.0544212	-0.252742
ENSMUST00000181393.7|D930032P07Rik	0.106187	0.00586369	-0.125125	0.0181621	-0.0758136	-0.261362	0.142361	0.153692	0.293881	-0.265281	0.152813	0.0196931	0.108644	0.0440985	0.0396902
ENSMUST00000181396.7|Gm3764	-0.0561503	-0.0179825	0.15242	-0.0836263	-0.10033	-0.206137	-0.0804049	0.0995061	0.0634905	0.165078	0.0401041	0.078849	-0.237775	-0.114326	0.0533977
ENSMUST00000181398.2|Gm43972	0.426547	0.372402	0.154272	0.558067	0.395122	0.619312	0.319779	0.210861	0.537093	0.29225	0.253969	0.52306	0.118635	0.314327	0.503568
ENSMUST00000181400.1|Gm26511	-0.0669345	0.0438845	-0.112943	0.056969	0.124595	-0.275358	0.073803	0.0552254	0.058955	-0.24438	0.151848	0.205948	-0.0861543	-0.0138484	-0.098724
ENSMUST00000181404.1|Gm26544	0.134851	-0.139469	-0.0358318	-0.0246414	0.0198547	-0.137737	0.0527729	0.0737491	0.0350654	0.0455479	0.00326889	0.21473	-0.272648	0.140698	0.173915
ENSMUST00000181405.2|4930509E16Rik	-0.143407	-0.282482	-0.00512378	0.071587	0.0385493	0.00290242	0.0158014	0.0605186	-0.0931439	0.00159929	-0.015454	-0.0974675	0.102855	0.0270449	0.0118466
ENSMUST00000181409.7|4933406F09Rik	-0.00045683	-0.182981	-0.113516	-0.162651	-0.0754134	-0.0637687	-0.0896945	-0.0847378	0.152333	0.0760719	0.156595	-0.0722621	-0.056696	0.256109	0.0123683
ENSMUST00000181416.8|Pvt1	-0.163119	-0.0371433	0.049336	-0.00573979	-0.145864	0.0947615	0.0468296	-0.133482	-0.0542352	-0.0261221	0.0906861	0.0580056	-0.246477	-0.238511	-0.0595927
ENSMUST00000181436.1|Gm26583	0.0308481	-0.0364581	0.0939993	-0.00664607	0.149829	0.0683648	0.16197	0.0437575	0.116175	-0.0312051	0.197591	0.0595829	-0.165032	0.401417	0.110192
ENSMUST00000181440.2|BC051077	0.012096	-0.116452	0.0617809	0.261269	0.372972	0.0181549	0.24397	-0.101696	0.450615	-0.237169	0.239642	0.16014	0.0952615	0.321261	0.35967
ENSMUST00000181453.2|2010110K18Rik	0.0315013	0.0791635	-0.211709	0.139002	0.0562903	-0.0868017	0.19131	0.138986	0.42263	-0.18398	0.0831892	0.127934	-0.341261	-0.0819701	0.07648
ENSMUST00000181458.1|Gm26831	0.0364752	-0.108041	0.0708132	0.270721	0.360845	0.0199911	0.240203	-0.121141	0.439301	-0.210099	0.224049	0.15359	0.0928529	0.330393	0.351128
ENSMUST00000181466.1|Platr7	-0.0364118	0.1343	0.296051	-0.127747	0.0199679	-0.228696	-0.0114525	-0.00144135	-0.113596	0.0380219	0.190418	-0.224893	-0.00424541	0.193817	-0.0875417
ENSMUST00000181485.2|4632428C04Rik	0.00876027	-0.148675	0.038921	0.0500329	-0.00492958	0.042322	0.216793	0.107797	0.0931439	-0.0504961	0.53067	0.157029	-0.00505813	0.220282	0.207441
ENSMUST00000181488.1|1010001B22Rik	-0.11901	-0.114011	-0.158711	-0.0740126	-0.0296	-0.0241518	-0.171525	0.0042762	-0.288849	0.0796844	0.127047	-0.139953	-0.195407	0.112493	0.137981
ENSMUST00000181490.3|6720427I07Rik	-0.0889744	-0.248601	-0.177099	0.187842	0.121366	0.288287	-0.0970029	-0.0174693	-0.289027	0.0692434	-0.551009	0.0629179	0.306378	-0.0209569	-0.209249
ENSMUST00000181495.1|4732487G21Rik	-0.0170304	-0.0325497	0.0126918	0.064584	0.0070995	0.0141974	-0.000799208	0.18907	0.0516123	-0.100513	0.312585	0.0843414	-0.398764	0.0116284	-0.056145
ENSMUST00000181496.1|Mirg	0.160709	0.00734489	-0.101753	0.0190275	-0.0866949	0.0240782	0.160135	0.004298	0.337687	-0.0674367	0.304923	0.0969763	-0.286748	-0.0362366	0.0155253
ENSMUST00000181501.2|9330104G04Rik	-0.248156	0.190375	0.128916	0.0147853	-0.0264554	-0.206427	0.0284205	0.279959	0.131053	0.0307123	0.565528	0.148268	-0.237566	0.000292694	0.110111
ENSMUST00000181509.1|Gm10339	-0.006578	-0.143788	0.0297245	0.0375559	-0.00604695	0.0344144	0.223121	0.106202	0.0849993	-0.0494299	0.530358	0.150806	0.00337209	0.212086	0.190637
ENSMUST00000181511.8|Mir9-3hg	0.0166417	0.0560939	-0.00950238	0.285999	-0.126946	0.111985	0.0944523	0.16501	0.128824	-0.0461741	0.243097	-0.0431277	0.0597964	0.0142587	-0.0855241
ENSMUST00000181516.1|Gm26806	0.0329616	0.221284	0.0411689	-0.0329103	-0.0466983	-0.00290013	-0.0111354	0.0575351	0.154359	0.161486	0.0253496	0.154186	-0.0631347	-0.0358007	0.148308
ENSMUST00000181517.7|2310001H17Rik	-0.0311442	0.12975	-0.0645727	0.242055	0.172831	-0.00527174	0.254953	0.101592	0.479646	-0.146069	0.147613	0.195426	-0.127854	-0.0209569	0.212442
ENSMUST00000181528.1|4930528D03Rik	-0.014756	0.0190519	-0.227937	0.0365837	0.0644985	-0.208943	-0.0330271	0.15842	0.0289997	-0.309027	-0.0562477	0.115512	-0.26274	-0.141463	-0.141083
ENSMUST00000181534.1|Gm26774	0.00514393	-0.125219	0.0782033	0.273341	0.366038	0.0223901	0.252566	-0.103741	0.455916	-0.23631	0.243626	0.158953	0.107425	0.347194	0.346982
ENSMUST00000181535.8|Miat	0.253861	0.259381	0.201502	0.185752	0.316709	0.130313	0.293862	0.168592	0.122079	0.364668	0.487807	0.29404	0.179443	0.231404	0.144622
ENSMUST00000181543.8|Mirg	0.23157	0.14438	0.159428	-0.160205	0.0915259	0.129009	0.168292	0.0594441	0.25251	-0.110914	0.404473	0.0282864	-0.33468	0.0204886	-0.01512
ENSMUST00000181547.1|4933440J02Rik	-0.219693	0.107952	0.182288	0.114414	-0.260993	-0.245017	0.265611	0.119208	0.268637	-0.175518	0.324292	0.188758	-0.436934	0.0524659	0.0344428
ENSMUST00000181550.7|Gm3764	-0.196779	0.0941508	0.204327	0.0816622	-0.0970471	-0.346454	0.265588	0.0257187	0.318288	-0.093055	0.412096	0.114742	-0.399085	0.0230942	0.0106308
ENSMUST00000181552.1|Gm26707	-0.340341	0.065334	0.109537	0.0237688	-0.00282629	-0.281505	0.152308	0.0701198	0.153236	-0.141211	0.335311	0.139918	-0.413803	-0.159577	0.227112
ENSMUST00000181554.1|Gm26901	0.0207396	0.230983	0.0783188	0.101572	0.181376	0.117073	0.142578	-0.0280648	0.113745	0.0345466	0.389981	0.166641	-0.181821	0.221874	0.062676
ENSMUST00000181574.5|2700038G22Rik	0.0114725	0.158656	-0.03025	0.019433	0.0660564	0.062935	-0.0349679	0.0136565	0.14364	-0.162269	0.238082	0.0839997	-0.374663	0.120883	0.246316
ENSMUST00000181578.1|F420014N23Rik	-0.276712	0.115758	0.265297	-0.15722	0.0226118	-0.217013	0.106405	0.00275562	0.0761471	-0.0419986	0.128557	0.124239	-0.314282	-0.0337184	-0.147872
ENSMUST00000181582.1|Gm26660	0.203796	0.157404	0.0896292	0.103131	-0.121076	-0.112016	0.0712463	-0.0750703	-0.0641464	0.0527456	0.169155	-0.0129111	-0.241495	-0.0903334	0.0417973
ENSMUST00000181592.1|I830134H01Rik	-0.196467	0.0907745	0.214148	0.0783246	-0.111409	-0.329809	0.267526	0.00454063	0.308989	-0.110203	0.411403	0.102134	-0.3849	0.0157469	0.00773161
ENSMUST00000181593.7|Pantr1	0.0858911	0.115528	-0.0691308	0.0373346	-0.0252907	-0.0526698	-0.0387431	-0.0571553	0.164271	0.0366548	0.263301	-0.103937	-0.190774	0.0196148	0.0432348
ENSMUST00000181617.1|Gm17540	-0.280485	-0.0519769	-0.158774	0.215104	-0.0289859	-0.26144	0.146967	0.119687	0.304783	-0.120842	0.21504	0.0484277	-0.307827	0.121825	0.218496
ENSMUST00000181622.1|Gm3764	-0.233429	0.0499263	-0.0581205	0.155076	0.0594257	-0.176384	-0.0054546	-0.0615434	-0.0107086	0.0615351	0.224065	0.060739	-0.19112	0.0404535	-0.0525978
ENSMUST00000181623.2|C330002G04Rik	-0.0202328	-0.148645	0.0227286	0.0610439	0.00838029	0.0414335	0.231461	0.103464	0.128536	-0.0465275	0.531744	0.164602	-0.0102367	0.231404	0.208937
ENSMUST00000181631.1|1700112J16Rik	-0.179664	0.0989783	0.208991	0.0942017	-0.0847231	-0.328091	0.277951	0.0287689	0.326818	-0.118719	0.407141	0.115766	-0.407806	0.0150156	0.034667
ENSMUST00000181638.1|5033428I22Rik	0.208657	-0.0797276	0.120737	0.114352	0.105197	-0.0517696	0.0880049	0.0309872	-0.0565675	-0.128447	-0.0458424	-0.0223917	-0.0609385	0.0327232	-0.323101
ENSMUST00000181654.1|6720483E21Rik	0.134054	-0.0630239	-0.0133021	0.0144422	0.188244	0.0658671	0.149455	-0.257013	0.462133	-0.0924331	0.17251	0.174263	-0.360417	0.29001	0.039531
ENSMUST00000181655.1|A230028O05Rik	-0.0125433	0.11731	-0.287574	0.140082	0.0142249	-0.045543	0.211682	0.139938	0.411944	-0.159281	0.11508	0.165558	-0.320836	-0.0717496	-0.00726435
ENSMUST00000181657.8|Pvt1	-0.0855713	-0.0755933	-0.0726906	-0.0526633	0.231312	-0.0756	0.330097	-0.166273	0.149988	-0.325628	0.0351203	0.113661	-0.0644625	-0.111581	0.0613611
ENSMUST00000181666.1|Gm26784	-0.298452	-0.00878848	0.132735	0.00557359	0.206831	-0.0450654	-0.043841	-0.0158001	0.0572993	-0.236555	0.209247	-0.0614307	-0.283606	0.0770604	0.192065
ENSMUST00000181667.1|Gm805	0.0172025	-0.0465895	-0.130886	-0.286626	-0.237212	0.0930901	0.131518	0.15408	0.119145	-0.010473	0.277507	0.0366652	-0.0866064	0.106192	0.107236
ENSMUST00000181670.7|4933406C10Rik	-0.121677	-0.341656	0.0398735	0.360275	0.20954	-0.402222	0.354434	0.110188	0.319177	-0.296017	0.54446	-0.0858009	-0.325768	0.160396	0.194254
ENSMUST00000181675.2|Gm17552	-0.00868367	0.179818	0.222173	-0.0359238	-0.226446	0.0308398	-0.275878	-0.00653477	-0.0979115	-0.130272	0.28612	-0.0554676	-0.268973	-0.0169861	-0.0793417
ENSMUST00000181680.1|A430110L20Rik	0.0353792	0.0331396	0.168769	0.328115	0.037011	0.0264777	0.106121	-0.141251	0.113157	0.0657558	0.365954	-0.0335901	-0.0491795	-0.07388	0.187171
ENSMUST00000181682.8|9530059O14Rik	0.0443937	-0.096994	-0.0667405	-0.139774	-0.114728	-0.2425	-0.147443	-0.214956	-0.184054	0.129661	-0.126924	0.114005	-0.0835995	-0.120136	-0.00642212
ENSMUST00000181694.2|4930593A02Rik	-0.00826323	0.101118	0.115609	-0.0775407	-0.177571	-0.0736961	0.196825	0.0113808	0.147369	0.0431103	0.204863	-0.155104	0.0186891	0.0252755	0.147833
ENSMUST00000181700.1|4930528D03Rik	-0.0796291	0.044333	-0.258063	-0.0552751	-0.0214505	-0.22111	0.0512269	0.243435	0.145656	-0.234961	-0.00449421	0.242243	-0.092634	-0.131148	-0.0584649
ENSMUST00000181705.1|Gm26803	0.0973925	-0.0601339	0.114775	-0.214621	0.0521187	-0.178009	-0.197215	0.0345982	-0.172105	-0.245617	0.0672884	-0.103289	-0.186774	-0.0574672	0.152051
ENSMUST00000181706.7|Foxl2os	-0.0491012	-0.103569	0.0429938	0.0179981	-0.0300376	0.0414927	0.203699	0.0754576	0.0790464	-0.0548201	0.524051	0.147122	-0.0340822	0.188612	0.19416
ENSMUST00000181708.1|2810429I04Rik	-0.0842981	0.049492	-0.023911	-0.0734586	-0.0420172	-0.12667	0.14128	-0.142742	0.11776	-0.230981	0.233975	0.0809212	-0.330841	0.0586436	-0.0722377
ENSMUST00000181710.2|1110002J07Rik	0.0629627	0.0663247	-0.176897	-0.222609	-0.170027	-0.0994142	0.0274755	-0.185233	-0.14093	-0.0735257	0.136117	-0.00803713	-0.142302	-0.10183	0.197649
ENSMUST00000181712.2|4930448E22Rik	-0.0156189	-0.272531	-0.0799769	0.0694347	-0.0834414	0.241552	0.0735569	0.149321	0.0916334	-0.161173	0.494287	0.116748	0.0905647	0.196222	-0.0244103
ENSMUST00000181713.1|Gm26717	0.0672324	-0.136498	0.223289	-0.0629334	0.150542	0.0837521	0.0291083	-0.132142	0.126589	0.133835	0.524422	0.0448628	-0.214259	0.119074	0.0390103
ENSMUST00000181719.1|9530059O14Rik	0.0400915	-0.079698	-0.0293303	-0.0704641	-0.109568	-0.275907	-0.161708	-0.153931	-0.100801	0.0748113	-0.0953766	0.176801	-0.143073	-0.113052	0.00205757
ENSMUST00000181725.7|Pantr1	0.0788056	0.184964	0.0161236	0.0346113	0.032895	-0.0482425	-0.0576697	-0.0571553	0.11311	-0.0310864	0.230867	-0.109511	-0.166881	0.0190519	0.0555152
ENSMUST00000181729.2|A830052D11Rik	0.152825	-0.127564	0.00354769	0.139592	-0.148962	-0.12033	0.0958184	0.124771	0.150554	-0.124776	0.165164	0.163054	-0.0394969	-0.0232369	0.0305442
ENSMUST00000181732.1|Gm26822	-0.12149	-0.0460536	-0.0518947	-0.0346238	-0.106249	-0.224611	0.110098	0.00703624	-0.222864	-0.317666	0.39044	-0.0848184	-0.168002	-0.0739931	-0.244477
ENSMUST00000181742.1|Gm807	-0.0198792	-0.0788413	-0.0966744	-0.0988855	-0.0835867	-0.0885624	0.0143088	-0.0452363	-0.0705473	-0.247143	0.243201	0.0247138	-0.103515	0.0501703	-0.0852626
ENSMUST00000181747.7|4833422M21Rik	-0.200054	-0.222566	0.0883405	-0.208403	-0.283981	0.0345072	-0.14573	-0.00021093	-0.098904	0.155755	-0.0105731	0.13787	-0.155866	-0.0151411	0.0928455
ENSMUST00000181757.7|1700086O06Rik	0.0614476	-0.104814	0.112004	0.00449201	0.0286407	-0.252551	0.0543212	0.0202838	-0.0247748	-0.131071	0.262299	-0.00646833	-0.343171	-0.0627313	0.0592782
ENSMUST00000181764.7|6030443J06Rik	0.0254703	0.219725	0.396896	0.0590476	-0.189888	-0.132208	-0.00625471	0.0319577	-0.157352	-0.199201	0.376649	0.02538	-0.396341	0.0756907	0.0751949
ENSMUST00000181776.1|Gm26812	0.0178323	0.025559	-0.0290676	0.26888	0.36239	-0.0149267	0.172718	-0.00114382	0.447505	-0.23628	0.195705	0.0673389	0.0215573	0.330569	0.3419
ENSMUST00000181778.1|Gm26878	-0.0106308	-0.198194	0.00190499	0.0493467	-0.0723005	0.0693322	0.213648	0.150811	0.119473	-0.0661632	0.531605	0.157274	0.00867109	0.216008	0.148893
ENSMUST00000181780.8|1300002E11Rik	-0.0279331	-0.197809	0.021579	0.0462586	0.0067371	0.0767659	0.219134	0.12284	0.0693026	-0.0659855	0.519166	0.158789	-0.114169	0.229297	0.16127
ENSMUST00000181805.2|4732419C18Rik	-0.280859	-0.12045	-0.0441105	-0.00514678	-0.09054	-0.136739	0.272208	-0.030294	-0.118525	-0.13357	-0.181429	-0.0386431	-0.354792	0.075398	0.0380028
ENSMUST00000181808.2|Mir124a-1hg	0.0337317	-0.0470014	-0.120442	-0.0445742	-0.00893898	0.130401	-0.0868344	0.0119581	-0.126966	0.0691249	-0.0291756	-0.253882	0.090926	0.321671	-0.160272
ENSMUST00000181813.1|6430590A07Rik	-0.0785163	-0.206106	0.231273	-0.061661	-0.0227155	0.109686	-0.021884	0.41412	-0.0299146	0.195354	0.104641	-0.126769	-0.0673388	-0.069012	0.104192
ENSMUST00000181827.3|Gm26713	-0.0634228	-0.0120857	0.0582044	0.127388	-0.125567	-0.318804	0.0983145	0.410547	0.101672	-0.147864	0.222996	0.186439	-0.289001	0.0592234	0.0587415
ENSMUST00000181831.2|Gm26685	0.121711	-0.15441	0.345557	0.0358697	0.136107	0.0163353	-0.141409	-0.114354	-0.0422736	-0.31976	0.353996	-0.247978	0.0315539	0.0478494	-0.00735304
ENSMUST00000181834.1|Gm26744	-0.154131	-0.261839	-0.0388553	0.0353412	0.057216	-0.0264179	0.024836	0.0680401	-0.0644455	-0.00313935	0.0160431	-0.0891985	0.266034	-0.0713588	-0.00894733
ENSMUST00000181871.2|1700086O06Rik	-0.00385021	-0.242926	0.127839	0.00321561	0.0777608	-0.123774	0.0245433	0.22281	-0.0465106	-0.164218	0.253987	-0.0209278	-0.447375	0.141739	0.0850788
ENSMUST00000181873.7|5430416N02Rik	-0.178396	-0.0131807	-0.175994	-0.314132	-0.0440297	-0.0101385	-0.0879378	0.0505532	-0.00591264	-0.00101919	0.0666147	0.0293552	-0.293199	-0.117579	0.264312
ENSMUST00000181884.1|G730013B05Rik	-0.155925	0.0529148	-0.1561	0.0707625	-0.27345	-0.24572	0.272758	0.188197	-0.0726385	-0.0195593	0.128907	0.17015	-0.282185	-0.133425	0.0468117
ENSMUST00000181897.1|Gm10827	-0.162486	-0.0209092	0.12596	0.0378054	-0.0771644	-0.227099	0.314601	-0.0522692	-0.0697468	-0.190493	-0.0425852	0.00704091	-0.191848	0.203949	0.128661
ENSMUST00000181901.2|Gm26760	0.233144	0.00795696	0.0428921	-0.192259	-0.105036	-0.133779	0.0614964	-0.100046	0.0570886	-0.0709667	-0.00924574	-0.0311556	-0.108931	-0.0966188	0.00546036
ENSMUST00000181903.7|2900076A07Rik	-0.0878562	-0.0871596	-0.188842	0.173076	0.0951006	-0.0427901	-0.0256342	0.00420929	0.0186902	0.0792652	0.203174	0.0490712	-0.221347	0.21394	0.0822628
ENSMUST00000181926.7|Gm26871	0.0248156	0.251947	0.266831	0.169625	0.268695	-0.131882	0.318222	-0.0552154	0.399378	-0.0686806	0.282504	0.202181	0.128147	0.414223	0.340415
ENSMUST00000181927.2|Gm26868	0.0542064	-0.128245	-0.0501181	-0.0266101	-0.0128211	-0.0731961	0.111647	0.0397011	0.144137	-0.146375	0.336407	0.286096	-0.0838695	0.0702815	0.109682
ENSMUST00000181930.2|C030034L19Rik	-0.0482283	-0.0334074	-0.00417196	-0.0620421	-0.073878	-0.0164372	0.137677	0.0680759	0.0485485	0.0911581	0.428867	0.034304	-0.186696	0.124336	-0.0543626
ENSMUST00000181943.2|Gm44696	0.0885346	-0.0333881	-0.139102	0.189414	0.0543111	-0.280652	0.0584104	0.0272276	0.0398706	0.0942598	0.281113	0.0927426	-0.242241	-0.225388	0.0791224
ENSMUST00000181949.2|4930558J18Rik	0.0235973	-0.14999	-0.0986088	-0.00978034	0.00127256	-0.203809	0.00429085	0.208217	-0.155095	-0.205567	0.0995478	0.163486	-0.15225	0.186018	0.134166
ENSMUST00000181951.1|Gm26686	-0.057425	0.527114	0.5759	0.422005	0.736743	0.512839	0.42426	0.590559	0.552348	0.210307	0.647545	0.30149	0.667553	0.671616	0.265583
ENSMUST00000181953.1|Gm26581	0.0041775	-0.143166	0.0255532	0.0414238	-0.00949766	0.0421443	0.220927	0.105024	0.0942693	-0.0444543	0.52568	0.148473	-0.00481727	0.212496	0.198899
ENSMUST00000181955.1|Mir100hg	0.195892	-0.0476687	0.105239	-0.0244804	0.0882717	-0.14714	-0.0925084	0.145318	-0.123294	-0.264798	0.350374	-0.0689656	-0.192568	0.158004	0.193089
ENSMUST00000181960.2|1300002E11Rik	-0.19921	0.110292	0.21602	0.0918622	-0.118671	-0.321072	0.249603	0.0367936	0.338921	-0.136667	0.379837	0.132467	-0.380067	0.0409819	0.0357462
ENSMUST00000181968.1|Gm26569	0.137963	-0.0366509	-0.0387896	0.183705	0.0333919	0.0385014	-0.114487	-0.0201039	0.157433	-0.189855	0.231301	0.331914	-0.0995947	0.198179	0.0922424
ENSMUST00000182043.7|Snhg6	-0.0948803	0.26127	0.127608	0.108325	-0.242076	-0.273255	-0.148638	-0.0514936	0.113029	0.0457052	0.0220145	0.0317354	-0.157097	0.393899	-0.129944
ENSMUST00000182046.1|Gm5914	-0.0697122	-0.00341992	-0.103107	-0.0701453	0.015469	-0.203438	-0.0400429	-0.279199	-0.0165587	0.186339	0.0959703	0.0527646	-0.207199	-0.0479315	0.0498714
ENSMUST00000182054.1|Gm26974	-0.0827484	-0.0052675	-0.251838	-0.0297559	-0.195289	-0.150207	0.0299728	0.206541	0.0767489	-0.0570068	0.0717127	0.0689749	-0.428546	-0.127317	-0.0251362
ENSMUST00000182063.2|Gm5493	-0.0594427	-0.162015	0.0670843	0.1024	-0.0226233	-0.0621439	-0.0123086	-0.159943	0.158493	0.00906177	0.144876	-0.0793116	-0.0212848	-0.0186175	0.128481
ENSMUST00000182074.1|Mirg	-0.255451	0.122464	0.0859547	-0.168471	-0.226695	-0.00447209	-0.202675	0.105024	-0.403377	0.130905	-0.046674	0.0245204	-0.0578072	0.194735	-0.20105
ENSMUST00000182124.7|6530403H02Rik	0.0606248	0.0970095	-0.272103	0.0671434	-0.168994	0.184058	0.0555067	0.21826	0.233325	0.0880064	0.188926	-0.252586	0.0202712	0.00727726	0.0288679
ENSMUST00000182125.1|Mir9-3hg	0.0101586	0.0191398	0.0415767	0.0842504	-0.0554742	0.189756	-0.128949	0.01636	-0.217443	-0.0803064	0.304378	-0.229742	-0.0786233	0.207464	0.0343429
ENSMUST00000182127.1|Gm4258	-0.30025	0.10887	0.0815535	-0.305925	-0.0845588	0.0162891	-0.224491	-0.232212	-0.100518	-0.0771918	-0.0111073	-0.140256	-0.179007	-0.11339	-0.0597801
ENSMUST00000182158.1|Mir181a-1hg	-0.105965	0.111654	0.207086	-0.133785	0.126986	0.257663	-0.0975881	0.0598947	0.235125	-0.0893233	-0.0927243	-0.0416314	-0.0667192	0.0923742	0.227019
ENSMUST00000182174.7|Gm2694	0.0628078	0.00326935	0.0235308	0.20174	-0.233794	-0.388901	0.0509939	0.142078	0.286111	0.103261	0.147689	0.073116	-0.169219	-0.0025383	0.0234777
ENSMUST00000182185.7|Mirg	0.0174582	-0.0302681	0.223673	-0.34159	-0.127348	-0.0143344	0.0479162	0.0686293	0.117903	-0.165378	0.313135	0.0257075	-0.0885173	-0.00275132	-0.00165229
ENSMUST00000182232.8|Snhg5	0.162299	0.0912484	-0.114991	-0.0376254	0.253734	-0.159938	-0.0167264	-0.14815	-0.00379097	-0.190772	-0.0377285	0.205462	-0.0669759	-0.10429	0.110347
ENSMUST00000182258.7|Miat	-0.0593377	-0.0610312	-0.206877	0.0640773	0.0570297	-0.0731374	0.0273684	0.154688	0.311464	-0.153191	0.315704	0.120063	-0.572579	0.0433914	-0.0248518
ENSMUST00000182259.7|Dleu2	-0.00151586	-0.135942	-0.0395026	0.0563357	-0.340274	-0.018215	0.0679068	0.0728273	-0.0552812	0.1629	0.121895	0.0964995	-0.310534	0.0660271	0.0365841
ENSMUST00000182268.7|Mirg	0.0476678	0.249015	-0.0424026	-0.0565843	-0.203066	0.0360137	0.0186923	0.0601476	-0.0976513	-0.0572483	0.388801	0.165679	-0.315357	0.107363	-0.0781763
ENSMUST00000182286.1|Dleu2	-0.0328871	-0.0946527	-0.0426424	-0.0828855	-0.11648	0.0159818	0.0604646	-0.14142	0.0712517	0.125375	0.0283764	0.0146452	-0.0407891	0.0750552	-0.122255
ENSMUST00000182303.1|Gm27028	0.204666	-0.098386	-0.0401034	-0.0400825	0.100991	-0.0519177	0.203333	-0.0272438	0.345773	-0.103213	0.276683	0.146099	-0.243031	-0.072471	0.0333264
ENSMUST00000182317.1|Mir9-3hg	-0.164876	0.388638	0.0337977	-0.104374	0.0286944	-0.190862	-0.134232	0.188715	0.226401	0.250066	-0.307526	0.00877346	-0.26401	0.166805	-0.11819
ENSMUST00000182325.7|Dleu2	-0.0642291	0.0445395	0.159972	-0.223649	0.0387089	0.159157	-0.286652	0.107741	0.16263	-0.143	0.101303	-0.10406	-0.173567	-0.0633793	0.0445111
ENSMUST00000182447.1|Jpx	-0.290451	0.191806	-0.0654031	-0.21583	-0.00994697	0.00441993	-0.218205	-0.204701	0.0478515	0.091518	-0.13897	-0.140137	-0.0826911	0.017827	0.0599645
ENSMUST00000182453.1|Gm26981	-0.285566	-0.0156671	0.0807652	-0.0310054	-0.183413	-0.214779	0.200334	-0.0320963	-0.166889	-0.179269	0.0456345	0.0329122	-0.260494	0.0856423	0.0117219
ENSMUST00000182473.1|Gm9866	0.043203	0.0614487	0.0653874	0.0517159	-0.030162	-0.0243056	0.0738973	0.0482999	0.141989	-0.298498	0.127632	0.202052	-0.183612	-0.000952627	0.139136
ENSMUST00000182486.1|Jpx	-0.246864	0.175795	-0.225518	-0.0510476	0.135979	-0.0268006	-0.280123	-0.347958	0.0569671	0.0984868	-0.0504661	-0.0597825	-0.0546654	0.0254427	-0.0116907
ENSMUST00000182498.7|Snhg6	-0.148849	0.170785	0.163491	0.222516	-0.213928	-0.0059036	-0.0126017	-0.0190391	0.297699	0.0283364	0.225559	-0.0722511	-0.140461	0.124228	-0.168721
ENSMUST00000182499.7|Mirg	0.0277772	-0.0292907	0.223049	-0.339843	-0.124718	-0.0101585	0.0506961	0.0720608	0.118614	-0.170147	0.31168	0.0261169	-0.0885173	0.00480018	-0.00105996
ENSMUST00000182509.7|Miat	0.0717875	-0.0901495	-0.0964662	0.100852	0.0452813	-0.00585292	0.0523502	0.243996	0.176047	-0.102788	0.187993	-0.0259767	-0.59685	0.165528	0.109969
ENSMUST00000182516.1|Gm26964	0.17025	0.0994494	0.314309	-0.0373706	0.0498565	-0.0818852	0.209993	0.0802195	0.113201	-0.280791	0.371731	0.110097	-0.342033	0.124843	0.043225
ENSMUST00000182537.1|Dleu2	-0.0271417	-0.00227402	-0.0699396	-0.0734367	-0.0874312	0.0123349	0.0604646	-0.0602219	0.0712517	0.127516	0.0164615	0.00272571	-0.114207	0.0825519	-0.128805
ENSMUST00000182580.7|Snhg6	-0.120711	0.158535	0.177616	0.169486	-0.152436	-0.0390397	0.0376252	-0.0884291	0.313306	0.00131627	0.0931569	0.0111346	-0.0682936	0.0516835	-0.129312
ENSMUST00000182592.2|Gm9866	0.294763	0.220791	0.162549	0.154746	0.406198	0.159781	0.317015	0.12998	0.0786318	0.389546	0.342726	0.250157	0.313363	0.112102	0.148862
ENSMUST00000182601.7|Mir99ahg	-0.195473	0.0974554	-0.115006	-0.189037	0.0187331	0.197876	-0.140527	0.0738251	-0.0319994	0.116647	-0.101627	0.0812901	-0.113182	-0.0831347	0.0622302
ENSMUST00000182639.1|Gm1976	-0.207129	-0.0883164	-0.0214805	0.00480366	-0.114268	-0.213742	0.197517	0.0207968	-0.193662	-0.166741	-0.132711	-0.00728652	-0.185585	0.162621	0.0273408
ENSMUST00000182656.7|Mir99ahg	-0.242366	-0.0764552	0.0304903	0.123917	0.11108	-0.145835	0.246016	0.147841	-0.241057	0.086867	0.0543723	0.0756187	-0.073622	0.0262679	-0.0664125
ENSMUST00000182699.1|Miat	-0.187452	0.124346	-0.0865045	-0.047649	0.122991	-0.0202753	-0.206746	0.103596	0.0401781	0.128792	0.19659	0.0647117	-0.301027	0.13163	0.0387713
ENSMUST00000182701.1|C130071C03Rik	-0.00277461	-0.0818896	0.0743605	0.265917	0.369653	0.024019	0.232046	-0.102043	0.452362	-0.233644	0.247819	0.158789	0.0955024	0.342862	0.357207
ENSMUST00000182727.1|Gm27010	-0.174675	-0.0843774	0.0531756	0.295363	0.109882	-0.161842	0.030542	0.208488	0.019695	-0.0132978	-0.0204797	-0.141309	-0.181659	-0.130282	0.0842955
ENSMUST00000182742.1|Snhg6	-0.194303	0.0988523	0.128211	0.160742	-0.172593	0.0511189	-0.0413009	-0.00796744	0.301271	-0.00471705	0.177492	-0.0262282	-0.0678506	0.0767049	-0.106933
ENSMUST00000182756.7|Dleu2	-0.106929	-0.0123898	-0.0272602	0.0115732	-0.348281	-0.0408619	-0.0821219	0.153741	0.251246	-0.121488	0.172362	-0.138815	-0.299104	-0.182512	-0.0152523
ENSMUST00000182768.7|Dleu2	-0.0789417	-0.0406697	0.037224	0.186701	-0.207338	-0.0630772	0.0835359	0.0962211	0.0999098	0.20384	0.186324	0.0306871	-0.391361	0.0610913	0.0178997
ENSMUST00000182785.1|B830012L14Rik	0.0116908	-0.147075	0.0205608	0.0373999	0.00377935	0.0374945	0.226047	0.116705	0.0876648	-0.0497261	0.523497	0.153918	-0.00252907	0.212496	0.208033
ENSMUST00000182788.1|C130071C03Rik	-0.0881945	0.0248209	-0.12271	0.194797	-0.10487	0.0490026	0.0654427	-0.13988	0.187119	0.0280113	0.089154	-0.183866	0.0274368	0.205404	0.265921
ENSMUST00000182811.1|Snhg20	0.216731	0.160462	-0.113676	0.0342183	-0.096817	0.14592	0.0102782	0.179684	0.407434	0.0572191	0.414938	0.0986546	0.00830979	0.076159	0.0262808
ENSMUST00000182819.7|Snhg6	0.00194143	0.1295	0.129487	0.107783	-0.265334	-0.161212	-0.0213135	-0.0946754	0.0283656	0.0670259	-0.173059	-0.00413035	0	0.260972	-0.145893
ENSMUST00000182826.1|Snhg12	0.187831	0.371776	0.0780719	0.0237064	0.133625	-0.0091515	0.0164598	-0.0649552	0.398549	0.0666075	0.10007	0.056532	-0.253027	0.200905	0.261281
ENSMUST00000182891.1|Gm27048	-0.343646	0.102858	0.286078	-0.125675	0.0375634	-0.149534	0.0392474	0.116912	-0.0351252	-0.164964	0.218574	0.0559589	-0.182256	0.185954	-0.102475
ENSMUST00000182943.1|Gm27000	0.134538	0.0664661	0.0595243	0.288001	-0.0898461	-0.291816	0.15514	0.0493758	0.233067	-0.110558	0.328472	-0.0139388	-0.251512	0.11731	-0.0496292
ENSMUST00000182949.1|1700034G24Rik	-0.00525208	-0.200601	0.138771	0.0344014	0.0347972	-0.00794984	-0.139285	0.092575	0.162982	0.0334624	-0.00361447	0.136884	-0.299724	0.000983387	0.167858
ENSMUST00000182953.7|Miat	0.250806	0.259381	0.201502	0.185752	0.316709	0.130313	0.297337	0.170533	0.122079	0.364668	0.487807	0.29404	0.181731	0.231404	0.144061
ENSMUST00000182957.1|Dleu2	-0.0472779	-0.126765	-0.0870177	-0.12342	0.0452935	-0.0338751	0.0411755	-0.0943347	0.11331	0.127516	0.0156164	-0.0302429	-0.122207	0.0518449	-0.121366
ENSMUST00000182986.1|Mir99ahg	-0.128692	0.153012	-0.00730906	-0.05382	-0.085473	0.134019	-0.188424	-0.24417	0.0625261	-0.100711	-0.0571136	-0.0780359	0.135306	0.0117677	0.288872
ENSMUST00000183019.1|Gm10605	-0.177386	-0.0134408	0.333077	0.0234354	-0.103749	0.146925	-0.0540515	0.00784923	0.269103	-0.0456379	0.0546729	-0.245106	-0.192942	0.171228	0.146227
ENSMUST00000183027.1|Jpx	-0.312924	0.170382	-0.0967678	0.0407901	-0.232922	-0.219922	-0.298277	-0.108139	-0.118885	0.0728446	0.0372297	-0.228074	-0.141415	-0.0543554	0.00975065
ENSMUST00000183031.1|Gm27017	-0.254399	-0.00595313	-0.207261	-0.213911	-0.0447654	-0.0279181	-0.138122	-0.0553752	0.119663	0.170149	-0.0617859	-0.0262333	-0.222233	0.192964	-0.199006
ENSMUST00000183036.1|Miat	-0.162952	0.0422478	-0.088092	-0.0592536	0.1496	-0.101057	0.184048	0.163344	0.113039	-0.0190527	0.106818	0.0976302	-0.458038	0.00774517	0.0571992
ENSMUST00000183043.7|Mir9-3hg	-0.107161	0.172417	0.167156	0.0547708	-0.0723724	-0.128743	-0.0444839	0.265814	0.146959	-0.095601	0.0805874	0.116887	0.0281801	0.409179	0.00299972
ENSMUST00000183054.7|Dleu2	-0.0631862	0.144361	0.178538	-0.266875	0.1224	0.159409	-0.386689	0.190398	0.247851	0.0121893	0.0119556	-0.220859	-0.121288	-0.0242878	-0.0322853
ENSMUST00000183083.7|Bvht	-0.164451	0.0534942	0.201474	0.143147	0.081592	0.0948106	-0.126495	0.0240155	-0.042689	-0.219676	0.263004	-0.0932088	0.221979	0.363637	0.086391
ENSMUST00000183084.1|Mirg	-0.211026	0.180661	0.273794	0.123616	0.156169	-0.135821	0.297227	0.0316804	0.310262	-0.114438	0.374743	0.120269	-0.479559	0.0397479	0.109644
ENSMUST00000183087.1|Bvht	-0.151391	-0.0297519	0.145603	0.0521835	0.0465156	-0.0500869	-0.161822	0.0145069	0.0598156	-0.22875	0.111216	0.055584	-0.0584757	0.168228	0.090593
ENSMUST00000183099.7|Mir99ahg	-0.184172	-0.148964	0.102579	-0.0311491	-0.088235	-0.0707921	0.0324175	0.151885	-0.00239708	0.200089	0.171876	0.0982057	-0.34123	-0.223547	0.0866679
ENSMUST00000183116.7|Mirg	0.228048	0.140589	0.157326	-0.134565	0.0792348	0.12436	0.165256	0.0575377	0.25405	-0.104457	0.397612	0.03938	-0.325647	0.0164494	-0.0138419
ENSMUST00000183124.1|Gm27032	-0.150366	-0.029576	-0.0870257	0.0800361	0.0316931	-0.175382	0.333839	-0.018777	-0.0888364	-0.144862	0.283502	0.103559	-0.0968346	0.165596	0.0629242
ENSMUST00000183144.7|Mirg	0.019921	-0.0350659	0.223574	-0.342183	-0.126066	-0.0131201	0.0479162	0.070813	0.117903	-0.166	0.311818	0.0257075	-0.0885173	-0.00351233	-0.00165229
ENSMUST00000183168.7|6530403H02Rik	0.0240683	0.0197995	0.133329	0.229347	-0.00887297	-0.0171881	0.28292	0.135643	0.254664	0.0633175	0.0916954	-0.120559	-0.143133	0.149579	-0.164786
ENSMUST00000183186.7|1700034G24Rik	-0.00525208	-0.200601	0.138771	0.0205031	0.0347972	0.00804448	-0.139285	0.0672451	0.162982	0.0334624	-0.00361447	0.136884	-0.299724	-0.0415553	0.167858
ENSMUST00000183225.1|Gm27022	-0.167038	0.169406	0.125237	-0.105369	0.250357	0.0155783	-0.262515	0.014835	-0.160818	0.106234	-0.184132	-0.0932511	0.199676	0.119478	-0.0802765
ENSMUST00000183235.1|A330074K22Rik	-0.153445	-0.294358	-0.00735722	0.0893044	-0.00529109	0.0231601	-0.0300665	0.103741	-0.134962	-0.0631424	0.0418922	-0.125263	0.0541943	-0.0648025	-0.071111
ENSMUST00000183245.7|Dleu2	-0.111831	-0.108882	-0.0716567	-0.0266525	-0.00816915	-0.0179004	0.0489675	-0.018887	0.104842	0.028121	-0.0179845	0.0472909	-0.128117	0.0884548	-0.0584036
ENSMUST00000183297.7|Pvt1	-0.146804	0.0532722	0.158859	-0.0715275	0.0891271	-0.0724226	0.113882	0.136497	0.159445	-0.0545452	0.0505969	-0.0732358	-0.183091	-0.0886654	0.0971202
ENSMUST00000183304.1|Gm26916	-0.563682	0.190434	0.129408	-0.244581	0.0793991	0.0511477	-0.487209	-0.106341	0.281475	-0.313579	0.0757456	-0.0800289	-0.00855065	0.23357	0.2687
ENSMUST00000183374.7|1500004A13Rik	-0.0698328	-0.317696	0.0188529	0.0166346	-0.0155118	-0.200625	-0.0817868	0.120872	-0.123089	0.0268029	0.214836	0.103772	-0.181868	-0.0739345	0.119037
ENSMUST00000183387.7|4930524O08Rik	0.108879	0.000781956	-0.183194	0.0459134	0.140966	-0.168858	0.028292	-0.0298905	0.0537508	-0.092821	0.0400033	0.113356	-0.225866	0.224011	0.0599313
ENSMUST00000183670.1|Gm27253	0.160523	0.0797565	0.105506	0.0631003	-0.0423003	0.0559959	-0.0963258	0.0448907	-0.0994578	0.0709374	0.204142	0.135205	-0.201437	-0.0121615	0.0128043
ENSMUST00000183707.1|1500004A13Rik	-0.0314248	-0.136236	0.0470994	0.00215229	-0.0132441	-0.185932	0.138372	0.107346	0.0581372	0.00618985	0.412131	-0.116175	-0.384418	-0.00304402	0.112186
ENSMUST00000183803.7|Otx2os1	-0.119041	0.118979	0.103482	0.124626	0.0255192	-0.197883	0.217568	0.142409	0.241274	0.00779666	0.0729712	0.0869735	-0.327278	0.280818	0.210229
ENSMUST00000183867.6|Lockd	-0.0273096	-0.117726	0.0857248	0.272623	0.373268	-0.00313935	0.258894	-0.106375	0.455679	-0.22861	0.298062	0.167672	0.0869517	0.342218	0.349881
ENSMUST00000183878.1|5730403I07Rik	-0.185369	0.0910115	0.211224	0.0825668	-0.09077	-0.341478	0.272537	0.0222541	0.322662	-0.108693	0.395741	0.116503	-0.389818	0.0363631	0.0174733
ENSMUST00000183964.1|Gm27243	-0.00437972	0.107315	-0.176767	0.107323	0.0461911	-0.0577229	0.184609	0.147893	0.391347	-0.0655652	0.137499	0.185938	-0.35055	-0.0534356	0.10969
ENSMUST00000183966.7|1500004A13Rik	0.000623507	-0.248423	0.13289	-0.0998475	-0.187587	-0.268799	-0.00435269	0.230879	-0.0169702	-0.0709019	0.196017	0.0375379	-0.16728	-0.0018147	-0.0506599
ENSMUST00000184014.7|1500004A13Rik	-0.553175	0.143936	0.225578	-0.199664	0.0524836	-0.0802903	-0.322941	-0.208973	0.34056	-0.444899	0.149308	-0.137461	-0.0207143	0.283152	0.331581
ENSMUST00000184161.1|2010110E17Rik	-0.111434	0.215573	0.107144	0.211341	0.0675616	-0.131661	0.225669	0.127042	0.0538542	-0.264197	0.120484	0.103203	-0.286297	-0.0622494	-0.000253894
ENSMUST00000184170.1|1500004A13Rik	-0.113636	-0.00225337	-0.0429091	-0.0379799	-0.13518	-0.383041	0.0388111	-0.00631743	-0.117402	0.0341461	0.271081	-0.00114666	-0.359526	0.0434358	-0.0126814
ENSMUST00000184493.1|Gm27174	-0.18755	0.128984	-0.0174647	-0.129872	0.0341838	-0.106102	0.151098	0.170009	0.506339	-0.00105794	0.227554	0.204111	-0.334738	0.00775057	0.119427
ENSMUST00000184554.7|1810026B05Rik	0.122606	-0.0838159	-0.116039	-0.0148327	0.186854	-0.0441715	0.028749	-0.0693374	-0.0921037	-0.0256633	0.0478255	-0.162401	-0.570603	-0.0276891	-0.0796156
ENSMUST00000184587.4|1810026B05Rik	0.175673	0.113461	-0.0429938	0.237313	0.0914602	-0.053517	0.304579	0.276666	0.261306	-0.105464	0.250868	0.147368	-0.15166	0.216301	0.392335
ENSMUST00000184638.1|Gm27239	0.0926788	-0.0495504	0.254172	0.0228949	0.113844	-0.0986813	0.131788	0.14417	0.0351352	0.201683	0.205322	-0.0366725	-0.0959577	0.159948	0.0577276
ENSMUST00000184640.1|1500004A13Rik	-0.0204622	-0.0554917	-0.0187305	0.0912564	-0.189774	-0.0599826	0.152875	0.0835128	0.0322603	-0.0573832	-0.0542202	0.0675877	-0.369889	0.223859	0.112745
ENSMUST00000184658.1|Gm19569	-0.0456323	-0.197679	-0.002128	0.0877518	0.132623	0.34209	-0.0505145	-0.0371911	0.157175	-0.0900568	0.180406	-0.0261861	-0.0931028	0.218388	0.0712138
ENSMUST00000184671.1|Gm27230	0.109223	0.0936715	-0.110257	0.185486	-0.107978	-0.0114299	0.0224602	0.163739	-0.0678183	-0.128237	0.165287	0.112979	-0.121193	-0.0367817	-0.146606
ENSMUST00000184692.1|Gm5118	-0.0552443	0.0714794	-0.0100915	0.0494082	0.0979478	-0.154799	-0.0273972	0.151192	0.0678747	-0.0835313	0.215767	0.14439	-0.435674	0.0527718	0.0846907
ENSMUST00000184702.1|Gm10637	0.0229825	-0.00841392	0.0327369	-0.288235	-0.0284111	0.0372464	0.00526683	0.111369	-0.217427	-0.0529933	0.0593228	-0.262172	-0.215593	0.109975	0.090672
ENSMUST00000184749.1|Gm27224	-0.0868746	0.0265982	-0.068033	-0.111807	0.234617	-0.117058	0.171426	-0.127882	-0.277445	0.12656	0.191665	0.109259	-0.1644	-0.166914	0.0399031
ENSMUST00000184855.7|1810026B05Rik	0.131796	-0.196298	-0.0326687	-0.0453755	0.0656158	0.045443	0.0971492	-0.0895175	-0.119378	0.0295662	0.179906	-0.136528	-0.485641	-0.0429805	0.000914374
ENSMUST00000184958.7|1500004A13Rik	0.0724906	-0.0217604	0.0361567	-0.0181787	-0.18218	-0.170715	0.168834	0.0391219	0.0658319	-0.0748098	-0.089776	-0.0857357	-0.480111	0.0503432	-0.0566788
ENSMUST00000185067.1|2610037D02Rik	-0.195937	0.0422331	0.196379	0.123117	0.11154	-0.30271	0.268916	0.0211434	0.390227	-0.132178	0.393281	0.140122	-0.143434	0.0659732	0.178747
ENSMUST00000185169.1|Gm27162	-0.154819	0.0215565	-0.116442	0.0681351	-0.168252	0.25517	-0.00514691	-0.0920953	-0.0527144	-0.0902655	-0.0539028	0.235563	-0.0817494	0.214988	0.122956
ENSMUST00000185189.1|1500004A13Rik	-0.0940872	-0.216911	0.0701892	0.0331991	0.0066385	-0.21804	-0.0767757	0.23012	-0.129382	-0.0221235	0.249279	0.128251	-0.25155	-0.0823056	0.193267
ENSMUST00000185281.6|C130071C03Rik	-0.142877	-0.289205	-0.0275239	0.0343742	0.0345071	-0.0284022	-0.0016094	0.0200342	-0.124478	0.00310973	-0.0689195	-0.114456	0.106341	-0.0383429	-0.0115037
ENSMUST00000185290.1|Gm28065	0.0368131	-0.0664851	0.00795801	-0.0105203	-0.0253602	0.174179	0.142532	-0.183941	0.0348829	0.090698	0.385389	-0.00461714	0.047736	-0.0299253	0.0265174
ENSMUST00000185292.1|Gm28487	0.152646	-0.0385931	-0.0309261	-0.0919213	0.0522992	0.0783788	0.019318	-0.132781	0.201207	0.0990544	0.0872922	0.0224703	0.0731152	0.16243	-0.107745
ENSMUST00000185313.1|2310039L15Rik	-0.00406845	-0.0892574	0.216348	0.158777	-0.108354	-0.132031	0.020792	0.0813437	0.19738	-0.336428	-0.00177141	0.121997	-0.470708	0.0963075	0.150648
ENSMUST00000185409.1|Gm5524	-0.147618	0.00906265	0.0385597	0.305407	0.297385	-0.0399823	0.169755	-0.148838	0.402399	-0.0325781	0.260397	0.192233	0.0174667	0.302015	0.272417
ENSMUST00000185455.6|Gm29074	0.152646	-0.0385931	-0.0309261	-0.0919213	0.0522992	0.0783788	0.019318	-0.132781	0.201207	0.0990544	0.0872922	0.0224703	0.0731152	0.16243	-0.107745
ENSMUST00000185464.1|1810008I18Rik	0.0146542	-0.14955	-0.00108776	-0.0339771	-0.235642	-0.059422	0.12877	0.180064	0.0109013	-0.0326122	0.176827	0.301621	-0.332539	0.193677	-0.0579092
ENSMUST00000185480.1|Gm20342	0.0504105	-0.103628	0.0868086	0.270783	0.34655	0.0270695	0.229083	-0.124781	0.435836	-0.194936	0.227757	0.174958	0.0947798	0.3133	0.340778
ENSMUST00000185486.2|Gm28875	-0.100464	-0.0696632	-0.0346051	-0.0320353	-0.205794	-0.227603	0.0195143	-0.24112	0.240767	-0.15962	-0.0537941	-0.0464302	-0.567666	-0.0957786	-0.0446816
ENSMUST00000185494.1|Gm28653	0.190014	0.100222	0.166293	-0.312425	-0.210855	0.114083	0.294776	-0.0158749	0.261099	-0.120569	0.60593	0.225637	-0.485581	0.0750468	0.0967059
ENSMUST00000185499.1|4732465J04Rik	0.0315855	-0.185483	0.0263893	-0.0857478	-0.162653	-0.208619	0.0463955	0.0778357	0.083116	-0.184057	0.187404	-0.00204909	-0.0367753	0.0107886	0.116984
ENSMUST00000185535.1|Gm7160	-0.159425	0.0985703	0.0509501	-0.160511	-0.0463379	-0.0740623	0.208717	0.0843096	0.144085	-0.0304024	0.0836116	-0.0532785	-0.342452	-0.159232	-0.221013
ENSMUST00000185540.1|Gm3830	-0.183124	0.095987	0.208991	0.0892108	-0.0944508	-0.336591	0.270855	0.0233633	0.341616	-0.115077	0.402325	0.10197	-0.361242	0.0239138	0.0397829
ENSMUST00000185568.1|2900052N01Rik	0.388071	0.323886	0.170563	0.233196	0.447015	0.221117	0.24141	0.119789	0.0527174	0.47727	0.203432	0.26428	0.389597	0.183695	0.051564
ENSMUST00000185600.1|2810049E08Rik	0.0287719	0.00536207	0.258479	0.216813	-0.0212407	0.0188695	-0.0968418	0.00188587	0.120331	-0.171997	0.289178	-0.0387649	-0.100621	0.146776	-0.163222
ENSMUST00000185627.1|Gm28322	-0.145776	-0.264919	-0.0463439	0.0552109	0.0370705	-0.0267733	0.00936378	0.0333788	-0.0985341	0.0162891	-0.0636873	-0.0543624	0.161509	-0.0408601	-0.0309259
ENSMUST00000185662.6|Mir155hg	0.353123	0.569851	0.637549	0.548865	0.816635	0.523649	0.454619	0.277776	0.567807	0.184244	0.635764	0.281227	0.309871	0.513034	0.586065
ENSMUST00000185669.6|Gm28762	0.152646	-0.0385931	-0.0309261	-0.0919213	0.0522992	0.0783788	0.019318	-0.132781	0.201207	0.0990544	0.0872922	0.0224703	0.0731152	0.16243	-0.107745
ENSMUST00000185679.1|Gm28590	-0.103857	-0.0431746	0.0169419	0.0322157	0.0709125	0.0271331	0.159099	0.160915	0.0704318	-0.0271102	0.284617	0.138418	-0.120011	0.164545	0.112531
ENSMUST00000185694.1|BC043934	0.358641	0.332267	0.21129	0.268132	0.533052	0.245521	0.29324	0.110396	0.054909	0.513254	0.216599	0.256134	0.296503	0.180065	0.23076
ENSMUST00000185722.1|Gm20125	-0.217105	0.0811492	0.177165	0.0802274	-0.13231	-0.349534	0.262113	0.0414896	0.316423	-0.126272	0.355893	0.108193	-0.365115	0.0299753	0.0347712
ENSMUST00000185761.1|Gm29630	-0.172884	-0.00454827	0.0389381	-0.0297496	0.0370587	-0.14178	-0.00136662	0.080822	0.260693	-0.0516849	0.0457575	0.285919	0.0939184	0.174773	0.213505
ENSMUST00000185804.1|Mir124-2hg	0.04907	-0.10733	0.070649	0.267414	0.350493	0.0282541	0.236472	-0.124781	0.437584	-0.201096	0.228415	0.169555	0.0967067	0.320559	0.344082
ENSMUST00000185812.1|Mir124a-1hg	0.042651	-0.0229994	0.0513897	0.0599383	0.187497	-0.140361	0.160826	0.35663	-0.0874699	0.0203091	0.29053	0.00553773	0.071341	-0.0803596	-0.0747937
ENSMUST00000185828.1|Gm28235	-0.193707	-0.0282172	-0.0529295	0.0643768	-0.178593	-0.189488	0.0954058	-0.106578	0.17745	-0.050017	0.0933783	0.146317	-0.195061	0.273361	0.0934581
ENSMUST00000185939.1|Gm28730	-0.150237	-0.247026	-0.0508815	-0.0320898	-0.0523819	0.139828	0.229836	0.0101144	-0.0235392	0.0393176	0.0634899	0.0342564	-0.0824023	-0.0795114	0.0885049
ENSMUST00000185943.1|5031425E22Rik	-0.0870469	0.33607	0.108552	0.0658429	0.0539426	-0.0127416	-0.142082	0.00469954	0.00615217	0.0422716	-0.0793244	0.0899454	-0.304245	0.0594185	-0.0634552
ENSMUST00000185971.6|1810053B23Rik	0.0203341	0.298737	-0.197247	0.115404	0.16802	-0.0740109	0.249153	-0.040383	0.204055	0.108426	0.0157995	-0.169183	-0.255119	0.20975	0.262683
ENSMUST00000185979.1|Gm29502	-0.084454	-0.125396	0.109898	-0.0457595	-0.0140657	-0.126018	0.179338	0.104573	-0.234237	-0.0914853	0.182469	-0.0216549	0.0851654	0.122053	0.109744
ENSMUST00000185982.7|Lncpint	-0.22205	0.130105	0.189646	0.12449	-0.171385	-0.105227	0.274719	0.109167	0.198844	-0.128982	0.252947	0.179134	-0.290543	0.018733	0.0197283
ENSMUST00000185991.1|Gm29113	0.0114824	0.114808	-0.24011	0.121746	0.074428	-0.05275	0.21592	0.110607	0.324871	-0.145121	0.138278	0.130055	-0.3654	-0.110525	0.10538
ENSMUST00000185992.1|Gm29500	0.0276837	-0.0145121	-0.0872356	0.255187	0.144075	-0.0108989	0.130398	-0.244258	0.388776	-0.28802	0.0742556	-0.171029	-0.277902	0.243346	0.204669
ENSMUST00000185998.1|Gm28088	0.122898	-0.0385931	-0.0309261	-0.0919213	0.0556351	0.0299425	0.0135941	-0.136901	0.198525	0.0990544	0.0865252	0.0224703	0.0731152	0.168709	-0.0942722
ENSMUST00000186007.2|Gm19585	0.109548	-0.184887	0.104184	0.147201	0.155545	0.0536498	0.221582	-0.117836	0.277486	-0.203603	0.164323	-0.0117944	-0.61903	0.154207	0.146074
ENSMUST00000186011.1|Gm37494	-0.11099	-0.0570021	0.068856	-0.00766127	-0.137698	0.1652	0.238373	0.248357	-0.192023	-0.154089	0.201918	-0.0613247	-0.177018	0.222929	-0.155749
ENSMUST00000186016.1|4933411E06Rik	-0.294981	-0.258493	0.107172	0.0594219	0.0210658	-0.105968	0.0462337	0.0127554	-0.0612626	-0.0475641	0.286281	0.0991049	-0.17411	-0.0789194	0.178136
ENSMUST00000186073.6|Gm10619	-0.257076	-0.0384536	-0.122793	0.0326783	-0.0984946	0.00829487	-0.0622462	-0.126307	0.0721003	-0.274182	0.0610961	-0.00642484	-0.0207978	0.188144	0.242283
ENSMUST00000186119.6|2310069B03Rik	-0.0933571	0.0122614	0.0541926	-0.0788008	0.143511	-0.0666677	0.12113	-0.140063	-0.0250473	-0.18023	-0.0466124	0.0694552	-0.146909	0.198224	0.265027
ENSMUST00000186132.1|Gm29611	-0.0369475	0.221554	-0.0757452	0.0457921	-0.0540726	0.148449	-0.101017	0.0237962	0.171152	0.352695	0.181691	0.0428205	-0.344466	0.1224	0.0566362
ENSMUST00000186134.1|Gm28707	0.382823	0.332465	0.160383	0.668426	0.400841	0.585186	0.262021	0.2505	0.544846	0.269889	0.247667	0.472156	0.128653	0.24168	0.499045
ENSMUST00000186147.6|2310069B03Rik	-0.161304	0.0757009	0.0133535	-0.0910838	0.165242	-0.0829854	0.0282662	-0.136531	0.0981949	-0.244972	0.10721	0.102627	-0.0623928	0.284757	0.191053
ENSMUST00000186170.2|Gm29642	-0.103242	-0.126039	0.237405	-0.0280748	-0.108767	0.0338379	-0.20132	-0.0526779	0.0294112	0.101452	0.326804	-0.137711	0.0288657	0.169563	0.0100986
ENSMUST00000186183.1|2810429I04Rik	-0.107836	0.00556953	-0.0176705	-0.0841264	-0.0349842	-0.146811	0.165512	-0.156619	0.0930286	-0.21658	0.161838	0.0234006	-0.322527	0.0466396	-0.0709283
ENSMUST00000186205.1|M5C1000I18Rik	0.0941102	-0.236576	0.165479	-0.0582996	0.0209479	0.0494611	-0.121426	-0.050548	0.120395	-0.00231146	0.0764625	0.102274	-0.336448	0.040943	0.0172835
ENSMUST00000186238.1|Gm19325	-0.135211	-0.114267	-0.10824	0.221822	0.2559	0.225339	0.0852379	-0.0341074	0.126093	-0.0470058	0.16273	0.0276784	-0.22649	0.224574	0.179852
ENSMUST00000186241.1|Gm29207	0.152646	-0.0385931	-0.0309261	-0.0919213	0.0522992	0.0783788	0.019318	-0.132781	0.201207	0.0990544	0.0872922	0.0224703	0.0731152	0.16243	-0.107745
ENSMUST00000186344.1|1700041G16Rik	0.0281621	0.332344	0.187292	-0.118184	0.273961	0.0772142	0.325043	0.158855	-0.0601968	0.0247599	0.231187	0.209082	-0.145687	0.198241	0.0271705
ENSMUST00000186391.1|Gm29260	0.122143	0.124116	0.106582	0.207512	0.0761953	0.172065	0.0966142	-0.000156002	0.206771	-0.0311761	0.260065	0.059931	-0.245925	0.343607	0.175885
ENSMUST00000186411.2|2600014E21Rik	-0.010849	-0.141626	0.02644	0.0449797	-0.00588264	0.033822	0.222426	0.106375	0.0885829	-0.0501111	0.528106	0.150806	-0.000240863	0.210388	0.189764
ENSMUST00000186426.1|Gm28730	-0.218713	-0.264171	-0.0869893	0.11307	0.00665146	0.0210456	0.157954	-0.00695348	-0.0898253	-0.0549669	-0.0183524	0.128243	0.0359616	-0.0205264	-0.0917315
ENSMUST00000186431.6|Gm6712	0.0549942	-0.128018	0.1778	-0.0266632	-0.0336428	0.0373201	0.0570795	0.00359875	0.303756	0.0442256	-0.0499702	-0.104272	-0.260804	0.212704	-0.0944853
ENSMUST00000186436.1|Ino80dos	0.0772849	0.131589	-0.00172364	0.00176687	-0.0657724	-0.270533	-0.0740527	0.0187879	0.115398	0.0317491	0.158489	-0.203665	0.0310522	-0.0690372	-0.139199
ENSMUST00000186444.1|2810414N06Rik	-0.0736407	-0.0920278	0.160419	0.115763	-0.204847	0.0168011	0.01658	0.0583706	-0.243045	-0.00758404	0.0278946	0.0258407	0.0863552	-0.00890305	0.00950954
ENSMUST00000186473.1|1810006J02Rik	-0.0912471	-0.038887	0.0160282	0.0301632	0.0549156	-0.0252925	0.231977	0.0320276	0.397334	-0.128247	0.00700355	0.248621	-0.397829	-0.00228328	0.104002
ENSMUST00000186498.1|1700031P21Rik	0.14428	-0.110884	-0.0569528	0.179233	0.215916	-0.105938	0.179704	-0.116185	0.391737	-0.0922554	0.177514	0.044415	-0.0238455	0.323427	0.223247
ENSMUST00000186504.1|Gm29455	-0.0802142	-0.247061	0.00893377	0.057987	-0.0213944	-0.0441582	0.160867	0.1044	-0.0608323	-0.00852955	0.32152	0.0650465	0.173181	0.0360014	0.0109114
ENSMUST00000186535.1|Dubr	-0.203263	-0.140382	-0.0746561	0.249167	-0.131094	-0.227928	-0.0698992	-0.0612118	0.348556	-0.260714	0.382505	0.0349589	-0.107692	0.0153957	0.0351658
ENSMUST00000186596.5|A430093F15Rik	-0.0180351	0.197801	-0.0735245	-0.00546238	0.0732409	-0.129226	0.0607861	-0.139942	-0.0178496	-0.13416	0.206623	0.102773	0.0883893	0.097399	0.240583
ENSMUST00000186642.6|2810429I04Rik	-0.203513	0.100212	-0.0306113	-0.130296	-0.0553135	-0.097592	0.0465072	-0.0512305	0.0847471	-0.297247	0.2551	0.100422	-0.348555	-0.0299513	-0.0110056
ENSMUST00000186656.6|Pantr1	0.176313	0.209122	-0.00277953	0.127638	0.060187	-0.0847732	0.0544034	0.0207991	0.0954465	-0.0561878	0.30481	-0.132016	-0.166881	0.193143	0.0294984
ENSMUST00000186697.1|Gm29455	-0.0422653	0.00376932	0.370032	0.119684	-0.141644	-0.0767417	0.102285	0.178147	-0.0634893	-0.177967	0.341687	-0.0863399	-0.178416	-0.010143	0.034244
ENSMUST00000186703.1|Mir124a-1hg	0.267796	0.16138	-0.01524	-0.192334	-0.066385	0.21004	0.0592186	0.120587	0.202547	-0.0461425	0.415631	0.00286549	-0.29855	0.143654	0.00087291
ENSMUST00000186746.1|Mir124-2hg	0.00180817	-0.0547088	0.0792747	-0.0756588	-0.111791	0.0389845	0.241941	-0.0642354	0.306412	-0.102003	0.228548	-0.0628197	-0.105367	0.191126	-0.0317933
ENSMUST00000186753.6|Gm28491	0.152646	-0.0385931	-0.0309261	-0.0919213	0.0522992	0.0783788	0.019318	-0.132781	0.201207	0.0990544	0.0872922	0.0224703	0.0731152	0.16243	-0.107745
ENSMUST00000186786.1|Ino80dos	0.215484	0.197392	0.0540624	0.511559	0.438733	0.375093	0.283872	0.295993	0.555356	0.26002	0.308979	0.277303	0.141059	0.242767	0.405504
ENSMUST00000186806.1|Dubr	0.00539536	-0.029488	-0.126025	0.0561383	-0.0199018	-0.245534	0.0360569	-0.0596713	0.154441	0.0707399	0.0666073	-0.142735	-0.0601636	0.14605	-0.0568568
ENSMUST00000186823.1|Gm29371	-0.091375	0.340619	0.246598	-0.0167816	0.218643	0.0863024	0.157538	0.165404	0.258789	-0.0192507	0.275678	-0.0541577	0.119227	-0.0507531	0.301497
ENSMUST00000186830.1|Gm28706	0.0240733	-0.0207271	0.167767	0.108382	0.0378199	-0.0312051	-0.0363497	0.0521454	0.150782	-0.0687162	0.0509709	0.064816	-0.0178631	0.163099	0.124321
ENSMUST00000186838.1|D730045B01Rik	0.0280729	0.0918969	-0.08332	0.0737642	-0.210854	-0.182149	-0.262194	0.047177	0.167446	-0.0287863	0.018101	-0.0548927	-0.205733	-0.0532426	0.123758
ENSMUST00000186844.1|Gm28592	0.106838	0.336739	0.288869	-0.105337	0.207305	0.17841	-0.0278719	0.13764	0.272176	0.33979	0.349454	0.187567	0.0229436	0.176963	0.0809362
ENSMUST00000186880.1|Gm28228	0.406601	-0.108615	0.0746626	0.093429	-0.0643095	-0.225267	0.127405	0.0463097	0.121223	-0.054996	0.0864705	-0.372927	-0.0203263	0.152118	0.109856
ENSMUST00000186885.1|Gm28187	-0.103426	0.0803769	0.192047	0.279374	0.295581	-0.0748792	-0.049431	0.141994	0.00238793	0.0978601	0.228193	-0.116082	-0.238292	0.00428441	0.0387929
ENSMUST00000186893.6|Gm28131	0.122898	-0.0385931	-0.0309261	-0.0919213	0.0556351	0.0299425	0.0135941	-0.136901	0.198525	0.0990544	0.0865252	0.0224703	0.0731152	0.168709	-0.0942722
ENSMUST00000186902.6|Gm28491	0.106156	-0.0617268	-0.0118945	-0.106263	0.0789626	0.0602979	0.0153102	-0.213498	0.142238	0.0810836	0.161792	0.0439726	0.0969006	0.175223	-0.06883
ENSMUST00000186923.1|Mir124-2hg	-0.201575	-0.135724	0.13968	-0.0217828	-0.0785483	-0.142018	0.11241	-0.281196	-0.0464079	0.0446269	0.221371	0.172934	-0.22295	0.098691	-0.109857
ENSMUST00000186944.6|Dubr	-0.00177699	-0.142603	0.0273268	0.0424219	-0.00164319	0.0359544	0.219537	0.0995819	0.0958686	-0.0464979	0.526269	0.144584	0.000963454	0.216008	0.19628
ENSMUST00000186981.2|Gm28578	-0.0361889	-0.0462858	0.161119	0.00772385	-0.273556	0.0555001	0.0618329	0.208961	0.215	0.166601	0.059013	-0.0836993	0.00253286	0.239713	-0.160475
ENSMUST00000186993.1|Snhg17	0.0995741	0.304961	0.0535369	0.165477	-0.0716761	0.100874	0.106147	0.0511254	0.404828	0.00151044	0.29529	0.0404034	-0.378637	0.0425577	0.111234
ENSMUST00000187008.1|Gm28652	-0.212304	-0.079698	0.0829658	-0.0382109	-0.132836	-0.164075	0.216172	-0.0467234	-0.116956	-0.163068	-0.132884	-0.0261987	-0.304692	0.132942	0.0423049
ENSMUST00000187027.1|Gm28963	0.152646	-0.0385931	-0.0309261	-0.0919213	0.0522992	0.0783788	0.019318	-0.132781	0.201207	0.0990544	0.0872922	0.0224703	0.0731152	0.16243	-0.107745
ENSMUST00000187050.1|Gm28131	0.152646	-0.0385931	-0.0309261	-0.0919213	0.0522992	0.0783788	0.019318	-0.132781	0.201207	0.0990544	0.0872922	0.0224703	0.0731152	0.16243	-0.107745
ENSMUST00000187121.1|Gm29125	0.0340435	-0.196239	0.0385269	0.0508127	-0.00884038	0.0685326	0.225353	0.153688	0.100933	-0.0401896	0.535867	0.17766	-0.123322	0.231697	0.148395
ENSMUST00000187127.1|Gm28199	-0.117187	0.204183	-0.0420697	0.118318	-0.171626	0.348937	-0.160662	0.117718	-0.0796895	0.136953	0.0887289	0.147655	-0.145641	-0.165656	-0.0788241
ENSMUST00000187131.1|Gm10655	-0.267352	-0.22903	0.0763803	0.0284201	0.042937	-0.00147283	0.158452	0.139645	-0.0305119	-0.0734641	0.0953377	-0.0885107	-0.292225	0.271247	0.0274538
ENSMUST00000187181.1|Gm28587	-0.0192664	-0.14749	0.0199696	0.0493779	-0.00302348	0.0293499	0.217452	0.106583	0.0772398	-0.0429143	0.525403	0.138362	-0.015897	0.215423	0.191697
ENSMUST00000187201.6|Gm29368	0.106156	-0.0617268	-0.0118945	-0.106263	0.0789626	0.0602979	0.0153102	-0.213498	0.142238	0.0810836	0.161792	0.0439726	0.0969006	0.175223	-0.06883
ENSMUST00000187225.1|Gm28520	0.152646	-0.0385931	-0.0309261	-0.0919213	0.0522992	0.0783788	0.019318	-0.132781	0.201207	0.0990544	0.0872922	0.0224703	0.0731152	0.16243	-0.107745
ENSMUST00000187259.1|Gm16759	0.22033	-0.165687	-0.038026	-0.0170589	-0.0534579	-0.115729	-0.104794	0.144941	-0.0227402	0.0383339	0.111438	-0.446749	-0.545496	-0.0140083	0.114974
ENSMUST00000187265.2|A330087D11Rik	-0.0360481	0.276316	0.0717046	-0.103	0.0603914	-0.105584	0.0542006	-0.0875144	0.135007	0.119818	0.0127543	0.120395	-0.114807	0.0413917	0.0489984
ENSMUST00000187270.1|9930111H07Rik	-0.200738	0.0780394	0.171088	0.0874017	-0.152817	-0.360966	0.278024	0.0293066	0.310322	-0.108936	0.355859	0.137216	-0.413928	0.0142546	0.0827676
ENSMUST00000187272.1|1700028D13Rik	0.0382833	-0.200859	-0.168559	-0.127453	0.134019	0.134252	-0.284022	0.0175039	-0.165734	0.0103362	-0.164346	-0.0769997	-0.154189	0.0268724	0.11864
ENSMUST00000187402.6|Gm28088	0.106156	-0.0617268	-0.0118945	-0.106263	0.0789626	0.0602979	0.0153102	-0.213498	0.142238	0.0810836	0.161792	0.0439726	0.0969006	0.175223	-0.06883
ENSMUST00000187421.6|1810026B05Rik	-0.0178551	0.0136421	0.145822	0.177624	0.0433339	0.0923927	0.0880664	0.0829798	-0.199615	-0.116179	0.0541117	-0.00251413	-0.293451	-0.101788	0.0136069
ENSMUST00000187457.1|Gm28519	0.152646	-0.0385931	-0.0309261	-0.0919213	0.0522992	0.0783788	0.019318	-0.132781	0.201207	0.0990544	0.0872922	0.0224703	0.0731152	0.16243	-0.107745
ENSMUST00000187483.6|4732465J04Rik	-0.0176791	-0.255045	0.137939	-0.0763317	-0.170126	-0.226905	0.15721	0.0540439	0.0810129	-0.172035	0.159886	-0.00418251	-0.0930285	-0.0551744	0.10792
ENSMUST00000187489.2|Gm28556	0.210992	0.0497603	-0.0688128	0.0696693	0.213257	-0.203064	0.107034	0.352728	0.096182	0.0739014	0.0987574	-0.0646471	-0.225301	0.407724	0.0634636
ENSMUST00000187523.1|Gm29016	0.0930476	0.117848	-0.0363503	0.364891	0.0651583	0.144874	0.0882246	0.195636	0.25531	0.00109007	0.205166	0.0979183	-0.282768	-0.133212	0.227492
ENSMUST00000187553.1|Gm28818	-0.0413385	-0.112632	0.152367	0.0390219	0.0475212	-0.173049	0.25348	0.0841229	-0.0671406	0.0384718	0.182711	0.0394209	-0.0912209	-0.0447822	-0.329399
ENSMUST00000187630.1|Gm28722	-0.154861	-0.012049	-0.361021	0.105527	-0.137929	0.0416293	0.0948232	0.0990874	0.0653078	0.105795	0.0344979	-0.0344887	-0.344113	0.152865	-0.0804845
ENSMUST00000187655.1|Gm28449	0.232765	0.152093	0.0806889	0.0776196	-0.163245	-0.150758	0.062592	0.112934	0.0420471	0.0618288	0.280987	-0.0183974	-0.121285	-0.0507867	0.240459
ENSMUST00000187663.1|C130071C03Rik	0.00317989	0.142378	-0.161747	0.0915959	-0.0768975	-0.00251946	0.0398825	-0.0720676	0.061643	-0.246838	0.129801	-0.0575794	-0.303996	0.228679	-0.0814822
ENSMUST00000187727.1|Gm28578	-0.411795	0.0382053	0.0431251	-0.227113	0.0622113	0.14284	-0.335121	-0.242282	0.336354	-0.443448	0.0555098	-0.0839997	-0.297707	0.286782	0.268981
ENSMUST00000187729.1|1700010I02Rik	-0.109051	0.0917815	0.00522231	-0.0650678	-0.0199812	0.130579	0.064632	-0.0790277	0.237198	-0.196209	0.309635	-0.0450291	-0.101668	-0.0879278	0.0864662
ENSMUST00000187783.1|Gm28641	0.0395927	-0.116422	0.0809951	0.267726	0.370475	0.0253813	0.24558	-0.116219	0.440486	-0.220761	0.236835	0.151052	0.0835796	0.336247	0.342056
ENSMUST00000187841.6|Gm28131	0.106156	-0.0617268	-0.0118945	-0.106263	0.0789626	0.0602979	0.0153102	-0.213498	0.142238	0.0810836	0.161792	0.0439726	0.0969006	0.175223	-0.06883
ENSMUST00000187848.1|1810008I18Rik	-0.119606	-0.193531	0.00458271	0.0146443	-0.16084	0.0245183	0.142539	0.167968	-0.0444024	-0.181515	0.121302	0.347022	-0.275861	0.131079	0.0824556
ENSMUST00000187876.6|Lncpint	0.0390687	0.260692	0.0270181	0.0591733	-0.154762	0.087885	0.189332	0.0819831	0.0667983	-0.00510959	0.369241	0.168381	-0.0298352	0.0387572	-0.117785
ENSMUST00000187894.6|Gm28487	0.106156	-0.0617268	-0.0118945	-0.106263	0.0789626	0.0602979	0.0153102	-0.213498	0.142238	0.0810836	0.134285	0.0439726	0.0969006	0.175223	-0.06883
ENSMUST00000187898.1|Gm29362	0.287748	-0.0873094	-0.247091	0.131695	0.0100892	0.226122	0.0188373	0.0344533	0.0680587	-0.279846	-0.0985455	0.143561	-0.229302	0.170289	0.11937
ENSMUST00000187902.1|Gm28382	0.0789241	0.0647344	0.00569577	-0.061718	0.021393	-0.00464057	0.0703143	0.093068	0.232278	0.000567846	0.0535599	-0.216719	-0.478244	-0.0645705	0.103999
ENSMUST00000187907.1|Gm29074	0.122898	-0.0385931	-0.0309261	-0.0919213	0.0556351	0.0299425	0.0135941	-0.136901	0.198525	0.0990544	0.0865252	0.0224703	0.0731152	0.168709	-0.0942722
ENSMUST00000187918.1|A530053M12Rik	0.0993507	-0.184909	0.255147	-0.0147048	0.219455	0.17472	0.34229	0.114627	-0.0564731	0.256685	0.294068	0.212129	0.0169909	0.064967	0.166018
ENSMUST00000187920.1|2310015D24Rik	-0.0718797	-0.169137	-0.0358047	-0.067824	-0.0692159	0.220233	-0.0394416	-0.0625186	0.323082	0.0755359	0.103019	0.172059	-0.298014	0.140631	0.421804
ENSMUST00000187933.1|Gm29056	0.106156	-0.0617268	-0.0118945	-0.106263	0.0789626	0.0602979	0.0153102	-0.213498	0.142238	0.0810836	0.161792	0.0439726	0.0969006	0.175223	-0.06883
ENSMUST00000187946.6|Gm19744	-0.00174582	-0.132178	0.0285749	0.03871	-0.00913616	0.0356583	0.211014	0.0973982	0.0958093	-0.0392122	0.530392	0.157806	-0.022039	0.22315	0.199086
ENSMUST00000187948.1|1700104B16Rik	-0.202684	0.0310036	-0.0418609	0.0623012	-0.0425383	-0.0268994	-0.264072	0.240391	0.0877362	-0.0941836	0.0617325	-0.179921	0.0977818	-0.0278359	-0.141705
ENSMUST00000187993.6|Gm28962	0.115174	-0.0988399	-0.0325153	-0.0858905	0.0556351	0.0381012	0.0135941	-0.130905	0.157804	0.0990544	0.0802317	-0.00676299	0.0751426	0.163545	-0.107745
ENSMUST00000188024.1|1700021A07Rik	-0.110092	-0.0319015	0.202573	0.0152957	-0.0247885	-0.15223	-0.0485786	0.0336613	0.197759	-0.0924097	0.194636	0.196038	-0.287648	0.0168382	0.0515652
ENSMUST00000188026.6|Gm29074	0.106156	-0.0617268	-0.0118945	-0.106263	0.0789626	0.0602979	0.0153102	-0.213498	0.142238	0.0810836	0.134285	0.0439726	0.0969006	0.175223	-0.06883
ENSMUST00000188038.2|Gm37494	0.360512	0.313431	0.170366	0.186126	0.471662	0.202843	0.327001	0.0971556	0.0329632	0.526552	0.225054	0.289209	0.181129	0.179656	0.0481971
ENSMUST00000188056.6|1810053B23Rik	0.0532259	0.345715	-0.215411	0.0281919	0.140173	-0.0634293	0.301836	-0.0400816	0.243106	0.0220755	0.0421688	-0.212929	-0.258448	0.224525	0.215144
ENSMUST00000188155.1|C530043A13Rik	-0.122901	-0.099917	0.0810376	0.180223	-0.0420531	-0.0734303	0.0579355	0.133486	-0.180228	-0.131659	0.371559	0.286371	-0.514526	-0.147703	0.0806249
ENSMUST00000188201.1|Gm28265	-0.134731	0.0554421	0.0756086	0.0318886	0.106086	-0.247393	-0.14199	-0.161332	0.144745	-0.0481393	0.0709015	0.0453259	-0.267825	0.26842	0.0815818
ENSMUST00000188273.1|Gm29515	-0.0667776	-0.163394	0.0566572	0.103809	0.00772301	0.0698357	0.176485	0.151678	0.101288	-0.0839331	0.574814	0.193953	-0.15632	0.180417	0.080183
ENSMUST00000188292.6|4930568A12Rik	-0.0555948	-0.210515	0.0793706	-0.0533738	0.0663169	-0.158702	0.211191	-0.246608	0.0322244	0.0307576	0.191169	0.162948	-0.0502972	0.321154	0.0812286
ENSMUST00000188305.1|C730036E19Rik	-0.0117531	-0.149415	0.0244365	0.0400201	-0.00693428	0.0514142	0.219537	0.11459	0.0921665	-0.0402784	0.529699	0.148473	-0.00361295	0.215598	0.188143
ENSMUST00000188315.1|Gm28762	0.122898	-0.0385931	-0.0309261	-0.0919213	0.0556351	0.0299425	0.0135941	-0.136901	0.198525	0.0990544	0.0865252	0.0224703	0.0731152	0.168709	-0.0942722
ENSMUST00000188320.1|1700020M21Rik	-0.13515	0.0483127	0.222997	-0.28092	0.0694719	-0.15764	0.1664	0.00327355	0.0086301	-0.26618	0.0741279	0.0115758	-0.0216785	-0.22885	0.298701
ENSMUST00000188324.1|2810404M03Rik	-0.0422505	0.0997542	-0.0985077	0.122996	-0.0845273	0.133312	-0.0265222	-0.204778	0.0595744	-0.0946523	0.00843735	-0.206712	-0.204162	0.103778	0.101226
ENSMUST00000188328.1|5031425E22Rik	-0.131627	0.0749645	0.0322226	-0.0123842	0.0605544	0.0512535	-0.0224428	0.137245	-0.0678057	0.0294994	0.14584	0.158189	-0.258778	0.0975366	0.0800087
ENSMUST00000188429.1|Gm23925	-0.156999	0.190938	0.0370817	0.0806017	-0.0385165	0.122138	0.0317491	-0.0482518	0.480735	0.035984	0.241409	0.123052	-0.405337	0.277876	0.232381
ENSMUST00000188435.1|2210420H20Rik	-0.411066	-0.0989197	0.030694	0.142048	-0.275892	0.117784	0.0161036	-0.0411245	0.130285	-0.0901612	0.113142	-0.0249756	-0.130771	0.084913	0.175123
ENSMUST00000188465.1|1700096K18Rik	0.0369116	0.0550274	-0.0824731	0.174429	0.149038	0.05251	0.0417712	-0.180779	0.254147	-0.176485	0.149484	0.0999666	-0.0776959	-0.137917	-0.00876081
ENSMUST00000188474.1|Platr1	-0.18593	0.103065	0.0639487	-0.0739577	0.0395353	-0.163927	0.105855	0.00142111	-0.0369614	-0.20003	0.409394	0.00327484	-0.198712	0.0129956	-0.115224
ENSMUST00000188481.1|C030034I22Rik	-0.00140289	-0.142366	0.0234183	0.0515926	-0.00907043	0.0380868	0.216464	0.109044	0.0945951	-0.0464387	0.530739	0.147695	-0.0225207	0.223969	0.212086
ENSMUST00000188502.1|Gm29066	0.00774377	-0.121834	0.306242	-0.0902389	0.0141363	-0.0452235	-0.016768	0.110917	-0.189277	-0.00962161	0.0608542	-0.296161	-0.293405	0.083475	-0.0203887
ENSMUST00000188519.1|Gm7160	-0.143513	-0.111374	-0.204076	0.116754	-0.0650258	-0.122387	0.104252	0.183679	0.235069	-0.0986143	0.233571	0.0131755	-0.480421	-0.113569	-0.0152187
ENSMUST00000188525.5|1700010I02Rik	-0.114343	-0.0138858	-0.00835917	0.00155495	0.0644088	0.033176	0.226801	-0.0388111	0.120912	-0.316497	0.396959	0.0577349	-0.268972	-0.0770604	0.197788
ENSMUST00000188537.6|Gm28088	0.152646	-0.0385931	-0.0309261	-0.0919213	0.0522992	0.0783788	0.019318	-0.132781	0.201207	0.0990544	0.0872922	0.0224703	0.0731152	0.16243	-0.107745
ENSMUST00000188544.1|Gm28178	0.0133294	-0.0129343	0.0435373	0.092947	0.18113	0.128713	0.0615627	-0.0392907	0.207363	-0.0263489	0.0425411	0.086165	-0.297798	0.271783	0.221586
ENSMUST00000188602.1|Ino80dos	-0.342025	-0.00488672	-0.0530114	-0.168596	-0.182329	-0.0675256	0.0597673	-0.210186	-0.0812084	-0.159159	0.122731	-0.0822395	-0.554616	0.117546	0.0189558
ENSMUST00000188611.1|Lncpint	-0.127098	0.160209	0.00218866	-0.117267	0.0521115	0.307836	0.0710337	0.111501	0.0662192	-0.12405	0.0656805	0.16134	-0.256074	0.0989767	0.335145
ENSMUST00000188623.1|Gm29019	0.123797	0.318229	0.04549	0.239996	0.426047	0.147994	0.217452	0.000346613	0.459618	-0.16292	0.38299	0.0887892	-0.0828017	0.228594	0.289681
ENSMUST00000188640.1|Gm28723	0.0406284	0.0674983	0.110693	0.0886493	0.0641468	-0.126829	0.241378	0.0152742	0.122828	0.0528541	0.0130011	0.167341	-0.102952	-0.0835077	0.205132
ENSMUST00000188673.6|C230029F24Rik	-0.0420244	-0.264298	-0.00206922	0.100347	0.00926762	-0.108189	0.155124	-0.00658564	-0.0520658	0.0552051	0.175539	0.0790465	0.192811	0.12539	0.0756314
ENSMUST00000188717.1|E330020D12Rik	-0.0341577	-0.148289	0.0191976	0.0775276	0.047305	0.00220788	-0.134744	0.154042	0.252124	0.105666	0.0734258	-0.0296871	-0.219025	-0.256061	-0.169537
ENSMUST00000188753.1|Gm29157	-0.174747	0.0331055	0.195858	-0.0037387	0.21318	-0.0234399	-0.00549999	0.172525	0.126655	0.0820719	0.0740401	-0.0230275	0.0326451	-0.044589	0.107399
ENSMUST00000188763.1|Gm29340	0.0229762	-0.123827	0.0791887	0.269286	0.365315	0.0232193	0.247079	-0.114937	0.44481	-0.229735	0.252635	0.155514	0.096225	0.34614	0.348416
ENSMUST00000188774.1|Mir100hg	-0.191198	-0.171156	0.0595147	-0.0977888	-0.170911	0.0167629	-0.0463434	0.0267238	-0.0341478	-0.134402	-0.0507281	-0.00839178	0.0692291	-0.0259942	-0.111267
ENSMUST00000188778.1|Gm28754	0.106156	-0.0617268	-0.0118945	-0.106263	0.0789626	0.0602979	0.0153102	-0.213498	0.142238	0.0810836	0.161792	0.0439726	0.0969006	0.175223	-0.06883
ENSMUST00000188889.1|Gm29056	0.152646	-0.0385931	-0.0309261	-0.0919213	0.0522992	0.0783788	0.019318	-0.132781	0.201207	0.0990544	0.0872922	0.0224703	0.0731152	0.16243	-0.107745
ENSMUST00000188909.1|3830432H09Rik	0.00343409	-0.0792221	0.220228	0.133317	-0.00966407	0.0804002	-0.0171531	-0.0349093	0.12185	0.0245167	0.167234	0.0652817	0.144707	0.0668072	0.226698
ENSMUST00000188916.1|Gm29044	-0.155361	-0.111599	-0.215951	0.108759	-0.00192319	-0.0402562	-0.0687834	0.174369	0.111459	-0.361026	0.0941433	0.0245818	-0.0711329	0.238933	0.0430864
ENSMUST00000188956.1|1700020N18Rik	-0.0633165	-0.112042	-0.00425284	0.190547	-0.107426	-0.0871143	0.0319316	0.127993	-0.077564	0.208701	-0.14479	0.00488164	0.007518	0.135444	-0.0411627
ENSMUST00000188966.1|Gm28268	-0.0517511	-0.181431	-0.093082	0.170405	-0.0280658	-0.00820377	0.0629861	0.0315418	-0.0780691	-0.210188	0.235449	0.0903038	-0.0556949	-0.00620511	0.117718
ENSMUST00000188983.6|Mir124-2hg	0.130508	-0.127947	-0.137515	0.0395879	0.126967	0.122191	0.162562	-0.0729315	0.146851	0.0950735	-0.00519573	-0.0785812	-0.454674	0.0820752	0.0274485
ENSMUST00000189035.1|B530045E10Rik	0.0769767	-0.058881	0.167081	0.165945	-0.201837	0.096255	-0.0603357	-0.122375	-0.0104335	-0.307227	0.0391336	0.0449358	-0.327829	0.122294	0.0694941
ENSMUST00000189036.1|1700029E06Rik	-0.00848022	0.0292611	0.0617809	0.172872	0.153014	-0.066489	0.0398326	-0.141784	0.42444	-0.125574	0.158144	0.160304	-0.208299	0.16135	0.209876
ENSMUST00000189045.1|5031425E22Rik	-0.199023	-0.00959574	0.260886	-0.131227	0.0086432	0.00580483	-0.100587	0.0795476	-0.204887	0.00159929	-0.0989613	-0.162268	-0.131632	0.186446	-0.0614778
ENSMUST00000189132.1|Gm17751	-0.0664137	-0.194432	0.131477	0.332865	0.120282	0.0358656	0.34247	0.19681	0.380311	-0.0302687	0.265026	0.205922	0.196109	0.173166	0.246123
ENSMUST00000189140.1|1700011B04Rik	-0.0585544	-0.0526209	0.0729061	-0.221905	0.126476	-0.132589	0.0121473	-0.0955269	0.130567	-0.256493	0.150443	-0.0796289	-0.385016	0.0560868	-0.0717107
ENSMUST00000189147.1|Gm28386	-0.280068	-0.0345245	0.23495	0.109458	-0.0909782	0.0729099	-0.165756	-0.053424	0.0868783	-0.0295256	0.087556	0.12465	-0.345897	0.0559429	0.0654025
ENSMUST00000189150.1|Gm28856	-0.00539334	-0.169081	0.0249948	0.0403944	-0.0116995	0.0371095	0.221987	0.122112	0.0877537	-0.0434178	0.526408	0.154491	-0.00806893	0.217238	0.202328
ENSMUST00000189195.1|Gm28087	-0.115039	-0.0603916	0.232968	0.0187184	0.039601	0.0706353	0.132383	0.108503	0.0233866	0.00364288	0.249602	0.157572	-0.1392	-0.122885	-0.0608756
ENSMUST00000189196.1|Gm28578	-0.0565006	-0.0639573	0.00633914	0.151688	-0.248339	-0.0174393	-0.0387411	0.0307768	-0.0183753	-0.259417	-0.0676726	0.0981494	-0.255695	0.114634	0.0658819
ENSMUST00000189232.1|Gm29461	-0.110605	0.0111532	0.208498	0.103928	-0.171795	-0.109019	-0.101767	0.105578	-0.16954	-0.0409251	0.424089	-0.237522	-0.306819	0.232506	-0.0542995
ENSMUST00000189233.1|1700030L20Rik	-0.102037	-0.0931935	-0.105056	0.0598266	0.105875	-0.0398095	0.0643711	-0.035368	0.192147	-0.234298	-0.00504579	0.119511	-0.488881	0.048911	0.186509
ENSMUST00000189240.1|4930452N14Rik	0.0390939	-0.112809	0.0841811	0.269005	0.372315	0.0253813	0.24558	-0.116219	0.441108	-0.220761	0.236835	0.15183	0.0874334	0.34175	0.343241
ENSMUST00000189247.1|C530043A13Rik	0.00109114	-0.147816	0.0332717	0.0372128	-0.00532395	0.0382941	0.223414	0.110777	0.0993633	-0.044869	0.528695	0.15314	-0.0120432	0.211618	0.213738
ENSMUST00000189288.1|F730311O21Rik	-0.0241609	0.0252666	0.206331	-0.271692	-0.163205	0.141702	-0.117419	0.190554	-0.217373	-0.14185	0.389883	-0.0351368	-0.45083	0.224522	0.0111954
ENSMUST00000189296.1|Gm29536	-0.150213	0.151199	-0.344196	-0.234166	-0.0465477	0.00115784	0.065029	-0.156522	0.0560507	-0.0549646	-0.00640797	0.00577349	-0.380597	0.240041	-0.179144
ENSMUST00000189334.1|2810405F17Rik	-0.162028	-0.0460768	0.0471615	-0.18944	-0.0837807	0.11886	-0.117454	-0.0937462	0.190198	0.0296528	0.218677	0.0892502	-0.0307793	0.163784	-0.122069
ENSMUST00000189379.6|Gm28520	0.106156	-0.0617268	-0.0118945	-0.106263	0.0789626	0.0602979	0.0153102	-0.213498	0.142238	0.0810836	0.134285	0.0439726	0.0969006	0.175223	-0.06883
ENSMUST00000189386.1|2310040G24Rik	-0.126821	0.246782	0.100868	0.170547	-0.175761	0.0876161	-0.0560218	0.0548635	0.197285	-0.0362883	-0.0650418	-0.117758	-0.344624	-0.0476574	0.234698
ENSMUST00000189401.1|Gm28691	0.152646	-0.0385931	-0.0309261	-0.0919213	0.0522992	0.0783788	0.019318	-0.132781	0.201207	0.0990544	0.0872922	0.0224703	0.0731152	0.16243	-0.107745
ENSMUST00000189404.1|Gm28151	-0.0190793	-0.0761144	-0.0180646	0.169313	0.3617	-0.132771	0.104245	-0.132302	0.307276	-0.165704	0.165871	0.11597	-0.354792	0.29726	0.0760055
ENSMUST00000189405.6|4933436I20Rik	0.00492915	-0.183575	0.201659	-0.0800156	0.143921	-0.0735747	0.174561	-0.0758965	-0.0694847	-0.00495706	0.170304	-0.177556	-0.171447	0.0249812	0.0672217
ENSMUST00000189464.6|2810429I04Rik	-0.0730676	0.0952899	0.105389	-0.0249863	-0.515959	0.0575438	-0.0670197	0.0349888	0.194604	-0.326483	-0.000173907	0.0146162	-0.239727	0.16224	0.166073
ENSMUST00000189466.2|Gm10619	-0.262368	0.125536	0.0250455	-0.185005	-0.340371	0.071717	-0.219406	0.0284712	-0.277248	0.118221	0.168376	-0.173747	-0.0836564	0.303177	-0.206089
ENSMUST00000189477.1|Gm28237	-0.0420298	-0.225286	-0.0525717	0.25941	-0.19223	-0.0961154	0.0323518	0.0964701	-0.208827	-0.160459	-0.0789216	-0.212027	-0.00673896	0.0783216	0.0815136
ENSMUST00000189493.1|2310047D07Rik	-0.192615	-0.0094682	-0.0686464	-0.0295251	0.0463412	-0.156565	0.0251887	-0.0520716	-0.236545	0.0869121	0.195995	0.140182	-0.090711	0.0157249	0.04814
ENSMUST00000189497.1|D830032E09Rik	-0.178448	0.0952466	0.207973	0.0875888	-0.0785447	-0.308485	0.277256	0.0469668	0.324912	-0.123442	0.405547	0.112041	-0.387177	0.0108007	0.0190104
ENSMUST00000189514.1|6030407O03Rik	-0.165197	0.144224	0.026451	-0.235647	-0.0117366	-0.0361153	0.0812519	0.0305068	0.123474	-0.351285	0.0293133	0.326088	-0.14906	0.0848961	0.0603281
ENSMUST00000189567.1|Gm28963	0.106156	-0.0617268	-0.0118945	-0.106263	0.0789626	0.0602979	0.0153102	-0.213498	0.142238	0.0810836	0.161792	0.0439726	0.0969006	0.175223	-0.06883
ENSMUST00000189576.1|Gm28055	0.152355	0.000252376	0.00724112	0.0130918	-0.0349045	-0.231125	0.00285058	0.170709	0.02321	-0.0997763	0.0269523	0.163864	-0.0403498	0.0304941	-0.107456
ENSMUST00000189594.1|1700047M11Rik	-0.0868783	0.0330675	-0.0381084	-0.10954	-0.00328937	0.000660988	-0.0347579	0.179819	0.0677849	-0.146026	0.209794	0.074677	0.0458862	0.121765	0.0255982
ENSMUST00000189646.1|Gm28497	-0.0171153	-0.18223	0.0448659	0.0485045	-0.0171221	0.0419962	0.173523	0.110362	0.104842	-0.0467941	0.539644	0.182859	-0.15632	0.177841	0.123891
ENSMUST00000189680.6|Gm8883	-0.0494471	-0.0292019	0.0152081	-0.148602	-0.0835864	0.0861247	-0.11515	-0.0830933	-0.0641116	-0.0713862	0.177083	0.105901	-0.231965	-0.314008	0.00668016
ENSMUST00000189729.6|Gm28519	0.122898	-0.0385931	-0.0309261	-0.0919213	0.0556351	0.0299425	0.0135941	-0.136901	0.198525	0.0990544	0.0865252	0.0224703	0.0731152	0.168709	-0.0942722
ENSMUST00000189744.1|D7Ertd128e	-0.0934325	0.00385014	-0.0466395	0.114789	-0.0859391	-0.172101	0.0731911	0.0187694	-0.129246	-0.0981194	0.263065	0.0632454	-0.0678071	-0.1143	0.0148553
ENSMUST00000189754.1|Mir124-2hg	0.000717419	-0.0354193	0.379805	-0.335907	-0.0742119	-0.0537875	0.0837838	0.0736732	0.165453	-0.230938	0.452044	0.148429	-0.016517	0.0933421	-0.0318716
ENSMUST00000189781.1|Gm28502	-0.10937	0.0873399	0.144766	0.182796	0.0112625	-0.143455	0.00864886	0.00323682	0.118401	-0.0919356	0.277252	-0.148752	-0.177485	0.0567434	0.0950131
ENSMUST00000189802.1|Gm4208	0.0915979	0.0819591	-0.0586997	0.136844	0.186944	-0.225019	0.133902	0.0207088	0.0205686	-0.145695	0.0607377	0.189517	-0.397462	0.114244	0.0739342
ENSMUST00000189823.1|Gm28515	-0.0585763	0.0694838	-0.108059	-0.206642	-0.090054	-0.0374066	0.0210057	-0.161598	0.106035	-0.0987702	0.323771	0.187822	-0.192489	0.152118	-0.130798
ENSMUST00000189825.1|Gm10482	-0.0372291	0.00416671	-0.0908334	0.221335	-0.135344	-0.184637	0.313175	0.281917	0.0583342	-0.146693	0.23396	0.0786314	-0.171982	-0.0909699	-0.184712
ENSMUST00000189827.2|Gm28578	-0.147174	0.0265786	-0.0316911	0.0564542	-0.209001	0.0914396	-0.0268048	0.0119286	-0.0491871	-0.161704	-0.1177	0.133699	-0.131604	0.0943813	0.0473556
ENSMUST00000189828.1|2900052N01Rik	0.381181	0.321961	0.170563	0.250196	0.451846	0.223131	0.24141	0.117502	0.0505553	0.476055	0.203328	0.26428	0.389597	0.181061	0.0553051
ENSMUST00000189894.1|Gm29456	-0.0253918	-0.130008	-0.127249	0.234043	0.00870716	1.48265e-05	-0.17074	0.0287564	-0.0278633	0.185642	0.0861923	0.0373407	-0.115042	0.123899	-0.0119498
ENSMUST00000189920.1|E130102H24Rik	-0.00473894	0.0532051	0.0369182	-0.129873	-0.0113609	0.0635794	-0.0736302	0.148649	-0.0638171	0.131328	0.155204	0.0344283	0.1161	0.0472096	0.181745
ENSMUST00000189974.1|Gm26510	0.051879	0.325693	-0.0277299	-0.0453442	0.197031	0.14859	0.0167825	0.00650616	-0.132262	0.152585	-0.139775	0.0996547	-0.0336336	-0.158332	0.0364457
ENSMUST00000190006.1|Gm28826	-0.159555	-0.0521843	0.0690396	-0.0366513	-0.14516	-0.134962	0.234131	-0.0501202	-0.110381	-0.154509	-0.111435	0.000450291	-0.378156	0.119419	0.0797154
ENSMUST00000190076.1|Gm28491	0.122898	-0.0385931	-0.0309261	-0.0919213	0.0556351	0.0299425	0.0135941	-0.136901	0.198525	0.0990544	0.0865252	0.0224703	0.0731152	0.168709	-0.0942722
ENSMUST00000190085.1|Gm28189	0.107986	0.110337	0.123739	0.142899	-0.094779	-0.0886314	0.0985744	-0.205101	0.179611	-0.0531418	0.346019	-0.0280316	-0.203096	-0.204532	0.0115072
ENSMUST00000190105.1|Gm20753	0.0363553	-0.232653	-0.00880253	0.127898	-0.00402589	-0.162624	0.21482	-0.0670924	0.0858235	0.0372025	0.241339	0.191535	-0.0294685	0.238757	0.205672
ENSMUST00000190113.1|Gm29562	-0.12121	0.166563	-0.0423369	-0.0588604	0.0642818	-0.00536058	-0.011595	0.193757	-0.131941	-0.0213239	0.266981	0.168982	-0.274902	0.160104	0.030053
ENSMUST00000190118.1|Gm28231	0.027822	-0.0564375	-0.0254156	-0.0366781	0.146332	-0.0781484	0.0247574	-0.0372194	0.209711	0.00769437	0.230414	-0.0852003	0.0872293	0.156707	0.154812
ENSMUST00000190126.6|Gm28519	0.106156	-0.0617268	-0.0118945	-0.106263	0.0789626	0.0602979	0.0153102	-0.213498	0.142238	0.0810836	0.134285	0.0439726	0.0969006	0.175223	-0.06883
ENSMUST00000190169.1|Gm17767	-0.112481	-0.063557	-0.0943629	0.150847	0.0495587	-0.00462017	0.217781	0.163185	0.270991	-0.0707834	0.081948	0.0756079	-0.108148	-0.0775054	-0.0859504
ENSMUST00000190184.1|Gm29051	0.10608	-0.268767	0.00629895	-0.262333	-0.0594764	-0.0351295	-0.172687	0.0618396	0.0670027	0.212363	0.169518	0.29966	-0.0709881	0.155438	-0.0170394
ENSMUST00000190194.1|Gm28867	-0.114078	-0.0505701	-0.146469	0.189774	-0.164116	-0.133341	0.168493	0.0453401	0.133151	-0.336507	-0.117121	-0.0711107	-0.182196	-0.111991	0.141908
ENSMUST00000190204.1|2700089I24Rik	-0.179788	0.0918111	0.209714	0.0907081	-0.0921175	-0.33979	0.271696	0.0236394	0.331497	-0.119193	0.40929	0.113432	-0.384887	0.0210764	0.0219593
ENSMUST00000190229.6|Pinc	-0.00576744	-0.139997	0.0259473	0.0358403	-0.00315493	0.0372575	0.218513	0.0987153	0.0929662	-0.0442767	0.533095	0.159362	-0.0233638	0.20834	0.20211
ENSMUST00000190244.1|Gm28962	0.143201	-0.0988399	-0.0325153	-0.0858905	0.0522992	0.0854979	0.019318	-0.129507	0.159854	0.0990544	0.0810039	-0.00676299	0.0751426	0.157266	-0.107745
ENSMUST00000190250.2|Gm28077	0.0393853	0.0902958	0.0337206	0.0288115	-0.0920024	-0.110232	0.137971	-0.102671	0.0771981	0.0435051	-0.113565	-0.0157508	-0.234315	0.339684	0.0933666
ENSMUST00000190308.1|Gm28342	0.117887	0.214862	-0.130707	0.0357226	0.120135	-0.0625903	0.116845	0.10271	0.0450249	0.0572209	-0.138694	-0.00658233	-0.156234	0.0543112	0.184837
ENSMUST00000190317.1|1700041M19Rik	0.0372786	0.444819	0.290772	-0.0387011	0.101492	-0.0965399	0.109948	0.0932008	-0.128357	0.370823	0.0837438	0.189915	0.0807907	0.15352	0.30126
ENSMUST00000190344.1|Gm29368	0.152646	-0.0385931	-0.0309261	-0.0919213	0.0522992	0.0783788	0.019318	-0.132781	0.201207	0.0990544	0.0872922	0.0224703	0.0731152	0.16243	-0.107745
ENSMUST00000190362.6|Gm17751	-0.119295	-0.191708	0.128226	0.35012	0.152653	0.0528358	0.326695	0.188283	0.347525	-0.0160159	0.27508	0.1997	0.208637	0.186053	0.237231
ENSMUST00000190368.1|Gm28465	-0.170436	0.106264	0.202553	0.085842	-0.106052	-0.33905	0.273488	0.0249215	0.32435	-0.128523	0.391895	0.107824	-0.381995	0.0300924	0.069425
ENSMUST00000190396.1|Gm29590	0.284802	0.173372	-0.110956	0.217293	0.117435	0.0319886	0.230885	-0.0335288	0.142285	-0.1096	0.255285	-0.22417	-0.0165922	-0.0549816	0.0317614
ENSMUST00000190415.1|BC002059	0.0262185	0.260011	0.0416374	0.26636	-0.0132484	-0.306344	-0.0349717	-0.150509	0.101417	0.0735673	0.0910045	-0.0279173	-0.381605	0.145587	0.0058809
ENSMUST00000190485.1|A830008E24Rik	-0.00146524	-0.200652	-0.234906	0.128077	0.232841	-0.0297053	0.126594	-0.106306	0.313313	-0.227632	0.0440059	-0.0369648	-0.419343	0.226018	0.19628
ENSMUST00000190488.1|BC055402	0.0904085	-0.00162891	-0.133448	0.260146	0.155906	-0.00192507	0.169462	-0.147414	0.122881	-0.18537	0.191859	-0.0816254	-0.41284	0.317376	0.259052
ENSMUST00000190493.1|4932411K12Rik	-0.145317	-0.365299	0.210734	0.360049	0.17115	-0.185607	0.278751	0.0491497	-0.129628	0.00744866	0.171162	0.14259	-0.329169	-0.0821885	-0.203014
ENSMUST00000190504.1|5730419F03Rik	-0.0762978	-0.110767	0.0917697	-0.134317	0.0591917	-0.119213	-0.0255694	0.00289471	-0.329017	0.135891	-0.0910957	-0.158178	0.115275	0.152943	0.0774774
ENSMUST00000190541.1|4930579K19Rik	-0.227588	0.201865	0.12605	-0.124471	-0.141153	-0.104285	-0.211674	0.100857	-0.281317	0.026809	-0.155013	-0.124459	-0.290813	0.142793	-0.0282775
ENSMUST00000190575.6|1700030N03Rik	-0.0557539	-6.46069e-05	0.0359093	0.00840337	0.0163458	-0.226051	0.0886612	-0.081587	0.343676	0.0620392	0.234603	0.056659	-0.0138436	0.275354	0.212601
ENSMUST00000190615.1|4933436I20Rik	-0.204199	-0.0235603	0.152818	0.373812	-0.0838412	-0.0937524	0.143247	-0.0928938	-0.226692	-0.0304166	0.207084	-0.161176	-0.1566	0.111873	-0.0446541
ENSMUST00000190629.1|Gm28754	0.152646	-0.0385931	-0.0309261	-0.0919213	0.0522992	0.0783788	0.019318	-0.132781	0.201207	0.0990544	0.0872922	0.0224703	0.0731152	0.16243	-0.107745
ENSMUST00000190663.1|C230024C17Rik	-0.02837	0.0995129	0.195656	-0.0341892	-0.0611268	0.219373	-0.173925	0.0369149	-0.125963	0.104902	0.249967	0.182491	-0.108856	-0.0438468	-0.128899
ENSMUST00000190685.1|Gm28307	-0.154317	0.123976	0.24963	0.0344446	0.248796	0.152703	0.297238	-0.0866188	-0.0148932	-0.00169172	0.129662	0.0582195	-0.0135586	-0.102893	0.112975
ENSMUST00000190690.1|2210011K15Rik	-0.210886	-0.0523696	-0.0854641	0.193317	0.215502	0.0252643	0.0885248	-0.047072	0.041389	-0.12234	-0.111718	0.190925	-0.109586	0.0566536	0.0884504
ENSMUST00000190698.1|E330013P04Rik	0.0398109	0.0768252	-0.160939	0.334603	0.248911	-0.0999557	0.269501	-0.110398	0.28417	-0.370206	0.214562	-0.0108888	-0.221995	0.194756	0.116518
ENSMUST00000190705.1|Gm29325	0.0601373	-0.112365	0.0899289	0.275025	0.33955	0.0276026	0.226596	-0.119339	0.432875	-0.193514	0.216668	0.168163	0.0838205	0.310841	0.336289
ENSMUST00000190707.6|Gm5833	-0.0270179	-0.134481	0.082548	0.0195868	0.0622617	-0.329116	0.045288	-0.0757246	-0.0403999	-0.186607	0.19275	-0.00606531	-0.0148972	0.342918	0.243643
ENSMUST00000190789.2|Gm37494	-0.0122287	0.207586	0.0130405	0.0704598	-0.224764	-0.0535914	-0.148889	-0.0525436	-0.0870181	0.240985	0.0976833	-0.151068	-0.00846816	0.0115145	0.174828
ENSMUST00000190808.6|Gm28520	0.122898	-0.0385931	-0.0309261	-0.0919213	0.0556351	0.0299425	0.0135941	-0.136901	0.198525	0.0990544	0.0865252	0.0224703	0.0731152	0.168709	-0.0942722
ENSMUST00000190830.1|1810012K16Rik	-0.0668109	0.0447985	-0.00891645	-0.0357214	-0.0443556	-0.164731	-0.159691	0.00840186	0.110295	0.121034	0.176107	0.109351	-0.26754	-0.00530608	0.0154525
ENSMUST00000190861.1|Gm28068	-0.00829264	-0.11968	0.085462	0.275088	0.372972	0.0178884	0.246677	-0.100552	0.443388	-0.219784	0.276752	0.168286	0.0876743	0.346608	0.348759
ENSMUST00000190881.6|1700120G07Rik	-0.0476671	0.157412	0.0139921	0.168378	0.128268	0.119236	0.0522361	-0.0787171	0.298222	-0.281235	0.303467	-0.0511704	-0.154003	0.205671	0.195247
ENSMUST00000190891.6|Gm10482	-0.0664055	-0.0283043	-0.0926921	0.318203	-0.152035	-0.1756	0.332078	0.295105	0.062601	-0.109551	0.211625	0.0974406	-0.27769	-0.0741841	-0.175754
ENSMUST00000190896.1|2410012E07Rik	0.0731936	-0.110969	0.0846376	-0.0034901	-0.164076	-0.0377767	0.104958	0.0999148	0.213439	-0.018382	0.243572	0.169667	-0.134272	0.0131827	-0.139072
ENSMUST00000190908.1|1700041M19Rik	0.01943	0.417312	0.282494	-0.0545019	0.0818201	-0.104632	0.129895	0.106137	-0.161427	0.381664	0.092756	0.179803	0.0455534	0.135168	0.282295
ENSMUST00000190911.1|Gm29367	-0.364565	0.0662521	0.0731781	0.0398953	-0.213122	-0.125959	0.147406	-0.0433613	-0.133274	-0.0961647	0.315838	0.0115848	-0.069433	0.0356501	0.023288
ENSMUST00000190917.1|Gm28874	-0.183498	0.110825	0.189646	0.117066	0.0815024	-0.315653	0.303189	0.0376768	0.374826	-0.116334	0.403226	0.144257	-0.349975	0.0486457	0.0630366
ENSMUST00000190927.1|Gm28441	-0.199709	0.111032	0.200484	0.0942017	-0.07677	-0.334281	0.266136	0.0338993	0.330935	-0.116363	0.384653	0.117321	-0.371632	0.028219	0.0165411
ENSMUST00000190931.1|Gm29207	0.106156	-0.0617268	-0.0118945	-0.106263	0.0789626	0.0602979	0.0153102	-0.213498	0.142238	0.0810836	0.161792	0.0439726	0.0969006	0.175223	-0.06883
ENSMUST00000190967.1|Gm19744	-0.0204822	-0.14287	0.114924	0.0507816	0.0638217	0.0150452	0.0944425	0.0482485	0.151903	-0.120124	0.560365	0.181549	-0.159461	0.201139	0.022041
ENSMUST00000191031.1|Gm28430	-0.0259323	0.00731527	-0.00847394	-0.193428	-0.232264	-0.242322	-0.118071	-0.152948	0.21184	-0.303421	0.0852583	0.144023	-0.22719	0.130116	0.125994
ENSMUST00000191042.1|Gm7967	-0.09321	0.310809	-0.0704747	-0.178366	0.0424483	0.055263	0.144527	-0.0779282	0.0201139	-0.0885391	0.146116	0.0217895	0.116216	0.151175	0.016258
ENSMUST00000191072.1|Gm28730	-0.216715	-0.325338	-0.0869893	0.11307	0.0466293	0.0125444	0.166229	-0.067956	-0.0558471	-0.0549669	0.040871	0.12983	0.0359616	-0.0205264	-0.0813658
ENSMUST00000191079.1|Dubr	-6.23507e-05	-0.143788	0.0273268	0.0430458	-0.00164319	0.0376722	0.220927	0.0995819	0.0949208	-0.0439805	0.526269	0.144584	0.000963454	0.220925	0.197527
ENSMUST00000191087.1|Gm28634	-0.0934149	-0.112876	0.0438089	0.0608529	-0.253954	0.164872	0.0273632	0.180144	0.0391285	0.210225	0.144936	0.239018	-0.136072	-0.0711563	0.111487
ENSMUST00000191115.1|Gm9796	0.150199	-0.0271995	0.07323	0.034866	-0.0651136	-0.1236	0.00444125	0.0167016	0.169628	-0.0575872	0.00376197	-0.138051	-0.322963	0.0383331	0.278308
ENSMUST00000191140.1|Gm28822	0.147219	-0.228491	-0.0538982	0.243209	0.246085	-0.0477714	0.241703	-0.305735	0.239894	-0.234448	0.138868	-0.0492874	-0.221888	0.207661	0.221941
ENSMUST00000191156.1|Gm816	-0.14838	-0.155186	-0.200165	-0.222136	-0.0907846	0.161511	-0.240745	-0.0425006	-0.0731193	-0.0908582	0.0161438	-0.211776	-0.0700642	0.187695	-0.126559
ENSMUST00000191186.1|5031425E22Rik	-0.143033	-0.295217	-0.0350453	0.0341247	0.0678639	-0.0543463	0.0583407	0.0185091	-0.120421	0.00189546	-0.0153501	-0.0786781	0.112724	-0.0122346	-0.0139666
ENSMUST00000191259.6|Gm28762	0.106156	-0.0617268	-0.0118945	-0.106263	0.0789626	0.0602979	0.0153102	-0.213498	0.142238	0.0810836	0.134285	0.0439726	0.0969006	0.175223	-0.06883
ENSMUST00000191302.1|Gm37494	0.00701445	-0.158211	0.0249292	0.0374311	-0.0067371	0.037761	0.225901	0.113169	0.0810307	-0.0402488	0.530496	0.149251	-0.00553986	0.218877	0.188237
ENSMUST00000191321.1|Gm28183	0.0167407	0.105167	-0.0206503	0.148415	-0.0721777	-0.0962971	0.0871338	-0.0697621	-0.035388	-0.0894035	0.0253111	0.271241	-0.073516	0.334661	0.069894
ENSMUST00000191362.1|1700084F23Rik	0.0639185	0.265894	0.276916	0.248973	-0.00910223	-0.167705	-0.212447	-0.20811	0.0279326	0.208948	0.0662464	0.00436575	0.0327993	-0.0163142	0.139061
ENSMUST00000191396.1|2010320M18Rik	0.027029	0.0609181	0.0936941	0.0142398	0.0883014	-0.0582727	-0.0813903	0.0256691	0.104213	0.0588662	0.314865	-0.0166036	0.176663	0.233403	0.18358
ENSMUST00000191400.1|1700031P21Rik	0.14428	-0.110884	-0.0569528	0.179233	0.215916	-0.105938	0.179704	-0.116185	0.391737	-0.0922554	0.177514	0.044415	-0.0238455	0.323427	0.223247
ENSMUST00000191452.1|2310015K22Rik	0.0720772	-0.187741	0.10698	-0.0334066	0.0379001	0.0158791	0.0950244	0.078322	0.250538	-0.417624	0.15128	0.0602996	-0.0014239	0.202794	0.189331
ENSMUST00000191455.6|Gm16759	-0.170526	-0.254272	0.131059	0.231855	-0.0561644	-0.391648	-0.0461239	0.317497	0.261559	-0.152732	0.40728	-0.117812	-0.147839	0.11287	0.220771
ENSMUST00000191479.1|Platr10	0.221748	0.283341	0.067993	0.535679	0.443695	0.405059	0.255387	0.188172	0.515654	0.251059	0.278772	0.43181	0.0977861	0.25393	0.511375
ENSMUST00000191522.6|Gm28487	0.122898	-0.0385931	-0.0309261	-0.0919213	0.0556351	0.0299425	0.0135941	-0.136901	0.198525	0.0990544	0.0865252	0.0224703	0.0731152	0.168709	-0.0942722
ENSMUST00000191561.1|Gm28691	0.106156	-0.0617268	-0.0118945	-0.106263	0.0789626	0.0602979	0.0153102	-0.213498	0.142238	0.0810836	0.161792	0.0439726	0.0969006	0.175223	-0.06883
ENSMUST00000191603.6|2900052N01Rik	0.383831	0.321961	0.171876	0.237064	0.446292	0.221117	0.24141	0.119789	0.0499334	0.476648	0.203432	0.263502	0.381769	0.180885	0.051377
ENSMUST00000191787.5|Gm38174	0.113531	0.00179818	-0.0118945	-0.106263	0.113212	0.0602979	0.0236091	-0.206095	0.142238	0.0665761	0.165835	0.0439726	0.0928814	0.169589	-0.0502753
ENSMUST00000191792.1|Gm38258	-0.0871039	-0.104435	0.182098	-0.00495808	0.0308993	-0.0892568	0.0839552	-0.0252481	0.103525	-0.276841	-0.0244388	0.0724711	-0.538046	0.0924026	0.320323
ENSMUST00000191898.1|Gm30340	-0.134335	-0.289323	-0.039775	0.0389284	0.0366104	-0.0262994	0.00146309	0.0318191	-0.124123	0.00290242	-0.0708599	-0.10066	0.110195	-0.0398649	-0.00339811
ENSMUST00000192022.1|Gm10745	0.00646622	-0.0562154	-0.0139262	0.359651	0.391475	0.275008	0.365081	0.0901001	0.504458	-0.0280781	0.205235	0.449508	-0.115281	0.296863	0.324255
ENSMUST00000192081.1|Gm5103	-0.0554332	-0.0058967	-0.0623914	0.0236886	-0.212788	-0.0201151	-0.139735	-0.165925	0.00694698	-0.21371	0.240825	0.0228269	-0.243945	-0.29464	0.0187307
ENSMUST00000192129.1|Gm37800	0.0116627	0.279601	0.0586045	0.0845229	-0.0536298	-0.102838	0.0931533	-0.0410351	-0.0555542	0.208633	0.0107962	0.0636869	-0.0961545	-0.105599	0.124261
ENSMUST00000192137.1|3222401L13Rik	-0.0104126	-0.116304	0.0722584	0.27175	0.368831	0.0234563	0.247811	-0.107831	0.456775	-0.233348	0.23777	0.159771	0.110918	0.338998	0.359358
ENSMUST00000192173.1|Gm37233	-0.159368	-0.0831927	-0.0300529	0.16635	0.132474	0.0035836	0.167048	-0.0594788	0.0306531	-0.0336443	0.423808	-0.0852278	-0.391764	0.115029	0.128754
ENSMUST00000192277.1|Gm37565	0.0202778	0.121125	-0.331237	0.121171	0.0724154	-0.0023942	0.211329	0.151575	0.389671	-0.134738	0.0980731	0.160696	-0.359799	-0.101053	0.0144693
ENSMUST00000192427.1|Gm37381	0.00880653	-0.337173	0.286308	0.0920015	0.0114954	-0.34984	0.0965567	0.0725523	0.196756	-0.149349	0.298184	0.113824	-0.273285	-0.108521	0.0779888
ENSMUST00000192500.1|Gm34240	-0.238637	-0.140891	0.0522199	0.113607	-0.150798	0.263782	0.248114	-0.276235	0.22524	-0.287043	0.129848	0.200317	-0.01413	0.0835918	0.00297516
ENSMUST00000192571.1|Gm37855	0.199207	-0.0903747	0.00229336	-0.0505847	-0.0924314	-0.222901	0.0881752	-0.000521391	-0.167158	0.0011628	0.0603407	-0.152049	0.00972859	-0.0101167	-0.0527028
ENSMUST00000192572.1|Gm37146	-0.057171	-0.231303	0.154043	0.260453	0.27717	-0.107803	0.281281	-0.0560549	0.0146066	-0.10189	0.153421	-0.00849928	-0.121139	0.136618	-0.201821
ENSMUST00000192590.1|2900097C17Rik	-0.20836	-0.0206842	0.143038	0.308837	0.16992	-0.300825	0.181417	0.148771	-0.0375273	0.067382	0.295662	0.0923351	-0.361044	-0.0627501	0.112144
ENSMUST00000192658.1|Gm20045	0.0256261	-0.126344	0.077415	0.268537	0.373202	0.0167925	0.243019	-0.116427	0.439805	-0.224256	0.259358	0.154736	0.106462	0.35094	0.338315
ENSMUST00000192778.1|Gm32200	0.0355087	-0.0104546	0.143794	0.0575815	0.0989203	-0.156819	0.0863589	0.0999978	0.101762	0.01158	0.0374223	-0.121824	0.0164991	0.062492	0.100821
ENSMUST00000192786.2|Gm15764	0.0790034	0.0377475	0.385987	-0.0241078	0.156692	-0.0863279	0.0297338	0.0989577	-0.141914	0.0935788	0.365828	0.0609976	-0.119494	-0.111094	-0.177227
ENSMUST00000192791.2|Gm38102	-0.219973	-0.285148	-0.0345198	0.113416	0.0235634	-0.192181	-0.0520494	0.0173306	-0.0754672	-0.039923	0.0424813	-0.0931693	0.148942	-0.0523937	-0.0742514
ENSMUST00000192794.1|Gm37336	0.0088538	-0.135377	0.0263415	0.0398953	-0.000723005	0.034829	0.206735	0.0952839	0.0947431	-0.0398638	0.533199	0.162473	-0.0143314	0.213608	0.202203
ENSMUST00000192846.1|Gm37948	-0.0262019	0.0111912	0.13437	-0.0423029	-0.062896	0.107403	0.239495	0.11342	-0.0757634	0.111531	-0.132094	0.135243	-0.184939	0.0884008	0.0481652
ENSMUST00000192863.2|2900097C17Rik	0.0987947	-0.289264	0.00141232	0.49066	0.375536	-0.284703	0.22506	0.0335175	0.309078	-0.157826	0.425748	0.241438	-0.16463	0.123927	0.255502
ENSMUST00000192943.1|Gm9916	0.0115418	-0.0601816	-0.00411994	0.343542	-0.245127	0.115526	0.108276	-0.0836	-0.116607	-0.129926	0.25479	0.196875	-0.26251	0.0586241	-0.150894
ENSMUST00000192972.1|Gm38004	-0.000188684	-0.162727	-0.187892	-0.143213	-0.0975383	-0.270807	-0.0476296	-0.0148065	0.0124194	0.0579481	0.117404	-0.315903	-0.0458998	0.0263215	-0.103706
ENSMUST00000192981.1|Gm37502	-0.00813677	-0.116985	0.0686783	0.273622	0.365052	0.0229528	0.239837	-0.0990966	0.450052	-0.241345	0.243834	0.157602	0.103933	0.341925	0.353435
ENSMUST00000192996.1|Gm38150	-0.0460148	-0.137213	0.0583979	0.0724292	-0.0109437	0.083785	0.136909	0.134763	0.0927292	-0.0529543	0.559291	0.205619	-0.121154	0.204008	0.084267
ENSMUST00000193106.5|Gm26901	0.0477686	0.195381	0.166528	0.118599	0.256741	0.0579845	0.109049	0.0141824	0.0889385	0.172269	0.305747	0.108012	-0.0971109	0.187141	-0.0152081
ENSMUST00000193114.1|Gm35025	-0.0349145	0.204377	0.0849047	0.069512	0.116316	-0.143472	0.0899148	0.137318	-0.0413842	0.125873	0.214766	0.156384	-0.237884	0.0864686	0.0702131
ENSMUST00000193192.1|Gm30074	-0.16863	0.030498	-0.0124818	0.124992	0.13876	-0.148322	0.0680349	0.106099	0.0875884	-0.130894	0.237497	-0.0934167	-0.0298085	0.127161	0.0808175
ENSMUST00000193193.1|4833445I07Rik	-0.31406	-0.0385311	-0.223344	0.0466017	0.0459437	-0.0217977	-0.0897972	-0.0112303	-0.306975	-0.0563602	-0.475784	-0.0959529	0.0740655	0.101682	-0.0286501
ENSMUST00000193317.1|4930568G15Rik	-0.296097	-0.0485075	0.0277461	0.0898425	0.144784	0.00991361	-0.268557	0.0573725	0.0963186	0.0536617	-0.229627	-0.0373761	-0.330777	0.155628	-0.130622
ENSMUST00000193447.1|Gm37306	0.164013	0.169128	-0.18758	-0.0705381	-0.127376	0.0309494	0.0424116	0.0211499	-0.0510719	-0.0512188	0.218246	0.173633	0.0467163	-0.073349	-0.17929
ENSMUST00000193484.1|Gm38101	-0.216031	-0.0247051	0.255587	0.0422539	-0.154627	0.044548	-0.0948602	-0.0485195	0.00764043	-0.102651	0.218267	0.0656646	-0.591017	-0.189611	0.0473359
ENSMUST00000193512.4|4930567H17Rik	0.223808	0.181579	0.165669	0.152282	0.435249	-0.04247	0.266831	0.0983687	-0.140116	0.282897	0.254576	0.255192	0.396461	0.250963	0.199304
ENSMUST00000193516.1|Gm37971	-0.00364752	-0.143818	0.0311697	0.0512806	0.000755869	0.0540501	0.207832	0.109842	0.100963	-0.0334962	0.535313	0.175859	-0.0631062	0.227775	0.171651
ENSMUST00000193519.1|Gm35025	-0.115727	0.0950914	0.262604	0.342475	-0.212832	-0.0473089	-0.0313794	0.294134	0.124061	0.0338938	0.244151	-0.0432941	-0.126454	-0.0931352	0.0718168
ENSMUST00000193561.5|Gm31925	-0.133433	0.150648	0.319257	-0.124187	0.205835	0.160836	-0.0102533	0.0940466	0.14764	-0.00827013	0.0440301	0.0973138	-0.100342	-0.051146	0.230814
ENSMUST00000193595.1|Gm37584	-0.146711	-0.287606	-0.0388553	0.0417357	0.0392723	-0.0308308	0.00504766	0.0390979	-0.120124	-0.00447209	-0.0710332	-0.0804383	0.108148	-0.0419138	-0.0262496
ENSMUST00000193692.1|Gm38096	-0.17711	-0.124597	0.0475263	0.132849	-0.0423615	0.263665	0.220597	-0.22514	0.236409	-0.258996	0.151924	0.257981	0.108992	0.19447	0.0832198
ENSMUST00000193712.5|Gm38174	0.122898	-0.0385931	-0.0309261	-0.0919213	0.0556351	0.0299425	0.0135941	-0.136901	0.198525	0.0990544	0.0865252	0.0224703	0.0731152	0.168709	-0.0942722
ENSMUST00000193724.1|Gm33994	0.00208875	-0.14595	0.0206265	0.0435137	-0.00450235	0.0415519	0.226925	0.128247	0.0945358	-0.0432401	0.531709	0.149456	-0.00614202	0.213374	0.20741
ENSMUST00000193732.1|Gm26901	0.0393092	0.206948	0.159934	0.11717	0.237923	0.0440042	0.0841712	0.114173	0.141169	0.155189	0.361443	0.065521	-0.0935563	0.176437	-0.00797023
ENSMUST00000193799.1|Gm19331	-0.466913	-0.0951578	0.0944615	-0.109892	-0.129024	0.330105	-0.0849324	-0.174831	0.337213	-0.466193	0.100728	0.0607074	0.0977906	0.260673	0.167692
ENSMUST00000193813.5|Gm2447	-0.0672275	-0.0258459	0.0796263	0.181159	-0.20384	-0.0155111	0.0467283	-0.205001	0.331211	-0.05142	-0.0229109	0.0614579	0.104542	0.255202	0.082908
ENSMUST00000193853.1|Gm33533	-0.291739	-0.0383942	-0.174401	-0.0761579	0.233256	0.0460833	-0.029335	0.0633608	0.04058	-0.0711684	0.130745	-0.0359852	-0.347867	-0.00649969	0.175342
ENSMUST00000193894.5|Gm37223	-0.00843352	0.307567	0.21023	0.0886503	0.0923016	-0.000682017	0.0303898	0.1591	-0.0231056	0.0773844	0.193503	0.150365	-0.161183	0.233937	-0.14345
ENSMUST00000193926.1|Gm38025	-0.0070768	-0.0594699	-0.0243051	0.0739889	-0.306127	-0.0933808	-0.00340169	0.124018	0.234474	-0.234444	0.378728	0.222976	-0.221392	-0.0153957	0.074665
ENSMUST00000193939.1|Gm37552	-0.180443	0.074367	0.207612	0.0862164	-0.0942536	-0.324241	0.281279	0.0236737	0.342011	-0.112395	0.408146	0.106064	-0.377717	0.0303319	0.0229465
ENSMUST00000193966.1|Gm29678	-0.130767	0.160102	0.126358	-0.294728	0.0307561	-0.0182223	0.141764	0.0771891	0.00124193	0.0539428	-0.0796108	0.0939149	0.11627	-0.326649	-0.255117
ENSMUST00000193983.1|Gm33280	-0.255887	-0.192389	0.0663464	-0.00480366	-0.0171549	-0.172309	0.269392	0.0526851	-0.027958	-0.0448097	0.235172	0.0493682	0.120913	-0.0458359	-0.119433
ENSMUST00000194018.1|Gm37799	-0.13085	0.0985005	0.0909927	0.167346	0.021353	-0.204967	0.168252	0.126453	0.323629	-0.00901348	0.0922754	0.132995	-0.293128	0.0973354	0.204228
ENSMUST00000194133.1|Gm5532	-0.0575807	-0.0591279	-0.0575305	-0.0258014	-0.0756921	-0.0301283	-0.0312085	-0.174373	-0.18179	-0.143616	0.128432	-0.116039	-0.337192	-0.0711751	0.059652
ENSMUST00000194154.1|Gm9932	-0.0823341	0.0119947	-0.0921952	0.158461	-0.136289	-0.0914853	0.0867247	0.173688	-0.161479	-0.276115	0.158491	-0.115397	-0.192799	-0.00901498	-0.022041
ENSMUST00000194198.1|Gm30292	-0.190855	0.0917223	0.190828	0.0729907	-0.135925	-0.342011	0.257028	0.058127	0.296876	-0.140116	0.374223	0.118918	-0.358135	0.0471544	0.109459
ENSMUST00000194222.1|Gm37267	-0.0994012	0.0980438	-0.107144	0.0192792	0.202224	0.105548	0.227895	-0.18019	0.116314	0.0575327	0.109799	0.0201484	0.25172	0.0113998	0.167289
ENSMUST00000194274.1|Gm20750	0.038132	0.140796	-0.219486	0.122628	0.0207621	0.011136	0.140185	0.169613	0.402389	-0.112702	0.124938	0.167053	-0.372505	-0.0796129	0.0527465
ENSMUST00000194339.1|A430034D21Rik	0.0231009	-0.120983	0.0772508	0.269722	0.367615	0.0178587	0.243714	-0.113273	0.44632	-0.22162	0.254922	0.159403	0.114169	0.349067	0.34801
ENSMUST00000194375.1|D730003I15Rik	-0.161344	-0.117294	0.114229	-0.0862021	0.0360617	-0.0363575	0.0272633	-0.128183	0.106151	-0.0430955	-0.0714457	0.176852	-0.233789	0.177472	0.0954364
ENSMUST00000194379.1|Gm37748	-0.160081	-0.214951	-0.199901	0.0957155	0.0897067	0.269622	0.182616	0.22746	-0.0667919	-0.003335	-0.033977	0.0677234	-0.205268	-0.00128823	0.212262
ENSMUST00000194409.1|Gm38174	0.152646	-0.0385931	-0.0309261	-0.0919213	0.0522992	0.0783788	0.019318	-0.132781	0.201207	0.0990544	0.0872922	0.0224703	0.0731152	0.16243	-0.107745
ENSMUST00000194463.1|4930535E02Rik	0.00614154	0.286806	0.373587	0.344709	0.594146	0.407019	0.0767391	0.285089	0.348705	0.190316	0.354254	0.202467	0.487869	0.512112	0.146462
ENSMUST00000194498.2|Gm37173	-0.228622	0.0239315	-0.0259415	0.125114	-0.143375	-0.267111	0.0492518	-0.207937	-0.10284	-0.413058	0.135092	-0.0150703	-0.335022	-0.090167	0.0418523
ENSMUST00000194503.1|Gm10522	-0.190852	0.146157	-0.0309713	-0.0553498	0.128032	-0.0445922	0.233188	-0.0548695	0.237526	-0.19796	0.122622	0.264031	0.0669022	-0.253327	0.088227
ENSMUST00000194513.1|1700023G09Rik	0.0445447	-0.0538908	-0.346461	0.0415915	-0.284467	0.12205	0.0269048	-0.126034	-0.239602	-0.140612	0.106977	0.000955803	-0.162715	0.226258	0.21167
ENSMUST00000194514.1|4930509J09Rik	0.089706	0.10478	0.0782512	-0.044929	0.0549962	-0.0861773	-0.0422888	-0.0555079	-0.00714682	-0.207477	0.105632	-0.0618312	-0.388777	0.151431	-0.104739
ENSMUST00000194541.2|Rncr4	-0.132362	0.266628	0.0695508	0.0800009	0.0158414	-0.187987	0.263898	0.10871	0.0853333	-0.170375	0.503278	-0.112939	-0.235988	0.223513	-0.0521773
ENSMUST00000194547.1|4930429P21Rik	0.0425015	0.151327	0.0599095	-0.0308069	0.274622	0.0974839	0.0659982	0.0878979	0.132447	0.0267931	0.14832	0.0785764	-0.145894	-0.0447294	-0.0300607
ENSMUST00000194629.1|Gm6209	0.0784684	-0.123293	-0.113511	0.0981626	-0.095673	-0.134163	-0.0574304	-0.00504624	0.0384746	-0.164885	0.384182	0.0433542	-0.361413	0.14424	0.096181
ENSMUST00000194642.1|Gm37027	-0.00472314	-0.0623078	0.0229224	0.124807	0.135638	0.129562	-0.0720846	-0.109167	0.00454827	-0.210394	0.210149	0.105275	0.0346431	-0.120652	0.175896
ENSMUST00000194706.1|Gm7292	-0.0228204	-0.207819	0.0871699	0.270471	0.0196197	-0.391412	0.162001	-0.00689759	0.0801126	-0.188835	0.382851	0.199929	-0.246644	-0.0221862	0.20716
ENSMUST00000194719.1|4930433J02Rik	-0.0629469	0.03161	-0.0191405	-0.137807	-0.14016	-0.0732334	-0.190741	-0.0205437	-0.0949461	0.20393	0.166512	-0.127791	-0.0554027	0.0734399	0.0760712
ENSMUST00000194826.2|Paupar	-0.00598567	-0.133837	0.0307427	0.0230513	-0.00453522	0.0371391	0.221878	0.108732	0.0971717	-0.0362802	0.531744	0.154695	0.0115614	0.211208	0.211649
ENSMUST00000194841.1|Gm2464	0.0449616	0.118345	0.111286	-0.109032	0.0166795	-0.460765	-0.212633	0.0437718	-0.0730147	0.0883854	0.0948679	-0.0485672	-0.120903	0.0695777	0.122597
ENSMUST00000194892.1|Gm5099	-0.0207757	0.164471	-0.153818	-0.245847	-0.069599	0.0203067	0.20408	0.13808	0.16378	0.0653288	0.307264	0.0558741	0.114378	0.137775	0.150977
ENSMUST00000194944.1|C230057A21Rik	-0.0313892	-0.173917	0.104759	0.0721173	-0.11208	-0.0606698	0.0903731	0.0795029	-0.0125056	-0.26586	0.255721	0.174354	-0.341407	0.0995658	0.109686
ENSMUST00000195070.5|Gm37223	-0.00843352	0.324278	0.228676	0.0886503	0.0923016	-0.00403114	0.0303898	0.15888	-0.0218253	0.083427	0.193503	0.144133	-0.161183	0.238434	-0.17498
ENSMUST00000195137.1|Gm37245	-0.0827394	-0.275966	-0.00358008	0.0710567	-0.0243521	-0.0496669	0.148687	0.118819	-0.0397157	-0.0436547	0.314105	0.0633273	0.156802	0.00046831	-0.0150577
ENSMUST00000195170.1|Gm30725	0.0878791	0.0805588	0.198856	0.157245	-0.129275	-0.0132157	0.091459	-0.0523624	0.174942	-0.0169171	0.108319	0.0422548	-0.0139913	0.2162	0.25605
ENSMUST00000195225.5|2610316D01Rik	-0.0866728	0.0606877	0.0881285	-0.0788838	-0.185819	-0.363558	-0.0126292	0.106847	0.18795	-0.0378236	-0.00720776	0.182156	-0.202656	-0.0573083	-0.0348621
ENSMUST00000195227.5|Gm15892	0.127881	-0.188746	-0.00801412	0.200132	0.273559	0.0316008	-0.0408934	-0.121557	0.248927	-0.218422	0.239087	-0.165339	-0.264745	0.265738	0.221514
ENSMUST00000195240.1|Gm37724	-0.12838	0.0577225	0.178643	0.0724916	-0.0858076	-0.0970829	0.308968	0.0828058	0.0191915	-0.118199	0.0707213	-4.09355e-05	-0.215934	0.00158059	-0.265645
ENSMUST00000195277.1|Gm7292	-0.110284	-0.010334	0.144846	0.277826	0.00813513	-0.331309	0.190227	0.0349942	-0.0296504	-0.0808648	0.462163	0.185871	-0.222571	0.02056	0.285126
ENSMUST00000195279.1|4930562F17Rik	0.00362389	-0.0123677	-0.078061	-0.0306115	-0.0661356	-0.0326686	0.141011	0.0203701	0.251826	0.137277	-0.0961831	-0.132435	-0.158592	0.222148	0.154809
ENSMUST00000195314.1|4930532G15Rik	0.0139824	-0.0650082	-0.0431908	0.301772	0.278625	-0.0115208	0.0686568	0.0415249	0.286626	-0.18768	0.352905	0.132889	-0.271875	0.2713	0.216013
ENSMUST00000195343.1|Gm10857	-0.182282	0.0861247	0.215396	0.0978512	-0.0943193	-0.336473	0.271586	0.0264812	0.329691	-0.114736	0.407072	0.113391	-0.377037	0.0277554	0.00646165
ENSMUST00000195377.1|1700039M15Rik	0.000374127	0.0754274	-0.227563	0.0679063	-0.183754	0.0388864	0.205257	-0.145942	-0.0797977	-0.044372	0.120169	-0.0692973	-0.592911	0.0999353	-0.0554292
ENSMUST00000195476.1|Gm37821	0.177364	0.154501	0.049933	-0.209421	0.251665	0.0642521	0.0366329	-0.206382	0.0585547	0.107375	0.218592	0.0175387	-0.111887	0.182644	0.166462
ENSMUST00000195480.1|Gm10857	-0.182282	0.0861247	0.215396	0.0978512	-0.0943193	-0.336473	0.271586	0.0264812	0.329691	-0.114736	0.407072	0.113391	-0.377037	0.0277554	0.00646165
ENSMUST00000195545.1|Gm5103	-0.0668752	-0.0691899	-0.0554923	0.00100001	-0.190981	-0.0238886	-0.136253	-0.115484	0.00128206	-0.189997	0.220196	0.0874552	-0.264935	-0.273037	0.0688
ENSMUST00000195547.1|6430573P05Rik	-0.151625	0.0560338	0.0116475	-0.0879266	-0.0940458	0.193643	0.141128	0.0721741	-0.0953653	0.0452299	0.408685	0.119856	-0.260393	0.0900262	-0.0978954
ENSMUST00000195611.1|Gm37896	-0.157017	-0.0371154	0.0220788	0.0467409	-0.249543	-0.103207	0.0744269	0.0282586	0.0235889	-0.0232227	0.1719	0.0368427	-0.0153267	0.103195	-0.0645275
ENSMUST00000195635.1|4930568G15Rik	-0.13502	0.00596966	0.0529687	-0.0764915	0.0692564	0.0501913	0.0323042	0.0358179	0.116922	-0.0124089	-0.0411424	-0.105152	-0.217869	0.138158	-0.121781
ENSMUST00000195683.1|Gm30948	-0.040178	-0.0178594	0.216635	0.014353	0.196585	-0.0844129	0.093882	0.0274127	0.233054	-0.00367957	-0.0279194	0.189041	-0.0869939	0.241043	0.1
ENSMUST00000195727.1|Gm38335	0.0599987	-0.0394349	0.139172	0.152354	0.0727325	0.223545	0.290552	-0.111822	0.284316	-0.113075	0.076606	0.169896	-0.358557	0.319907	-0.0675528
ENSMUST00000195784.1|Gm37083	0.172867	-0.168992	-0.261937	-0.0997227	-0.0477841	-0.19538	-0.133214	-0.217326	-0.325574	-0.162032	-0.34529	-0.160549	-0.131121	-0.0707061	-0.192308
ENSMUST00000195819.1|Gm36888	0.306173	-0.182941	0.0338301	-0.148477	0.243324	-0.104517	0.0612303	0.0287514	0.294214	-0.185044	0.0907145	0.154371	-0.309949	0.213691	0.318864
ENSMUST00000195873.1|Gm37041	-0.00498813	-0.0361025	0.0668062	0.324671	-0.0599766	-0.0600326	0.228082	-0.0132069	0.308969	-0.183146	0.361255	0.0140821	-0.247701	0.227683	0.253159
ENSMUST00000195892.1|Gm9484	0.145741	0.162563	0.0996236	0.104647	-0.0615181	-0.0335732	-0.102977	-0.017103	0.10069	0.0715577	-0.0329263	0.114898	-0.553774	-0.03084	-0.104166
ENSMUST00000195898.4|6030443J06Rik	0.121706	0.0496117	0.134146	0.083208	-0.294163	0.0936037	0.0385503	0.136654	-0.0411064	0.120759	0.0111757	0.0773598	0.0514302	0.183807	-0.143344
ENSMUST00000195921.1|Gm43409	-0.340996	0.0629647	0.0252248	0.0219284	-0.142794	-0.111536	-0.0327367	-0.200758	0.117696	-0.079076	0.142482	0.102257	-0.493017	0.25962	-0.0210122
ENSMUST00000195936.1|4930408K08Rik	0.0105996	-0.113224	0.0501539	0.0502825	0.00351644	0.0613654	0.174181	0.103221	0.102592	-0.0573968	0.543975	0.165011	-0.123683	0.202017	0.142908
ENSMUST00000195940.1|4632404H12Rik	-0.143095	0.0389753	-0.223935	0.113479	0.0554742	-0.0850586	-0.112475	0.0308139	0.0417889	-0.259055	0.251631	-0.0329122	-0.0678031	0.0070832	-0.0224463
ENSMUST00000195951.1|Gm43689	-0.143009	-0.0288989	-0.0409197	-0.106316	0.0934544	0.0559475	0.0916901	-0.117242	0.187286	-0.0191409	0.196828	0.0339074	-0.0622616	-0.0545101	0.0630305
ENSMUST00000195992.1|4932422M17Rik	-0.0171153	0.244251	0.23103	0.0754873	0.13816	0.0180661	-0.0889559	0.11466	0.204692	-0.131379	0.0620587	0.131455	-0.0346926	0.342979	0.162145
ENSMUST00000195997.1|C820005J03Rik	-0.030499	-0.108923	0.0641724	0.127113	0.0202024	0.145688	-0.0605613	0.031218	0.140253	-0.0750589	0.195083	-0.034627	-0.129631	-0.109881	0.101339
ENSMUST00000196013.1|Gm42564	0.00383457	-0.138753	0.0252904	0.0596714	0.00207042	0.0373464	0.223414	0.120067	0.0853251	-0.0457871	0.530774	0.167713	-0.0557599	0.231053	0.208968
ENSMUST00000196033.1|9330178D15Rik	0.0813032	0.212797	0.0993859	0.0706216	-0.0240025	-0.158986	-0.0541622	0.124492	0.0405968	-0.0972982	-0.0154819	0.0399223	-0.388886	0.099705	0.221916
ENSMUST00000196037.1|Gm35172	-0.0987998	0.261218	0.018196	-0.128876	0.0399215	-0.0620556	-0.0823089	0.0632438	-0.0898495	-0.0518477	0.223001	0.1023	-0.0112271	0.115919	0.131708
ENSMUST00000196087.1|Gm43612	-0.0182151	-0.0810596	0.0378483	0.0203766	0.0878009	0.096	0.164262	0.0809191	0.184096	-0.0109413	0.202367	0.0567102	-0.312093	0.233465	-0.120355
ENSMUST00000196150.1|Gm43731	-0.00518318	-0.032072	-0.0694347	0.145364	-0.00546025	-0.169093	0.189732	0.104591	-0.138251	-0.117128	0.0455265	0.13903	-0.226132	0.12051	-0.0354233
ENSMUST00000196218.1|A930003O13Rik	-0.0127195	-0.135436	0.276705	-0.300759	0.0345399	-0.278513	-0.083768	0.185923	0.120154	-0.0709325	0.398513	-0.0612805	-0.20445	-0.0116506	-0.0761781
ENSMUST00000196262.1|A430073D23Rik	-0.0596256	0.274197	0.166227	-0.157866	-0.180521	-0.00707938	0.0961085	0.196146	-0.0478345	-0.177725	0.223188	0.0185159	-0.389267	0.179595	0.0837761
ENSMUST00000196283.1|Gm3716	0.00629742	-0.0809419	0.0849036	0.271438	0.378	0.0314823	0.241154	-0.100656	0.447357	-0.232223	0.248963	0.150233	0.112363	0.363994	0.356927
ENSMUST00000196302.1|Gm43062	0.243374	0.249407	0.000394137	0.569149	0.410306	0.414922	0.324952	0.257023	0.505435	0.284868	0.336628	0.40739	0.099603	0.418074	0.465153
ENSMUST00000196313.1|Gm43674	-0.0768831	-0.00427024	0.112926	0.346606	-0.0836157	-0.0799213	-0.0197023	0.213038	-0.0274852	0.0449519	0.126907	0.00228251	-0.166768	-0.00369693	0.12675
ENSMUST00000196332.1|Gm42708	-0.128162	-0.287369	-0.0275567	0.0428586	0.035	-0.0309788	0.00892485	0.0352505	-0.113757	0.0117577	-0.0576581	-0.0979178	0.0988803	-0.043026	-0.0228515
ENSMUST00000196412.1|Gm35409	-0.142128	-0.286155	-0.036392	0.0418605	0.0324695	-0.0411077	0.00757149	0.0272091	-0.121813	0.00162891	-0.0718301	-0.0903447	0.105986	-0.0351818	-0.0164918
ENSMUST00000196434.1|Gm35394	0.0184625	-0.171707	-0.0438803	0.113646	-0.113213	0.118602	0.059885	0.0753425	0.0444682	-0.100134	0.140746	0.241954	-0.149194	-0.0663009	0.258147
ENSMUST00000196442.1|Gm43135	0.0608732	0.146592	0.0381953	0.0903655	0.256611	-0.0723851	0.0524682	0.0747398	0.141918	-0.082986	0.263319	-0.101325	-0.214483	0.185612	0.0297147
ENSMUST00000196466.1|Snhg8	-0.0460148	-0.103955	-0.103725	0.0400519	-0.214963	-0.20712	-0.0477734	-0.24804	-0.0725943	-0.132064	0.131231	0.0844465	-0.116846	0.0784443	-0.1069
ENSMUST00000196517.1|Gm42744	-0.0741699	0.0102563	-0.0463301	0.116291	0.159484	-0.0718431	-0.132395	0.0349901	0.033843	0.0912684	0.18606	0.071222	-0.354862	0.233742	0.0590329
ENSMUST00000196538.1|Gm32693	-0.220055	0.0872303	0.0556736	0.187604	-0.0162289	-0.155903	0.307365	0.0818411	0.424305	-0.22047	0.13602	0.155071	-0.0647596	0.173784	0.229053
ENSMUST00000196557.1|Gm42610	-0.126091	0.0377243	-0.0270486	-0.165764	-0.0599924	-0.106377	0.244771	0.0239379	-0.0309535	0.0444577	0.285831	0.169061	-0.163009	0.0254876	0.00585303
ENSMUST00000196628.1|Gm43016	0.129885	-0.339868	0.0786592	-0.0633962	-0.00583223	-0.247174	0.0695824	-0.00925773	0.0693437	-0.204056	0.255192	-0.108891	0.0239186	-0.0574771	0.100301
ENSMUST00000196629.1|D130017N08Rik	-0.11962	-0.120243	0.0312353	0.192833	0.447869	0.280942	0.0952472	0.0394445	0.329483	0.032667	0.357511	0.25249	0.196785	0.273062	0.137016
ENSMUST00000196693.4|Gm10419	-0.251803	-0.0184215	0.072127	-0.0376495	-0.194686	-0.201066	0.227437	-0.036637	-0.107597	-0.211106	-0.0665633	0.0305379	-0.297105	0.0900327	0.0197652
ENSMUST00000196697.1|Gm43522	-0.121502	0.00589377	0.0645986	-0.00301055	-0.00335212	0.0243758	0.174779	0.0329634	-0.0190967	-0.241182	0.181893	0.0885614	-0.203772	0.261331	0.185412
ENSMUST00000196720.4|A230001M10Rik	-0.212179	-0.166181	-0.0560003	0.0729195	-0.185714	0.00121428	-0.11541	0.0122016	-0.391731	-0.0297959	-0.120326	-0.111558	0.363665	-0.0761905	-0.28276
ENSMUST00000196771.1|Gm42595	-0.144903	0.0371687	0.00364577	-0.260489	-0.0582677	-0.311003	0.148248	-0.136238	0.00541982	-0.0632608	0.237251	0.0472805	-0.107552	0.0295036	0.0582979
ENSMUST00000196789.1|Gm43057	-0.407742	0.159337	0.0438477	0.141521	-0.0146244	-0.129929	-0.0175937	-0.0341437	0.454376	-0.0844366	0.273153	0.0859715	-0.362558	-0.166093	-0.0840434
ENSMUST00000196841.4|Gm6639	0.00690783	-0.117081	-0.144991	0.151771	-0.0585145	-0.0533534	0.0732223	-0.118643	0.22129	0.128243	0.268025	0.167965	-0.0907306	0.190609	0.292524
ENSMUST00000196844.1|M5C1000I18Rik	0.136859	-0.19992	0.0992942	-0.0687557	0.0194959	-0.0143383	-0.186554	-0.0818377	0.106984	-0.0275207	-0.0155403	0.176893	-0.20749	-0.0786937	-0.00797023
ENSMUST00000197016.4|D5Ertd615e	-0.317895	-0.265334	0.0910785	0.0726788	-0.162578	0.106945	0.219354	-0.198886	0.20539	-0.282778	0.250245	0.253759	-0.0499219	0.164845	0.103876
ENSMUST00000197030.1|Gm43614	-0.0294964	-0.0566563	0.15414	0.0888053	0.147197	-0.0804088	0.0147783	-0.0887827	0.33353	-0.136113	0.0852197	0.151014	-0.254744	0.106448	0.406784
ENSMUST00000197032.1|Gm43177	-0.0241726	-0.134438	0.0796189	0.0852277	0.136718	0.150856	0.0970892	-0.0115024	0.241943	-0.121461	0.262911	0.0421293	-0.268374	-0.0255595	0.0393219
ENSMUST00000197054.1|Gm42949	-0.0859816	-0.00820377	-0.0333374	0.198666	0.0243521	-0.183445	0.1526	-0.10336	0.316659	-0.22861	0.232088	0.0298829	-0.472333	0.186797	0.216918
ENSMUST00000197058.1|Gm42827	-0.0582091	-0.162908	-0.279692	0.058808	0.146854	0.0346174	0.282022	-0.0477181	0.0187116	-0.0106974	0.168278	-0.00237242	-0.00953115	-0.0779246	-0.134836
ENSMUST00000197060.1|Gm42711	0.0144238	-0.12521	-0.0325173	-0.325773	-0.0502089	0.202164	0.305741	-0.0250999	0.0774958	0.0831006	-0.00101885	0.0459551	-0.202668	-0.119774	0.0062969
ENSMUST00000197066.1|Gm16508	-0.18462	0.0784541	0.208991	0.0950127	-0.087878	-0.338516	0.274329	0.0184745	0.290005	-0.130668	0.396919	0.114415	-0.348851	0.0191427	0.0381922
ENSMUST00000197095.4|4933404O12Rik	0.117137	0.150504	0.0700868	-0.026943	-0.13734	-0.0694141	-0.0750555	0.071362	-0.0699147	-0.139835	0.258909	0.296862	-0.137255	0.14111	0.236532
ENSMUST00000197116.1|Gm43666	0.144851	0.0904933	0.0656948	0.185111	0.0115705	-0.159684	0.079239	-0.163176	0.0643931	-0.0483056	0.0589502	0.227715	-0.451658	0.233339	0.0722661
ENSMUST00000197148.1|Gm17501	-0.00403241	-0.0414272	0.111609	0.0655493	-0.0660788	0.182893	0.0598296	0.0135204	-0.119959	0.0367918	-0.246636	0.133313	-0.228347	0.137806	0.124866
ENSMUST00000197153.1|AI506816	-0.131378	0.121611	-0.0819235	0.0300932	0.2312	-0.188131	0.0308092	0.171842	0.323666	-0.198593	0.0649062	0.0942412	-0.348299	0.0432131	0.0582742
ENSMUST00000197171.1|C130083M11Rik	-0.0298103	-0.118505	0.0795676	-0.0143175	-0.1429	-0.00348822	0.0984238	0.00233374	-0.133237	0.0507564	0.176255	-0.0850373	0.209003	0.0464635	0.0486525
ENSMUST00000197195.1|Gm42912	-0.162532	0.0363283	0.0209635	0.042423	-0.0528832	0.321832	-0.10268	0.199576	0.136602	0.00390224	0.0406972	0.0506045	0	-0.201256	0.000986139
ENSMUST00000197200.1|4921539H07Rik	0.169759	-0.139106	0.0941864	0.203005	0.293489	-0.00858681	0.117368	0.118658	0.0544826	-4.50674e-05	0.23066	0.0585658	-0.399761	-0.131287	0.257914
ENSMUST00000197226.4|A830019L24Rik	-0.146272	0.167813	0.0627787	0.0693799	-0.247553	-0.0971942	-0.0222506	0.115976	0.118089	-0.241152	0.0707973	0.188892	-0.0930096	0.0137413	0.049892
ENSMUST00000197227.1|Gm30211	-0.0816608	-0.0501992	0.00985358	0.0903477	0.102478	0.0687991	-0.00345718	0.0893976	-0.128599	-0.0723986	0.15955	0.144953	-0.339397	0.125046	0.151112
ENSMUST00000197413.4|D030025E07Rik	-0.149353	0.0556524	-0.228893	0.202792	0.172812	-0.16063	0.0995984	0.0660942	0.191454	-0.126167	0.104527	-0.0337006	-0.235662	-0.0224772	0.186311
ENSMUST00000197457.4|Gm36814	-0.278552	0.121167	0.105044	-0.0430172	-0.0962411	-0.132077	0.117068	-0.0902734	-0.0183648	-0.054584	0.233386	-0.0768769	-0.264356	0.0149864	-0.105717
ENSMUST00000197468.1|Gm40263	-0.167708	-0.0154513	0.160774	0.25209	-0.354184	0.168704	0.277525	0.175005	0.100034	-0.336795	-0.193445	0.0862282	-0.0259699	0.15352	0.204228
ENSMUST00000197486.1|A930003O13Rik	-0.124294	-0.302663	0.258266	-0.0917252	-0.138813	0.00560338	-0.115753	0.0866897	0.197324	0.0812053	0.282129	0.204212	-0.0649534	-0.0332417	-0.0241997
ENSMUST00000197543.1|1700081B01Rik	-0.0630064	0.0916368	0.111153	0.15379	-0.0250911	-0.0262955	-0.125542	-0.135533	0.440227	-0.117571	0.152746	0.175729	-0.0312406	-0.239419	0.0827667
ENSMUST00000197573.1|Gm42797	0.0856478	0.282122	-0.333056	0.135236	0.154651	-0.0221708	0.00945964	0.0625599	0.103225	-0.122872	0.068424	0.0612966	-0.0976981	-0.141813	0.0727586
ENSMUST00000197581.1|Gm43567	0.135185	-0.196831	0.204294	-0.143112	0.15489	-0.146995	-0.0771353	0.115769	0.024263	-0.222699	0.00554737	0.294445	-0.278161	0.149501	0.197883
ENSMUST00000197639.1|Gm10636	-0.273065	-0.0619281	0.0205936	-0.0146293	-0.159324	-0.22008	0.204979	-0.0732046	-0.130224	-0.214927	-0.0813936	-0.00147368	-0.328056	0.1186	0.0658423
ENSMUST00000197648.1|Gm42488	0.13686	-0.17145	0.0608284	0.0410501	0.0327324	-0.0444543	0.148394	0.029774	0.143923	-0.0778914	0.152392	-0.0210818	-0.427907	-0.0486457	-0.0464513
ENSMUST00000197683.1|4930519L02Rik	-0.0110975	-0.0259371	0.0107444	0.0994682	-0.0420201	-0.300319	0.195698	0.256509	-0.109433	-0.202022	0.178925	-0.188958	0.055412	0.134977	-0.191695
ENSMUST00000197703.1|Gm43608	0.0105684	0.138516	0.136141	0.0932659	0.0602066	0.0441878	-0.05183	0.057711	-0.256538	0.167392	-0.0669444	0.0477308	0.143314	0.128028	0.0361634
ENSMUST00000197762.1|Gm8066	-0.00381957	0.0638693	0.105771	-0.0192174	-0.170367	-0.155651	0.240433	0.239406	0.0213295	0.128957	-0.100476	-0.0420608	0.260001	0.153507	0.0325527
ENSMUST00000197774.1|Gm43678	-0.1411	-0.0617543	0.111804	0.0777556	0.0427767	-0.134858	0.0932278	0.0261025	0.219093	-0.265853	0.0759772	0.207765	-0.633537	0.119027	0.213597
ENSMUST00000197865.1|Gm43056	-0.0897538	-0.0950097	-0.0481504	0.352539	-0.0746996	-0.015519	0.072679	-0.0742445	-0.186969	-0.227692	0.149031	0.179953	-0.235157	0.271364	-0.173306
ENSMUST00000197905.1|Gm32051	-0.32466	-0.0736858	0.140641	0.186189	-0.000246483	-0.23554	-0.0192031	0.00842269	0.0551459	-0.244366	0.458216	0.0481402	-0.199913	0.0919379	0.0879768
ENSMUST00000197932.1|Gm35507	0.104314	-0.00598253	0.112395	0.197917	0.167704	0.0170295	0.353227	0.0481627	0.0986836	-0.223119	0.265692	0.199847	-0.0481727	-0.127125	0.224965
ENSMUST00000197948.1|Gm31121	-0.139733	0.0956828	-0.0607209	0.25683	0.197535	0.114111	0.104039	0.215922	0.328394	-0.0666272	0.219735	0.172422	-0.0126293	0.177377	0.344874
ENSMUST00000197965.1|9130604C24Rik	-0.087026	-0.162196	0.0808596	0.0205999	-0.232523	0.0681888	0.0350641	-0.0101569	0.0960828	-0.114774	0.0127756	0.122962	-0.0375063	0.328438	-0.147858
ENSMUST00000197982.1|Gm4961	0.0898571	0.0485508	-0.126188	0.0817556	-0.051356	0.0836311	-0.0383852	-0.00640944	-0.025529	0.0451059	0.115473	0.0398983	-0.256335	-0.0352511	-0.0265838
ENSMUST00000198000.1|4930500L23Rik	-0.304536	-0.0617967	-0.0118906	-0.100978	0.171565	-0.13976	0.0587171	-0.0722007	-0.136468	-0.139594	0.213896	0.000818776	0.209876	0.092928	-0.0504443
ENSMUST00000198002.1|Gm43192	-0.357987	-0.055679	-0.0539639	0.292899	0.225972	-0.0292019	0.295544	0.00911592	0.146128	0.042707	0.293315	0.17807	0.140251	0.02043	0.202621
ENSMUST00000198056.1|A830019L24Rik	-0.245686	0.176458	0.0111051	-0.0269816	-0.102148	-0.120408	0.136922	-0.0542288	0.205976	-0.0345908	0.281619	0.134916	-0.392308	0.0272647	0.218538
ENSMUST00000198060.1|Gm43848	-0.109146	0.000710796	0.126419	0.250789	-0.0834743	-0.0553532	0.180851	-0.210616	0.223731	-0.113304	0.130225	0.241443	-0.0839346	0.150689	0.26759
ENSMUST00000198086.1|Gm42470	-0.230094	0.0773411	0.115303	0.0879767	-0.0579734	-0.171349	0.174822	0.0597032	-0.0135791	-0.0609099	0.254687	0.0261407	0.0814189	0.0745067	0.20152
ENSMUST00000198099.1|Gm43049	-0.100947	0.00498746	0.127498	0.0540085	0.0250828	-0.134688	0.0542959	-0.0404246	0.24929	-0.211775	-0.0669145	0.155821	-0.460798	0.162718	0.234289
ENSMUST00000198159.1|1700016F12Rik	-0.0694222	0.109349	0.00337581	0.115554	0.046346	0.00518237	-0.0388073	0.022652	0.0150972	0.0470845	0.2829	0.163509	-0.153533	0.048357	0.111316
ENSMUST00000198171.1|Gm36211	0.0516318	0.087397	-0.147043	-0.161279	0.194563	-0.137255	0.317803	-0.108192	-0.157459	0.144641	0.107704	0.218527	-0.0599736	-0.0385565	-0.142624
ENSMUST00000198220.1|4930432H08Rik	-0.0113108	0.055399	-0.0382411	0.0466606	0.0650186	0.0222341	0.0410225	-0.192729	-0.00676084	0.0449172	0.162409	0.0286321	-0.000244067	0.0791998	0.112158
ENSMUST00000198232.1|1700042D02Rik	0.0109409	0.0324319	0.161513	0.145669	0.176978	-0.348241	-0.0411756	-0.140475	-0.0565545	-0.28897	-0.0381702	0.0837284	-0.136412	0.209583	0.0804686
ENSMUST00000198240.1|9830132P13Rik	0.0566231	-0.221235	-0.157665	-0.00374311	0.106906	-0.0301496	0.218842	-0.0029116	0.104078	-0.000888547	0.314174	-0.111508	-0.0179213	-0.0475976	0.204417
ENSMUST00000198275.1|D030025E07Rik	-0.0196716	0.134607	0.0178347	-0.112574	0.224855	-0.261099	0.0911505	-0.192925	0.340393	-0.0863075	0.150278	0.218948	-0.199929	0.139637	0.0523122
ENSMUST00000198276.1|2310074N15Rik	-0.0601095	-0.280863	-0.00640755	0.237679	0.0193802	-0.193471	0.137297	0.163457	-0.0135834	-0.139362	-0.00742034	-0.232578	-0.157421	0.0476867	-0.0126319
ENSMUST00000198307.1|1700017M07Rik	-0.0733565	0.0190936	-0.0373566	-0.0742242	-0.0285893	-0.0982294	-0.0232431	-0.159222	-0.0404317	-0.0782876	0.152529	-0.0354432	-0.160579	0.0276891	-0.0245316
ENSMUST00000198312.1|Gm42504	-0.0139241	0.0118753	-0.033856	-0.0365679	0.0983688	0.0522934	-0.0636414	-0.196898	-0.113043	-0.2747	0.0569026	0.0592263	-0.377177	0.00119941	0.169639
ENSMUST00000198334.1|Rbakdn	0.191822	-0.160183	-0.090933	-0.262306	-0.0572526	0.0245129	-0.149055	-0.095167	0.00204521	-0.180862	0.0493851	-0.153268	-0.40088	0.0854654	-0.134941
ENSMUST00000198339.2|Gm43251	0.0087291	0.205687	0.0475263	0.0140367	0.0351315	-0.0885237	-0.00720572	-0.123992	0.123241	-0.108309	0.344369	0.14704	-0.435034	0.354489	0.0140833
ENSMUST00000198371.1|Gm42864	-0.0138055	-0.168792	0.0652232	0.332766	-0.113239	-0.317418	0.166111	0.0904969	0.29225	-0.157605	0.3974	-0.0347583	-0.383744	0.146333	0.163117
ENSMUST00000198449.4|Gm38413	-0.12938	-0.045208	0.0563287	-0.0821626	0.124554	0.220287	0.258475	-0.0710556	0.0156884	-0.0913506	0.23405	0.22676	-0.188997	0.0432717	0.0283537
ENSMUST00000198471.1|Gm43447	-0.201237	-0.122079	0.181927	0.13706	-0.09054	-0.362891	0.219061	0.0877277	0.173345	-0.0976752	0.496712	-0.0967716	-0.0390199	0.00122935	-0.0572068
ENSMUST00000198476.1|Rprl1	-0.157227	0.170072	0.266007	0.0911893	0.0899119	0.0323412	-0.0269481	-0.117987	0.14762	-0.182284	0.361204	0.0170894	-0.262406	0.201079	0.0911693
ENSMUST00000198493.1|D5Ertd615e	-0.105637	0.0579104	0.0527321	-0.172597	-0.183321	-0.0767096	-0.356033	-0.104007	0.0899547	-0.135074	-0.113462	-0.413603	-0.138134	0.042124	0.0779431
ENSMUST00000198522.1|5430416N02Rik	-0.20075	-0.0707963	-0.0791252	-0.25142	-0.0205915	0.0387079	-0.115421	-0.0646655	0.000629497	0.0173506	0.0469872	-0.00444149	-0.193441	-0.171129	0.230295
ENSMUST00000198537.1|4930428O21Rik	-0.352344	-0.117222	-0.397257	-0.427314	-0.122582	-0.0928477	0.13393	-0.208994	0.0351109	-0.214781	0.163577	-0.0660966	-0.267216	-0.0120018	-0.0991295
ENSMUST00000198582.4|Gm3716	-0.0263126	0.306559	0.0757733	-0.045884	-0.00875041	-0.0157131	0.169602	0.0366343	-0.070936	0.0211235	0.0975253	0.101239	0.104287	0.188951	0.061675
ENSMUST00000198585.1|Gm10419	-0.185992	0.0868948	0.210929	0.100066	-0.100498	-0.343374	0.272976	0.0245055	0.323738	-0.131438	0.407696	0.108356	-0.377643	0.0329026	0.0279638
ENSMUST00000198593.1|Platr4	0.105597	0.135522	0.185435	0.144351	0.254843	-0.328383	0.03501	0.208094	0.158746	0.0801356	0.113347	0.190079	-0.280257	0.0305267	-0.0613133
ENSMUST00000198676.1|Gm43042	-0.0570821	-0.128151	0.0561645	0.12449	-0.329986	-0.280113	0.0479162	0.105752	0.20616	-0.230357	0.293246	0.12252	-0.277113	0.0223618	0.0581585
ENSMUST00000198677.1|Gm42428	-0.00338792	-0.262999	0.056238	0.187672	-0.0131352	-0.211224	0.169907	-0.0104627	0.238008	0.00650696	0.343996	0.151669	-0.196003	-0.0288806	0.0620446
ENSMUST00000198687.1|5830416I19Rik	0.0690222	-0.108752	0.101096	0.276242	0.331071	0.0180661	0.21939	-0.121938	0.439213	-0.179565	0.215178	0.176309	0.0732225	0.307212	0.330116
ENSMUST00000198696.1|Gm29681	-0.0698016	0.160966	0.371704	0.193145	0.57101	0.14287	0.397339	0.291952	0.465008	0.0223308	0.585972	0.187157	0.455352	0.300597	0.295293
ENSMUST00000198712.4|A230001M10Rik	0.298897	0.155742	0.069145	-0.116857	0.264428	0.135646	0.234487	0.0278999	0.328751	-0.315671	0.214228	-0.0716649	-0.0273234	-0.183157	0.140799
ENSMUST00000198720.1|9230114K14Rik	-0.128407	-0.0409764	0.191942	-0.135796	-0.112787	-0.219048	-0.0018165	0.190929	0.103257	-0.275317	0.149764	0.0321843	-0.131629	0.0624388	0.0315527
ENSMUST00000198751.4|Gm6639	-0.104827	-0.0402103	-0.104119	0.164995	-0.0422047	-0.0669881	0.0337333	-0.0765381	0.22268	0.107737	0.300557	0.220147	-0.0452674	0.172663	0.317056
ENSMUST00000198824.1|9430085M18Rik	0.0567115	0.0345552	0.0622761	-0.0459465	-0.0131712	-0.0046536	0.245202	0.117593	-0.0948442	0.0191183	0.265408	-0.213628	-0.217794	0.219856	0.154571
ENSMUST00000198859.1|Gm43055	-0.00736262	0.0267033	-0.0844094	0.17522	-0.0776356	-0.141705	0.234169	0.0915287	-0.106004	-0.198972	0.253059	0.157487	-0.424153	0.24251	0.219992
ENSMUST00000198860.1|Gm42476	-0.0165853	-0.120036	0.0358993	0.0454476	0.00285916	0.0551755	0.193603	0.092511	0.0890272	-0.0403673	0.529006	0.176841	-0.0523878	0.208281	0.189733
ENSMUST00000198907.4|4930519H02Rik	0.126075	0.0100669	-0.0204865	0.0129365	-0.053726	-0.0713002	-0.0750953	-0.0341489	0.090169	-0.167111	0.18547	-0.111817	-0.227593	-0.157942	-0.110858
ENSMUST00000198910.1|Gm6602	0.126769	-0.0458755	0.120644	-0.0630012	0.0132333	0.0701614	0.194849	0.0421079	-0.103663	-0.189199	0.447502	0.198646	-0.234833	0.0497505	0.0110296
ENSMUST00000198942.1|Gm43049	-0.0644394	-0.126044	0.0112814	0.00975081	-0.0268935	-0.0587154	0.146339	0.0303793	0.105104	-0.230925	0.153612	0.0834098	-0.415904	0.134991	0.304694
ENSMUST00000199007.4|Gm30382	-0.231793	0.0764034	-0.0565256	0.170692	-0.142883	-0.132104	-0.113207	0.00300534	0.0621351	-0.0588359	-0.0242118	-0.0830158	0.0598271	0.0778442	0.0397532
ENSMUST00000199056.1|A930003O13Rik	-0.00433337	-0.146009	0.0287391	0.0316293	-0.0153803	0.037761	0.227437	0.115179	0.0795203	-0.0454909	0.527135	0.154695	-0.0072259	0.216886	0.199553
ENSMUST00000199057.1|1700048F04Rik	-0.0980727	-0.0667763	0.218235	-0.0587132	0.199238	-0.130063	0.139017	-0.0189793	0.181427	0.12484	0.16298	-0.112927	-0.223645	0.374001	0.176971
ENSMUST00000199065.1|Gm43121	-0.184419	-0.16034	0.0143707	0.062748	-0.0806533	0.0204832	0.0711956	0.0624793	0.143227	-0.0159164	0.0151261	-0.0281012	-0.429031	0.176064	0.0788691
ENSMUST00000199099.1|Gm43661	-0.316796	0.141002	-0.143288	-0.107971	0.190852	-0.196287	0.00124859	0.102672	0.0469854	0.0844194	0.307444	-0.00632901	0.0894913	0.0975121	0.025654
ENSMUST00000199116.1|Gm43568	-0.0545234	-0.0647774	0.0425825	-0.0217199	-0.0319857	0.00388207	0.0112543	-0.0217891	0.0041283	-0.125557	-0.120712	-0.0644575	-0.0760297	-0.138728	-0.0824157
ENSMUST00000199119.1|B230303O12Rik	0.0288376	-0.0414039	0.174931	0.209334	0.117094	-0.0737154	0.152099	-0.0679754	0.320751	-0.0700767	0.253987	0.0964032	-0.0812191	0.373345	0.378771
ENSMUST00000199122.1|Gm35667	0.102443	0.197281	0.012328	0.00369324	-0.00895641	-0.102391	0.184131	0.112134	0.150044	-0.15177	0.114253	-0.204934	-0.229983	-0.107715	0.0841135
ENSMUST00000199155.1|Platr4	0.222081	0.178728	-0.00633958	-0.0719025	0.118602	-0.0992607	0.137933	0.295549	0.0454411	0.0498095	0.266237	-0.13972	-0.466024	-0.312131	-0.287767
ENSMUST00000199177.1|Gm43625	-0.0117531	-0.0397453	0.0329433	0.0926108	0.0339484	0.0290242	0.131971	0.00412469	0.18223	-0.13514	0.536318	0.202958	-0.270128	0.239424	0.0513146
ENSMUST00000199182.1|Gm6639	0.0283418	-0.110619	-0.117026	0.123848	0.0471042	-0.0882702	0.0476505	-0.102814	0.137221	0.128877	0.286355	0.205879	-0.0691396	0.217099	0.285071
ENSMUST00000199187.1|Gm43254	-0.187052	0.0905968	0.186919	0.0739265	-0.11292	-0.348793	0.263612	0.0531011	0.284111	-0.127706	0.357002	0.105491	-0.396063	0.0160982	0.0226645
ENSMUST00000199264.4|4933404O12Rik	0.0816744	0.164957	0.104658	-0.270127	-0.063404	-0.0478085	-0.245582	-0.0485023	0.0518858	-0.111966	0.199758	0.202552	-0.3185	0.171418	0.103
ENSMUST00000199286.1|Gm42450	-0.179944	0.131497	0.206955	0.101251	-0.073878	-0.342989	0.294118	0.0560136	0.37761	-0.116097	0.410156	0.116748	-0.327166	0.0312633	0.0397547
ENSMUST00000199304.1|Gm42555	-0.0971885	0.0125498	0.042252	0.075789	-0.102676	-0.0340912	0.0219128	-0.1178	0.126302	0.207206	-0.0664582	-0.137053	-0.102644	0.296518	-0.0398525
ENSMUST00000199309.4|4930431F12Rik	0.0902674	0.0796811	0.209052	0.0468032	-0.180665	0.0607823	-0.0489132	0.241391	-0.220697	0.104862	0.255174	-0.0322903	0.097318	0.0463584	-0.126088
ENSMUST00000199326.1|Gm9899	0.0342514	0.138344	0.102325	-0.216726	0.198253	-0.196035	-0.145498	0.122671	0.228419	-0.0149323	0.288376	0.117565	-0.375384	0.0364739	-0.0624262
ENSMUST00000199348.4|Platr30	0.0858881	0.100165	0.0330474	-0.0829812	-0.0547442	0.0178505	-0.11327	-0.0235303	-0.12723	0.0814034	-0.252109	-0.169722	0.115298	0.20518	-0.099114
ENSMUST00000199378.1|Gm42523	-0.188829	0.0935585	0.201108	0.0842512	-0.0880752	-0.309196	0.250006	0.0372262	0.314616	-0.122227	0.394736	0.105859	-0.37957	0.0398649	0.0823935
ENSMUST00000199389.1|Gm43532	-0.135831	-0.280675	-0.0363263	0.0387412	0.0311221	-0.0266548	0.00673022	0.0232577	-0.13126	-0.00462017	-0.0625092	-0.0973447	0.108148	-0.0416211	-0.0245038
ENSMUST00000199408.4|Gm36823	-0.223714	-0.0635866	0.0289362	0.0872769	-0.0390423	-0.0914261	0.142212	0.0423561	-0.0227455	-0.0557086	0.236939	-0.107906	-0.186801	-0.103672	0.112467
ENSMUST00000199409.1|Gm43613	-0.112824	-0.290212	-0.0472307	0.0737705	0.0130141	-0.049193	0.0951375	0.0919217	-0.0759663	-0.0327558	0.112856	-0.00331578	0.140303	0.000585388	-0.0374104
ENSMUST00000199434.1|Gm43134	-0.137889	-0.286184	-0.0414829	0.043077	0.0330939	-0.0371983	0.00687653	0.0273824	-0.120628	-0.00296165	-0.0761268	-0.0948067	0.104661	-0.0388112	-0.0140601
ENSMUST00000199474.1|Gm30301	-0.0976821	0.0443704	0.30321	-0.0390151	-0.00160578	-0.110652	0.0708891	0.0309515	-0.172644	-0.129115	0.151668	-0.127825	-0.358651	-0.153044	0.024274
ENSMUST00000199488.1|Gm30735	-0.0149707	-0.0610912	0.113882	-0.0239654	-0.134932	-0.09546	-0.128387	0.0732552	-0.131163	0.112118	0.254895	0.357989	-0.318403	0.0105966	0.142993
ENSMUST00000199547.4|9230114K14Rik	-0.125949	-0.0897827	0.362116	0.024534	-0.215101	-0.195379	-0.0141283	0.067491	0.0408811	0.0414012	0.101259	0.186185	0.00331952	0.16507	-0.0204596
ENSMUST00000199606.1|BC030343	-0.0207628	-0.154746	0.0160939	0.049721	-0.0210658	0.0492226	0.227328	0.115075	0.0637939	-0.0483637	0.524883	0.148473	-0.0151744	0.234565	0.179414
ENSMUST00000199633.1|2400006E01Rik	0.0777514	-0.0160563	-0.011551	-0.033685	-0.15416	0.0829786	0.183371	0.107491	0.152941	0.0504497	0.0845629	0.26624	-0.0867252	-0.0282216	-0.0353949
ENSMUST00000199645.1|Snhg8	-0.0174894	-0.0420381	-0.183145	-0.00149771	-0.155202	-0.194235	-0.0632169	-0.374236	-0.0187527	-0.114847	0.144457	0.0504529	0.00108414	0.0423833	-0.115075
ENSMUST00000199660.1|6030443J06Rik	-0.270689	-0.0827737	0.153635	0.0846003	0.123685	-0.126347	-0.121103	-0.000246085	0.0527909	-0.117926	0.235921	0.106969	-0.414302	-0.0812447	0.0671675
ENSMUST00000199724.1|Gm10419	-0.0244197	0.0599936	-0.0705828	-0.0303056	0.148817	-0.341806	0.0515885	-0.0758949	0.0107839	-0.211921	0.139419	0.0715498	-0.0234098	-0.128004	0.158333
ENSMUST00000199805.4|9230114K14Rik	-0.0754393	-0.141438	0.286298	-0.107896	-0.131432	-0.188558	-0.0984333	0.0867856	0.0764623	0.0382866	0.209433	0.0226629	-0.041662	0.156195	0.0639792
ENSMUST00000199819.1|Gm33466	-0.0581109	0.141863	0.442156	0.0810072	-0.135301	-0.20385	0.191994	0.144226	-0.120658	-0.209981	0.533061	0.0949295	-0.402362	0.0528605	-0.208504
ENSMUST00000199885.1|Gm2861	-0.179047	0.212618	0.142954	0.119702	-0.0659269	0.114755	0.0212964	0.0177076	-0.0940538	-0.0169721	0.0159932	-0.0685315	-0.0368037	-0.0050975	0.116293
ENSMUST00000199941.4|AI506816	-0.0498806	0.226951	0.0464753	-0.146106	0.077756	-0.159751	-0.119059	0.172209	0.131349	-0.106442	0.257521	0.115775	-0.065169	-0.0187324	0.135119
ENSMUST00000199980.1|Gm5149	0.0466634	-0.227315	-0.00890237	0.133575	-0.00621228	-0.178664	0.216097	-0.0667907	0.114431	0.0296844	0.235553	0.192226	-0.0167186	0.235339	0.23696
ENSMUST00000200007.1|5430427N15Rik	-0.0582195	-0.157045	0.0672546	-0.183691	0.125036	0.0789509	0.0878363	-0.0265303	0.0320411	-0.000936843	0.180793	0.18314	-0.356301	0.0571145	-0.120577
ENSMUST00000200051.1|Gm35439	-0.0529046	-0.18303	-0.100866	0.386913	0.147263	-0.225648	0.213428	-0.00540716	0.196209	-0.187561	0.359047	-0.0591928	-0.20365	0.243639	0.0898474
ENSMUST00000200185.1|Gm43522	-0.13851	-0.00109597	0.0845863	-0.00882332	0.0872715	0.123874	0.108122	-0.0754834	0.122011	-0.21662	0.0796227	0.0548647	-0.222092	0.253943	0.16588
ENSMUST00000200222.1|Gm36548	0.0247189	0.027403	0.0045363	0.0693858	-0.333242	0.0962602	0.0389601	0.154963	0.189505	-0.209324	-0.0587092	-0.00919431	-0.16153	-0.0192911	0.0656184
ENSMUST00000200257.1|Gm19710	-0.0672815	-0.00845324	0.0742203	-0.0566519	-0.0234289	0.0380834	-0.126246	0.137784	-0.0719442	0.0511235	-0.1083	-0.0589318	0.214793	0.219228	-0.0281088
ENSMUST00000200314.4|Rbakdn	0.152229	-0.148807	-0.0826843	-0.276698	-0.048576	0.0245129	-0.140493	-0.0939874	0.00204521	-0.160005	0.0562471	-0.150401	-0.367375	0.0627293	-0.129217
ENSMUST00000200321.1|Gm42997	-0.000997611	0.0549386	0.539738	0.0773265	0.015939	-0.127351	0.0676679	0.197812	-0.126166	-0.0728269	0.439713	0.00974265	-0.234735	-0.0403918	0.0435682
ENSMUST00000200336.1|Gm43657	-0.127227	-0.29344	-0.0352096	0.0431082	0.0469954	-0.0264179	0.00702283	0.0346266	-0.109314	0.00192507	-0.0586283	-0.0800289	0.0905647	-0.0247619	-0.00919673
ENSMUST00000200582.1|Gm42980	-0.177233	0.0608273	-0.00489909	0.100734	-0.246184	-0.28836	0.0541064	0.0863303	0.0559572	0.0860926	-0.00781378	-0.0962175	-0.286618	0.0244449	0.0864388
ENSMUST00000200592.1|Gm32921	0.0689329	-0.111417	-0.0803677	-0.0532146	0.0541113	0.0596476	-0.0330664	0.0400926	0.00715343	-0.198611	0.219544	0.261747	0.137817	0.229499	0.0321517
ENSMUST00000200648.1|Gm30648	-0.118466	0.181786	0.0595147	0.1972	-0.057709	-0.198519	0.331061	0.105724	0.384452	-0.191429	0.289018	0.176309	-0.349937	0.0471877	0.0426719
ENSMUST00000200649.1|Gm40323	0.00984233	-0.0598037	0.0148071	0.0795625	-0.0278116	0.13244	0.0737369	0.0430734	0.120509	-0.0225755	0.294951	0.320181	0.309846	-0.0532585	0.254128
ENSMUST00000200707.1|Gm19619	-0.136167	0.185916	-0.250157	0.306284	-0.116037	-0.0162196	0.143313	-0.165765	-0.023375	-0.107915	0.123644	0.0181008	-0.42754	0.0611171	0.114668
ENSMUST00000200720.1|Gm35025	-0.115727	0.0950914	0.262604	0.342475	-0.212832	-0.0473089	-0.0313794	0.294134	0.124061	0.0338938	0.244151	-0.0432941	-0.126454	-0.0931352	0.0718168
ENSMUST00000200746.1|Rian	-0.0405218	-0.13036	-0.179029	0.184604	0.0320757	-0.121374	0.0825142	0.255144	0.171611	-0.200715	0.265312	-0.04596	-0.323379	0.0731465	0.0408327
ENSMUST00000200760.3|Rian	-0.0483841	-0.0170295	-0.0347169	0.0203688	0.0688827	0.0944766	-0.0424084	-0.0568484	0.316783	-0.242215	0.441757	0.0364326	-0.0959898	0.182518	0.0732629
ENSMUST00000200819.1|Gm3289	-0.0352586	0.00133063	0.0125758	0.283666	0.00208947	0.116488	0.288861	0.231864	0.155619	-0.0479766	0.0857285	0.297225	-0.113832	0.201272	0.0682178
ENSMUST00000200820.1|Gm36186	0.0138419	-0.125011	0.0778749	0.274152	0.365874	0.0156079	0.241739	-0.107069	0.43018	-0.23628	0.254125	0.167549	0.115855	0.345613	0.365188
ENSMUST00000200847.4|Rian	-0.0213591	-0.122117	-0.156136	0.0996688	-0.107558	-0.0756292	-0.0690869	-0.0870436	0.141322	-0.158578	0.210436	0.164249	-0.256484	0.103812	0.187011
ENSMUST00000200879.1|Gm42787	0.12119	0.0752211	0.103725	-0.0601158	-0.108356	-0.158956	0.0617106	0.00713957	0.0179469	-0.00183747	0.090634	0.0695569	-0.095474	0.318453	-0.0402325
ENSMUST00000200940.1|Gm45495	-0.00873825	-0.128535	-0.000481585	0.0272951	0.0486635	-0.153986	0.115646	0.0561015	0.0166686	-0.207893	0.118868	-0.0359401	-0.330737	-0.261271	-0.0817104
ENSMUST00000200956.1|Gm43660	0.0089785	-0.105109	0.0760027	0.272499	0.381878	0.02008	0.245763	-0.103152	0.463291	-0.234474	0.238463	0.155678	0.107425	0.335427	0.354464
ENSMUST00000200987.2|Rian	-0.0309259	-0.0544351	-0.00282469	0.00402385	0.069047	0.0949801	-0.0514096	-0.0342339	0.287149	-0.207109	0.431431	0.0397075	-0.0823802	0.197157	0.0780056
ENSMUST00000201062.2|Gm43050	-0.207971	0.100459	0.202553	0.0874641	-0.107071	-0.345743	0.271403	0.0381621	0.327884	-0.128921	0.390163	0.118713	-0.376198	0.030646	0.0408422
ENSMUST00000201101.1|Gm36447	-0.0697263	0.100724	-0.133285	0.0881742	-0.132068	0.13095	0.0358439	-0.061793	0.0584101	0.088909	0.0799385	-0.124254	-0.428862	0.0645481	-0.001809
ENSMUST00000201112.3|Rian	-0.0756547	0.17223	-0.0666091	0.069965	-0.0688017	-0.424167	0.112483	-0.232253	-0.112152	-0.0575854	0.259308	-0.0724442	-0.286736	0.24655	-0.098634
ENSMUST00000201128.1|D5Ertd605e	-0.247173	0.285469	-0.196341	0.0889467	-0.275192	-0.027162	-0.0947491	0.115369	0.0198915	-0.259431	0.0714764	0.0870215	-0.175972	0.000572384	-0.122007
ENSMUST00000201142.3|1700028E10Rik	0.0759778	-0.238969	0.0362236	0.249243	-0.0576629	-0.160004	-0.0967615	-0.0680489	0.198668	-0.0790182	0.133531	-0.251292	-0.157266	-0.0411263	0.232549
ENSMUST00000201163.4|Rian	-0.320202	0.112957	-0.0570841	-0.484889	-0.199845	-0.210662	0.0107537	-0.0741058	0.231512	-0.108959	0.0904373	-0.154327	-0.428978	-0.142132	0.0170529
ENSMUST00000201164.1|4930553P18Rik	0.00542451	-0.139227	0.0255532	0.0461651	-0.00565259	0.0382645	0.226011	0.0984727	0.087576	-0.0358952	0.528348	0.156251	0.00903238	0.218291	0.197496
ENSMUST00000201195.1|Gm13830	-0.0478537	0.200505	0.00132588	-0.0223753	-0.0445651	-0.0679225	0.0718826	-0.280473	0.139534	0.088858	0.199008	0.158791	-0.296047	0.113903	0.0618118
ENSMUST00000201237.1|Gm43129	-0.020264	-0.12193	0.090106	0.144914	0.208184	-0.159989	0.0465189	0.0219721	0.217123	-0.243175	0.0834491	0.034416	-0.517185	0.0640298	0.310567
ENSMUST00000201325.1|Gm42851	-0.0335447	-0.0276322	-0.0507451	-0.0998475	0.117883	-0.0645936	-0.209368	0.0280063	0.0599438	-0.20003	0.257383	0.143315	-0.524119	-0.00421479	0.0181443
ENSMUST00000201326.1|Gm14964	-0.146286	0.0441129	0.112567	0.0747456	-0.201819	-0.178606	-0.00726598	0.12695	0.17611	-0.270923	0.246799	0.121867	-0.305146	0.0207932	0.243075
ENSMUST00000201332.3|U90926	-0.19999	0.089501	0.18081	0.0958237	-0.143418	-0.34136	0.271111	0.0325648	0.314409	-0.142206	0.359948	0.123216	-0.361483	0.0216619	0.0230372
ENSMUST00000201379.3|4930478P22Rik	-0.0182644	0.16555	-0.000416888	0.0505291	-0.069528	0.0900743	0.113018	0.258098	0.0462407	-0.0487072	0.145411	-0.0214302	-0.0445967	-0.113524	0.0778541
ENSMUST00000201496.1|Gm14661	0.134049	0.116921	0.0208096	0.0211135	-0.0809075	0.0685069	0.231058	0.0515722	0.0768224	-0.0947794	0.157265	0.109709	-0.263444	0.228471	0.243255
ENSMUST00000201517.3|Gm2762	0.136799	-0.11563	-0.00147249	0.0934954	-0.0671791	0.128118	0.182209	0.0696966	0.332009	0.426113	0.228382	0.0979093	-0.284625	0.129704	0.0433254
ENSMUST00000201604.1|Gm42788	-0.221033	-0.0817415	0.0453586	0.0346238	-0.15824	-0.162506	0.138774	-0.0162561	-0.0815342	-0.00841108	0.341756	-0.0386431	-0.0409565	0.207403	-0.0129378
ENSMUST00000201619.1|Gm43263	0.0695002	0.032955	-0.145109	0.269978	0.0777235	0.251327	0.21619	-0.0791241	0.0866595	0.0448078	0.257109	0.0574332	-0.290115	0.0857335	-0.0791128
ENSMUST00000201639.1|Gm38554	-0.0267315	0.108032	0.150268	0.200635	0.0632524	-0.0431807	-0.160701	0.188754	0.130564	-0.221153	0.015495	-0.199066	-0.104125	0.0894731	-0.00325135
ENSMUST00000201650.3|Gm43597	0.00885582	-0.250577	-0.157998	0.0830644	0.155435	-0.0750421	0.126428	-0.0658885	0.193978	-0.0339329	0.120275	-0.0576889	-0.289912	0.0266579	-0.0172021
ENSMUST00000201728.1|1110006O24Rik	-0.0277166	0.192458	0.0861513	0.0439067	-0.0262731	0.0636162	0.0922179	0.102502	0.170612	-0.0797811	0.32124	0.0213815	-0.285732	-0.0182108	0.132377
ENSMUST00000201735.1|Gm14964	-0.148899	0.181852	0.118813	-0.136911	-0.129849	-0.160399	0.0190588	0.0574312	0.153793	-0.304761	0.239766	0.128032	-0.29733	0.124846	0.152156
ENSMUST00000201757.1|Gm36669	-0.0832986	0.047896	-0.00916356	0.141845	0.0771237	0.0327813	0.102875	0.180818	0.260846	-0.0452597	0.286893	-0.0115308	-0.493441	0.146174	0.137649
ENSMUST00000201775.1|Gm20186	0.105716	0.0143936	0.017342	0.23959	0.209376	-0.0881683	0.0790435	-0.123847	0.477507	-0.269688	0.0917903	-0.0464618	-0.0780398	0.281053	0.125155
ENSMUST00000201790.1|AI839979	0.0509965	0.126819	0.0684214	-0.0373802	-0.204757	0.096294	0.0868455	0.300519	0.0896746	-0.115851	-0.000925595	-0.0529603	-0.268813	0.31585	0.00862006
ENSMUST00000201795.4|Rian	0.0269043	0.0268029	-0.138933	-0.0651925	-0.231986	-0.109137	0.100405	-0.128177	0.453665	-0.129276	0.0597372	0.0744208	-0.427171	-0.0127029	0.0153383
ENSMUST00000201831.3|Gm20559	-0.0202074	0.0386225	0.0649262	-0.0139265	-0.0759268	0.0526466	0.0584137	0.0669148	0.213736	-0.0799122	0.390437	0.207293	-0.289476	0.174408	0.216195
ENSMUST00000201853.1|1700028E10Rik	-0.0742909	-0.119029	-0.116697	-0.118501	0.150747	-0.0826004	-0.0806894	-0.117571	-0.0300607	-0.21238	-0.13032	-0.11331	-0.146445	0.0324607	-0.0933078
ENSMUST00000201873.1|Gm43452	0.00106211	0.216051	0.0353812	0.0442539	-0.0226361	0.240054	-0.0657662	0.111878	0.072735	0.263861	0.0792204	0.105503	-0.226148	0.281288	0.105031
ENSMUST00000201992.1|Gm43597	-0.225024	0.116867	0.217432	0.0789485	-0.109371	-0.362002	0.310651	0.0136912	0.288702	-0.101111	0.404681	0.109543	-0.281088	0.05649	0.00143407
ENSMUST00000202005.1|Gm38404	-0.208719	0.0995706	0.175489	0.0786365	-0.151305	-0.383504	0.282157	0.040623	0.316896	-0.128269	0.345325	0.11114	-0.429112	0.00702669	0.0300068
ENSMUST00000202022.3|BC028471	0.299595	-0.0810011	0.101654	-0.0447302	0.052878	-0.053902	0.159331	-0.214672	0.348636	-0.0197545	-0.0571037	0.0743948	-0.177441	-0.0483252	0.0906437
ENSMUST00000202024.3|1700028E10Rik	-0.100447	-0.112661	-0.111442	-0.137029	0.15962	-0.0742189	-0.0467457	-0.128559	-0.0235747	-0.199052	-0.116564	-0.130789	-0.129344	0.0282458	-0.077346
ENSMUST00000202026.3|4930478P22Rik	0.0661147	-0.0158364	0.182184	0.00182092	-0.00363049	0.151426	-0.0121545	0.194152	0.113797	-0.179963	0.19437	-0.162705	-0.170058	-0.124781	0.117031
ENSMUST00000202066.1|Gm5	-0.0178912	-0.12869	0.0842594	0.131088	-0.0134045	0.147075	0.139935	0.157719	-0.169561	-0.0821964	0.27095	-0.00481731	0.0762521	0.273173	0.067117
ENSMUST00000202140.2|Rian	-0.328308	0.100133	-0.0573141	-0.476685	-0.195211	-0.20234	0.00782753	-0.0721648	0.235185	-0.107893	0.0648307	-0.155882	-0.428978	-0.137742	0.0145277
ENSMUST00000202148.1|Gm20186	-0.0575813	0.0486089	0.063318	0.363536	0.351796	-0.172278	0.322811	-0.127288	0.183267	-0.226415	-0.0424855	-0.109542	-0.516609	0.148829	0.0923389
ENSMUST00000202153.4|Rian	-0.121615	0.194462	-0.218779	0.169501	0.0382536	-0.214453	-0.10418	0.00939337	0.38169	-0.141093	0.187167	-0.0390533	-0.0676667	0.0490253	0.0737836
ENSMUST00000202172.4|Rian	0.0269043	0.0242855	-0.138933	-0.0651925	-0.232643	-0.110321	0.100405	-0.128177	0.453665	-0.129276	0.0597372	0.0744208	-0.427171	-0.0127029	0.0153383
ENSMUST00000202185.1|Gm14963	-0.225117	-0.046024	0.166786	0.098631	-0.0957654	-0.373257	0.0420639	-0.0538636	-0.204295	-0.263143	0.408215	-0.120801	-0.11718	0.00766858	-0.0803701
ENSMUST00000202229.1|Gm15406	-0.124753	-0.104824	0.0534936	0.101853	0.192308	-0.154903	0.332256	0.0664892	-0.200924	-0.0415079	-0.0272515	0.0549056	-0.322069	-0.000235659	-0.181701
ENSMUST00000202267.1|Gm35025	-0.0349145	0.204377	0.0849047	0.069512	0.116316	-0.143472	0.0899148	0.137318	-0.0413842	0.125873	0.214766	0.156384	-0.237884	0.0864686	0.0702131
ENSMUST00000202303.2|Rian	-0.0166165	-0.0428847	-0.100669	-0.322719	-0.215784	-0.0256775	0.00848593	-0.122701	0.358656	-0.146157	0.144284	-0.0117894	-0.553986	0.00983452	0.0374416
ENSMUST00000202330.4|Rian	0.123782	-0.0565996	-0.124122	0.308982	0.015221	-0.287457	-0.0334235	-0.0362019	-0.182636	-0.264895	0.255881	0.19576	-0.0032642	-0.168175	0.0710192
ENSMUST00000202338.1|Gm43156	0.0835425	0.182327	0.264235	0.0367823	-0.200656	-0.0381276	-0.0110828	0.237345	0.167614	0.12062	0.151786	-0.0590614	-0.26347	0.026363	-0.00813316
ENSMUST00000202344.2|Rian	0.0318876	-0.0723788	-0.0204623	0.140736	-0.0961707	-0.335166	0.192384	-0.084539	-0.00638144	-0.246898	0.120352	0.195695	-0.171008	-0.00876419	0.0110223
ENSMUST00000202386.1|Gm5	0.013849	-0.126005	0.0775351	0.129772	-0.0242363	0.184898	0.119539	0.158346	-0.237358	-0.0822277	0.276931	-0.0155842	0.0419586	0.289695	0.0580489
ENSMUST00000202448.1|Gm38901	0.0305518	-0.17299	0.050975	0.0693412	0.0141643	0.0470014	0.194372	0.140655	0.0965794	-0.0437139	0.530947	0.168368	-0.112242	0.225374	0.121522
ENSMUST00000202482.1|Gm43598	-0.137608	0.121665	0.0291661	-0.0589228	0.121826	0.102325	-0.0906019	0.0644353	0.177344	-0.114645	0.430392	0.0480992	0.0755286	0.285761	-0.0342638
ENSMUST00000202493.4|Rian	-0.326967	0.100193	-0.0612226	-0.479836	-0.190939	-0.204146	0.00727888	-0.0721648	0.232904	-0.109848	0.0765426	-0.14966	-0.428978	-0.140669	0.0163359
ENSMUST00000202511.1|Gm43332	-0.200886	-0.293082	0.229289	0.163231	0.240958	-0.255798	0.184861	0.141487	0.255961	-0.0799349	0.515458	-0.141271	-0.0780398	0.0550571	0.0456435
ENSMUST00000202536.1|Gm43086	-0.1413	-0.186869	0.127611	0.153062	0.162012	-0.203485	0.129589	-0.0673657	0.0757456	-0.211166	0.125246	-0.0345338	-0.069207	-0.332457	0.157139
ENSMUST00000202542.1|Gm20186	0.0833005	0.00858878	0.0223344	0.235223	0.176479	-0.0775064	0.0805066	-0.133864	0.426892	-0.270191	0.094597	-0.0295554	-0.0451619	0.274403	0.132753
ENSMUST00000202597.1|5430435K18Rik	-0.337381	-0.0414625	-0.0868838	0.172663	-0.175659	-0.0572029	-0.0579985	-0.000111156	0.0382009	-0.114774	0.151458	0.173626	-0.38547	0.0531757	0.100011
ENSMUST00000202607.1|Gm42903	-0.247733	-0.148535	0.0802198	-0.18563	-0.289827	-0.157539	0.0328464	-0.0113708	-0.288049	-0.199038	0.164226	-0.010071	-0.260803	-0.0259748	0.0820619
ENSMUST00000202654.3|BC028471	-0.0069262	0.085474	0.221854	0.119772	0.0551298	0.273077	-0.0957897	0.0837576	0.0701705	-0.107225	0.106972	0.0214852	-0.128587	0.041099	0.140126
ENSMUST00000202671.1|Gm43634	-0.0682584	0.0288648	0.0666139	0.0608897	0.0869966	-0.167259	-0.10948	-0.213254	-0.215953	0.19343	0.0693772	0.0732996	-0.122804	-0.0949115	0.0461905
ENSMUST00000202683.1|Gm42530	-0.120324	0.0868536	0.107958	0.11566	-0.0945711	-0.093995	-0.108377	0.212431	-0.0938374	0.0442433	0.0225755	0.0429704	-0.188671	-0.101671	-0.160828
ENSMUST00000202717.2|Rian	0.0223036	-0.187654	-0.088151	0.181677	0.0607505	-0.159129	-0.109477	0.117053	0.2085	-0.2453	0.232079	-0.019657	-0.181929	-0.110473	-0.0346777
ENSMUST00000202790.1|Gm43782	-0.00461531	-0.258062	-0.0663094	-0.0155914	0.00929272	-0.048771	0.00348635	0.0783979	0.178259	-0.0982864	-0.00849383	-0.0280879	-0.382766	0.160789	0.0408877
ENSMUST00000202848.3|Gm14966	-0.00585039	0.215879	0.0293632	0.0253014	0.0345437	-0.0141941	-0.137164	0.0957838	-0.14459	-0.065043	-0.0478324	-0.0377159	-0.0211616	0.00242276	0.17507
ENSMUST00000202940.4|Rian	-0.32148	0.112365	-0.0570841	-0.488039	-0.195507	-0.208855	0.0107537	-0.0741058	0.231512	-0.109551	0.0725231	-0.152771	-0.428978	-0.142132	0.0170529
ENSMUST00000202942.1|Gm42575	-0.0542348	0.0966682	-0.0611139	0.0709455	-0.168417	-0.00687244	0.00505272	-0.139767	0.108115	-0.300827	-0.136027	0.336244	-0.0488444	-0.0394606	-0.0373125
ENSMUST00000202961.2|Rian	-0.159555	0.230446	0.0963008	-0.211143	-0.16169	-0.150333	-0.0377112	-0.0566712	0.227573	-0.0731823	0.171138	-0.114701	-0.246524	0.0317866	0.0385016
ENSMUST00000202993.1|Gm19583	-0.0454441	0.0504841	0.216564	-0.0991304	0.0635398	-0.0590444	-0.145489	0.140256	-0.0423599	-0.023561	0.36339	-0.0999531	-0.420571	0.223782	-0.0325795
ENSMUST00000203001.2|Rian	0.00489453	0.0459648	-0.144353	-0.0943888	-0.236916	-0.117607	0.0901995	-0.0979528	0.446676	-0.12128	0.0581779	0.0596431	-0.432832	-0.0199032	0.0146212
ENSMUST00000203099.1|Gm3279	0.204979	0.178567	0.160795	0.075315	0.257541	0.0293381	0.0258006	-0.187717	0.125449	0.0575848	0.258352	-0.136012	-0.339388	0.214079	-0.3676
ENSMUST00000203249.2|1810059H22Rik	-0.285005	-0.0733008	0.0712402	-0.11011	-0.00305634	0.114142	0.0198249	0.112233	0.216733	-0.141093	0.545708	0.139672	-0.0647923	0.250136	0.241578
ENSMUST00000203259.1|4930434O05Rik	0.0631613	0.100015	-0.235168	0.1428	0.193305	0.266015	-0.0304689	0.0736552	0.112069	-0.173493	0.0379074	0.0715772	-0.171852	0.307931	0.12658
ENSMUST00000203277.1|Gm21814	-0.101817	0.00342461	0.287086	-0.0137081	-0.233971	-0.190455	0.00659075	0.167849	-0.0948684	0.011055	0.430865	0.0529898	-0.347122	0.203586	0.0172167
ENSMUST00000203300.1|Gm44238	-0.00538617	-0.0232716	0.110788	-0.0124877	0.163993	-0.110146	-0.0272071	0.100095	0.268687	-0.050128	0.36695	-0.292221	0.217791	0.0249189	-0.230447
ENSMUST00000203350.1|Gm44067	-0.184745	0.206901	0.0307098	0.114726	0.164188	0.134785	0.0103148	-0.0949026	0.0695099	0.0573079	0.00436594	0.105777	0.114049	0.268927	0.0450796
ENSMUST00000203378.1|Gm1965	-0.215796	0.0333482	0.18035	0.113073	-0.179141	-0.325011	0.248616	0.0598091	0.296243	-0.157162	0.344909	0.112655	-0.387538	-0.00345419	0.0138362
ENSMUST00000203386.1|Gm5878	-0.0279844	0.146421	0.132331	0.249038	0.0768632	0.096866	-0.0641422	0.209646	-0.122242	-0.0949394	-0.0845627	-0.0503098	0.0495642	0.194713	-0.200274
ENSMUST00000203390.1|9330118I20Rik	-0.171013	-0.0388526	-0.19783	0.0819262	0.0229395	0.00470624	0.174814	0.0943717	0.204351	-0.181739	0.0276403	0.00957286	-0.0442041	0.0613905	-0.146524
ENSMUST00000203442.1|Gm44275	-0.135862	-0.278365	-0.0401691	0.0418293	0.0317794	-0.0347994	0.00493793	0.025892	-0.126581	-0.00867763	-0.0686769	-0.100251	0.101169	-0.0417382	-0.0244415
ENSMUST00000203510.1|Gm44113	-0.16446	0.144262	0.0861846	0.249728	0.280822	-0.0519769	0.0601374	-0.00703672	0.360973	-0.228491	0.158293	0.168167	0.0388995	0.178285	0.374586
ENSMUST00000203511.1|Gm44129	-0.588061	0.14595	0.156242	-0.334166	0.0399953	0.100785	-0.415554	-0.244085	0.254317	-0.46492	-0.0425506	-0.217531	0.075029	0.275484	0.230323
ENSMUST00000203729.2|Gm21814	-0.21265	-0.144854	0.0530579	0.117227	-0.121024	0.255624	0.207726	-0.229029	0.276414	-0.256743	0.179927	0.219335	-0.041943	0.225402	-0.017572
ENSMUST00000203761.2|Gm36406	-0.199473	0.0493314	0.124912	0.0270676	0.0399039	0.123594	-0.0740329	0.00149855	0.0400123	0.115915	-0.0214311	0.181113	-0.132996	0.0902207	-0.0108978
ENSMUST00000203778.1|4930511E03Rik	-0.145097	0.157164	0.304926	-0.0846268	-0.156307	0.150079	-0.0548736	0.0989632	0.0514085	-0.01969	0.321787	0.331351	0.112127	-0.137806	0.0899135
ENSMUST00000203781.1|Gm38811	-0.124854	0.0638029	0.273818	-0.19141	-0.0225117	-0.12092	-0.0172222	0.203351	0.0750248	-0.112611	0.358142	-0.0984359	-0.400349	0.105125	-0.0387245
ENSMUST00000203809.1|Gm43994	0.126174	-0.057532	0.232048	0.10292	-0.200259	-0.266626	-0.0877918	0.211888	-0.0341927	-0.0583183	0.0446327	0.103774	-0.229545	-0.027287	-0.346839
ENSMUST00000203815.1|Gm32914	-0.0609908	-0.0954138	0.058884	0.155777	-0.259493	0.183201	-0.0366357	0.0345573	-0.209622	0.0792525	0.153651	0.00127324	-0.228589	0.0156023	-0.117639
ENSMUST00000203917.1|Gm44115	0.0390939	-0.112809	0.0841811	0.267726	0.36985	0.0253813	0.24558	-0.116219	0.444662	-0.221976	0.236835	0.152608	0.0874334	0.34175	0.343241
ENSMUST00000203924.1|Gm43913	-0.240549	0.234029	0.265977	0.0997243	0.0741081	-0.105642	0.043088	-0.00395139	0.117518	-0.285059	0.274569	0.0516197	-0.146981	0.217624	0.0240362
ENSMUST00000203927.1|Gm4640	-0.0480724	0.162139	0.0445324	0.085467	-0.0537813	-0.0967571	0.0996412	-0.0100015	0.0904598	0.040656	0.226282	0.0472177	-0.462766	0.00495858	0.326676
ENSMUST00000204038.1|4922502N22Rik	0.133538	0.282877	-0.113688	0.165111	0.031448	-0.122592	0.0153247	-0.023198	-0.0187492	0.158243	-0.0167349	0.0694267	-0.237966	0.412045	0.146966
ENSMUST00000204101.1|Gm31108	-0.0827813	-0.0185767	0.164714	-0.0229737	-0.111218	0.0903737	0.0459775	-0.133598	-0.140151	0.053869	0.11463	-0.188758	0.0673573	0.192622	-0.0812441
ENSMUST00000204181.1|Gm10415	-0.113495	0.0667186	-0.158162	0.0872699	0.0410392	0.102401	-0.122416	0.100058	0.153246	-0.0156397	0.357369	0.0113824	-0.157669	0.296922	0.151244
ENSMUST00000204264.1|4930528H21Rik	0.0709457	0.0976746	0.206626	-0.112643	0.349147	0.0350976	0.15518	-0.0268135	0.145722	0.288938	0.100418	0.123021	0.0686868	0.114559	0.243744
ENSMUST00000204271.2|Gm30524	0.0748532	0.302059	0.211651	-0.196576	-0.0376291	-0.10582	0.0514642	-0.0188557	0.0134755	-0.00648601	0.0682265	-0.0544863	0.0895941	0.0432322	0.0541368
ENSMUST00000204288.1|Gm44386	-0.190958	0.0529173	-0.00719699	0.0394254	-0.0236148	-0.316878	0.12353	0.119056	0.205428	-0.101799	0.112227	0.0105323	-0.320062	-0.16991	-0.17702
ENSMUST00000204359.1|Gm44196	-0.0379377	0.124484	0.087991	0.152984	0.0316048	0.125521	0.170471	0.0351489	0.185032	-0.0498557	-0.0242207	-0.109846	-0.100491	0.355445	0.114589
ENSMUST00000204370.2|A530053G22Rik	0.257654	0.144291	-0.203585	-0.00275428	0.23695	0.114645	-0.00366866	0.0516906	0.134304	-0.13695	-0.171928	-0.199612	0.0624038	0.0648581	0.0613318
ENSMUST00000204406.1|Gm44081	0.215863	-0.0643074	0.127452	0.0324934	-0.101812	-0.0305465	0.01024	-0.201869	-0.0648128	-0.105474	0.0350546	0.0299358	-0.0812656	-0.114758	-0.176134
ENSMUST00000204412.1|6430584L05Rik	0.245133	0.015637	-0.192825	0.0904961	0.107632	0.178087	0.120506	0.153927	0.370236	0.0266519	0.20132	0.137122	-0.234941	-0.103933	-0.0202782
ENSMUST00000204439.1|Gm44257	0.0500053	-0.174678	0.00919653	0.0368385	0.25016	-0.221739	0.144846	-0.195906	0.267526	-0.139849	0.224777	0.0783506	-0.362379	0.146464	0.0440819
ENSMUST00000204442.1|Gm44117	-0.0997734	-0.155998	0.0348505	-0.0420918	-0.110163	0.0434332	-0.0319391	-0.0382864	0.0476624	-0.20975	-0.114541	0.0747543	0.0198915	-0.121657	0.079048
ENSMUST00000204469.1|Gm44257	0.0500053	-0.174678	0.00919653	0.0368385	0.25016	-0.221739	0.144846	-0.195906	0.267526	-0.139849	0.224777	0.0783506	-0.362379	0.146464	0.0440819
ENSMUST00000204490.1|4833403J16Rik	0.0355486	-0.137817	-0.265382	-0.0470931	-0.11771	0.110844	0.0318695	-0.257585	0.189942	0.10312	-0.149717	0.339148	-0.147255	-0.10195	-0.0192437
ENSMUST00000204514.1|Gm44109	-0.0993281	0.248933	-0.0460218	-0.150108	-0.11853	-0.0169127	0.173208	-0.103251	-0.0780305	-0.0438435	0.133366	-0.132218	-0.203258	0.137168	-0.0292327
ENSMUST00000204525.1|Gm44271	0.0527487	0.0511507	-0.0151086	0.0952369	-0.0740471	-0.0241822	0.0995651	0.0467927	0.0473871	-0.124154	0.204347	0.0583138	-0.0827278	-0.0412125	0.10217
ENSMUST00000204579.1|A530053G22Rik	0.257654	0.144291	-0.187194	0.0246947	0.23695	0.114645	0.0240311	0.0640211	0.134304	-0.13695	-0.171928	-0.199612	0.0624038	0.0648581	0.0613318
ENSMUST00000204630.1|Gm38910	-0.199354	0.107212	-0.0941659	0.00408975	0.0341456	-0.235066	0.164646	0.067029	0.281291	-0.227547	0.134894	0.0927618	-0.388633	-0.0196162	0.0280582
ENSMUST00000204633.1|Gm16499	-0.226448	-0.0463102	0.0320657	0.326394	0.0350124	-0.0839663	0.0458166	0.146758	-0.044936	-0.163139	0.176626	0.198747	0.0730284	0.404358	0.334098
ENSMUST00000204638.1|Gm31747	0.197698	0.107987	0.219533	0.134704	0.121608	-0.0274434	0.0970815	0.184528	0.110022	0.150321	-0.0570384	0.185031	-0.024806	0.0392469	0.109049
ENSMUST00000204678.1|Gm6559	-0.00190568	-0.0412497	0.182949	-0.136662	0.00408957	0.0978272	-0.05615	-0.00129334	-0.0819533	-0.135463	0.0952088	0.0819615	0.15451	0.0414611	0.235773
ENSMUST00000204791.1|Gm33201	-0.00183935	-0.153443	0.0241409	0.0402385	-0.0079202	0.0380868	0.218147	0.109807	0.0934696	-0.0414335	0.527932	0.150806	-0.000361295	0.228418	0.201486
ENSMUST00000204812.1|Gm3455	0.101711	0.0888363	-0.00785329	0.114095	0.22466	0.0298704	0.00806711	0.0207815	0.0544216	-0.0828262	0.0104562	0.187839	-0.0519488	0.266774	0.276491
ENSMUST00000204816.1|Gm44037	-0.161619	0.119411	-0.0180048	0.142791	0.0358913	-0.0431935	0.108374	-0.226698	0.136817	-0.285144	-0.0159646	0.0416732	-0.0612608	0.0652775	0.246453
ENSMUST00000204863.1|Gm44175	-0.196436	0.267703	0.27629	-0.0390219	-0.121169	-0.166978	-0.0649246	-0.0608652	-0.166563	-0.193514	0.225262	0.0196081	-0.43801	0.0400405	-0.129596
ENSMUST00000204912.1|Gm44764	0.0667158	-0.167307	-0.098733	0.1168	0.107398	0.101268	-0.0189376	0.138195	-0.0690673	0.373571	0.168616	-0.128807	-0.213897	0.124167	-0.221333
ENSMUST00000205010.1|Gm43971	-0.0415879	-0.156057	0.0158604	0.0756233	-0.122289	0.361816	-0.153672	-0.0985002	-0.0178782	-0.270201	0.00860414	0.167006	-0.0699357	0.0391932	0.0353058
ENSMUST00000205047.1|Gm7932	-0.035384	-0.0985933	-0.190335	0.225523	-0.0446292	-0.205568	0.10216	0.0240219	0.217921	-0.226491	0.101047	-0.118345	-0.341893	0.357725	0.166907
ENSMUST00000205064.1|Gm44421	-0.127332	0.019384	-0.211045	0.210783	-0.0126586	0.0750069	-0.181505	-0.143678	0.0743308	-0.0211201	0.139704	-0.0051757	-0.344034	0.18643	-0.040262
ENSMUST00000205113.1|Gm19757	-0.170779	0.107567	0.214181	0.0958237	-0.0845259	-0.329069	0.275024	0.0572951	0.303895	-0.112543	0.406656	0.125795	-0.385731	0.0486514	0.0498213
ENSMUST00000205115.1|A930014E10Rik	-0.0542615	0.0359361	0.208047	0.0969095	0.0605734	-0.11043	0.183331	0.145243	0.291777	-0.234427	-0.0221037	-0.0654381	-0.564771	0.227273	0.238812
ENSMUST00000205153.1|A530053G22Rik	-0.026044	0.139708	-0.172054	-0.097588	-0.166748	0.153226	0.00449878	-0.235633	0.0834555	-0.10537	-0.0488635	-0.154656	-0.0707261	0.0213858	0.246678
ENSMUST00000205198.1|1700003I16Rik	-0.100175	0.0500086	0.0261167	0.0037613	0.0832199	0.0515478	-0.014416	-0.112916	-0.226524	0.0017742	0.195588	-0.0689242	-0.259939	0.133987	0.00470935
ENSMUST00000205203.1|Gm44226	0.00305518	-0.199674	0.0233526	0.032222	-0.0578076	0.0628462	0.220634	0.13816	0.0931439	-0.0445136	0.539471	0.16542	-0.0284219	0.233453	0.143344
ENSMUST00000205260.1|4930429H19Rik	-0.186803	0.069372	-0.0843179	0.000920677	-0.218678	-0.196741	0.0255697	0.106134	0.351984	-0.0573755	0.285157	0.10846	-0.299348	-0.0431481	-0.134326
ENSMUST00000205291.1|EU599041	0.385909	0.343354	0.167771	0.673199	0.398442	0.615289	0.258127	0.24886	0.533257	0.293586	0.22541	0.499272	0.114787	0.273215	0.464941
ENSMUST00000205294.1|Gm44739	-0.0895395	-0.0546343	0.0823362	0.189002	-0.291856	-0.04485	-0.00942587	0.0598731	-0.0984652	-0.247438	0.306915	0.138729	-0.268349	0.229551	0.55825
ENSMUST00000205319.1|Gm40457	-0.0421728	-0.171726	-0.0691031	-0.102718	0.0437789	0.0316156	0.00557622	0.0911946	0.196127	0.0489882	-0.0648987	-0.146601	-0.296048	-0.0910111	0.112017
ENSMUST00000205337.1|Gm45051	-0.0626936	-0.0329947	0.127117	-0.0585107	0.0708775	-0.0364321	-0.19347	0.112447	0.178134	0.162322	0.140687	-0.075781	-0.174846	0.0951366	0.0705778
ENSMUST00000205396.1|Gm45121	-0.17692	0.130964	0.205641	0.106117	-0.0702958	-0.35217	0.288412	0.04707	0.376337	-0.12667	0.405235	0.132877	-0.336204	0.0322586	0.0269085
ENSMUST00000205493.1|Gm44854	-0.233597	-0.0403969	0.0464096	0.300104	0.167606	-0.232874	0.0361383	0.147484	0.120835	-0.0738635	0.339157	-0.0541168	0.0103571	0.254761	-0.0223527
ENSMUST00000205499.1|1810049I09Rik	-0.00294567	0.210008	-0.0525146	0.208264	-0.0209794	0.187759	0.00824446	0.0968839	0.251502	0.00901011	0.0428297	0.0288975	-0.0369569	0.0357162	-0.0838418
ENSMUST00000205509.1|Gm30075	-0.343584	0.0849697	0.0206922	0.0961668	0.0431503	-0.189427	0.161672	0.0963237	0.060388	-0.292019	0.194042	0.0844909	0.0233049	0.0479433	0.0799959
ENSMUST00000205529.1|Gm6567	-0.109931	-0.0855116	0.220361	0.0658391	-0.0206458	-0.0845835	0.199397	0.0204102	0.151393	-0.263674	0.194141	-0.0895278	-0.1914	-0.0255781	-0.00808936
ENSMUST00000205533.1|Gm45218	-0.0216016	-0.0176217	-0.0861358	0.200662	-0.0312468	0.151339	0.248752	-0.0215019	0.0971986	-0.0352418	0.219194	0.156332	-0.156195	-0.128894	0.0137005
ENSMUST00000205600.1|4930429H19Rik	-0.121067	0.0545436	0.00386456	0.0582026	-0.0944113	-0.1366	-0.212172	0.0698986	0.0801014	0.119518	0.232815	0.0192134	-0.391613	-0.0223967	-0.21082
ENSMUST00000205647.1|9330104G04Rik	0.189172	-0.153265	0.128458	0.0193706	-0.000558686	-0.0817119	-0.0290423	0.189389	0.0925219	-0.09344	0.348998	-0.101479	-0.0465209	0.130307	0.123212
ENSMUST00000205717.1|Gm45169	0.0339589	0.00531158	0.026367	0.126848	-0.172014	0.131729	0.0659672	0.0742333	-0.00554843	0.356367	0.073518	-0.0929784	-0.152164	-0.024675	-0.15235
ENSMUST00000205748.1|EU599041	-0.0703022	0.0591438	0.0232952	0.0288614	0.031174	-0.0579701	0.154868	0.110026	0.333617	-0.0293111	0.0164442	-0.273927	-0.0849526	-0.0257524	-0.175955
ENSMUST00000205794.1|4933440M02Rik	-0.0929838	-0.223445	-0.0198714	0.167257	-0.0293474	-0.11355	-0.0604988	-0.0437327	0.167345	-0.227758	0.420521	0.00548536	0.0460541	-0.0576941	0.0396892
ENSMUST00000205825.1|Snhg1	0.0625416	-0.0513269	0.0442665	0.068568	-0.155778	-0.0511185	-0.123294	0.204887	0.0675711	0.0355219	-0.0234835	-0.0217494	-0.242811	0.0150493	0.0951756
ENSMUST00000205898.1|Gm32772	-0.142106	0.033868	0.00685843	-0.011988	0.167576	-0.061102	-0.0153247	-0.0272817	0.166517	-0.179077	0.0428922	0.180421	-0.476956	-0.0976984	0.0398753
ENSMUST00000205909.1|Snhg1	-0.209717	-0.017296	0.102541	-0.409902	-0.188507	0.105316	-0.315552	-0.136877	-0.101525	-0.146009	0.119197	-0.129643	-0.391644	0.154601	-0.075382
ENSMUST00000205943.1|Gm44736	-0.039001	-0.102564	0.136846	0.0652615	-0.1087	-0.0642277	-0.071098	-0.0186644	0.166322	-0.216286	-0.116183	0.0774363	-0.477364	0.182586	0.241656
ENSMUST00000205970.1|Gm44997	-0.124327	0.0102153	-0.032334	0.134075	-0.135917	0.0274528	-0.0120465	-0.168199	-0.194654	-0.190828	0.0877762	0.086131	-0.181707	0.0836	0.149575
ENSMUST00000206001.1|Gm12784	0.0114725	-0.0390693	0.0522316	-0.215233	-0.0872513	-0.257934	0.0555077	-0.0106764	0.225418	0.136422	0.0358628	0.0315619	-0.170734	0.266148	-0.125408
ENSMUST00000206008.1|A730082K24Rik	0.00287794	-0.0671782	0.0217129	-0.020749	-0.107527	-0.148828	-0.00547571	0.245595	0.130108	-0.0469427	0.041883	0.085551	-0.117638	-0.164445	-0.143024
ENSMUST00000206029.1|Snhg1	-0.00346046	0.289412	0.172271	-0.255873	-0.0412442	-0.0103658	0.0288595	0.0110569	0.423782	0.0402784	0.13919	-0.0300876	-0.304572	0.121409	0.299408
ENSMUST00000206035.1|1700123J17Rik	0.0896471	-0.0382034	0.0438986	0.268567	-0.065109	-0.0772	-0.152689	-0.0430571	0.356633	-0.24778	0.305726	-0.0864896	-0.36387	0.286792	0.204907
ENSMUST00000206093.1|Gm33027	-0.200086	0.154458	0.0938046	0.194248	-0.230029	-0.0344889	0.161656	0.0342806	0.0259303	0.112516	0.178799	0.093966	-0.129533	-0.0320141	0.106287
ENSMUST00000206155.1|Snhg1	0.147664	-0.16407	0.0845499	0.0775121	-0.0313535	-0.0172033	-0.111859	0.128267	-0.0700937	-0.0478646	-0.0488585	-0.0588835	-0.21278	-0.169507	-0.0481506
ENSMUST00000206188.1|Gm34121	-0.194472	-0.0839924	0.0402348	-0.0957301	-0.0454179	-0.15365	-0.0821891	-0.0382314	-0.151992	-0.246824	0.27204	0.117731	-0.271453	-0.0475921	-0.0343552
ENSMUST00000206342.1|5430431A17Rik	0.256308	0.185223	-0.0430688	0.415364	0.451616	0.397534	0.291211	0.218117	0.514234	0.258662	0.193954	0.399192	0.0726209	0.180871	0.500663
ENSMUST00000206354.1|Gm45184	0.00361634	-0.106916	0.0232869	-0.19199	0.0275728	-0.125574	-0.209441	0.124399	0.117281	-0.186406	0.395429	0.137421	-0.532549	0.0537972	0.0894421
ENSMUST00000206358.1|AU020206	-0.0379716	-0.0881387	0.277543	-0.0843448	-0.286791	-0.172948	-0.167005	-0.104868	-0.0591772	0.0909952	-0.129497	-0.132685	-0.204934	-0.118038	0.119877
ENSMUST00000206393.1|Gm44738	-0.292238	-0.0678514	0.175665	-0.16582	0.0481785	-0.311185	0.0327001	0.000207971	0.0238387	0.0509774	0.417017	0.0110526	-0.247588	0.0492897	-0.0357379
ENSMUST00000206405.1|EU599041	-0.0703022	0.0591438	0.0232952	0.0318413	0.0427969	-0.122784	0.164069	0.110026	0.346821	-0.0293111	0.0164442	-0.273927	-0.0849526	-0.0473947	-0.18363
ENSMUST00000206433.1|4930533N22Rik	-0.151356	-0.145476	-0.0718314	0.199913	0.0833099	-0.242441	0.130325	-0.00374342	0.0845255	-0.269392	0.281776	-0.0391344	-0.127296	0.0537972	0.0580173
ENSMUST00000206521.2|Gm21269	0.06684	-0.0904191	0.0759699	0.267726	0.363705	0.0310381	0.242946	-0.118576	0.448127	-0.192507	0.245567	0.164438	0.0940572	0.343564	0.352905
ENSMUST00000206533.1|4732496C06Rik	0.34104	0.315525	0.10842	0.641983	0.420789	0.535053	0.272319	0.250737	0.544322	0.313226	0.284641	0.50135	0.11129	0.272009	0.483516
ENSMUST00000206555.1|BC026762	0.185656	0.138997	-0.0734259	-0.0360124	-0.287434	0.160669	0.219451	-0.0430754	0.0298119	-0.163901	0.106957	0.118407	-0.000906494	0.189996	0.146626
ENSMUST00000206566.1|Gm38534	-0.0707412	-0.29211	0.0736719	0.0143672	0.0483584	-0.018575	0.164178	0.0562755	0.05111	-0.0388024	0.37107	0.0319727	-0.289594	0.218465	-0.260702
ENSMUST00000206579.1|Gm32647	-0.21054	-0.110381	0.0387593	0.0634497	-0.108615	0.232094	0.194041	-0.235713	0.237792	-0.263137	0.182829	0.163673	-0.113292	0.187938	0.0584778
ENSMUST00000206616.1|Gm32772	-0.107462	0.0530631	0.0118505	-0.0103259	0.109859	-0.0346289	0.00504582	0.0698897	0.211331	-0.148138	0.0505389	0.180421	-0.442689	-0.0574858	0.0541735
ENSMUST00000206663.1|Gm20083	0.218796	-0.0468374	0.102149	0.467583	0.246572	0.109444	0.0261303	0.13163	0.486839	-0.235135	0.344373	0.0110895	-0.222638	0.202377	0.188501
ENSMUST00000206684.1|4930533N22Rik	-0.18629	-0.000594243	0.201913	-0.00421645	0.0627399	-0.230726	0.126257	0.103333	-0.12757	-0.10426	0.213562	0.0353728	-0.0859355	0.176277	-0.0111412
ENSMUST00000206738.1|Gm38534	-0.0707412	-0.29211	0.0736719	0.0143672	0.0483584	-0.018575	0.164178	0.0562755	0.05111	-0.0388024	0.37107	0.0319727	-0.289594	0.218465	-0.260702
ENSMUST00000206760.1|1810049I09Rik	-0.00294567	0.205068	-0.0795109	0.208264	-0.0209794	0.13633	0.0100022	0.0968839	0.251502	0.0383345	0.0428297	0.0288975	-0.0369569	0.125615	0.0153109
ENSMUST00000206806.1|A730082K24Rik	-0.137109	-0.293292	-0.0356365	0.0394274	0.0280329	-0.0338516	0.00881512	0.0385087	-0.120835	0.00491634	-0.0749833	-0.101234	0.102849	-0.0400991	-0.0112543
ENSMUST00000206810.1|Gm38973	0.0368181	-0.109374	0.0663135	0.266946	0.356672	0.0272472	0.236179	-0.119547	0.439657	-0.210721	0.2324	0.156497	0.0985132	0.329632	0.349195
ENSMUST00000206829.1|Gm35040	-0.121428	0.0749593	-0.0198711	0.0137559	0.120578	0.0150156	0.142286	0.156461	0.294151	-0.197897	0.560989	0.215526	-0.254834	0.206408	0.0971112
ENSMUST00000206842.1|Gm45017	-0.083737	0.263661	0.0432421	-0.210711	-0.20351	0.0571594	-0.0865098	-0.080495	-0.125116	0.128817	0.364238	-0.0816609	0.110133	0.029786	-0.0234641
ENSMUST00000206867.1|9130221F21Rik	-0.183342	0.0865986	0.210929	0.0892732	-0.0923804	-0.342189	0.276853	0.0228071	0.330668	-0.114988	0.405513	0.10545	-0.36651	0.0276383	0.030116
ENSMUST00000206950.1|Gm44737	0.0345428	-0.0241502	0.111051	0.00212175	0.154313	-0.142878	0.12792	0.131376	0.0783276	-0.0617375	0.355746	-0.0389863	-0.301863	0.0386397	0.194065
ENSMUST00000206970.1|Gm44662	-0.011322	-0.0449729	0.0295673	0.0681757	0.0824608	-0.0882837	-0.00397303	0.0287592	0.0985547	-0.165975	0.21071	0.288784	-0.388476	0.198675	-0.0943112
ENSMUST00000207028.1|Gm29328	0.00258723	-0.279201	0.103856	-0.222796	0.035739	0.0589156	-0.135033	0.193775	0.123787	-0.180001	-0.0326341	-0.0720013	-0.283789	-0.167678	-0.177819
ENSMUST00000207035.1|Gm44626	0.019434	0.0144112	-0.0433961	0.0560099	0.0611645	0.0554029	0.127087	-0.0261414	-0.0021898	-0.0568271	-0.00847207	-0.079742	-0.455067	-0.0823805	-0.0760198
ENSMUST00000207057.1|Gm34549	-0.132713	-0.103125	0.119818	0.0204935	0.0440376	-0.0339701	0.175754	-0.019029	0.134133	-0.101111	0.579145	0.122438	-0.100705	0.220808	0.0411833
ENSMUST00000207061.1|A230057D06Rik	0.19276	-0.102716	-0.0406636	0.146465	-0.102975	0.0861141	0.114863	0.0562764	0.102767	-0.0959882	0.18266	0.174429	-0.328575	0.034992	0.126207
ENSMUST00000207074.1|Gm2814	-0.372804	-0.26113	0.199163	0.157189	-0.0256428	-0.169539	0.0618032	0.0759169	0.180181	-0.0597556	0.177741	-0.036146	-0.257107	0.0201752	-0.195223
ENSMUST00000207076.1|Gm29328	0.0159663	-0.238342	0.161521	-0.180184	0.0308164	0.0969544	-0.135033	0.20074	0.136826	-0.249182	-0.0306619	-0.0475285	-0.283789	-0.18104	-0.180322
ENSMUST00000207119.1|Gm44724	0.00286813	0.03012	0.0954468	0.0449485	-0.0968499	-0.109907	0.0999291	0.0890795	-0.151311	-0.0223308	0.12086	0.0179298	0.0329983	0.0853496	0.0747273
ENSMUST00000207120.1|Gm29328	-0.0260342	-0.23637	0.153216	-0.208601	-0.0571322	0.0475943	-0.0381007	0.187499	0.183855	-0.181249	-0.0664205	-0.128447	0.0406123	-0.00747723	-0.0935559
ENSMUST00000207149.1|Gm29328	0.0439104	-0.211285	0.109838	-0.149251	-0.00542613	0.0623903	-0.166088	0.243902	0.217308	-0.227338	-0.0589885	-0.131878	0.0417932	-0.0723406	-0.212914
ENSMUST00000207174.1|Gm32540	-0.141465	-0.00444642	0.156612	0.0872063	0.170732	0.0236918	0.135178	-0.0441103	0.0251443	0.217611	0.141846	-0.23811	-0.270347	0.04802	0.0529196
ENSMUST00000207232.1|Gm32061	-0.187083	0.0424404	-0.0801135	0.110515	0.0149859	0.127025	0.00923593	-0.0718528	0.0596485	-0.206297	-0.0530159	0.151719	-0.220426	0.179735	0.137554
ENSMUST00000207237.1|Gm29328	0.0374624	-0.175375	0.109838	-0.168441	0.000103626	0.0623903	-0.166088	0.175315	0.213916	-0.231598	-0.0583169	-0.0823265	-0.0455551	-0.0723406	-0.204289
ENSMUST00000207348.1|4930402F11Rik	-0.155305	-0.0675621	-0.107091	0.0400064	-0.252997	-0.068451	-0.168251	0.0458317	0.25957	-0.123053	0.0491702	-0.0213453	-0.3249	-0.0836044	-0.095686
ENSMUST00000207365.1|Gm45155	0.1488	-0.0185034	0.208616	-0.0637241	-0.201782	-0.109578	0.15277	0.194555	0.281068	-0.213219	0.225664	0.072386	-0.29166	-0.0457241	0.112601
ENSMUST00000207398.1|Gm34964	-0.011771	-0.247905	0.193903	0.335373	-0.0481541	-0.276054	-0.169155	0.213327	0.0924393	-0.000852069	0.173681	-0.0451263	-0.208441	-0.0486225	-0.118668
ENSMUST00000207441.1|Gm44692	-0.00389692	-0.142337	0.0308084	0.0358403	-0.000230047	0.0337332	0.221183	0.108074	0.0911299	-0.0462017	0.529076	0.143806	-0.00770763	0.227482	0.203263
ENSMUST00000207472.1|Gm42397	-0.0869508	0.313165	0.131751	-0.139284	-0.0776511	0.112975	0.0335434	0.151553	-0.119845	0.0185827	0.135315	0.0238589	-0.017867	0.169	-0.197879
ENSMUST00000207572.1|5930435M05Rik	-0.0723046	0.181918	-0.256873	0.0971932	0.0626509	-0.208798	0.100036	0.15131	0.145037	-0.256306	-0.133943	0.0403705	0.0803213	0.0410025	0.0891486
ENSMUST00000207606.1|Gm45163	0.004801	-0.080468	0.0285092	-0.205996	0.112789	-0.119443	0.0113024	-0.248209	0.16526	-0.349119	0.190646	-0.0392981	-0.23147	0.0948914	0.0557727
ENSMUST00000207627.1|Gm44812	-0.18381	0.0963721	0.216381	0.0930475	-0.0886996	-0.310559	0.274037	0.0322003	0.318585	-0.105316	0.416601	0.111836	-0.354151	0.0351536	0.0242559
ENSMUST00000207643.1|Gm44621	0.0997782	0.159441	0.00597213	-0.00122065	-0.0715981	-0.230811	0.00397466	0.0892351	0.0943738	-0.0425191	0.053513	-0.0495949	-0.31151	-0.0620283	0.214551
ENSMUST00000207652.1|Gm44968	0.139666	-0.013979	0.06979	0.0544395	0.10727	0.0549682	0.105124	0.137722	-0.0130542	-0.00856969	0.244059	0.0420408	-0.33057	-0.0366172	0.0521398
ENSMUST00000207682.1|Gm29683	-0.274374	-0.0269204	-0.102771	-0.041134	-0.289517	0.0197249	-0.0119982	0.0712685	0.148606	-0.236764	0.199169	-0.0595624	-0.131365	0.0382369	0.120246
ENSMUST00000207692.1|Gm39117	0.0773772	0.1413	-0.126058	0.0423602	0.106709	0.0680291	0.142761	-0.0958384	0.406279	-0.122109	0.0388457	0.0541577	-0.0846836	0.346677	0.139456
ENSMUST00000207694.1|A330076H08Rik	0.0793507	0.0744049	-0.0133943	0.0475973	-0.0385324	-0.00564051	0.240359	-0.239705	0.016349	-0.0565943	0.125703	0.172456	-0.0356916	-0.308688	0.0563912
ENSMUST00000207718.1|B930025P03Rik	-0.124776	-0.033437	0.0650008	0.364111	0.187817	0.0386791	0.037017	-0.0155336	0.409894	-0.225158	0.156176	0.227525	0.0934454	0.173245	0.264743
ENSMUST00000207720.1|Gm20125	-0.0645216	-0.03482	-0.132629	0.00286178	0.0162309	0.0250029	0.0267077	0.0722269	-0.0468584	0.102965	0.0769229	-0.0741577	-0.0870638	0.0519087	0.0861795
ENSMUST00000207727.1|A530021J07Rik	-0.0712863	-0.0720142	0.00318006	-0.11453	-0.140377	0.253037	0.026616	-0.0937762	0.0214007	-0.144008	0.212778	-0.0969396	-0.278919	0.109518	0.21037
ENSMUST00000207859.1|Gm35842	-0.226489	-0.0159337	-0.0813564	-0.0379614	-0.020113	-0.211491	-0.135482	-0.00766014	-0.22473	-0.080302	0.0967107	-0.0664384	-0.11334	0.0903944	-0.240524
ENSMUST00000207914.1|4833411C07Rik	-0.00782501	-0.131793	0.0693024	0.268537	0.363606	0.0222716	0.241081	-0.102909	0.451207	-0.24173	0.237874	0.159935	0.0994766	0.340989	0.35543
ENSMUST00000207921.1|Gm44813	-0.566737	0.0817711	0.104282	-0.3361	0.0134742	0.200622	-0.491635	-0.0526505	0.176485	-0.357086	0.0789681	-0.171643	0.0557599	0.321729	0.197465
ENSMUST00000207963.1|Gm44827	-0.0256613	0.118808	-0.24012	0.113518	0.0207289	-0.0605897	0.112335	0.1383	0.377736	-0.120403	0.0535571	0.132684	-0.365412	-0.102271	0.0302769
ENSMUST00000207967.1|Gm31343	-0.0641603	0.39065	-0.0205425	0.132824	-0.166053	0.0616538	-0.227867	0.1	0.299965	-0.0634294	0.461499	-0.0566759	-0.360661	0.103848	0.0922023
ENSMUST00000207994.1|Gm44644	-0.126525	0.100132	-0.0322128	0.0112703	0.0121445	0.0374968	0.0684927	0.145026	-0.278891	-0.0307268	-0.00473468	0.0172257	-0.263291	0.121261	-0.0817202
ENSMUST00000208005.1|Gm20125	0.00240087	-0.0768425	-0.0877398	0.158108	-0.0080372	0.0369731	0.0401753	0.0293822	-0.063411	0.116362	0.164219	-0.0422708	-0.0845832	0.0893579	0.0759947
ENSMUST00000208028.1|E230029C05Rik	-0.00835499	0.191177	0.137675	0.0503792	-0.167518	-0.047624	-0.063473	-0.0243128	-0.299881	-0.165803	0.0386929	0.366017	-0.0893963	0.220516	0.00228354
ENSMUST00000208067.1|Gm44733	-0.175174	0.0957205	0.198579	0.0848751	-0.0899813	-0.344262	0.269465	0.0228422	0.330273	-0.12488	0.383926	0.128783	-0.391024	0.0228953	0.0519853
ENSMUST00000208140.1|Gm45056	-0.0952917	-0.0132813	-0.00657268	0.123436	-0.0478112	0.00494595	0.0694545	-0.106966	0.26096	-0.149955	0.282775	-0.077957	-0.35807	0.117662	-0.0164124
ENSMUST00000208164.1|Gm35082	-0.201549	0.0625796	0.206396	0.245611	0.313719	-0.0565083	0.162659	0.0716795	0.194018	-0.144765	0.435693	0.102584	-0.204011	0.160396	-0.0386886
ENSMUST00000208165.1|Gm44786	-0.0354262	-0.0297744	-0.0691169	0.0469393	0.087393	0.142683	0.133768	0.143946	0.214975	0.13008	0.288	-0.0253738	-0.200438	0.130796	-0.0437973
ENSMUST00000208277.1|Gm44956	0.137027	-0.053216	-0.104052	-0.0327954	0.0399097	-0.056821	-0.126796	-0.0191834	0.0114596	-0.0984545	-0.0846925	0.179938	-0.226659	0.0933798	-0.0472969
ENSMUST00000208300.1|Gm34549	-0.0939711	-0.0459655	-0.00483846	0.00500986	0.0739552	0.117993	-0.0948763	0.14063	0.0597439	-0.140285	-0.206006	0.0596393	0.0992887	0.033304	-0.208969
ENSMUST00000208302.1|Gm44751	0.152902	-0.0627643	0.142686	-0.208059	-0.20233	0.0102286	-0.076517	0.0282237	0.0614201	-0.138352	-0.0305784	-0.0768699	-0.35848	-0.0624122	0.132047
ENSMUST00000208333.1|B830042I05Rik	-0.226988	0.106027	0.187051	0.0671889	-0.171582	-0.354095	0.229559	-0.0225298	0.299008	-0.139938	0.380426	0.0731518	-0.287789	-0.017386	-0.00676505
ENSMUST00000208336.1|Gm34549	-0.139634	-0.103125	0.120507	0.0204935	0.0440376	-0.0339701	0.16778	-0.0158402	0.134133	-0.101111	0.579145	0.122438	-0.100705	0.220808	0.0376604
ENSMUST00000208339.1|Gm44787	-0.129066	-0.139968	-0.0434207	-0.191772	-0.256963	-0.0617504	-0.0521226	0.198504	0.138755	-0.142011	0.153538	0.0325028	-0.289659	0.0576088	0.000405286
ENSMUST00000208376.1|Gm10067	-0.0246285	-0.186762	-0.00840825	0.044044	-0.0518592	0.0713165	0.20882	0.133654	0.065334	-0.0556494	0.523047	0.161736	-0.00578072	0.240302	0.13845
ENSMUST00000208383.1|Gm35147	-0.19999	0.108574	0.191386	0.109205	-0.136911	-0.327766	0.261527	0.0402078	0.296816	-0.13363	0.387772	0.10545	-0.352199	0.0159857	-0.00160761
ENSMUST00000208416.1|D530014G21Rik	-0.0061252	-0.1436	-0.209988	-0.00753847	-0.00170791	0.104515	0.108855	-0.0997785	-0.00221775	-0.116588	0.116184	0.0534352	-0.0460879	0.118968	-0.0642585
ENSMUST00000208425.1|Gm44946	0.00969778	-0.0927586	0.197968	0.0793581	0.0311536	-0.20714	0.10945	0.113003	-0.0110205	0.0503876	0.354792	0.168981	-0.367723	0.0422917	0.21814
ENSMUST00000208431.1|Gm44618	-0.146585	-0.049913	0.106158	0.0374332	0.162091	0.151664	0.0610891	0.139298	-0.130699	0.0500047	0.0128658	0.101757	-0.0610661	0.103006	0.224474
ENSMUST00000208460.1|Gm31135	0.222335	-0.0450808	0.243862	0.212667	-0.122759	0.0883471	-0.0584957	-0.0879348	0.311705	-0.266989	-0.0100863	0.237119	-0.313811	0.0450622	0.11893
ENSMUST00000208462.1|Gm44947	0.157903	-0.0392715	0.0240752	0.198323	0.0170892	-0.103539	0.227547	-0.0969476	0.245402	-0.215401	0.111817	0.10807	-0.243754	0.263249	0.263872
ENSMUST00000208485.1|A630009H07Rik	-0.0805983	0.054577	-0.163227	-0.228502	-0.275698	0.203497	-0.046263	0.145791	-0.167937	0.0241799	0.130827	-0.172751	0.424352	0.0487814	0.0861849
ENSMUST00000208527.1|Gm30790	-0.238881	-0.193799	0.122996	0.152919	-0.0346517	-0.216304	0.323893	0.0174771	0.21792	-0.158613	0.266529	-0.0365953	-0.222719	0.214034	0.0924175
ENSMUST00000208542.1|Gm44643	-0.166102	0.113803	0.103888	0.151877	0.0517606	-0.240752	0.17519	0.157632	0.199212	-0.0510744	0.112373	0.132183	-0.241769	0.236268	0.309012
ENSMUST00000208543.1|Gm19656	0.0994805	0.237939	-0.0196083	0.551891	0.534564	0.460033	0.304689	0.243877	0.54199	0.159396	0.0545405	0.239964	0.313966	0.351682	0.451606
ENSMUST00000208560.1|Gm39027	-0.0299907	-0.345654	0.0530114	-0.0370568	-0.0298404	-0.0398342	0.125094	-0.00942787	0.0776544	-0.115652	0.514869	0.225104	-0.165363	0.158933	-0.0237868
ENSMUST00000208604.1|Gm45069	-0.0422803	0.0325877	0.0393539	0.0255155	-0.246946	-0.0247594	0.218842	0.061424	0.152114	-0.113571	-0.0666062	-0.102503	0.0124936	0.0129822	0.0264544
ENSMUST00000208630.1|Gm45159	-0.11432	0.201214	0.110391	0.124583	-0.032108	0.176159	0.0627666	0.0262039	-0.00657486	-0.108041	0.183335	0.235379	0.0587707	0.261317	0.147865
ENSMUST00000208637.1|Gm44933	-0.0510883	-0.137692	0.160296	0.167481	-0.176999	-0.0357866	0.136992	-0.102855	0.0187687	0.0902244	0.172702	0.161689	0.0113812	-0.099655	0.133229
ENSMUST00000208671.1|Gm36011	-0.00311753	-0.142722	0.0203309	0.045354	-0.006277	0.0282245	0.217854	0.106202	0.0878721	-0.0476825	0.525056	0.155473	-0.0497383	0.218525	0.207472
ENSMUST00000208696.1|Gm32849	0.0361322	0.210458	0.104645	0.152766	0.113448	-0.096255	0.322362	0.0355859	0.332379	0.0623464	0.22351	0.126578	0.110622	0.172161	0.136856
ENSMUST00000208757.1|Gm29328	0.0388393	-0.175375	0.109838	-0.129866	0.000103626	0.0623903	-0.166088	0.175315	0.213916	-0.231598	-0.0622368	-0.0823265	-0.0455551	-0.095015	-0.240846
ENSMUST00000208775.1|Gm45090	-0.213801	0.146157	0.238584	-0.0375247	0.0139343	-0.175567	0.0424662	0.161452	0.142813	0.0630831	0.339192	0.0670115	0.0343853	0.305552	0.194752
ENSMUST00000208786.1|Gm44689	0.0292539	0.110363	-0.0081297	0.0592575	-0.128104	-0.0611245	0.040033	-0.0568166	-0.320684	-0.130941	0.376686	0.0606481	0.0403374	0.00378496	-0.00977827
ENSMUST00000208822.1|A330076H08Rik	-0.113291	0.126885	-0.0686499	-0.222559	0.114763	0.0798164	0.159554	-0.108185	0.254081	-0.105001	0.382873	0.0424162	-0.428169	-0.187397	0.102833
ENSMUST00000208825.1|Gm44644	-0.186584	0.0913373	0.210896	0.0966035	-0.0884038	-0.313757	0.274915	0.0456324	0.32586	-0.110279	0.407037	0.0949295	-0.358919	0.031503	0.0149176
ENSMUST00000208847.1|Gm39121	0.0446691	0.216981	-0.123235	-0.00223754	-0.209595	-0.00518242	-0.0752604	0.0395557	0.0778933	-0.0246943	0.148496	-0.19046	-0.105984	0.00839588	-0.0711774
ENSMUST00000208934.1|Gm29328	-0.00282769	-0.281216	0.148961	-0.137571	-0.0706084	0.123778	-0.0497123	0.161402	0.170352	-0.168148	-0.108601	-0.140859	-0.0470203	-0.00747723	-0.210298
ENSMUST00000208946.1|Gm31135	-0.172888	0.140245	0.18201	0.0548142	-0.0219014	-0.0728663	0.0957503	0.0217389	0.135474	0.0273225	0.100561	-0.0643294	0.0427118	0.0835548	0.121024
ENSMUST00000208953.1|A230057D06Rik	0.0474801	0.142396	0.249587	-0.257838	0.23192	0.0568637	0.204577	0.0531011	0.268148	0.0939435	0.535555	0.022228	-0.234601	-0.126912	0.143344
ENSMUST00000208961.2|A230057D06Rik	-0.214956	0.121332	0.307378	0.0376789	0.204894	0.0130921	-0.163144	-0.112612	-0.0259499	0.014968	0.281688	-0.224751	0.00381268	-0.240501	0.238694
ENSMUST00000208965.1|Gm9801	-0.101094	-0.280139	0.153673	-0.00204877	0.0919132	-0.065393	0.113443	0.0247141	-0.101953	0.029899	0.136753	0.123754	-0.182753	0.168345	0.000108685
ENSMUST00000208988.1|Gm29328	0.0257608	-0.251493	0.0307803	-0.196519	0.000103028	0.0210856	-0.166088	0.234606	0.202537	-0.157693	-0.06182	-0.108588	0.0417932	-0.0582573	-0.203846
ENSMUST00000209026.1|AI314278	-0.138574	-0.294181	-0.0346512	0.0471008	0.0267841	-0.00710796	0.0188007	0.0405537	-0.113757	-0.0195173	-0.0477481	-0.0817892	0.108389	-0.00462457	-0.0431779
ENSMUST00000209053.1|4930453L07Rik	-0.0593973	0.205483	0.0140875	0.0110292	-0.181842	-0.205431	-0.0685713	0.0675386	-0.112571	0.233755	0.0483981	0.323186	0.00134102	-0.0910181	0.304825
ENSMUST00000209071.1|Gm29683	-0.0790607	0.0638235	-0.0424026	0.146231	-0.0191596	-0.111091	0.0971126	0.269496	0.0424404	-0.0156375	0.291756	0.0307426	-0.146652	-0.132506	-0.0782357
ENSMUST00000209115.1|B230209E15Rik	-0.128318	0.120496	0.082703	0.198759	0.0371691	-0.163246	0.240752	0.18805	0.188224	0.00207346	0.164589	0.0988593	-0.345786	0.312899	0.251203
ENSMUST00000209122.1|Gm44617	-0.0499741	-0.000207315	0.10172	0.012789	0.00259625	-0.031275	-0.0919187	0.231017	0.183474	-0.138753	0.327411	0.0733974	-0.0826211	0.00158055	-0.0755234
ENSMUST00000209134.1|Gm44929	0.0636905	0.0698078	0.155701	-0.0405716	0.0327737	0.0377987	-0.147475	-0.12229	-0.13591	0.166632	-0.057594	0.0838898	-0.153217	-0.0700675	0.221681
ENSMUST00000209158.1|Gm39033	-0.187496	0.0910223	0.0580589	0.154477	-0.359204	-0.0286532	0.0418118	0.178517	0.199215	-0.126604	0.160624	0.235768	-0.48995	0.0685178	-0.127975
ENSMUST00000209171.1|Gm29328	0.0388393	-0.175375	0.109838	-0.168441	0.000103626	0.0623903	-0.166088	0.175315	0.213916	-0.231598	-0.0583169	-0.0823265	-0.0455551	-0.095015	-0.204289
ENSMUST00000209182.1|Gm29328	0.0439104	-0.211285	0.109838	-0.155609	-0.00542613	0.0623903	-0.166088	0.263051	0.202537	-0.230701	-0.0589885	-0.160848	0.0417932	-0.0723406	-0.208134
ENSMUST00000209205.1|Gm33940	0.0451318	-0.231527	-0.0153435	0.143776	-0.0148226	-0.171149	0.210397	-0.0639226	0.113105	0.0227127	0.232677	0.186409	-0.0249928	0.242315	0.230337
ENSMUST00000209224.1|Gm36356	0.0148739	0.0530156	0.399848	0.16203	-0.302534	0.15175	0.0349304	0.156914	0.0469735	0.0279204	0.175982	0.161369	-0.106961	-0.0658025	0.0219753
ENSMUST00000209232.1|Gm31898	-0.00561156	-0.146394	0.0263743	0.0436696	-0.00328639	0.038383	0.224511	0.114105	0.0867763	-0.049963	0.527413	0.147695	-0.00252907	0.213901	0.189983
ENSMUST00000209234.1|Gm45326	-0.0772213	-0.315386	-0.0266371	0.130198	0.038155	-0.0892345	0.149052	0.0323043	-0.0689472	0.0391234	0.111435	0.0240292	0.194859	0.0700124	0.0316742
ENSMUST00000209274.1|Gm45356	0.00946186	-0.193547	0.0765282	0.136436	0.0498225	-0.123651	0.187948	0.0408338	-0.0208078	-0.286438	0.273552	-0.0833105	-0.25798	0.0484709	0.0662453
ENSMUST00000209286.1|Gm45321	0.301587	0.0599342	-0.222702	0.26207	0.398881	0.246789	0.288583	0.241983	0.393414	-0.0319857	0.33409	-0.00813399	0.00984937	0.0870586	0.309098
ENSMUST00000209295.1|Gm45659	-0.0560533	-0.0701287	0.128997	0.0836594	-0.021761	-0.153284	0.0200148	0.0633218	0.146922	-0.320328	0.0177901	0.0711638	-0.515224	0.0523987	0.313373
ENSMUST00000209312.1|Gm32389	-0.564118	0.167777	0.0848051	-0.281045	0.0363475	0.106916	-0.405788	-0.114694	0.260507	-0.371687	0.0842003	-0.0478536	-0.170893	0.288362	0.326624
ENSMUST00000209330.1|Gm35363	-0.00810559	-0.136384	0.0291333	0.0304752	0.0103193	0.0377018	0.207539	0.0916791	0.0850289	-0.0398342	0.538119	0.165584	-0.0232433	0.222916	0.209311
ENSMUST00000209344.2|Gm36445	-0.0880342	0.0755412	-0.107351	0.294946	0.0285904	-0.050541	-0.0336508	-0.0286679	0.184039	0.153506	0.122455	-0.0571719	-0.0946167	0.128152	0.140509
ENSMUST00000209358.1|Gm31545	-0.214549	-0.0705465	0.0394465	-0.0634769	-0.179995	-0.160048	0.244044	-0.0188557	-0.137717	-0.165408	-0.115282	-0.0337718	-0.292408	0.124922	-0.0092279
ENSMUST00000209366.1|Gm45589	-0.0214486	-0.0318377	0.148885	0.11142	0.0451221	-0.0660152	0.123156	0.242594	0.00429439	-0.410988	0.309462	0.0828944	-0.293389	0.294919	0.338845
ENSMUST00000209384.1|Gm45558	-0.162355	-0.0552171	0.150153	0.205899	-0.152902	-0.0927001	0.065191	-0.177209	0.134498	-0.0475098	0.0462057	-0.0289715	-0.194294	0.185918	0.223742
ENSMUST00000209402.1|Gm45847	-0.196104	0.163667	0.106832	0.19734	-0.0920356	-0.233542	0.0421326	-0.00720916	-0.0922241	-0.332994	0.261124	-0.0243916	-0.133161	-0.0880611	0.0714992
ENSMUST00000209405.1|Gm28756	-0.0901903	-0.330135	0.146356	0.159113	0.180751	-0.256982	0.178899	0.0504322	0.120924	-0.218747	0.400973	0.114906	-0.257817	-0.151381	0.221657
ENSMUST00000209412.1|Gm45625	-0.0440237	0.168404	0.06998	0.156984	0.0367809	-0.0672487	0.152948	0.0665823	0.215004	0.176829	0.083825	0.0783449	0.0902437	0.229193	0.270452
ENSMUST00000209414.1|Gm45250	-0.00327595	-0.179716	0.232604	-0.11752	0.132234	-0.326091	-0.0830288	0.160775	0.313003	0.349583	0.230349	0.136933	-0.341264	-0.0738384	0.243018
ENSMUST00000209429.1|1300002E11Rik	-0.0798693	0.152414	0.23448	0.171442	0.0680378	-0.0174108	-0.0836118	0.0277593	0.212777	-0.0158746	0.093837	-0.270388	-0.138223	0.185053	0.223502
ENSMUST00000209438.1|4930470O06Rik	0.00819912	-0.160906	-0.403143	-0.0889822	-0.0770329	-0.356464	0.149789	-0.137865	-0.158906	-0.270596	-0.133886	-0.0824322	-0.177584	0.108446	0.0770343
ENSMUST00000209449.1|1300002E11Rik	-0.196592	0.116867	0.224888	0.0749558	-0.121268	-0.330609	0.247957	0.0398785	0.3282	-0.13566	0.379352	0.127023	-0.38561	0.0357713	0.0382728
ENSMUST00000209455.1|E330018M18Rik	0.051005	0.0978378	-0.275266	0.140024	0.0261682	0.0203956	0.127544	0.1335	0.420249	-0.134618	0.106466	0.172283	-0.334191	-0.0818435	0.0756954
ENSMUST00000209496.1|BC024386	-0.0664347	-0.00156967	-0.260229	0.160112	0.169991	0.0578706	0.0464897	-0.0911592	0.011906	-0.0940189	0.0715774	-0.238572	-0.232676	0.0458412	0.102849
ENSMUST00000209497.1|C86187	0.035828	0.120838	0.246422	-0.170564	-0.0748893	0.109004	0.250741	0.0215688	0.0888048	-0.103477	0.0883259	0.042763	-0.11297	0.183946	0.202064
ENSMUST00000209502.1|Gm33594	0.0537463	-0.22316	0.0758056	0.136717	0.100399	-0.198934	0.199968	-0.0218366	0.1012	0.0924923	0.261298	0.177824	-0.00818936	0.248087	0.122956
ENSMUST00000209515.1|Gm38590	0.0226283	0.161998	-0.271254	0.124349	0.121906	0.00912711	0.150646	0.16729	0.377409	-0.105578	0.102337	0.172798	-0.334982	-0.0956101	0.0330227
ENSMUST00000209524.1|7420700N18Rik	-0.0836713	0.0823061	-0.0386128	-0.135951	-0.214879	0.0718866	-0.0884051	0.11369	-0.00661947	-0.245704	-0.247824	0.207688	-0.0737939	0.296488	0.223673
ENSMUST00000209560.1|C230079O03Rik	0.14957	-0.264352	-0.0717686	-0.038764	0.138545	0.169215	-0.0533294	0.104442	0.159974	-0.236781	0.169343	0.0683164	0.0090987	0.110681	0.128741
ENSMUST00000209584.1|Gm15328	0.0712296	-0.0611489	-0.0840182	0.381409	0.365381	0.126335	0.212635	0.191722	0.482466	-0.0571416	0.100692	0.275534	0.0945546	0.143637	0.101408
ENSMUST00000209585.1|1700015I17Rik	-0.104967	0.17222	0.257568	0.0164697	-0.0302348	0.00793722	0.206003	0.00103986	0.18611	0.0486599	0.547059	-0.00671343	-0.172529	-0.0018147	0.0873533
ENSMUST00000209603.1|Gm14221	-0.148551	-0.299304	-0.0313996	0.0418917	0.0308263	-0.013209	0.00395034	0.0250601	-0.107863	-0.0301496	-0.0235969	-0.085105	0.113085	-0.00766858	-0.0371922
ENSMUST00000209624.1|Gm45509	-0.134054	-0.300607	-0.0582994	0.0466953	0.0787419	-0.00219162	-0.00263356	0.0126167	-0.0896195	-0.00758182	-0.0572077	-0.0574325	0.0908055	0.0239424	-0.023818
ENSMUST00000209648.1|Gm38416	-0.0688352	-0.224552	-0.00453257	0.051499	-0.0145258	-0.0303865	0.201212	0.107935	-0.0101288	-0.011195	0.374189	0.0980815	0.158488	0.0742272	0.0086044
ENSMUST00000209653.1|Gm36737	-0.269471	-0.0757503	0.213211	-0.11838	0.123922	0.000157735	-0.0471857	0.221821	-0.0524103	-0.123853	0.187479	-0.0301144	0.0626268	0.00127143	0.0838788
ENSMUST00000209671.1|Gm45571	-0.0803557	0.0420009	0.0484937	0.218346	-0.0826704	-0.159307	0.0987604	0.0813892	0.106895	-0.147838	0.222739	0.109319	-0.241261	0.06853	-0.0775319
ENSMUST00000209681.1|Gm45330	-0.184402	0.0961944	0.207644	0.0901154	-0.0929062	-0.333926	0.276158	0.0385087	0.32589	-0.11429	0.407141	0.102748	-0.365004	0.0322549	0.023913
ENSMUST00000209728.1|1300002E11Rik	-0.137574	0.122586	0.21485	0.0913423	0.140904	-0.00848076	-0.131189	0.0813038	0.366307	0.229513	0.0702108	-0.22867	-0.029415	0.165657	0.262875
ENSMUST00000209758.1|Gm45321	0.256255	0.098247	-0.24932	0.230385	0.36735	0.16294	0.322349	0.148249	0.449013	-0.0391814	0.271906	0.104399	0.0458123	0.115613	0.327962
ENSMUST00000209762.1|Gm30504	0.00363249	-0.0592923	-0.0943575	0.0647234	0.236067	0.00130416	0.137485	0.0951744	-0.283428	0.212022	0.054801	-0.1151	-0.385085	0.206243	0.137584
ENSMUST00000209774.1|5430421F17Rik	-0.38698	0.409478	0.108223	-0.206807	0.0440047	0.132741	-0.480918	-0.295002	0.266045	-0.232193	0.307452	-0.0271812	0.0128862	0.321905	0.040715
ENSMUST00000209793.1|Gm32050	-0.0109425	-0.138576	0.0309726	0.0316917	-0.00394367	0.033822	0.217123	0.0968436	0.0887606	-0.0418481	0.531813	0.157029	-0.0184261	0.218233	0.194191
ENSMUST00000209799.1|Gm45305	-0.265817	-0.124818	0.0319499	-0.0021017	-0.330635	-0.175421	0.0484409	0.10656	-0.266877	-0.2293	-0.0408673	0.0359864	0.0747412	0.0192319	0.0649109
ENSMUST00000209810.1|Gm32486	-0.0474323	0.0755267	0.0741979	0.172559	-0.0916739	0.0617298	0.273038	-0.163075	0.190071	-0.0255995	0.417207	-0.10013	-0.183497	0.332657	0.0700441
ENSMUST00000209817.1|BC024386	-0.211029	0.0227455	-0.102705	0.0673771	-0.227484	-0.0244928	-0.19097	0.0552154	0.00154008	-0.0957367	0.0512739	-0.0342221	-0.270329	-0.206842	0.129738
ENSMUST00000209819.1|Gm38414	-0.158776	-0.302747	-0.0881254	0.148549	0.0138471	-0.132087	0.139382	0.233668	0.114096	0.00133187	0.130231	0.0523547	-0.30045	0.127194	-0.00215274
ENSMUST00000209823.1|Gm42031	0.0130001	0.22701	0.0604343	-0.16738	0.168329	-0.101673	-0.113207	0.147563	0.218925	-0.0476825	0.257105	0.0776563	-0.1805	-0.0349477	0.220646
ENSMUST00000209842.1|BC024386	-0.0687728	-0.00145121	-0.263283	0.162014	0.154775	0.0632608	0.0294081	-0.108109	0.00835197	-0.0909091	0.0601735	-0.236034	-0.232676	0.040455	0.104501
ENSMUST00000209855.1|Gm36445	-0.080755	-0.0183561	0.0270598	0.283545	-0.0675466	-0.198497	0.0904057	0.136106	0.209951	0.0182589	0.17947	0.0300539	-0.163377	0.423003	0.13692
ENSMUST00000209894.1|Gm31409	0.039468	-0.0341478	0.098797	0.263609	0.330151	-0.138901	0.195615	-0.138784	0.385459	-0.203821	0.219163	0.179298	0.0464867	0.312129	0.289619
ENSMUST00000209897.1|AU023762	-0.224463	0.10964	0.199236	0.0775136	-0.147559	-0.379772	0.269428	0.0265505	0.286628	-0.120065	0.37755	0.099064	-0.403771	0.0142546	0.0230389
ENSMUST00000209922.1|Gm45388	-0.00766914	-0.137213	0.0219731	0.030288	-0.0233991	0.0487784	0.207283	0.109148	0.101111	-0.0392418	0.535555	0.16673	-0.0101163	0.218233	0.186366
ENSMUST00000209933.1|Gm29895	-0.08902	-0.0240315	-0.0156242	-0.125721	0.0815946	-0.048526	-0.213386	0.114043	-0.31848	0.0389212	0.172575	-0.074287	-0.219719	0.171973	0.171895
ENSMUST00000209940.1|Gm38947	-0.0843293	-0.118081	0.0726197	0.0506568	0.0778217	-0.101762	0.268623	-0.00481792	0.221294	-0.118881	0.261402	0.0916956	-0.0919112	0.182793	0.247692
ENSMUST00000209947.1|Mir670hg	-0.33342	0.370562	0.156768	-0.189495	0.0700987	0.169525	-0.467275	-0.197881	0.180512	-0.21312	0.098892	-0.136725	0.268518	0.23076	0.268326
ENSMUST00000209951.1|Gm36445	-0.0688829	0.0101221	-0.0589861	0.385193	-0.0593723	-0.181675	0.0323934	0.161185	0.228758	0.0639737	0.184545	-0.0091722	-0.175397	0.199636	0.175297
ENSMUST00000209959.1|1700012D14Rik	-0.0966139	-0.0365767	-0.0721926	-0.0248302	-0.00930349	0.0828023	0.0260642	-0.0756221	-0.110975	-0.115767	0.0147855	-0.179957	-0.116944	-0.0904158	-0.350602
ENSMUST00000209977.1|B020031H02Rik	0.143634	0.0112015	0.22214	-0.14301	0.112894	0.0759396	-0.36593	0.148699	0.0935277	-0.0483144	-0.0411074	0.156786	-0.205975	0.265415	0.00710557
ENSMUST00000209980.1|Gm45620	0.0844592	0.036221	0.0252576	0.240592	0.178035	-0.0192211	0.0387719	-0.166443	0.500408	-0.232389	0.199655	0.146017	-0.232007	0.205736	0.254188
ENSMUST00000209987.1|Gm8110	-0.0681181	-0.22319	0.00367861	0.0427339	-0.0222488	-0.0242263	0.211746	0.0887329	-0.0308308	-0.000681179	0.405998	0.0998417	0.123443	0.102794	0.0378469
ENSMUST00000210010.1|Gm45336	0.0245919	0.0439149	0.127492	-0.0888392	-0.02232	-0.218442	0.198949	-0.00427333	0.0391285	0.122249	0.212709	-0.0807711	-0.392413	-0.0817786	0.181046
ENSMUST00000210048.1|Gm45589	0.0336382	-0.0680597	0.0246343	-0.120747	-0.03477	0.0852955	-0.0395766	0.169147	-0.303705	-0.367926	0.0565185	0.0276746	-0.0831472	0.319095	0.0967988
ENSMUST00000210049.1|Gm33045	-0.083108	-0.00194552	0.0958218	0.0292656	-0.0813627	-0.246306	0.0774647	0.154033	-0.126982	0.0980315	0.147785	-0.0226648	0.109341	0.0898082	0.0478059
ENSMUST00000210080.1|BC024386	-0.0765043	-0.0215312	-0.321287	0.175115	0.159212	0.0416704	0.0306517	-0.0871385	0.0443958	-0.0643724	0.0294201	-0.265426	-0.241244	0.120564	0.127104
ENSMUST00000210105.1|Gm35021	-0.191323	-0.0533097	-0.116336	0.317634	0.272244	0.0900637	0.0329561	-0.0058231	0.0807642	0.0794314	-0.0476442	0.0598887	-0.276648	0.280752	-0.0135301
ENSMUST00000210130.1|Gm45627	-0.0993244	-0.137164	0.180333	0.0288888	-0.131339	0.0271179	0.301518	0.192391	0.292736	-0.273429	0.272474	0.0466034	-0.38377	0.111113	0.108066
ENSMUST00000210151.1|Gm31816	-0.0110859	0.313603	0.181618	0.0633422	0.272422	0.115354	-0.138213	-0.0384414	0.0587154	-0.0401209	0.189888	-0.0420099	-0.119552	0.184587	-0.0845632
ENSMUST00000210200.1|Gm5535	-0.0736926	-0.26554	0.122172	-0.0075533	0.194627	0.207566	-0.010316	0.218826	0.14398	-0.176861	0.196199	-0.278403	-0.335461	0.168433	0.260508
ENSMUST00000210209.1|C030029H02Rik	0.039998	-0.120835	0.0752473	0.271095	0.367287	0.0244336	0.243019	-0.123671	0.446498	-0.221561	0.244389	0.149701	0.103692	0.346023	0.347231
ENSMUST00000210222.1|C130073E24Rik	-0.0200769	0.0537835	-0.195426	0.139525	0.0763428	0.00678218	0.187788	0.106479	0.331468	-0.156819	0.161263	0.127719	-0.304572	-0.128083	0.0638793
ENSMUST00000210229.1|Gm45671	-0.237536	-0.0575486	0.0492902	0.0945307	0.384912	0.151236	-0.0542736	0.0704152	0.0696713	-0.12568	0.029472	-0.147667	-0.130005	0.106107	-0.0143301
ENSMUST00000210253.1|Gm5608	0.039655	-0.117755	0.0761341	0.267133	0.369357	0.0244336	0.242105	-0.120656	0.443596	-0.223308	0.238879	0.147368	0.0871926	0.347135	0.345953
ENSMUST00000210260.1|Gm20751	-0.0101975	0.124626	0.138868	0.253222	0.311385	0.0727677	0.171487	0.0707795	0.298667	-0.0798577	0.129046	-0.0603799	-0.0581823	0.201876	0.317483
ENSMUST00000210265.1|Gm45605	-0.290024	0.0338813	0.0556718	0.180886	0.0481456	0.0987118	0.104684	0.154297	0.32895	-0.121257	0.148826	0.22867	-0.407602	0.00245863	-0.00213584
ENSMUST00000210268.1|5430421F17Rik	-0.40104	0.400711	0.0973846	-0.197979	0.045385	0.149089	-0.465409	-0.283737	0.259618	-0.22239	0.290092	-0.0372923	0.0151744	0.284616	0.0471995
ENSMUST00000210289.1|Gm35021	-0.132953	-0.128211	0.0886378	0.107476	0.0699945	0.0237533	-0.102618	0.159403	-0.0475969	-0.00386196	-0.0218269	0.0526376	-0.295663	0.0883577	0.0642191
ENSMUST00000210303.1|Gm45304	-0.0885582	-0.0899726	-0.132709	0.112121	0.0900506	0.130066	0.106235	-0.0589626	0.0997832	-0.0115198	0.407412	-0.0620617	-0.211957	0.124868	0.22333
ENSMUST00000210319.1|Gm31152	-0.275029	0.0579036	-0.0271959	-0.204468	-0.0859391	-0.204058	0.176814	-0.0479745	0.0712911	-0.0274625	0.370758	0.0478946	-0.13412	0.0775639	-0.00590864
ENSMUST00000210330.1|Gm15328	-0.0301204	-0.214918	-0.0240313	0.226149	-0.234604	-0.116472	0.0779118	-0.121671	0.128918	-0.137271	0.032618	0.165788	-0.146357	-0.0197847	-0.186472
ENSMUST00000210335.1|Gm45869	-0.00498806	-0.140204	0.0243051	0.0533393	0.00647419	0.0573671	0.226596	0.105509	0.0966682	-0.0419073	0.535209	0.154491	-0.0109593	0.219403	0.208002
ENSMUST00000210339.1|Gm36380	-0.217292	-0.043092	0.119423	0.0636017	0.00361503	-0.231838	0.3206	0.0620437	0.258759	-0.107952	0.321728	0.100906	-0.151021	-0.0021074	-0.100135
ENSMUST00000210356.1|C030029H02Rik	0.0321106	-0.122642	0.0797142	0.271812	0.362061	0.0232489	0.244995	-0.116011	0.445402	-0.225678	0.248859	0.156292	0.100079	0.348306	0.346639
ENSMUST00000210430.1|Gm45580	0.000748208	-0.136858	0.0248635	0.0473816	-0.00210329	0.0382645	0.225206	0.102701	0.0852066	-0.0399823	0.528972	0.148473	0.00686461	0.213081	0.197465
ENSMUST00000210438.1|C030029H02Rik	0.0224151	-0.123234	0.0847394	0.266135	0.364493	0.0238413	0.249859	-0.114937	0.445402	-0.224582	0.254957	0.157643	0.0891195	0.341223	0.346545
ENSMUST00000210487.1|Gm36325	-0.184901	0.0939139	0.209746	0.0888365	-0.0756198	-0.327558	0.276158	0.034592	0.321299	-0.111062	0.412408	0.110321	-0.366199	0.0147518	0.0275165
ENSMUST00000210549.1|Gm45277	-0.0297113	0.103129	0.029335	0.19298	0.287922	0.0116421	0.224326	0.110596	0.205181	0.0908589	0.250629	0.173934	-0.0608914	0.0560814	0.171538
ENSMUST00000210553.1|Gm31983	0.0732944	0.0897136	-0.223556	0.121471	0.0137393	0.0107804	0.152867	0.167724	0.369047	-0.11145	0.0819967	0.148947	-0.370596	-0.0285959	-0.039209
ENSMUST00000210588.1|D630033O11Rik	0.00230698	-0.243684	-0.0965964	0.164946	-0.054094	0.241641	0.145578	0.173722	0.195528	-0.146365	0.433268	0.13873	0.0826162	0.196573	0.030583
ENSMUST00000210606.1|5330413P13Rik	0.121272	0.145002	0.163008	0.137622	0.0204742	0.0988302	-0.0540978	0.122216	-0.299897	0.103362	-0.102704	0.00413449	0.269647	0.102396	0.00277461
ENSMUST00000210633.1|5033428I22Rik	0.0572232	0.0798133	0.106884	-0.0258603	-0.0181731	-0.13275	0.134909	0.0648388	0.0901764	-0.0764921	0.0826558	-0.0129367	-0.448194	-0.00551158	-0.0695627
ENSMUST00000210653.1|Gm36445	-0.285784	0.111476	0.129737	0.152189	-0.193601	-0.162802	0.181533	0.0640194	-0.0126166	-0.0407227	0.320446	0.00487133	-0.276254	0.0925499	0.0162735
ENSMUST00000210694.1|Gm45253	-0.141848	0.0972902	-0.0170136	-0.0384767	0.122122	-0.077536	0.0707404	0.0894608	0.171016	-0.183148	0.179108	0.0428186	-0.164464	-0.0825983	0.178965
ENSMUST00000210731.1|Gm45554	-0.110455	-0.0485071	0.20988	0.0132932	0.13113	0.0889487	0.195256	-0.0470006	0.0612435	0.108086	0.175835	0.121782	-0.493446	0.100777	0.219595
ENSMUST00000210771.1|Gm45538	-0.10382	-0.238862	-0.00696308	0.0943097	-0.0695575	-0.0530569	0.0532391	0.100934	-0.0575505	0.00562796	0.0830971	-0.12928	0.134289	-0.0944591	0.123329
ENSMUST00000210776.1|Gm45518	0.0343426	0.0686269	0.117787	0.139693	0.306438	-0.150692	0.155323	-0.0155202	0.0718421	0.0218059	0.0892662	0.118921	0.0780048	0.217643	0.187653
ENSMUST00000210788.1|1700012D14Rik	-0.0940263	-0.0540351	-0.0892622	-0.0286719	-0.0160428	0.0858537	0.0303517	-0.0875843	-0.106037	-0.0924345	0.0274686	-0.112618	-0.156474	-0.105051	-0.332423
ENSMUST00000210802.1|D630033O11Rik	-0.00570509	-0.240841	-0.0880567	0.157991	-0.0574461	0.249815	0.146565	0.188696	0.19618	-0.149534	0.439124	0.147081	0.0761129	0.189197	0.0310818
ENSMUST00000210823.1|Gm45339	-0.18275	-0.225085	0.0433551	0.0273559	-0.00630987	-0.119591	0.192433	0.0809688	-0.0430031	-0.0218866	0.321555	0.0464209	0.187271	-0.0156299	-0.0402162
ENSMUST00000210835.1|Gm33148	0.0205605	0.111389	0.0441176	0.10222	-0.208294	-0.157659	-0.0111631	0.111721	0.247495	0.0863595	0.0857889	0.0596852	-0.185565	0.0677958	-0.127284
ENSMUST00000210851.1|Mir670hg	-0.35702	0.389723	0.152465	-0.163075	0.0843616	0.211639	-0.485563	-0.180447	0.236488	-0.230179	0.0807006	-0.130298	0.248389	0.226428	0.223933
ENSMUST00000210912.1|Gm39214	0.0956771	0.0776841	0.152071	0.312768	0.233827	0.00411669	0.229376	-0.0645393	0.38999	-0.187976	0.19418	-0.081709	-0.00541943	0.307828	0.296665
ENSMUST00000210956.1|Gm35850	-0.12542	0.0215917	-0.113579	0.0617085	-0.0146573	-0.22765	0.0550864	0.100067	0.18493	-0.1047	0.3607	0.157246	-0.295933	-0.0427766	-0.00271459
ENSMUST00000210961.1|5330413P13Rik	-0.181347	0.102828	0.20147	0.0868402	-0.104934	-0.346572	0.265588	0.0306064	0.320292	-0.123856	0.39782	0.13169	-0.375126	0.026233	0.0306094
ENSMUST00000211010.1|Gm29895	-0.0632626	-0.178566	0.00839408	-0.160485	-0.0140654	-0.132682	-0.164741	0.0873974	-0.353773	-0.097054	0.0599103	-0.0966691	-0.25042	0.128581	0.185634
ENSMUST00000211081.1|Gm45237	-0.0508929	0.0858995	-0.0847812	0.126464	0.075361	0.080437	-0.131752	0.0319982	-0.0182485	-0.0210434	0.232271	-0.0137818	-0.252678	0.0734314	0.0767475
ENSMUST00000211101.1|Gm45388	-0.225253	0.291736	0.316005	0.0327905	0.0738134	-0.0518149	-0.000351826	0.0426544	-0.156623	0.0277242	0.370486	-0.120257	0.163557	0.157702	-0.035409
ENSMUST00000211111.1|Gm45272	-0.0163048	0.0363148	0.0917669	-0.133065	-0.0277916	-0.147759	-0.07979	-0.0288758	0.192741	-0.374835	-0.0989928	-0.11877	-0.181792	0.0303451	0.0973696
ENSMUST00000211135.1|Gm45680	-0.062902	0.359626	0.0398817	-0.0194919	0.0968792	0.207242	-0.0432634	0.0335255	0.0682642	-0.0132494	-0.203977	-0.138723	-0.132406	-0.133494	0.147302
ENSMUST00000211142.1|Gm6249	-0.0139666	-0.141715	0.0381984	0.0473816	-0.016892	0.0631127	0.196749	0.113273	0.090893	-0.0354213	0.536872	0.176064	-0.110677	0.194349	0.142035
ENSMUST00000211157.1|Gm45237	-0.0316298	-0.146125	0.117076	0.132905	-0.105133	0.182112	0.0537497	0.0638511	-0.0936953	-0.167761	0.293293	-0.0274119	-0.195289	-0.0354555	0.245419
ENSMUST00000211162.1|Gm45650	-0.00531999	-0.0836549	-0.284337	-0.147958	0.0163122	0.086331	-0.117499	-0.111787	0.0472466	-0.0681729	0.218374	0.370525	0.138663	-0.131375	0.160798
ENSMUST00000211163.1|Gm45389	-0.185587	0.0828669	0.208991	0.0892732	-0.0925447	-0.328151	0.279487	0.0193757	0.32664	-0.119917	0.412893	0.108766	-0.365115	0.0212209	0.0264383
ENSMUST00000211166.1|Gm30808	-0.187701	-0.102653	-0.0548356	0.22401	0.12876	-0.0798068	-0.106127	0.105578	0.0105884	0.114665	-0.019727	0.0126604	-0.136339	0.234952	0.0547499
ENSMUST00000211205.1|Gm45639	-0.0063286	-0.144055	0.0353081	0.0407999	-0.012061	0.0374056	0.219939	0.111124	0.0984452	-0.0472383	0.529006	0.149251	-0.00879152	0.221218	0.198182
ENSMUST00000211225.1|Gm43154	0.272376	-0.0392683	0.119816	-0.0755824	0.0376274	0.0267491	-0.0224738	-0.18576	0.353579	0.0500335	-0.109439	-0.0880805	-0.38211	0.207583	0.254915
ENSMUST00000211251.1|Gm6145	-0.0513818	-0.0349976	0.0664691	0.131184	0.00868955	-0.135941	0.0254793	0.0627671	-0.018486	-0.19194	0.140751	0.0451982	-0.000384023	0.0248809	0.07372
ENSMUST00000211253.1|Gm38414	-0.0543933	0.0794991	-0.0523114	0.0095284	-0.0754409	-0.0281951	0.214173	-0.112913	-0.100348	-0.295996	0.0792736	-0.0875728	-0.428168	-0.0931688	0.123441
ENSMUST00000211262.1|Gm39244	0.0191105	-0.121961	0.0817505	0.267788	0.37363	0.0205242	0.236874	-0.109218	0.432401	-0.227543	0.262615	0.171233	0.105619	0.352169	0.348603
ENSMUST00000211274.1|Gm45370	-0.00899547	0.115001	0.00292584	0.0680009	0.0791362	0.0516512	0.0751859	0.0128247	-0.169762	0.0669639	0.0579739	0.121374	0.0820024	0.103133	-0.065073
ENSMUST00000211297.1|Gm8110	-0.0681181	-0.22319	0.00367861	0.0427339	-0.0222488	-0.0242263	0.211746	0.0887329	-0.0308308	-0.000681179	0.405998	0.0998417	0.123443	0.102794	0.0378469
ENSMUST00000211313.1|C130073E24Rik	0.0205446	-0.101851	0.0148787	0.0568953	-0.015939	0.0549386	0.224767	0.118854	0.136828	-0.0397749	0.530808	0.177046	-0.0177035	0.229062	0.190762
ENSMUST00000211359.1|Gm45301	-0.183654	0.0954836	0.21671	0.0933906	-0.0966855	-0.331912	0.274073	0.0285441	0.331073	-0.117814	0.410745	0.105655	-0.352802	0.0331368	0.0296109
ENSMUST00000211430.1|Mir670hg	-0.0694603	0.0675222	0.232847	0.0489715	0.0425504	-0.00769055	0.0926699	0.144692	0.0106052	-0.0497726	0.201596	-0.0829941	-0.159563	-0.32544	0.0512043
ENSMUST00000211443.1|1300002E11Rik	-0.198961	0.115534	0.221702	0.0777632	-0.135399	-0.329395	0.247957	0.0392546	0.327015	-0.135038	0.382401	0.127801	-0.383682	0.0322586	0.0382728
ENSMUST00000211456.1|4930558N11Rik	-0.0365999	0.109463	-0.149017	0.189277	0.0691127	-0.179091	0.218878	-0.0613505	0.208589	-0.313372	0.234756	0.217818	-0.498798	0.266476	0.0516296
ENSMUST00000211477.1|1700025L06Rik	-0.0740271	-0.0165937	0.308715	0.255836	-0.090187	-0.240089	-0.119191	0.104948	0.0853575	0.0187017	0.0929655	-0.115755	-0.0400152	-0.0497672	0.119592
ENSMUST00000211483.1|Gm45601	-0.0700822	-0.0798461	-0.0616496	-0.0606072	0.0952395	0.0300607	0.0646686	-0.119963	-0.0512958	0.0537835	0.00159391	-0.00642688	-0.0238738	0.072354	0.0560533
ENSMUST00000211529.1|Gm15328	0.0332497	-0.0757882	0.220325	0.190295	-0.238203	-0.195788	-0.128902	-0.14215	-0.00945365	-0.16326	0.0377994	0.0359146	0.000138138	0.0059405	-0.241356
ENSMUST00000211555.1|Gm35021	-0.0785675	-0.11408	-0.000626535	0.217873	0.125165	0.0744677	0.0629305	0.104104	0.062096	-0.0257873	0.0207542	0.265046	-0.30659	0.129587	0.0523658
ENSMUST00000211557.1|Gm4224	0.0117393	-0.242014	-0.243134	0.158173	0.0114799	-0.108436	0.0564467	0.174193	0.279307	-0.165253	0.245852	-0.0159412	-0.527329	-0.0437404	0.0443279
ENSMUST00000211581.1|Gm30978	-0.00474848	-0.0279102	0.389699	-0.03319	-0.15859	-0.0271847	0.148965	0.0883781	0.248397	-0.230358	-0.0471342	0.000558695	-0.336568	0.0222693	0.251808
ENSMUST00000211586.1|Gm45584	-0.0387245	-0.082826	0.0323131	-0.0512618	0.0964408	0.259685	0.11287	-0.00367477	0.0234796	-0.0661989	0.176665	-0.374265	-0.214805	0.0254615	-0.113303
ENSMUST00000211631.1|Gm2694	-0.209495	-0.0365998	0.0417391	0.203078	0.155438	0.115597	-0.0938476	0.0128755	-0.106802	-0.057158	-0.0601728	0.212467	0.153315	-0.1047	-0.0802482
ENSMUST00000211642.1|Gm45322	-0.00233815	-0.0349475	0.235808	0.277618	-0.0943255	-0.195838	0.26438	0.105786	0.238193	-0.0367102	0.444217	0.0493692	-0.217332	0.243299	0.173607
ENSMUST00000211651.1|Gm32975	0.117739	0.226697	0.21323	0.26854	0.192241	0.281198	0.285006	0.078448	0.242762	-0.168022	0.144017	-0.363313	0.115015	0.0706191	0.144466
ENSMUST00000211703.1|Gm45602	0.0545413	0.00697318	-0.141643	0.0420056	-0.32516	-0.149272	0.0562048	0.0255469	0.0915704	-0.0782349	0.000749125	0.0875665	-0.195718	-0.0319585	-0.0598457
ENSMUST00000211705.1|Gm35850	-0.580641	0.180039	0.23172	-0.294365	0.0415071	0.0746632	-0.430185	-0.250428	0.255501	-0.451207	-0.0428971	-0.190473	0.0466071	0.215598	0.208407
ENSMUST00000211727.1|Gm45425	-0.122216	-0.0851253	0.146363	-0.145639	-0.0347124	-0.130156	0.112043	-0.0123841	-0.0839971	0.0650585	0.215748	0.135449	-0.0123716	0.00249943	0.111417
ENSMUST00000211729.1|Gm36445	-0.122621	0.0151137	-0.0239404	0.140036	0.0327737	0.00203677	-0.126903	-0.0403295	0.086071	0.254495	0.138475	-0.119504	-0.0543443	0.0685954	0.174166
ENSMUST00000211745.1|Gm45589	0.0374104	-0.0775963	0.0221675	-0.0823485	-0.0128826	0.0932623	-0.0308712	0.142389	-0.285431	-0.370443	0.0646273	0.0338564	-0.0890519	0.320559	0.0827053
ENSMUST00000211762.1|Gm35963	0.0302593	-0.0923754	0.142479	0.0348966	-0.00432	0.169346	-0.0180537	0.0569086	0.19682	0.0919545	0.396921	-0.022425	-0.569818	0.0217187	0.1314
ENSMUST00000211785.1|B230209E15Rik	-0.157695	0.101348	0.0934939	0.220225	0.0434038	-0.181513	0.198779	0.193857	0.195356	-0.020323	0.113132	0.0893803	-0.319015	0.235997	0.268676
ENSMUST00000211921.1|Gm31805	-0.432215	0.154894	0.266995	0.0385229	-0.134085	-0.334074	0.218366	0.00918524	0.312365	-0.212439	0.416462	0.132508	-0.288073	0.135927	0.0512211
ENSMUST00000211925.1|Gm31518	-0.134833	-0.31974	-0.0189514	0.132725	0.0511691	-0.00177699	0.049928	0.0893568	-0.0613357	-0.00867763	0.00831608	-0.0743389	0.107305	-0.00696612	0.0214486
ENSMUST00000211931.1|Gm45833	-0.266331	-0.108278	-0.00663464	0.0232385	0.00325352	-0.224582	0.318954	-0.00131713	-0.0717608	-0.182053	0.140819	0.0187485	-0.194738	0.203598	0.132215
ENSMUST00000211951.1|Gm30052	-0.165728	0.0959278	-0.0864802	-0.0334073	-0.0455165	-0.0590849	-0.0474407	-0.105752	-0.238235	0.0131497	-0.293592	-0.256256	0.0497383	0.0837105	-0.255794
ENSMUST00000211955.1|Gm45827	-0.0261588	0.0289768	-0.0334929	0.252385	0.135602	-0.106696	0.024921	0.133203	-0.216378	-0.0786788	0.158866	0.0802162	-0.065882	-0.0841111	-0.108892
ENSMUST00000211965.1|Gm45864	-0.00834069	0.108141	-0.173239	-0.0995729	-0.00591742	-0.19683	0.0665647	0.0815636	-0.138166	-0.180382	0.0964648	0.119269	-0.109717	-0.0201139	-0.0144529
ENSMUST00000212007.1|A530010L16Rik	0.0297798	-0.0227595	0.255294	-0.00196619	-0.0357269	0.163285	0.0165504	0.0627123	-0.0803226	0.0209406	0.322999	0.0386512	-0.241551	-0.126367	0.0926572
ENSMUST00000212011.1|Gm31518	-0.330272	0.123116	0.007193	0.150068	-0.107136	-0.340738	0.28245	0.0563429	0.145009	-0.13596	0.258491	0.084247	-0.353887	-0.0368901	-0.0458618
ENSMUST00000212079.1|Gm49317	-0.207624	-0.107961	0.13738	0.109209	-0.10091	-0.0147596	0.0837634	-0.00706962	-0.0229387	0.00574155	0.119263	0.121539	-0.150218	0.223103	0.21611
ENSMUST00000212103.1|Gm45740	-0.0749623	-0.133697	-0.150942	0.291562	0.130963	-0.145064	0.144788	0.288258	-0.0222602	-0.235964	0.222046	0.191167	-0.158155	-0.0660858	0.224941
ENSMUST00000212119.1|Gm32122	0.0384392	-0.111713	0.0772837	0.265137	0.367681	0.0215904	0.24558	-0.119477	0.440516	-0.216585	0.232954	0.146795	0.0851452	0.335427	0.347543
ENSMUST00000212135.1|Gm45723	-0.263674	-0.212863	-0.104919	0.0174377	-0.152943	-0.0147967	0.0117121	-0.0414326	0.0141499	-0.15672	0.175413	-0.102045	0.0497897	-0.0841104	0.318152
ENSMUST00000212145.1|Gm32856	-0.195029	0.0609779	0.152315	0.177657	0.0979399	0.0232262	0.0154163	-0.0905488	-0.0964122	-0.0357985	0.118895	0.0886027	-0.247534	0.0150011	0.382049
ENSMUST00000212158.1|Gm42047	-0.22787	-0.221401	0.0131835	0.127396	0.16234	-0.0137413	-0.101547	0.00958798	-0.112013	0.0300547	0.00159695	0.170021	-0.182978	-0.0903583	0.0755486
ENSMUST00000212180.1|Gm32856	-0.204417	0.0522324	0.111973	0.197637	0.152386	-0.148043	0.0594272	-0.0815682	0.184119	0.0753414	0.173763	-0.0489	-0.307301	0.066279	0.0619111
ENSMUST00000212186.2|Gm17745	-0.097823	-0.0110565	-0.0703941	0.0167931	-0.384659	-0.0187234	-0.0790521	0.169043	0.341656	-0.0904515	0.155204	-0.0480374	-0.303375	-0.186112	0.0991927
ENSMUST00000212196.1|Gm45899	0.00443072	-0.144767	-0.0421535	0.171171	-0.159459	-0.0592519	0.158229	-0.0335136	-0.0288131	-0.300152	0.331336	0.153639	-0.229283	0.11364	0.309751
ENSMUST00000212236.1|Gm45824	0.119066	0.0170681	0.152255	0.0699415	0.0786497	-0.299465	0.112243	0.0172188	0.173928	-0.106683	0.139646	0.171915	-0.238926	0.0383798	0.110412
ENSMUST00000212248.1|Gm45895	-0.147304	-0.300015	-0.029626	-0.00162202	-0.00621127	0.0874279	0.109329	0.116601	-0.0565083	-0.0650674	0.112856	-0.0967306	0.201723	0.041504	-0.103471
ENSMUST00000212253.1|Gm39822	0.0987901	0.0351653	0.0730002	-0.143196	0.0201034	-0.0883457	0.168449	0.0716366	-0.193695	0.0643562	-0.0879967	-0.216376	-0.411594	0.000527704	-0.097157
ENSMUST00000212296.1|Gm31138	-0.0635363	-0.0935323	0.0706162	-0.0224621	-0.0708167	0.0342964	0.0602471	0.0439852	-0.0965943	-0.164934	0.322081	0.0524836	-0.0592084	-0.0902083	0.165218
ENSMUST00000212304.1|Gm26843	-0.0854828	-0.270517	-0.00272611	0.0717742	-0.0338827	-0.0494299	0.134312	0.0956305	-0.0669036	-0.0149563	0.295117	0.0506782	0.158729	0.00801982	-0.010132
ENSMUST00000212309.1|Gm26953	0.00639584	-0.201811	0.239901	-0.171974	-0.285043	-0.158429	-0.1014	-0.00365305	0.0614626	0.111297	0.270747	0.0602946	-0.442455	0.00673167	0.0795508
ENSMUST00000212317.1|Gm45843	0.161395	0.0270399	-0.096224	-0.0583614	0.123437	-0.0146898	0.162805	0.046172	0.180749	0.0986225	0.243003	-0.0718067	-0.315357	0.137665	0.0762583
ENSMUST00000212334.1|C230057M02Rik	0.266853	-0.121793	0.00764506	0.123747	0.128535	-0.088637	0.0298091	-0.126917	0.0100801	-0.107574	0.359993	0.0780991	-0.156176	0.0655356	0.115436
ENSMUST00000212339.1|6030466F02Rik	-0.20795	0.12331	0.168164	0.00018955	-0.00386302	-0.17436	-0.219943	0.0946691	0.0283061	0.0822946	-0.19913	-0.119778	0.0214413	0.295424	0.151557
ENSMUST00000212411.1|Gm4316	-0.0705498	0.201777	0.0432894	-0.207743	0.120578	-0.102266	-0.125533	0.0985074	0.217918	-0.0341774	0.283717	0.0268946	-0.215212	-0.0282157	0.0984829
ENSMUST00000212419.1|4930422C21Rik	-0.197386	0.0113154	-0.104986	-0.181428	-0.0860265	-0.0759995	0.142562	-0.0680393	-0.211127	-0.194979	0.342085	0.0637412	-0.233867	0.0602661	0.0684642
ENSMUST00000212427.1|Gm35572	-0.16093	-0.243353	-0.0515014	-0.0345619	0.176983	0.140005	0.148158	-0.148366	0.168182	-0.056133	0.155964	-0.0982532	0.0534507	0.0113013	0.205914
ENSMUST00000212444.1|C230057M02Rik	0.261992	0.0159818	0.188513	0.112937	-0.000387924	0.0248314	-0.0521408	-0.140254	0.0933085	-0.0296223	0.192782	-0.0140299	0.081664	0.0559379	-0.161251
ENSMUST00000212453.1|4932416K20Rik	-0.20663	-0.0538724	0.0586935	-0.0258275	-0.179503	-0.202281	0.278609	-0.010953	-0.146217	-0.172131	-0.0244978	-0.0506782	-0.238937	0.122053	0.0289931
ENSMUST00000212462.1|5033426E14Rik	-0.192506	-0.14762	0.0195442	-0.0558609	-0.0451205	0.288648	0.156965	0.160517	0.00259863	0.0276801	0.100676	0.189417	0.0698285	0.0921666	-0.0288638
ENSMUST00000212490.1|Gm4316	-0.00604527	0.0687511	-0.0818591	-0.00942783	0.113566	0.265682	0.0177213	-0.060261	0.0741912	0.21973	0.138124	-0.205047	-0.124534	-0.0470854	-0.177587
ENSMUST00000212495.1|4932416K20Rik	0.110891	0.0979713	0.172862	-0.019433	0.0262582	-0.00992152	0.10483	0.0529624	-0.0268622	-0.0867171	0.321728	-0.0245204	-0.241827	-0.104492	-0.107274
ENSMUST00000212567.1|Gm45843	0.166757	0.0228343	-0.0567415	-0.0582714	0.118836	-0.0119651	0.149126	0.0409378	0.184946	0.101354	0.256412	-0.0881413	-0.302704	0.142232	0.0988133
ENSMUST00000212602.1|4933406B17Rik	-0.00296166	-0.119562	0.0772837	0.270315	0.367254	0.0155783	0.243714	-0.103221	0.433645	-0.233763	0.264139	0.159771	0.110677	0.345496	0.356397
ENSMUST00000212621.1|Gm39139	-0.0220098	-0.125337	0.0240423	0.0326587	-0.0102535	0.0262994	0.218586	0.101558	0.0315712	-0.0325485	0.535382	0.155268	-0.0168604	0.204827	0.178011
ENSMUST00000212635.1|5033426O07Rik	-0.0134786	0.216835	0.309608	0.250883	-0.135996	0.0646433	-0.120897	-0.0688248	-0.147441	-0.0303311	0.212961	0.104839	-0.178983	0.0424344	-0.0154766
ENSMUST00000212669.1|Gm15889	0.0657715	-0.0830534	0.0422767	0.216815	-0.0415899	0.0885073	-0.0983191	-0.0443356	-0.0677569	0.162486	0.117742	-0.141225	0.0999151	0.145821	-0.0295218
ENSMUST00000212780.1|Gm35256	-0.0395615	0.316926	0.0198711	0.170748	0.0791691	0.101999	0.169426	-0.043084	0.0121131	0.165497	-0.213099	0.0467893	0.0270971	0.102911	0.178728
ENSMUST00000212785.1|Gm45708	-0.00804324	-0.105139	0.0162581	0.0676879	-0.000887325	0.0446913	0.247518	0.136635	0.144084	-0.0366356	0.535763	0.146918	-0.0462458	0.215072	0.181222
ENSMUST00000212800.1|C78859	0.287156	-0.317222	-0.273104	-0.120778	-0.282958	0.109729	-0.00248725	-0.0418015	0.0371391	-0.091515	0.0626824	0.0646781	-0.478114	0.200144	0.270197
ENSMUST00000212801.1|Gm30606	0.0231948	-0.143283	-0.0445703	0.0986848	-0.0489704	0.0858336	0.0222613	0.0950738	0.0435305	-0.184306	0.126391	-0.10109	-0.266607	0.188165	-0.0670574
ENSMUST00000212816.1|Gm30132	0.0925471	-0.0523476	-0.175715	-0.0886634	0.00276307	0.00460604	0.0132092	-0.0610623	0.089297	-0.116901	0.0953908	0.32796	-0.0641664	-0.117181	-0.0294264
ENSMUST00000212832.1|4932416K20Rik	-0.0784372	0.0247594	0.0838198	-0.00134128	0.107563	-0.146602	-0.0259699	0.125994	-0.153117	0.0773583	0.0145531	0.0417133	0.0376951	0.260498	0.00582979
ENSMUST00000212891.1|Gm45903	-0.0312113	-0.160196	-0.0157655	0.349357	0.159751	0.0271879	0.323014	0.0347078	0.0687103	0.163759	0.00142091	0.0018421	-0.242585	0.343587	0.307211
ENSMUST00000212899.1|Gm42047	-0.178544	-0.105159	-0.0443345	-0.102295	0.0860595	0.0189896	-0.13251	0.00622243	0.0379242	0.0218887	0.105268	0.263655	-0.114345	-0.12528	0.046888
ENSMUST00000212907.1|9230110F11Rik	-0.0549686	-0.132174	-0.0668524	0.124978	0.0216698	0.11133	-0.0643163	-0.135365	-0.0681502	0.0326426	0.0263602	0.104272	-0.15683	0.22729	-0.080652
ENSMUST00000212928.1|Gm26953	0.141587	-0.0518391	-0.00116697	-0.0816959	0.1917	-0.278369	-0.020049	0.106221	-0.0215988	-0.211091	0.2191	-0.177519	-0.22672	0.179319	0.115428
ENSMUST00000212930.1|Gm30132	-0.0398151	-0.0301896	0.0542629	0.0270733	-0.0488178	0.0997222	0.0958542	0.0348397	-0.0812619	-0.145322	0.121645	-0.0851514	-0.180132	0.0777445	0.00480155
ENSMUST00000212932.1|Gm45848	-0.132246	-0.331645	0.0902573	0.120528	-0.0781503	0.063172	0.142395	0.0639847	0.0304161	-0.283874	0.507904	0.199888	-0.0904442	0.129605	-0.0765978
ENSMUST00000212941.1|Gm39185	-0.0604645	0.156008	-0.156789	0.079768	-0.0369044	-0.0669401	-0.131972	-0.149313	0.190326	0.256502	0.33394	0.126423	-0.162957	0.0048999	-0.045113
ENSMUST00000212946.1|4930578M07Rik	-0.323619	-0.0212163	0.258556	-0.234056	-0.178206	0.173405	-0.196817	0.182905	-0.0106648	-0.0348767	-0.234692	-0.283891	-0.133179	-0.0500146	0.0804087
ENSMUST00000212988.1|Gm45733	0.038938	-0.10733	0.0714373	0.270721	0.360845	0.0206131	0.240203	-0.122285	0.439301	-0.210099	0.230667	0.15359	0.0928529	0.327642	0.35172
ENSMUST00000213014.1|8030455M16Rik	-0.0625687	0.214938	0.0250346	-0.0618636	0.121905	-0.00730155	0.0801659	0.334693	0.0271633	-0.0599662	0.0696029	0.0505581	-0.299332	0.143483	0.273196
ENSMUST00000213099.1|Gm31518	-0.32731	0.133541	0.007193	0.145669	-0.109831	-0.340738	0.280365	0.0606756	0.151525	-0.131309	0.250868	0.0910424	-0.351596	-0.0368901	-0.0374127
ENSMUST00000213122.1|4930431F10Rik	0.264887	-0.00845862	-0.108803	0.204036	0.0571177	-0.0188727	0.0508651	0.131008	-0.0790332	-0.123729	0.132532	0.136007	-0.14362	-0.174783	0.130133
ENSMUST00000213132.1|Gm26797	0.0081114	-0.0543111	0.290428	0.245762	-0.0661482	-0.00540499	0.16034	0.228781	0.0386135	-0.251318	0.405817	0.105194	-0.151255	0.377664	-0.0732728
ENSMUST00000213183.1|Gm29824	0.177668	0.0181955	0.122423	-0.251894	-0.0189335	0.0159598	0.0272497	-0.15216	-0.0190606	-0.0223198	0.0214604	0.210571	-0.240563	-0.0214236	-0.0645264
[truncated: 6,904 more rows]
[truncated: 117 more columns]

## Sheet: figure_2
Fig. 2a
male	olf	cor	cp	svz	cc	th	hy	hi	plx	vis	hi2	ent	pon	cer	med
mmu-miR-206-3p	0.326602	0.32883	0.0121788	0.280074	0.116486	0.304144	0.334863	0.316389	0.279161	0.332321	0.329285	0.319281	0.210317	3.59561	0.130035
mmu-miR-429-3p	3.61476	0.246364	0.259992	0.259759	0.259656	0.259902	0.25577	0.259833	0.259619	0.257771	0.257702	0.259483	0.259086	0.260147	0.259678
mmu-miR-10a-5p	0.278402	0.394375	0.414338	0.40806	0.405929	0.356895	0.338598	0.414473	0.414483	0.417516	0.398732	0.384203	1.1932	0.154084	3.27872
mmu-miR-200b-3p	3.61475	0.246875	0.260873	0.260421	0.260217	0.260718	0.248218	0.260748	0.26084	0.258682	0.256591	0.260075	0.258984	0.260901	0.260607
mmu-miR-10b-5p	0.338782	0.346587	0.372149	0.372149	0.372149	0.328302	0.355138	0.368913	0.365101	0.350495	0.372149	0.361981	0.484501	0.34041	3.47898
mmu-miR-182-5p	3.61475	0.245503	0.260767	0.260836	0.260684	0.260681	0.24901	0.260886	0.26084	0.260717	0.260685	0.258855	0.258646	0.259528	0.257108
mmu-miR-196a-5p	0.348384	0.345659	0.351556	0.367877	0.367877	0.284875	0.355906	0.343113	0.225613	0.367877	0.367877	0.367877	0.526911	0.060276	3.5073
mmu-miR-200a-3p	3.61472	0.241942	0.261307	0.260745	0.260473	0.261182	0.246796	0.261292	0.261318	0.258417	0.258451	0.260354	0.260036	0.26145	0.26096
mmu-miR-195b	0.436757	0.407337	0.407337	0.407337	0.407337	0.407337	0.407337	0.228193	0.407337	0.19162	0.206403	0.407337	0.407337	3.46679	0.407337
mmu-miR-6999-3p	0.258199	0.258199	0.258199	0.258199	0.258199	0.258199	0.258199	0.258199	0.258199	0.258199	0.258199	0.258199	0.258199	3.61478	0.258199
mmu-miR-292a-3p	0.258199	0.258199	0.258199	0.258199	0.258199	0.258199	0.258199	0.258199	0.258199	0.258199	0.258199	0.258199	3.61478	0.258199	0.258199
mmu-miR-374c-5p	0.258199	0.258199	0.258199	0.258199	0.258199	0.258199	0.258199	0.258199	0.258199	0.258199	0.258199	0.258199	0.258199	3.61478	0.258199
mmu-miR-200a-5p	3.61469	0.235045	0.262697	0.261251	0.262023	0.262383	0.249667	0.261874	0.261375	0.257064	0.256665	0.260937	0.261905	0.263028	0.258774
mmu-miR-1a-1-5p	0.382737	0.382737	0.382737	0.382737	0.382737	0.382737	0.382737	0.382737	0.382737	0.382737	0.382737	0.382737	3.11115	0.115077	1.59677
mmu-miR-125b-5p	1.1344	0.600731	0.636865	0.350762	0.479936	0.143136	0.293495	0.255146	0.990334	0.745419	0.509458	0.109364	2.96218	0.74067	0.539012
mmu-miR-133b-5p	0.258199	0.258199	0.258199	0.258199	0.258199	0.258199	0.258199	0.258199	0.258199	0.258199	0.258199	0.258199	0.258199	3.61478	0.258199
mmu-miR-183-5p	3.61473	0.244481	0.261349	0.26126	0.261087	0.261351	0.247363	0.26143	0.26155	0.261326	0.260956	0.258459	0.259148	0.260486	0.254487
mmu-miR-465a-3p	0.385108	0.299487	0.419035	0.419035	0.419035	0.316279	0.133284	0.33095	0.313166	0.419035	0.223845	0.419035	1.1757	0.391014	3.31261
mmu-miR-465c-3p	0.386845	0.299779	0.421346	0.421346	0.421346	0.316854	0.13077	0.331773	0.313688	0.421346	0.22286	0.421346	1.20032	0.392851	3.30183
mmu-miR-183-3p	3.61472	0.243294	0.261761	0.261761	0.260644	0.261761	0.246838	0.261761	0.261761	0.261761	0.261761	0.257771	0.258386	0.261761	0.253698
mmu-miR-96-5p	3.61446	0.221302	0.264186	0.264166	0.263988	0.264324	0.229771	0.264224	0.264324	0.264042	0.264161	0.261529	0.26238	0.263426	0.262634
mmu-miR-880-3p	0.369141	0.369141	0.369141	0.369141	0.369141	0.369141	0.369141	0.369141	0.369141	0.369141	0.369141	0.369141	2.99697	0.369141	1.80187
mmu-miR-141-5p	3.61458	0.224826	0.262602	0.262602	0.262602	0.262602	0.241219	0.262602	0.262602	0.262602	0.262602	0.26157	0.260944	0.262602	0.262602
mmu-miR-200c-3p	3.61475	0.246144	0.260311	0.260207	0.260242	0.260256	0.250026	0.260235	0.260241	0.260334	0.260255	0.259202	0.257416	0.260175	0.259707
mmu-miR-7030-5p	0	0	0	0	0	0	0	0	0	0	0	0	0	0	0
mmu-miR-141-3p	3.61465	0.231092	0.261972	0.261541	0.262076	0.26194	0.244606	0.262265	0.262407	0.262407	0.262111	0.259891	0.258132	0.262112	0.262092
mmu-miR-743b-3p	0	0	0	0	0	0	0	0	0	0	0	0	0	0	0
mmu-miR-871-3p	0.327579	0.327579	0.327579	0.327579	0.327579	0.327579	0.327579	0.327579	0.327579	0.327579	0.327579	0.327579	0.79933	0.327579	3.4592
mmu-miR-470-5p	0.347212	0.347212	0.347212	0.347212	0.347212	0.347212	0.347212	0.347212	0.347212	0.347212	0.347212	0.347212	3.31654	0.347212	1.19721
mmu-miR-741-3p	0.354322	0.354322	0.354322	0.354322	0.354322	0.354322	0.354322	0.354322	0.354322	0.354322	0.354322	0.354322	1.36516	0.354322	3.24103
mmu-miR-1949	0.439599	1.39088	0.312563	0.341226	0.396999	0.755107	1.72417	0.291776	2.32062	0.319525	0.435748	0.992186	0.385606	0.930247	0.443441
mmu-miR-10a-3p	0.242564	0.365984	0.365984	0.365984	0.365984	0.365984	0.365984	0.365984	0.365984	0.365984	0.365984	0.365984	0.801741	0.028014	3.43863
mmu-miR-10b-3p	0.37464	0.37464	0.37464	0.37464	0.37464	0.37464	0.37464	0.37464	0.37464	0.37464	0.37464	0.37464	0.610672	0.459913	3.4251
mmu-miR-12201-5p	3.61478	0.258199	0.258199	0.258199	0.258199	0.258199	0.258199	0.258199	0.258199	0.258199	0.258199	0.258199	0.258199	0.258199	0.258199
mmu-miR-182-3p	3.61469	0.234482	0.261444	0.261444	0.261444	0.261444	0.248915	0.261444	0.261444	0.261444	0.261444	0.257391	0.259459	0.261444	0.261444
mmu-miR-1912-3p	0.339256	0.339256	0.339256	0.339256	1.02655	0.339256	0.339256	0.339256	3.38378	0.339256	0.339256	0.339256	0.339256	0.339256	0.339256
mmu-miR-200b-5p	3.61474	0.240637	0.260537	0.260537	0.260537	0.260537	0.25327	0.260537	0.260537	0.258335	0.260537	0.25902	0.258642	0.260537	0.260537
mmu-miR-200c-5p	3.61448	0.2116	0.26176	0.26176	0.26176	0.26176	0.26176	0.26176	0.26176	0.26176	0.26176	0.26176	0.26176	0.26176	0.26176
mmu-miR-294-3p	0	0	0	0	0	0	0	0	0	0	0	0	0	0	0
mmu-miR-3544-5p	0.287453	0.287453	0.287453	0.287453	0.287453	0.287453	3.59234	0.287453	0.287453	0.287453	0.287453	0.287453	0.144542	0.287453	0.287453
mmu-miR-463-5p	0.375061	0.375061	0.375061	0.375061	0.375061	0.375061	0.375061	0.375061	0.375061	0.375061	0.375061	0.375061	2.81512	0.375061	2.06067
mmu-miR-465b-5p	0.258199	0.258199	0.258199	0.258199	0.258199	0.258199	0.258199	0.258199	0.258199	0.258199	0.258199	0.258199	3.61478	0.258199	0.258199
mmu-miR-465d-3p	0	0	0	0	0	0	0	0	0	0	0	0	0	0	0
mmu-miR-471-3p	0	0	0	0	0	0	0	0	0	0	0	0	0	0	0
mmu-miR-653-3p	0.315003	0.315003	0.315003	0.315003	0.315003	0.315003	3.56314	0.315003	0.315003	0.315003	0.315003	0.315003	0.320297	0.315003	0.1034
mmu-miR-653-5p	0.258199	0.258199	0.258199	0.258199	0.258199	0.258199	3.61478	0.258199	0.258199	0.258199	0.258199	0.258199	0.258199	0.258199	0.258199
mmu-miR-743a-3p	0.258199	0.258199	0.258199	0.258199	0.258199	0.258199	0.258199	0.258199	0.258199	0.258199	0.258199	0.258199	3.61478	0.258199	0.258199
mmu-miR-878-3p	0	0	0	0	0	0	0	0	0	0	0	0	0	0	0
mmu-miR-878-5p	0.258199	0.258199	0.258199	0.258199	0.258199	0.258199	0.258199	0.258199	0.258199	0.258199	0.258199	0.258199	0.258199	0.258199	3.61478
mmu-miR-96-3p	3.61478	0.258199	0.258199	0.258199	0.258199	0.258199	0.258199	0.258199	0.258199	0.258199	0.258199	0.258199	0.258199	0.258199	0.258199
female	olf	cor	cp	svz	cc	th	hy	hi	plx	hi2	vis	ent	pon	cer	med
mmu-miR-429-3p	3.61478	0.256901	0.259518	0.259044	0.259156	0.259167	0.258876	0.259377	0.258803	0.254339	0.256093	0.257348	0.257775	0.259741	0.258641
mmu-miR-200a-5p	3.61477	0.257982	0.260876	0.259884	0.260014	0.260073	0.25908	0.260016	0.258038	0.250675	0.251788	0.25722	0.258091	0.261151	0.25988
mmu-miR-200a-3p	3.61478	0.258791	0.25955	0.25917	0.258864	0.259293	0.257839	0.259315	0.258877	0.253959	0.256606	0.256541	0.258411	0.25971	0.257855
mmu-miR-195b	0.120677	0.180486	0.284052	0.284052	0.284052	0.284052	0.284052	0.284052	0.284052	0.184174	0.284052	0.284052	0.284052	3.6099	0.284052
mmu-miR-196a-5p	0.439696	0.445884	0.481993	0.384529	0.449272	0.390952	0.412955	0.44555	0.237612	0.481993	0.481993	0.472335	0.874738	1.13425	3.11577
mmu-miR-10a-5p	0.310721	0.334836	0.393515	0.399204	0.385767	0.345859	0.340449	0.364836	0.316499	0.375512	0.412093	0.392754	0.700384	0.229073	3.44259
mmu-miR-10b-5p	0.30087	0.312972	0.323905	0.323905	0.323905	0.295241	0.321038	0.318982	0.294744	0.323905	0.303261	0.317463	0.0465297	0.136007	3.57765
mmu-miR-615-3p	0.416946	0.373206	0.416946	0.416946	0.416946	0.164947	0.324484	0.381665	0.307461	0.362383	0.416946	0.416946	1.04623	0.0201641	3.34942
mmu-miR-10a-3p	0.245657	0.316588	0.396362	0.396362	0.396362	0.285112	0.290474	0.396362	0.396362	0.396362	0.396362	0.396362	0.588415	0.255425	3.46489
mmu-miR-7070-5p	0.698184	0.698184	0.698184	0.698184	0.463707	0.698184	2.26853	0.113899	1.06396	0.698184	0.698184	1.87039	0.234534	0.698184	0.201758
mmu-miR-182-5p	3.61478	0.258681	0.259162	0.259211	0.259056	0.259053	0.257879	0.25921	0.259336	0.258908	0.258957	0.256592	0.257781	0.258276	0.252677
mmu-miR-292a-3p	0.452729	0.452729	2.3752	0.452729	0.746281	0.452729	0.452729	0.452729	0.452729	0.452729	0.452729	0.452729	2.31127	0.452729	0.452729
mmu-miR-1199-3p	2.98821	0.534695	0.534695	0.534695	0.0848306	0.525011	0.534695	0.534695	0.534695	0.534695	0.534695	0.534695	0.749134	0.534695	1.16942
mmu-miR-5108	0.359967	0.359967	0.359967	0.359967	3.16633	0.359967	0.359967	0.359967	0.359967	0.359967	0.359967	0.359967	1.51324	0.359967	0.359967
mmu-miR-5119	1.04011	1.04011	0.364837	0.863621	0.714803	0.820414	0.700089	1.28817	1.04011	0.256842	1.04011	1.52679	0.948434	1.04011	1.04011
mmu-miR-8117	0.728523	0.728523	0.728523	0.82635	0.77075	1.07887	0.713451	0.790691	0.728523	0.728523	0.728523	2.3766	0.728523	0.728523	0.728523
mmu-miR-96-5p	3.61478	0.258904	0.259319	0.25917	0.259051	0.259082	0.257295	0.259195	0.259319	0.258888	0.259063	0.253732	0.25767	0.258546	0.255547
mmu-miR-133b-5p	0	0	0	0	0	0	0	0	0	0	0	0	0	0	0
mmu-miR-5130	0.776703	0.776703	0.776703	2.80511	0.222111	0.529699	0.776703	0.337221	0.549042	0.776703	0.776703	0.712254	0.805997	0.776703	0.0802952
mmu-miR-5112	0.844827	0.844827	0.817857	0.984541	0.844827	0.844827	1.41574	1.2792	0.844827	1.6699	0.844827	0.141052	0.450334	0.844827	0.844827
mmu-miR-871-3p	0.258199	0.258199	0.258199	0.258199	0.258199	0.258199	0.258199	0.258199	0.258199	0.258199	0.258199	0.258199	0.258199	0.258199	3.61478
mmu-miR-465b-5p	0.258199	0.258199	0.258199	0.258199	0.258199	0.258199	0.258199	0.258199	0.258199	0.258199	0.258199	0.258199	0.258199	0.258199	3.61478
mmu-miR-741-3p	0.347121	0.347121	0.347121	0.347121	0.347121	0.347121	0.347121	0.347121	0.347121	0.281017	0.347121	0.347121	0.372071	0.347121	3.51236
mmu-miR-183-5p	3.61475	0.259713	0.260163	0.260182	0.259987	0.259856	0.257894	0.260291	0.260265	0.259874	0.259687	0.254245	0.258442	0.259811	0.244342
mmu-miR-5110	0.347691	0.347691	0.347691	0.347691	0.347691	0.347691	3.31197	0.347691	0.347691	0.347691	0.347691	1.20802	0.347691	0.347691	0.347691
mmu-miR-880-3p	0.349438	0.349438	0.349438	0.349438	0.349438	0.349438	0.349438	0.349438	0.349438	0.349438	0.349438	0.349438	1.24797	0.349438	3.29472
mmu-miR-465a-3p	0.364282	0.313315	0.433959	0.418144	0.412246	0.375782	0.132267	0.2743	0.220266	0.258371	0.482125	0.343752	1.13673	0.433055	3.32513
mmu-miR-465b-3p	0.364282	0.313315	0.433959	0.418144	0.412246	0.375782	0.132267	0.2743	0.220266	0.258371	0.482125	0.343752	1.13673	0.433055	3.32513
mmu-miR-465c-3p	0.36401	0.312612	0.434277	0.43132	0.41238	0.375608	0.130033	0.273267	0.218776	0.257203	0.48285	0.343306	1.1497	0.433365	3.3193
mmu-miR-10b-3p	0.293498	0.293498	0.293498	0.293498	0.293498	0.293498	0.293498	0.293498	0.293498	0.293498	0.293498	0.293498	0.0599106	0.0184431	3.60033
mmu-miR-141-5p	3.61478	0.257979	0.258928	0.258928	0.258928	0.258928	0.257659	0.258928	0.258928	0.258928	0.258928	0.255252	0.256681	0.258928	0.256858
mmu-miR-182-3p	3.61478	0.258977	0.258977	0.258977	0.258977	0.258977	0.257416	0.258977	0.258977	0.258977	0.258977	0.251047	0.258977	0.258977	0.257566
mmu-miR-1a-1-5p	0.325457	0.325457	0.325457	0.325457	0.325457	0.325457	0.325457	0.325457	0.325457	0.325457	0.325457	0.325457	0.708657	0.287975	3.4848
mmu-miR-200b-5p	3.61478	0.255885	0.259589	0.259589	0.259589	0.259589	0.257666	0.259589	0.259589	0.254224	0.256233	0.25568	0.258377	0.259589	0.259589
mmu-miR-200c-5p	3.61478	0.258199	0.258199	0.258199	0.258199	0.258199	0.258199	0.258199	0.258199	0.258199	0.258199	0.258199	0.258199	0.258199	0.258199
mmu-miR-211-3p	0.258199	0.258199	0.258199	0.258199	0.258199	0.258199	3.61478	0.258199	0.258199	0.258199	0.258199	0.258199	0.258199	0.258199	0.258199
mmu-miR-294-3p	0	0	0	0	0	0	0	0	0	0	0	0	0	0	0
mmu-miR-295-3p	0	0	0	0	0	0	0	0	0	0	0	0	0	0	0
mmu-miR-463-5p	0.316554	0.316554	0.316554	0.316554	0.316554	0.316554	0.316554	0.316554	0.316554	0.316554	0.316554	0.316554	0.603323	0.316554	3.51188
mmu-miR-465d-3p	0.258199	0.258199	0.258199	0.258199	0.258199	0.258199	0.258199	0.258199	0.258199	0.258199	0.258199	0.258199	0.258199	0.258199	3.61478
mmu-miR-470-5p	0.304801	0.304801	0.304801	0.304801	0.304801	0.304801	0.304801	0.304801	0.304801	0.304801	0.304801	0.304801	0.409279	0.304801	3.55313
mmu-miR-471-3p	0.258199	0.258199	0.258199	0.258199	0.258199	0.258199	0.258199	0.258199	0.258199	0.258199	0.258199	0.258199	0.258199	0.258199	3.61478
mmu-miR-653-5p	0.258199	0.258199	0.258199	0.258199	0.258199	0.258199	3.61478	0.258199	0.258199	0.258199	0.258199	0.258199	0.258199	0.258199	0.258199
mmu-miR-6995-5p	0	0	0	0	0	0	0	0	0	0	0	0	0	0	0
mmu-miR-7023-5p	0	0	0	0	0	0	0	0	0	0	0	0	0	0	0
mmu-miR-743a-3p	0.258199	0.258199	0.258199	0.258199	0.258199	0.258199	0.258199	0.258199	0.258199	0.258199	0.258199	0.258199	0.258199	0.258199	3.61478
mmu-miR-743b-3p	0.258199	0.258199	0.258199	0.258199	0.258199	0.258199	0.258199	0.258199	0.258199	0.258199	0.258199	0.258199	0.258199	0.258199	3.61478
mmu-miR-878-3p	0.335411	0.335411	0.335411	0.335411	0.335411	0.335411	0.335411	0.335411	0.335411	0.335411	0.335411	0.335411	0.949074	0.335411	3.41127
mmu-miR-878-5p	0	0	0	0	0	0	0	0	0	0	0	0	0	0	0
mmu-miR-96-3p	3.61478	0.258199	0.258199	0.258199	0.258199	0.258199	0.258199	0.258199	0.258199	0.258199	0.258199	0.258199	0.258199	0.258199	0.258199
Fig. 2b	Tabel is given in Supplementary Table 3
Fig. 2c
brain_region	Residual	age	sex	age.sex
olf	79.5	15.8	4	1
cor	61.2	10.2	20.2	8.4
cp	70.5	4.3	20.3	5
svz	76.7	16.4	6.2	1
cc	78.9	9.6	11.1	1
th	73.4	10.5	11.5	4.7
hy	86.7	4.1	8.2	1
hi	88.8	4.4	5.9	1
plx	74.4	18.5	6.2	1
hi2	92.3	5.6	1.4	1
vis	79.5	13	7	1
ent	89.1	6.3	3.9	1
cer	85.1	4.8	7.4	2.7
med	81.9	12.8	3.3	2
Fig. 2d
miRNA	num_sex__Female_brain_region=cor	geom_median_sex__Female_brain_region=cor_log2	num_sex__Male_brain_region=cor	geom_median_sex__Male_brain_region=cor_log2	welchs_ttest_adjp_bh_sex__Male_vs_Female_brain_region=cor	fc_sex__Male_vs_Female_brain_region=cor	num_sex__Female_brain_region=cp	geom_median_sex__Female_brain_region=cp_log2	num_sex__Male_brain_region=cp	geom_median_sex__Male_brain_region=cp_log2	welchs_ttest_adjp_bh_sex__Male_vs_Female_brain_region=cp	fc_sex__Male_vs_Female_brain_region=cp	num_sex__Female_brain_region=th	geom_median_sex__Female_brain_region=th_log2	num_sex__Male_brain_region=th	geom_median_sex__Male_brain_region=th_log2	welchs_ttest_adjp_bh_sex__Male_vs_Female_brain_region=th	fc_sex__Male_vs_Female_brain_region=th	num_sex__Female_brain_region=olf	geom_median_sex__Female_brain_region=olf_log2	num_sex__Male_brain_region=olf	geom_median_sex__Male_brain_region=olf_log2	welchs_ttest_adjp_bh_sex__Male_vs_Female_brain_region=olf	fc_sex__Male_vs_Female_brain_region=olf
mmu-let-7a-1-3p	25	4.21206	26	4.21587	0.849852	1.00264	25	3.55261	24	3.52683	0.119606	0.982291	25	4.11007	26	3.58364	0.118019	0.69427	25	5.2541	25	5.23923	0.814258	0.989747
mmu-let-7a-2-3p	25	0.51247	26	0.38047	0.874067	0.912565	25	0.437761	24	0.48382	0.82261	1.03244	25	0.550557	26	0.466958	0.799147	0.943701	25	0.277932	25	0.30644	0.991457	1.01996
mmu-let-7a-5p	25	15.8652	26	15.6828	0.350757	0.881293	25	15.4795	24	15.8204	0.0495206	1.26654	25	15.3697	26	15.4566	0.443941	1.06211	25	15.6442	25	15.6322	0.911888	0.991773
mmu-let-7b-3p	25	3.04301	26	3.51109	0.0158801	1.38326	25	2.10167	24	2.72626	0.0113134	1.54178	25	3.13646	26	2.9964	0.658285	0.907482	25	3.5052	25	3.4539	0.921514	0.965067
mmu-let-7b-5p	25	14.6371	26	14.3877	0.28334	0.841229	25	14.5389	24	14.8309	0.476936	1.22442	25	14.3596	26	14.4102	0.603911	1.03567	25	14.7233	25	14.5798	0.954569	0.905333
mmu-let-7c-1-3p	25	1.4694	26	1.56903	0.815527	1.0715	25	0.97179	24	0.948866	0.896975	0.984236	25	1.39141	26	1.18183	0.404948	0.864786	25	1.23861	25	1.38801	0.711609	1.1091
mmu-let-7c-2-3p	25	4.21206	26	4.21587	0.848044	1.00264	25	3.55261	24	3.52233	0.119829	0.97923	25	4.11007	26	3.58364	0.118019	0.69427	25	5.2541	25	5.23923	0.814258	0.989747
mmu-let-7c-5p	25	16.2657	26	16.0319	0.223615	0.850398	25	15.9045	24	16.0956	0.514519	1.14163	25	15.9499	26	16.0196	0.806674	1.04948	25	16.0215	25	15.976	0.936533	0.968993
mmu-let-7d-3p	25	6.68842	26	7.04143	0.05354	1.27723	25	5.22403	24	6.77193	0.00450038	2.9239	25	6.77067	26	6.50416	0.319972	0.831325	25	6.51044	25	6.5011	0.834849	0.993552
mmu-let-7d-5p	25	14.4632	26	14.2552	0.0920517	0.865711	25	14.4224	24	14.3501	0.877366	0.951105	25	14.1334	26	14.1966	0.504222	1.04478	25	14.0373	25	14.064	0.952067	1.01871
mmu-let-7e-3p	25	2.65705	26	2.89551	0.815527	1.17973	25	2.67287	24	2.37766	0.475202	0.814955	25	3.04716	26	2.50647	0.0390971	0.687443	25	2.43634	25	2.48682	0.984932	1.03561
mmu-let-7e-5p	25	13.9484	26	13.718	0.350757	0.852446	25	13.8136	24	13.7902	0.748373	0.9839	25	13.8726	26	13.9585	0.440892	1.06133	25	13.1641	25	13.0176	0.952067	0.90346
mmu-let-7f-1-3p	25	2.07799	26	2.08941	0.758669	1.00795	25	1.31516	24	1.84972	0.0083046	1.44851	25	2.18402	26	1.89821	0.32531	0.820281	25	2.32648	25	2.44974	0.921514	1.08919
mmu-let-7f-2-3p	25	2.62382	26	2.50745	0.983147	0.922509	25	1.95892	24	2.92681	0.0072979	1.95597	25	2.99358	26	2.71295	0.464112	0.823229	25	2.71448	25	2.68203	0.978994	0.977756
mmu-let-7f-5p	25	14.7587	26	14.5549	0.507476	0.868304	25	13.6161	24	14.1063	0.0253451	1.40457	25	13.7097	26	13.8125	0.424849	1.07385	25	15.3053	25	15.3082	0.988415	1.00196
mmu-let-7g-3p	25	4.82983	26	5.20736	0.0161733	1.29912	25	4.41174	24	4.8401	0.00885282	1.3457	25	5.31775	26	5.2045	0.593337	0.924501	25	3.99319	25	3.85138	0.70467	0.90638
mmu-let-7g-5p	25	14.3241	26	14.1855	0.577049	0.908409	25	12.7882	24	13.3861	0.0120454	1.51351	25	13.6188	26	13.6077	0.463259	0.992367	25	14.3451	25	14.3068	0.921514	0.973743
mmu-let-7i-3p	25	7.2814	26	7.7121	0.00465805	1.34788	25	7.61515	24	7.77554	0.0523439	1.11759	25	7.85557	26	7.56083	0.469731	0.815218	25	7.11165	25	7.14796	0.992604	1.02549
mmu-let-7i-5p	25	13.2739	26	13.2168	0.974499	0.96118	25	12.2436	24	13.3835	0.0175943	2.20366	25	12.7637	26	12.8709	0.458884	1.07709	25	13.2519	25	13.3572	0.998983	1.07573
mmu-let-7j	25	9.79248	26	9.80764	0.87403	1.01057	25	9.69263	24	10.386	0.0557509	1.6171	25	9.09902	26	9.22636	0.356577	1.09227	25	9.59322	25	9.61493	0.912376	1.01516
mmu-let-7k	25	3.3275	26	3.85941	0.310766	1.44583	25	3.07856	24	3.23838	0.737325	1.11715	25	3.21011	26	3.06913	0.797274	0.906901	25	3.09835	25	3.43352	0.70467	1.26153
mmu-miR-100-3p	25	1.81463	26	1.72157	0.443582	0.937532	25	1.65393	24	1.67633	0.305124	1.01565	25	1.96888	26	1.72164	0.413104	0.84251	25	2.25753	25	2.4659	0.509449	1.15539
mmu-miR-100-5p	25	5.66865	26	5.72871	0.784201	1.0425	25	5.71196	24	5.48132	0.797423	0.852258	25	6.19859	26	5.74721	0.22008	0.731345	25	5.85382	25	5.8583	0.962378	1.00311
mmu-miR-101a-3p	25	6.23599	26	6.14765	0.917243	0.940604	25	7.09631	24	6.95035	0.31312	0.903782	25	6.5023	26	6.3858	0.884446	0.922419	25	7.16274	25	7.15449	0.750842	0.994298
mmu-miR-101a-5p	25	2.06644	26	2.1205	0.87403	1.03818	25	2.1602	24	2.35596	0.0117248	1.14533	25	2.38035	26	2.15055	0.448854	0.852755	25	2.13727	25	2.10874	0.711609	0.980416
mmu-miR-101b-3p	25	5.85189	26	5.89972	0.587471	1.03372	25	7.03541	24	7.12167	0.814761	1.06162	25	6.12042	26	6.0066	0.603911	0.924133	25	7.15315	25	7.26112	0.493051	1.07771
mmu-miR-101c	25	0.804221	26	0.98994	0.143875	1.13738	25	0.831798	24	0.94829	0.755499	1.0841	25	0.723957	26	0.655375	0.999735	0.953575	25	1.23462	25	1.37969	0.931189	1.10578
mmu-miR-103-2-5p	25	0.0693907	26	0.0696021	0.345148	1.00015	25	0.0640292	24	0.13792	0.504499	1.05255	25	0	26	0	0.794018	1	25	0.0522556	25	0.0662218	0.861332	1.00973
mmu-miR-103-3p	25	10.3837	26	10.5342	0.279876	1.10993	25	10.396	24	11.0288	0.0175342	1.55054	25	10.9603	26	10.9107	0.984904	0.966249	25	10.0983	25	10.1083	0.895514	1.00693
mmu-miR-106a-5p	25	0.24973	26	0.234846	0.960033	0.989736	25	0.302032	24	0.328835	0.572884	1.01875	25	0.109946	26	0.0935045	0.985745	0.988668	25	0.634486	25	0.846771	0.814226	1.15852
mmu-miR-106b-3p	25	3.24823	26	3.47164	0.048343	1.16749	25	4.10622	24	4.22657	0.0789795	1.087	25	3.68476	26	3.38332	0.228865	0.811443	25	4.1464	25	4.20001	0.814258	1.03786
mmu-miR-106b-5p	25	5.43203	26	5.41142	0.959267	0.985814	25	6.18903	24	6.03246	0.996834	0.897153	25	5.83682	26	5.62385	0.291218	0.862758	25	6.49048	25	6.56382	0.790395	1.05215
mmu-miR-107-3p	25	8.3251	26	8.3962	0.948156	1.05051	25	8.43555	24	8.49668	0.101914	1.04328	25	8.69021	26	8.61158	0.645008	0.946956	25	8.14797	25	8.13049	0.991457	0.987956
mmu-miR-107-5p	25	0.624363	26	0.673846	0.551615	1.03489	25	0.614803	24	0.752918	0.062488	1.10047	25	0.831927	26	0.67913	0.554962	0.899505	25	0.894735	25	1.1205	0.493051	1.1694
mmu-miR-10a-3p	25	0.0504467	26	0	0.779307	0.965637	25	0	24	0	0.589555	1	25	0.0762976	26	0	0.920131	0.948489	25	0.0870846	25	0.0948644	0.814258	1.00541
mmu-miR-10a-5p	25	0.361013	26	0.337852	0.882494	0.984074	25	0.127588	24	0.132648	0.980566	1.00351	25	0.318463	26	0.3529	0.874918	1.02416	25	0.556389	25	0.673655	0.790395	1.08468
mmu-miR-10b-3p	25	0	26	0		1	25	0	24	0		1	25	0	26	0	0.893361	1	25	0	25	0	0.970118	1
mmu-miR-10b-5p	25	0.100236	26	0.195067	0.577049	1.06794	25	0	24	0	0.199412	1	25	0.221347	26	0.246749	0.963299	1.01776	25	0.199103	25	0.26771	0.914933	1.0487
mmu-miR-1187	25	0.148356	26	0.0759536	0.0523184	0.951053	25	0.275786	24	0.226409	0.373661	0.966354	25	0.243113	26	0.157805	0.264319	0.942583	25	0.117671	25	0.141059	0.921514	1.01634
mmu-miR-1188-3p	25	0.206419	26	0.279736	0.32872	1.05213	25	0.552229	24	0.401288	0.0450764	0.900663	25	0.609037	26	0.615657	0.980166	1.0046	25	0.0795635	25	0.0527843	0.70467	0.981609
mmu-miR-1188-5p	25	3.57376	26	3.52324	0.84683	0.96559	25	4.81004	24	4.28466	0.0329056	0.694777	25	4.90096	26	5.02942	0.97154	1.09312	25	2.11465	25	2.09969	0.917977	0.989685
mmu-miR-1191a	25	0.874041	26	0.936716	0.637658	1.0444	25	0.136442	24	0.812564	0.00203906	1.59784	25	0.853154	26	1.13111	0.107322	1.21247	25	1.6565	25	1.4796	0.814258	0.8846
mmu-miR-1193-3p	25	1.40703	26	1.41119	0.976799	1.00289	25	0.915651	24	1.37234	0.0551717	1.37238	25	1.36012	26	1.07572	0.222553	0.821079	25	0.933721	25	0.985804	0.843192	1.03676
mmu-miR-1193-5p	25	0.57277	26	0.637267	0.868089	1.04572	25	0.370311	24	0.492496	0.351608	1.08838	25	0.446227	26	0.421129	0.97154	0.982754	25	0.407561	25	0.317586	0.70467	0.93954
mmu-miR-1195	25	1.68317	26	2.34744	0.00052431	1.58477	25	1.95747	24	2.1701	0.221381	1.15879	25	3.01247	26	2.87094	0.806674	0.906555	25	1.56311	25	1.49868	0.856258	0.956324
mmu-miR-1197-3p	25	0	26	0	0.87403	1	25	0.0657583	24	0.147342	0.350389	1.05818	25	0.117006	26	0.105819	0.953132	0.992275	25	0	25	0	0.758273	1
mmu-miR-1197-5p	25	0.100236	26	0	0.350757	0.93288	25	0.0849358	24	0.126955	0.319823	1.02955	25	0.204253	26	0.212095	0.493332	1.00545	25	0	25	0	0.954569	1
mmu-miR-1198-5p	25	2.91139	26	3.26489	0.0627301	1.27765	25	3.5054	24	3.78697	0.180092	1.21552	25	3.27188	26	3.02386	0.416582	0.842048	25	3.01591	25	3.1264	0.954569	1.07959
mmu-miR-1199-3p	25	0	26	0	0.521416	1	25	0	24	0	0.600967	1	25	0.0647256	26	0.0909077	0.594163	1.01831	25	0.226465	25	0.182397	0.962378	0.969916
mmu-miR-1199-5p	25	0.320206	26	0.429454	0.827982	1.07867	25	0.251461	24	0.486733	0.440155	1.17713	25	0.56703	26	0.564427	0.988453	0.998197	25	0.771473	25	0.751564	0.861764	0.986295
mmu-miR-12182-3p	25	0	26	0	0.673729	1	25	0.0954158	24	0.112141	0.870561	1.01166	25	0	26	0	0.841928	1	25	0	25	0	0.991457	1
mmu-miR-12184-3p	25	0.0632118	26	0	0.781984	0.957131	25	0.0607609	24	0	0.356615	0.958758	25	0.20252	26	0.0945371	0.426592	0.927885	25	0	25	0	0.921514	1
mmu-miR-12184-5p	25	0.130635	26	0.158013	0.480866	1.01916	25	0.0647523	24	0.157311	0.0723322	1.06626	25	0.396984	26	0.26516	0.494293	0.912677	25	0.129024	25	0.121615	0.962378	0.994878
mmu-miR-12185-3p	25	1.52139	26	1.33647	0.39411	0.879697	25	1.47819	24	1.70488	0.206586	1.17015	25	1.87047	26	1.86484	0.97901	0.996103	25	0.662598	25	0.589746	0.758273	0.950757
mmu-miR-12187-5p	25	0.193959	26	0.155393	0.664484	0.973623	25	0.401999	24	0.24784	0.224778	0.898656	25	0.297688	26	0.230501	0.621463	0.954497	25	0.0657576	25	0	0.780258	0.955443
mmu-miR-12191-3p	25	0.449025	26	0.440221	0.937359	0.993916	25	0.556103	24	0.60187	0.775992	1.03223	25	0.512927	26	0.680365	0.568951	1.12306	25	0.77697	25	0.743614	0.962682	0.977145
mmu-miR-12192-5p	25	0.751377	26	0.684789	0.57502	0.954894	25	0.778768	24	0.489969	0.098369	0.818583	25	0.439726	26	0.598782	0.594163	1.11656	25	0.403679	25	0.404706	0.921514	1.00071
mmu-miR-12193-3p	25	0.191363	26	0.198435	0.44416	1.00491	25	0	24	0.150474	0.104239	1.10993	25	0.276443	26	0.396642	0.222553	1.08688	25	0.104792	25	0.113001	0.946253	1.00571
mmu-miR-12193-5p	25	0.243862	26	0.348784	0.529061	1.07544	25	0.683836	24	0.330941	0.00942445	0.783011	25	0.37602	26	0.368618	0.821724	0.994883	25	0.162109	25	0.147879	0.936843	0.990185
mmu-miR-12194-3p	25	2.36835	26	2.22124	0.986363	0.90306	25	2.63764	24	2.75236	0.31312	1.08277	25	2.65764	26	2.63679	0.984998	0.985656	25	1.50655	25	1.3323	0.712649	0.88623
mmu-miR-122-3p	25	0	26	0	0.12408	1	25	0	24	0	0.973082	1	25	0	26	0	0.613704	1	25	0	25	0	0.861764	1
mmu-miR-122-5p	25	3.00265	26	3.10549	0.974499	1.07388	25	3.49605	24	3.5169	0.356615	1.01456	25	3.10677	26	3.18726	0.743386	1.05738	25	1.93297	25	1.89139	0.921514	0.97159
mmu-miR-12201-5p	25	0	26	0	0.434843	1	25	0	24	0	0.770944	1	25	0	26	0	0.97154	1	25	0.078796	25	0.0662186	0.70467	0.99132
mmu-miR-12202-3p	25	0.218189	26	0.160241	0.973387	0.96063	25	0.0647523	24	0.0952172	0.294894	1.02134	25	0.161929	26	0.161134	0.707641	0.999449	25	0.315	25	0.269546	0.921514	0.968984
mmu-miR-12205-5p	25	0.0671288	26	0.0771339	0.59127	1.00696	25	0.121175	24	0.188257	0.219586	1.0476	25	0	26	0	0.709236	1	25	0.644212	25	0.603946	0.921514	0.972476
mmu-miR-12206-5p	25	0	26	0.101371	0.137006	1.07279	25	0.342967	24	0.477661	0.0305223	1.09786	25	0	26	0.0945371	0.291218	1.06772	25	0.116637	25	0.15289	0.790395	1.02545
mmu-miR-1224-3p	25	2.32197	26	2.84179	0.00612239	1.43378	25	0.751663	24	1.10779	0.00856077	1.27998	25	2.0293	26	1.76607	0.563499	0.833216	25	0.855096	25	0.921708	0.988415	1.04725
mmu-miR-1224-5p	25	5.96385	26	5.94528	0.744197	0.987214	25	5.60344	24	4.67789	0.0458756	0.526482	25	5.83102	26	5.90768	0.739157	1.05457	25	3.67168	25	3.72323	0.717688	1.03638
mmu-miR-1231-3p	25	0	26	0	0.0929664	1	25	0	24	0.123855	0.0115486	1.08964	25	0	26	0.0932358	0.042491	1.06676	25	0.0592032	25	0	0.493051	0.959794
mmu-miR-1231-5p	25	0.192685	26	0.157216	0.825044	0.975714	25	0.295983	24	0.30924	0.779323	1.00923	25	0.402938	26	0.35877	0.770442	0.969849	25	0.199941	25	0.213413	0.921514	1.00938
mmu-miR-124-3p	25	15.7449	26	16.1662	0.000524553	1.33917	25	15.7039	24	15.755	0.871285	1.03607	25	15.9686	26	15.8703	0.843842	0.93418	25	16.3578	25	16.2838	0.929856	0.949977
mmu-miR-124-5p	25	3.74524	26	3.97566	0.0170419	1.17318	25	2.92462	24	3.64122	0.0123751	1.6433	25	3.78905	26	3.71867	0.29631	0.952383	25	3.95397	25	4.04311	0.70467	1.06373
mmu-miR-1247-3p	25	0	26	0	0.824578	1	25	0.200165	24	0.109087	0.108322	0.938821	25	0.0646548	26	0	0.993212	0.956174	25	0.223498	25	0.178782	0.921514	0.969481
mmu-miR-1247-5p	25	1.43595	26	1.49148	0.983147	1.03924	25	3.34867	24	4.16838	0.0113134	1.76506	25	2.29996	26	2.24204	0.993212	0.960646	25	3.25736	25	3.29753	0.934422	1.02823
mmu-miR-1249-3p	25	7.11295	26	7.1691	0.529855	1.03969	25	8.13737	24	7.83807	0.351489	0.81265	25	7.77649	26	7.70596	0.963299	0.952288	25	5.68766	25	5.58353	0.866757	0.930361
mmu-miR-1249-5p	25	0.479425	26	0.347594	0.38674	0.912673	25	1.01861	24	0.636689	0.135305	0.767414	25	0.7812	26	0.886665	0.45841	1.07584	25	0.202485	25	0.191752	0.912155	0.992589
mmu-miR-124b-3p	25	0.0767141	26	0.0942863	0.944685	1.01225	25	0.0657583	24	0.157311	0.274098	1.06552	25	0.177994	26	0.180173	0.939436	1.00151	25	0.0476963	25	0.045283	0.861764	0.998329
mmu-miR-1251-3p	25	0	26	0.114192	0.352116	1.08237	25	0.0672409	24	0.264432	0.0328767	1.14646	25	1.55691	26	1.55218	0.9113	0.996728	25	0.100179	25	0.0662186	0.711609	0.976735
mmu-miR-1251-5p	25	0.405903	26	0.463978	0.233244	1.04108	25	0.417309	24	0.628121	0.373318	1.15734	25	2.39949	26	2.18513	0.356577	0.861928	25	0.16921	25	0.225321	0.921514	1.03966
mmu-miR-125a-3p	25	5.44563	26	5.50687	0.974499	1.04337	25	5.80002	24	5.74236	0.710943	0.960821	25	5.94226	26	5.83325	0.508263	0.927226	25	5.59145	25	5.55492	0.790395	0.975
mmu-miR-125a-5p	25	5.76535	26	6.0401	0.0893908	1.20979	25	5.25095	24	5.53774	0.200197	1.21993	25	5.73016	26	5.42874	0.466338	0.811455	25	5.52117	25	5.52765	0.944008	1.0045
mmu-miR-125b-1-3p	25	6.26527	26	6.20377	0.8974	0.958266	25	7.14374	24	6.53887	0.00455279	0.65753	25	6.8466	26	6.66057	0.612931	0.879022	25	5.297	25	5.44632	0.886131	1.10905
mmu-miR-125b-2-3p	25	5.85044	26	5.73007	0.692494	0.919953	25	5.5192	24	5.59481	0.330998	1.0538	25	6.14128	26	6.02888	0.891042	0.925045	25	4.54592	25	4.60363	0.707068	1.04081
mmu-miR-125b-5p	25	7.60777	26	7.75307	0.279876	1.10596	25	7.34909	24	6.94883	0.00494234	0.757722	25	7.62502	26	7.24872	0.356577	0.770408	25	6.24403	25	6.33231	0.912376	1.0631
mmu-miR-1264-3p	25	0	26	0	0.859563	1	25	0.255687	24	0.421241	0.160717	1.1216	25	0.233	26	0.199286	0.938834	0.976902	25	0.0399359	25	0.0527843	0.861332	1.00895
mmu-miR-1264-5p	25	0.100236	26	0.150351	0.920514	1.03535	25	1.46069	24	1.4255	0.824082	0.975904	25	1.03566	26	0.908435	0.834563	0.915593	25	0.206036	25	0.3443	0.51564	1.10058
mmu-miR-126a-3p	25	8.47198	26	8.68007	0.129413	1.15516	25	7.63039	24	7.74069	0.115488	1.07945	25	8.34451	26	8.22041	0.505866	0.917573	25	8.24884	25	8.22681	0.861764	0.984844
mmu-miR-126a-5p	25	5.42728	26	5.54737	0.279876	1.0868	25	4.64299	24	4.79822	0.458914	1.1136	25	5.3421	26	5.03693	0.22055	0.809348	25	5.4279	25	5.69025	0.493051	1.19943
mmu-miR-127-3p	25	11.5357	26	11.7623	0.534216	1.17006	25	12.0738	24	11.9749	0.631065	0.933701	25	12.3072	26	12.2232	0.671507	0.943423	25	10.9672	25	11.0857	0.861332	1.08557
mmu-miR-127-5p	25	4.51291	26	4.77805	0.0319957	1.20176	25	5.00335	24	5.25455	0.0560177	1.1902	25	5.29532	26	5.12977	0.835134	0.891589	25	3.68902	25	3.79412	0.790395	1.07557
mmu-miR-128-1-5p	25	3.13935	26	4.54462	0.0168357	2.64868	25	1.52713	24	4.13703	0.000842063	6.10459	25	1.48503	26	3.79915	0.00123959	4.97301	25	3.79525	25	3.5024	0.769116	0.816291
mmu-miR-128-2-5p	25	0.538956	26	0.653293	0.626867	1.08248	25	0.244803	24	0.17918	0.388651	0.955533	25	0.185872	26	0.157674	0.44909	0.980644	25	0.360073	25	0.30479	0.70467	0.962405
mmu-miR-128-3p	25	10.0623	26	10.2299	0.480866	1.12322	25	8.90216	24	9.31662	0.363668	1.3328	25	8.95162	26	8.48812	0.188181	0.725221	25	9.62523	25	9.6904	0.929856	1.04621
mmu-miR-129-1-3p	25	8.7555	26	8.97571	0.248991	1.1649	25	9.41296	24	8.32612	0.00880828	0.470791	25	7.40075	26	7.398	0.603911	0.998101	25	8.45625	25	8.35823	0.837578	0.934315
mmu-miR-129-2-3p	25	11.3134	26	11.2267	0.924149	0.941653	25	12.7056	24	11.4067	0.00578199	0.406435	25	11.2482	26	11.0849	0.666626	0.893022	25	9.89075	25	9.9607	0.991457	1.04969
mmu-miR-129-5p	25	10.8313	26	10.8667	0.599183	1.02483	25	11.027	24	11.4766	0.0699112	1.36568	25	10.4871	26	10.3712	0.494293	0.92286	25	10.5431	25	10.5557	0.991457	1.00873
mmu-miR-1291	25	0.306775	26	0.326465	0.799308	1.01374	25	0.119066	24	0.197189	0.300275	1.05564	25	0.312595	26	0.377345	0.937067	1.0459	25	0.188911	25	0.195568	0.921514	1.00462
mmu-miR-1298-3p	25	0.130635	26	0.124438	0.723485	0.995714	25	1.66123	24	1.3881	0.0121104	0.827521	25	1.22074	26	1.15497	0.494293	0.955435	25	0.170559	25	0.127424	0.742688	0.970544
mmu-miR-1298-5p	25	1.29008	26	1.24804	0.722725	0.971284	25	4.50906	24	4.61976	0.379106	1.07976	25	4.68093	26	4.46254	0.843842	0.859525	25	1.56771	25	1.58531	0.921514	1.01227
mmu-miR-129b-5p	25	0	26	0	0.176569	1	25	0.0698333	24	0.0750199	0.41693	1.0036	25	0	26	0	0.356577	1	25	0	25	0	0.70467	1
mmu-miR-1306-3p	25	0.0693907	26	0.0749958	0.983413	1.00389	25	0.0595361	24	0.107291	0.109427	1.03365	25	0.179899	26	0.0952535	0.242962	0.943016	25	0.218682	25	0.149839	0.790395	0.953402
mmu-miR-1306-5p	25	2.13101	26	2.33451	0.255247	1.15149	25	3.19929	24	2.74742	0.0353257	0.731094	25	2.66254	26	2.38423	0.0858085	0.824558	25	2.31307	25	2.29958	0.921514	0.990694
mmu-miR-130a-3p	25	6.98463	26	6.94343	0.8295	0.971847	25	6.68983	24	6.46734	0.145098	0.857087	25	7.65056	26	7.37263	0.413301	0.824771	25	8.21504	25	8.24484	0.917977	1.02087
mmu-miR-130a-5p	25	0.346818	26	0.339403	0.564732	0.994874	25	0.152912	24	0.21388	0.253861	1.04317	25	0.481453	26	0.319814	0.248736	0.894009	25	0.86813	25	0.815917	0.946253	0.964456
mmu-miR-130b-3p	25	3.83053	26	3.53109	0.263516	0.812564	25	4.44515	24	3.72453	0.000842063	0.606835	25	4.25154	26	3.84617	0.00123959	0.755044	25	5.0987	25	5.12689	0.917159	1.01973
mmu-miR-130b-5p	25	2.08525	26	2.06877	0.894711	0.98864	25	1.75939	24	2.3631	0.0199594	1.51962	25	2.85107	26	2.33578	0.107322	0.699653	25	2.82296	25	2.90234	0.952067	1.05657
mmu-miR-132-3p	25	6.55652	26	7.63499	0.092724	2.1118	25	6.2155	24	7.47046	0.0667259	2.38661	25	4.55214	26	7.79362	0.0232942	9.45766	25	8.60478	25	7.91302	0.711609	0.619097
mmu-miR-132-5p	25	6.18666	26	6.49318	0.0736332	1.23672	25	4.3722	24	4.76619	0.280404	1.31402	25	4.39599	26	3.96017	0.179204	0.739277	25	5.35045	25	5.29584	0.911888	0.962854
mmu-miR-133a-3p	25	7.09099	26	7.36596	0.163425	1.20997	25	6.864	24	7.15298	0.250718	1.22178	25	7.15707	26	6.94735	0.666962	0.864709	25	4.90131	25	4.94248	0.921514	1.02895
mmu-miR-133a-5p	25	0.389271	26	0.328584	0.721982	0.958807	25	0.872647	24	0.400452	0.00455279	0.720867	25	0.418513	26	0.355003	0.613704	0.956933	25	0.0870846	25	0.0948644	0.988415	1.00541
mmu-miR-133b-3p	25	5.13592	26	5.27156	0.115176	1.09858	25	5.95957	24	6.20445	0.513039	1.185	25	5.50957	26	5.3403	0.804708	0.889298	25	3.00659	25	3.0065	0.861764	0.999943
mmu-miR-133b-5p	25	0	26	0		1	25	0	24	0	0.239095	1	25	0	26	0		1	25	0	25	0		1
mmu-miR-134-3p	25	5.92494	26	6.06216	0.587471	1.09979	25	5.39625	24	5.5555	0.122084	1.11671	25	6.00607	26	5.85983	0.768153	0.903603	25	4.34782	25	4.20786	0.706332	0.907545
mmu-miR-134-5p	25	5.80777	26	6.04997	0.367838	1.18279	25	5.31639	24	5.8436	0.061459	1.44113	25	6.86061	26	6.8293	0.878341	0.978529	25	5.68352	25	5.67599	0.790395	0.994792
mmu-miR-135a-1-3p	25	3.65908	26	3.94101	0.221991	1.21582	25	1.77828	24	3.36721	0.00359096	3.00826	25	0.991323	26	1.01245	0.732732	1.01475	25	0.641188	25	0.715755	0.758273	1.05304
mmu-miR-135a-2-3p	25	1.81484	26	2.51994	0.0402227	1.63025	25	1.00454	24	2.55634	0.000842063	2.93183	25	3.8797	26	4.46285	0.00312747	1.49812	25	2.98225	25	2.79081	0.790395	0.875731
mmu-miR-135a-5p	25	7.76215	26	7.81513	0.974499	1.03741	25	7.3887	24	7.54194	0.215248	1.11206	25	9.9922	26	9.638	0.341997	0.782302	25	7.57942	25	7.93519	0.70467	1.27967
mmu-miR-135b-3p	25	0.460043	26	0.606433	0.287563	1.1068	25	0.433473	24	0.450961	0.996834	1.0122	25	1.34719	26	1.38546	0.985333	1.02688	25	1.53162	25	1.61461	0.921514	1.05922
mmu-miR-135b-5p	25	4.78017	26	4.5376	0.983147	0.845241	25	3.1394	24	3.54461	0.027367	1.32428	25	5.79734	26	5.23886	0.208037	0.679016	25	6.75584	25	6.97413	0.711609	1.16336
mmu-miR-136-3p	25	4.72541	26	4.78043	0.354847	1.03888	25	3.33104	24	5.22817	0.0038405	3.72471	25	5.52627	26	5.07347	0.402011	0.730626	25	4.09117	25	4.10306	0.929856	1.00827
mmu-miR-136-5p	25	6.73066	26	7.09661	0.00465805	1.28873	25	6.98867	24	7.38033	0.025538	1.3119	25	7.52082	26	7.2346	0.2284	0.820046	25	5.39258	25	5.55451	0.921514	1.11878
mmu-miR-137-3p	25	8.27809	26	8.59705	0.154166	1.24744	25	7.7583	24	8.69879	0.00860139	1.91918	25	8.5833	26	8.18765	0.384385	0.760147	25	7.13441	25	7.24304	0.509449	1.0782
mmu-miR-137-5p	25	2.36148	26	2.23987	0.559449	0.919162	25	3.84173	24	2.60654	0.00450038	0.424787	25	2.2986	26	2.31643	0.597028	1.01243	25	0.922615	25	0.955554	0.70467	1.02309
mmu-miR-138-1-3p	25	4.49882	26	4.52969	0.815527	1.02163	25	6.07507	24	5.77518	0.345514	0.812311	25	4.42303	26	4.20957	0.601215	0.862467	25	4.06698	25	4.02923	0.885624	0.974169
mmu-miR-138-2-3p	25	2.64138	26	2.5914	0.865802	0.965955	25	3.63918	24	3.43313	0.100511	0.866906	25	2.81268	26	2.53212	0.238724	0.823271	25	2.00597	25	2.23733	0.814258	1.17394
mmu-miR-138-5p	25	12.7924	26	13.0412	0.00612239	1.18822	25	13.9642	24	14.4363	0.0502812	1.38713	25	12.8494	26	12.7921	0.933419	0.961044	25	12.7762	25	12.8124	0.921514	1.0254
mmu-miR-139-3p	25	9.72552	26	10.0727	0.0844177	1.27206	25	10.585	24	11.8155	0.00455279	2.34653	25	8.22559	26	8.16385	0.811266	0.958113	25	8.12092	25	8.1281	0.936533	1.00499
mmu-miR-139-5p	25	11.8367	26	12.0489	0.214624	1.15842	25	13.3554	24	13.7676	0.21636	1.33065	25	11.1379	26	10.8046	0.228865	0.793699	25	10.49	25	10.5373	0.695594	1.03333
mmu-miR-140-3p	25	7.59967	26	7.5286	0.779307	0.951933	25	7.82291	24	7.58315	0.364807	0.846888	25	7.87571	26	7.86692	0.874918	0.993921	25	7.82711	25	7.86312	0.962682	1.02528
mmu-miR-140-5p	25	5.5047	26	5.58299	0.559449	1.05577	25	5.15665	24	5.39396	0.121855	1.17879	25	5.75409	26	5.61905	0.427303	0.910642	25	5.93072	25	6.11232	0.790395	1.13414
mmu-miR-141-3p	25	0.0733536	26	2.47507	3.06549e-05	5.2843	25	0.0670921	24	0.083612	0.207775	1.01152	25	0.0713462	26	0.115467	0.866579	1.03105	25	8.87651	25	9.00286	0.886131	1.09153
mmu-miR-141-5p	25	0	26	1.59624	3.06549e-05	3.02354	25	0	24	0	0.811551	1	25	0	26	0	0.86675	1	25	7.47747	25	7.56316	0.880197	1.0612
mmu-miR-142a-3p	25	0.982958	26	1.24521	0.112999	1.19935	25	1.2061	24	1.27252	0.82261	1.04711	25	1.49829	26	1.10751	0.211762	0.762718	25	1.18732	25	1.50338	0.51564	1.24492
mmu-miR-142a-5p	25	0.40032	26	0.398097	0.865802	0.99846	25	0.517126	24	0.468339	0.422667	0.966749	25	0.521818	26	0.388114	0.728775	0.911488	25	0.631362	25	0.612575	0.790395	0.987062
mmu-miR-143-3p	25	10.2946	26	10.5404	0.529855	1.18579	25	9.52268	24	9.9094	0.0114755	1.30742	25	9.97574	26	10.2195	0.6132	1.18407	25	10.2913	25	10.3147	0.921514	1.01635
mmu-miR-144-3p	25	0.0776304	26	0.211489	0.265639	1.09722	25	0	24	0.0790952	0.198478	1.05636	25	0.0813937	26	0.0884429	0.955	1.0049	25	0.102684	25	0.200453	0.70467	1.07012
mmu-miR-145a-3p	25	1.60926	26	1.63887	0.664484	1.02074	25	0.864318	24	1.01633	0.346701	1.11112	25	1.41146	26	1.18729	0.514902	0.85609	25	1.65469	25	1.71271	0.814258	1.04103
mmu-miR-145a-5p	25	6.58778	26	6.91722	0.000428094	1.25653	25	5.70713	24	6.23022	0.0104777	1.43704	25	6.72851	26	6.58449	0.350277	0.904993	25	6.17147	25	6.3271	0.70467	1.11391
mmu-miR-145b	25	2.54751	26	3.05766	0.00951356	1.4242	25	1.39527	24	2.15351	0.00885282	1.69143	25	2.7928	26	2.80177	0.900031	1.00623	25	2.43088	25	2.60935	0.711609	1.13168
mmu-miR-146a-5p	25	7.66016	26	7.66876	0.934611	1.00598	25	7.10329	24	7.17389	0.393708	1.05015	25	7.26328	26	6.94732	0.179204	0.803316	25	7.72543	25	7.7936	0.861332	1.04839
mmu-miR-146b-3p	25	0.561983	26	0.478483	0.983147	0.943765	25	0.706605	24	0.69033	0.316884	0.988782	25	0.483791	26	0.347722	0.536356	0.909996	25	0.374031	25	0.337832	0.948199	0.97522
mmu-miR-146b-5p	25	4.63927	26	4.69535	0.834329	1.03964	25	4.63836	24	4.52828	0.22679	0.926535	25	4.35232	26	4.12626	0.0964315	0.854966	25	4.5743	25	4.61575	0.70467	1.02915
mmu-miR-147-3p	25	0.405903	26	0.596238	0.376214	1.14103	25	0.317702	24	0.671302	0.0200808	1.27775	25	0.64963	26	0.52221	0.710717	0.915467	25	0.378631	25	0.265618	0.70467	0.924655
mmu-miR-148a-3p	25	1.22877	26	1.31896	0.783028	1.06451	25	2.60387	24	2.83092	0.165128	1.17043	25	1.28938	26	1.07216	0.180267	0.860225	25	1.8722	25	1.78161	0.886131	0.939135
mmu-miR-148b-3p	25	3.14964	26	3.4053	0.744197	1.19388	25	2.90044	24	3.71534	0.0253375	1.75917	25	3.50958	26	3.24594	0.603911	0.832986	25	3.51299	25	3.64127	0.814258	1.09299
[truncated: 1,051 more rows]

## Sheet: figure_3
Fig. 3a	The data used here is the expression table which can be downloadable from GEO, the correlation values and corresponding p-values (Spearman's rank correlation coefficient, BH) are given in Supplementary Data 4 and the fold changes toghether with the adjusted p-values (two-sided Welch's t-test, BH) are provided in Supplementary Table 5. In the later, we also provide the used number of samples for e…
[truncated: 287 more rows]

[truncated: 12 more sheets: figure_4, figure_5, supp_figure_1, supp_figure_2, supp_figure_3, supp_figure_4, supp_figure_5, supp_figure_6, supp_figure_7, supp_figure_8, supp_figure_9, supp_figure_10]
